# Supplementary material for: Transcriptome dynamics and molecular cross-talk between bovine oocyte and its companion cumulus cells
Source: BMC Genomics. 2011 Jan 24;12:57. doi: 10.1186/1471-2164-12-57 (PMC3045333; doi:10.1186/1471-2164-12-57)
Supplement: Additional file 2 — List of transcripts that are exclusively expressed in GV oocytes relative to GV CCs. [file 1471-2164-12-57-S2.XLS]

## Sheet: Tabelle1
	Transcripts exclusively expressed in GV oocytes relative to GV CCs
Probe.Set.ID	Gene.Title	Gene.Symbol
Bt.511.1.S1_at	zona pellucida glycoprotein 3 (sperm receptor)	ZP3
Bt.25355.1.A1_at	NLR family, pyrin domain containing 5	NLRP5
Bt.7207.1.S1_at	zona pellucida glycoprotein 4	ZP4
Bt.25374.1.A1_at	similar to karyopherin alpha 2 (RAG cohort 1, importin alpha 1)	LOC789280
Bt.26882.1.A1_at	chromosome 11 open reading frame 16	C11orf16
Bt.27030.1.S1_at	RNA binding motif protein 35A	RBM35A
Bt.7208.1.S1_at	zona pellucida glycoprotein 2 (sperm receptor)	ZP2
Bt.9569.1.S1_at	tumor-associated calcium signal transducer 1	TACSTD1
Bt.16624.1.A1_at	Similar to Family with sequence similarity 81, member A	LOC538402
Bt.29214.1.A1_at	insulin-like growth factor 2 mRNA binding protein 3	IGF2BP3
Bt.28191.1.S1_at	---	---
Bt.26983.1.S1_at	caspase 1, apoptosis-related cysteine peptidase (interleukin 1, beta, convertase)	CASP1
Bt.28572.1.S1_at	---	---
Bt.27324.1.A1_at	cyclin M2	CNNM2
Bt.18080.3.A1_at	Similar to TESC protein	LOC509794
Bt.13650.1.S1_at	similar to Myosin-Vb	LOC514078
Bt.10952.1.A1_at	similar to transducin-like enhancer of split 6 (E(sp1) homolog, Drosophila)	LOC783914
Bt.27156.1.A1_s_at	---	---
Bt.22735.1.S1_at	synaptotagmin-like 2	SYTL2
Bt.26472.1.A1_at	V-mos Moloney murine sarcoma viral oncogene homolog	MOS
Bt.14014.1.S1_at	---	---
Bt.7047.1.S1_at	growth differentiation factor 9	GDF9
Bt.13778.1.A1_at	---	---
Bt.14100.1.S1_at	olfactomedin 4	OLFM4
Bt.580.1.S1_at	neurofilament, light polypeptide 68kDa	NEFL
Bt.4732.1.S1_at	aldehyde dehydrogenase 1 family, member A1	ALDH1A1
Bt.444.1.S1_at	phosphodiesterase 6C, cGMP-specific, cone, alpha prime	PDE6C
Bt.26612.2.S1_at	regulator of G-protein signaling 16	RGS16
Bt.2771.1.A1_at	seizure related 6 homolog (mouse)	SEZ6
Bt.16487.1.S1_at	claudin 10	CLDN10
Bt.27202.1.A1_at	sclerostin domain containing 1	SOSTDC1
Bt.1907.1.S1_at	hypothetical LOC614490	LOC614490
Bt.13619.1.A1_at	---	---
Bt.27163.1.A1_at	Hypothetical protein LOC784144	LOC784144
Bt.22013.1.S1_at	Protein kinase C, eta	PRKCH
Bt.13495.1.S1_at	---	---
Bt.17468.1.A1_at	---	---
Bt.28068.1.S1_at	---	---
Bt.24501.1.A1_at	ALX homeobox 1	ALX1
Bt.27920.1.A1_at	hematopoietically expressed homeobox	HHEX
Bt.102.1.S1_at	myogenic factor 5	MYF5
Bt.21546.1.S1_at	similar to ATPase, Class II, type 9A	LOC516579
Bt.12714.1.A1_at	Hypothetical protein LOC540918	LOC540918
Bt.26356.1.A1_at	glutamate decarboxylase 1 (brain, 67kDa)	GAD1
Bt.17872.1.A1_at	---	---
Bt.193.1.S1_at	mannosyl (alpha-1,3-)-glycoprotein beta-1,4-N-acetylglucosaminyltransferase, isozyme A	MGAT4A
Bt.19757.1.A1_at	---	---
Bt.27571.1.A1_at	Gametocyte specific factor 1	GTSF1
Bt.8619.1.S1_at	SH3-domain binding protein 5 (BTK-associated)	SH3BP5
Bt.22435.1.S1_at	chromosome 11 open reading frame 75 ortholog /// similar to MGC133535 protein	C29H11orf75 /// LOC786469
Bt.23998.1.A1_a_at	cut-like homeobox 2	CUX2
Bt.23550.1.S1_at	diacylglycerol O-acyltransferase homolog 2 (mouse)	DGAT2
Bt.15246.1.S1_at	hypothetical LOC507942	MGC152281
Bt.17771.1.S1_at	zinc finger, FYVE domain containing 1	ZFYVE1
Bt.26160.1.A1_s_at	maelstrom homolog (Drosophila)	MAEL
Bt.4110.1.S1_at	histamine receptor H1	HRH1
Bt.4461.1.S1_at	creatine kinase, mitochondrial 1 (ubiquitous)	CKMT1
Bt.26222.1.A1_at	similar to growth differentiation factor 3 /// similar to growth differentiation factor 3	LOC504995 /// LOC786521
Bt.25669.1.S1_at	Mucolipin 2	MCOLN2
Bt.17609.1.A1_at	oxoglutarate dehydrogenase-like	OGDHL
Bt.8371.1.S1_at	---	---
Bt.13219.1.S1_at	hexamthylene bis-acetamide inducible 2	HEXIM2
Bt.16166.1.A1_at	---	---
Bt.20134.1.S1_at	carboxypeptidase N, polypeptide 1	CPN1
Bt.21116.1.S1_at	selenium binding protein 1	SELENBP1
Bt.24933.1.S1_at	retinoic acid receptor responder (tazarotene induced) 1	RARRES1
Bt.2157.1.S1_a_at	retinitis pigmentosa GTPase regulator interacting protein 1	RPGRIP1
Bt.26950.1.A1_at	solute carrier family 39 (zinc transporter), member 12	SLC39A12
Bt.7524.1.A1_at	SIX homeobox 3	SIX3
Bt.16926.1.A1_at	---	---
Bt.16523.1.A1_at	Cell adhesion molecule with homology to L1CAM (close homolog of L1)	CHL1
Bt.3362.1.S1_at	periplakin	PPL
Bt.28192.1.S1_at	interferon regulatory factor 6	IRF6
Bt.5892.1.S1_at	Chromosome 6 open reading frame 25	C6orf25
Bt.24549.1.A1_at	transketolase-like 1	TKTL1
Bt.23276.1.S1_at	similar to Absent in melanoma 1 protein	LOC526200
Bt.16876.1.A1_at	---	---
Bt.16671.1.A1_at	---	---
Bt.17332.3.A1_at	Similar to mineralocorticoid receptor	LOC613833
Bt.22768.1.A1_at	Similar to polydom	LOC781282
Bt.16897.1.A1_at	---	---
Bt.28098.1.S1_at	adhesion molecule, interacts with CXADR antigen 1	AMICA1
Bt.28987.1.S1_at	---	---
Bt.1694.1.S1_at	tumor-associated calcium signal transducer 2	TACSTD2
Bt.5056.2.A1_at	EGF-containing fibulin-like extracellular matrix protein 1	EFEMP1
Bt.10144.1.A1_s_at	T-cell lymphoma invasion and metastasis 1	TIAM1
Bt.27747.1.A1_at	Tudor and KH domain containing	TDRKH
Bt.6858.1.S1_at	RasGEF domain family, member 1A	RASGEF1A
Bt.25530.1.A1_at	FERM domain containing 5	FRMD5
Bt.3566.1.A1_at	---	---
Bt.20823.1.A1_at	---	---
Bt.22954.1.S1_at	bone morphogenetic protein 15	BMP15
Bt.27582.1.S1_at	---	---
Bt.13326.1.S1_at	growth arrest-specific 7	GAS7
Bt.3313.1.A1_at	Rho GTPase activating protein 24	ARHGAP24
Bt.11525.1.S1_a_at	RNA binding protein with multiple splicing	RBPMS
Bt.11641.1.S1_at	thrombospondin 4	THBS4
Bt.28566.1.S1_at	---	---
Bt.992.1.A1_at	---	---
Bt.27123.1.A1_at	ecotropic viral integration site 1	EVI1
Bt.10106.1.S1_at	---	---
Bt.12744.1.S1_at	ATPase, Ca++ transporting, type 2C, member 2	ATP2C2
Bt.26792.1.S1_at	RAS guanyl releasing protein 2 (calcium and DAG-regulated)	RASGRP2
Bt.11420.1.A1_at	procollagen-proline, 2-oxoglutarate 4-dioxygenase (proline 4-hydroxylase), alpha polypeptide III	P4HA3
Bt.1522.1.A1_at	similar to Putative hexokinase HKDC1 (Hexokinase domain-containing protein 1)	LOC614824
Bt.21163.1.S1_at	similar to kinesin family member C3	LOC539231
Bt.23669.1.A1_at	---	---
Bt.11920.1.A1_at	Similar to neuregulin 2	LOC783452
Bt.12598.1.S1_at	Cartilage intermediate layer protein, nucleotide pyrophosphohydrolase	CILP
Bt.13026.1.S1_at	nuclear receptor subfamily 0, group B, member 1	NR0B1
Bt.27446.1.A1_at	---	---
Bt.968.1.S1_at	histidine ammonia-lyase	HAL
Bt.28443.2.S1_at	Microtubule associated monoxygenase, calponin and LIM domain containing 2	MICAL2
Bt.1206.1.S1_at	B-box and SPRY domain containing	BSPRY
Bt.25578.1.A1_at	---	---
Bt.24814.1.S1_at	similar to mutS homolog 5	LOC100139295
Bt.20905.1.S1_at	zeta-chain (TCR) associated protein kinase 70kDa	ZAP70
Bt.17967.1.A1_at	---	---
Bt.24963.1.A1_at	two pore segment channel 1	TPCN1
Bt.25580.1.A1_at	---	---
Bt.6619.1.S1_at	coronin 6	CORO6
Bt.27393.1.A1_at	hypothetical protein C10orf132	C10orf132
Bt.25290.1.A1_at	---	---
Bt.27472.1.A1_at	---	---
Bt.27848.1.S1_at	mediator complex subunit 18	MED18
Bt.1347.1.S1_at	SEC16 homolog B (S. cerevisiae)	SEC16B
Bt.16709.1.A1_at	---	---
Bt.8319.1.S1_at	mitochondrial tumor suppressor 1	MTUS1
Bt.6250.1.S1_at	---	---
Bt.16213.1.S1_at	metallothionein 3	MT3
Bt.18867.1.A1_at	---	---
Bt.18914.2.S1_at	---	---
Bt.15886.1.S1_at	acyl-CoA synthetase long-chain family member 5	ACSL5
Bt.17332.1.S1_at	similar to mineralocorticoid receptor	LOC537614
Bt.18623.1.A1_at	microtubule-associated protein, RP/EB family, member 2	MAPRE2
Bt.931.1.S1_at	similar to phospholipase C, gamma 2	LOC511659
Bt.18955.2.A1_at	---	---
Bt.14272.1.A1_at	---	---
Bt.11739.1.S1_a_at	signal transducing adaptor family member 2	STAP2
Bt.26963.1.S1_at	hematopoietic SH2 domain containing	HSH2D
Bt.21454.1.S1_at	G protein-coupled receptor, family C, group 5, member C	GPRC5C
Bt.24790.1.A1_at	Protein tyrosine phosphatase, receptor type, G	PTPRG
Bt.25541.1.A1_at	coiled-coil domain containing 135	CCDC135
Bt.21072.1.A1_at	zinc finger protein 187	ZNF187
Bt.18692.1.S1_at	---	---
Bt.13871.1.S1_at	---	---
Bt.17791.1.A1_at	Lactate dehydrogenase C	LDHC
Bt.24073.1.S1_at	interleukin 1 receptor, type I	IL1R1
Bt.23612.1.S1_at	POU class 5 homeobox 1	POU5F1
Bt.4546.1.S1_at	hydroxysteroid (11-beta) dehydrogenase 2	HSD11B2
Bt.28079.1.A1_at	---	---
Bt.22400.1.A1_at	similar to SLIT3	LOC615883
Bt.143.1.S1_at	neutrophil cytosolic factor 2	NCF2
Bt.28168.1.A1_at	ADP-ribosylation factor-like 15	ARL15
Bt.19449.1.A1_at	mab-21-like 1 (C. elegans)	MAB21L1
Bt.6449.1.S1_at	fibulin 5	FBLN5
Bt.19082.2.A1_at	---	---
Bt.25215.1.A1_at	Organic anion transporting polypeptide 4c1	Slco4c1
Bt.6151.1.S1_at	colony stimulating factor 1 receptor	CSF1R
Bt.12624.1.A1_at	similar to erythroid differentiation-related factor 1	LOC534065
Bt.24469.1.S1_at	Rho GTPase activating protein 27	ARHGAP27
Bt.28358.1.A1_at	gasdermin C	GSDMC
Bt.6048.1.S1_at	---	---
Bt.13162.1.S1_at	keratin 5	KRT5
Bt.18827.1.A1_at	similar to Mediterranean fever protein	LOC529195
Bt.5622.1.S1_at	complement component 5	C5
Bt.1411.1.S1_at	formin-like 3	FMNL3
Bt.29297.1.S1_at	Calpain 13	CAPN13
Bt.27037.1.A1_at	Cadherin-like 23	CDH23
Bt.25031.1.S1_at	neuron navigator 3	NAV3
Bt.6408.1.S1_at	GATA binding protein 2	GATA2
Bt.21721.1.A1_at	ubiquitin specific peptidase 2	USP2
Bt.12222.1.S1_at	---	---
Bt.9412.1.S1_at	Similar to collagen, type XIV, alpha 1	LOC781493
Bt.12300.2.S1_at	myosin, heavy chain 1, skeletal muscle, adult	MYH1
Bt.8063.1.S1_at	HMP19 protein	HMP19
Bt.28687.1.A1_at	similar to ZMYM6 protein	LOC618247
Bt.15511.1.A1_at	fatty acid binding protein 3, muscle and heart (mammary-derived growth inhibitor)	FABP3
Bt.5976.1.S1_at	---	---
Bt.9171.1.A1_at	transmembrane protein 160	TMEM160
Bt.16004.1.A1_at	myosin, heavy chain 8, skeletal muscle, perinatal	MYH8
Bt.17096.1.S1_at	synaptonemal complex protein 3	SYCP3
Bt.9562.1.S1_at	sodium channel, voltage-gated, type V, alpha subunit	SCN5A
Bt.22984.1.S1_a_at	glucosaminyl (N-acetyl) transferase 3, mucin type	GCNT3
Bt.12691.1.A1_at	Epidermal growth factor receptor pathway substrate 8	EPS8
Bt.24293.1.A1_at	betaine-homocysteine methyltransferase	BHMT
Bt.21819.1.S1_at	proline-serine-threonine phosphatase interacting protein 1	PSTPIP1
Bt.14153.1.S1_at	nebulin	NEB
Bt.3736.1.A1_at	---	---
Bt.9130.2.A1_at	similar to Uncharacterized FAM18-like protein CG5021	LOC100139027
Bt.3941.1.S1_at	interleukin 2 receptor, alpha	IL2RA
Bt.2952.1.A1_at	similar to sialic acid binding Ig-like lectin 5	LOC511180
Bt.17626.1.A1_at	---	---
Bt.27419.1.S1_at	SRY (sex determining region Y)-box 2	SOX2
Bt.27151.1.A1_at	zinc finger, CW type with PWWP domain 1	ZCWPW1
Bt.20157.1.S1_at	glutaminase 2 (liver, mitochondrial)	GLS2
Bt.2578.1.A1_at	Hypothetical LOC534560	MGC152232
Bt.22461.1.S1_at	---	---
Bt.27837.1.S1_at	phosphotyrosine interaction domain containing 1	PID1
Bt.14266.1.A1_a_at	agmatine ureohydrolase (agmatinase)	AGMAT
Bt.21360.1.S1_at	similar to ring finger protein 40	LOC539901
Bt.24532.1.A1_at	interleukin 17 receptor B	IL17RB
Bt.28051.1.S1_at	ankyrin repeat domain 40	ANKRD40
Bt.14110.1.S1_at	---	---
Bt.9211.1.S1_at	amyloid beta (A4) precursor protein-binding, family B, member 1 interacting protein	APBB1IP
Bt.4303.1.S1_at	adenosine deaminase	ADA
Bt.16057.3.A1_a_at	hypothetical LOC540019	MGC159903
Bt.8637.1.S1_at	similar to F47B8.14	LOC525174
Bt.18126.1.A1_at	prickle homolog 1	PRICKLE1
Bt.18840.1.S1_at	adenylate cyclase 2 (brain)	ADCY2
Bt.19100.2.S1_at	---	---
Bt.26336.1.A1_at	neurexophilin 1	NXPH1
Bt.1942.1.S1_at	plasminogen activator, urokinase receptor	PLAUR
Bt.35.1.S1_at	motilin	MLN
Bt.29205.1.A1_at	---	---
Bt.22349.1.A1_at	---	---
Bt.23325.1.A1_at	---	---
Bt.29063.1.A1_at	---	---
Bt.467.1.S1_at	microtubule-associated protein tau	MAPT
Bt.16023.1.S1_at	RAB3C, member RAS oncogene family	RAB3C
Bt.20646.1.A1_at	---	---
Bt.20882.1.S1_at	---	---
Bt.5814.1.A1_at	peroxisome proliferator-activated receptor gamma, coactivator 1 alpha	PPARGC1A
Bt.18545.1.A1_at	RAB22A, member RAS oncogene family	RAB22A
Bt.11606.1.A1_at	transcription factor B1, mitochondrial	TFB1M
Bt.20223.2.S1_at	Interleukin 17D	IL17D
Bt.24610.1.A1_at	Armadillo repeat containing 2	ARMC2
Bt.11044.1.S1_at	cyclic AMP-regulated phosphoprotein, 21 kDa	ARPP-21
Bt.25681.1.A1_at	RWD domain containing 2A	RWDD2A
Bt.26429.1.A1_at	---	---
Bt.6523.1.A1_at	---	---
Bt.25839.1.A1_at	---	---
Bt.22849.1.S1_at	---	---
Bt.25473.1.A1_at	---	---
Bt.18914.3.S1_at	Podocalyxin-like	PODXL
Bt.28023.1.S1_at	seminal vesicle secretory protein 109	PDC-109
Bt.3996.1.S1_at	---	---
Bt.27144.1.S1_at	homeobox A9	HOXA9
Bt.13689.1.A1_at	phosphoinositide-3-kinase, catalytic, delta polypeptide	PIK3CD
Bt.17278.3.S1_at	branched chain aminotransferase 1, cytosolic	BCAT1
Bt.9214.1.A1_at	solute carrier family 45, member 4	SLC45A4
Bt.1458.1.S1_at	phosphoglucomutase 5	PGM5
Bt.25744.1.A1_at	solute carrier family 38, member 11	SLC38A11
Bt.2268.1.S1_at	LAG1 homolog, ceramide synthase 4	LASS4
Bt.26131.1.S1_at	Cytidine and dCMP deaminase domain containing 1	CDADC1
Bt.25016.1.S1_at	similar to early B-cell factor	LOC537712
Bt.4271.2.S1_at	CD58 molecule	CD58
Bt.9699.1.S1_at	cytochrome P450, family 26, subfamily A, polypeptide 1	CYP26A1
Bt.24810.1.S1_at	Arginine decarboxylase	ADC
Bt.4052.1.S1_at	carboxypeptidase A1 (pancreatic)	CPA1
Bt.27529.1.S1_at	nucleoporin 155kDa	NUP155
Bt.26627.1.S1_at	HNF1 homeobox B	HNF1B
Bt.29250.1.S1_at	---	---
Bt.21390.1.S1_at	collagen, type II, alpha 1	COL2A1
Bt.27481.1.A1_at	spastic paraplegia 3A (autosomal dominant)	SPG3A
Bt.19661.1.S1_at	protein phosphatase 2 (formerly 2A), regulatory subunit B, beta isoform	PPP2R2B
Bt.9070.2.S1_at	---	---
Bt.26904.1.S1_at	similar to dedicator of cytokinesis 2	LOC510083
Bt.24464.1.A1_at	---	---
Bt.9081.1.S1_at	chromosome 1 open reading frame 149 ortholog	C3H1orf149
Bt.16817.1.A1_at	LY6/PLAUR domain containing 6B	LYPD6B
Bt.16376.1.S1_at	poly (ADP-ribose) polymerase family, member 12	PARP12
Bt.21917.1.S1_at	pyridoxal (pyridoxine, vitamin B6) phosphatase	PDXP
Bt.26666.1.S1_at	ADP-ribosylation factor 5	ARF5
Bt.3361.1.S1_at	CDC42 binding protein kinase gamma	CDC42BPG
Bt.9035.1.S1_at	hypothetical LOC506974	LOC506974
Bt.3949.1.S2_at	6-phosphofructo-2-kinase/fructose-2,6-biphosphatase 2	PFKFB2
Bt.748.2.A1_at	---	---
Bt.25644.1.A1_at	---	---
Bt.20003.1.A1_at	tyrosine aminotransferase	TAT
Bt.26293.1.A1_at	Slowmo homolog 1 (Drosophila)	SLMO1
Bt.5806.1.S1_at	---	---
Bt.20243.3.A1_at	Solute carrier family 25, member 26	SLC25A26
Bt.12781.1.S1_at	v-myb myeloblastosis viral oncogene homolog (avian)	MYB
Bt.27001.2.S1_at	Hypothetical protein LOC514154	LOC514154
Bt.27330.2.S1_at	hypothetical LOC532883	LOC532883
Bt.27959.1.S1_at	claudin 23	CLDN23
Bt.24525.1.S1_at	similar to Pleckstrin homology domain-containing family M member 1 (162 kDa adapter protein) (AP162)	LOC531863
Bt.16103.1.S1_at	apolipoprotein B	APOB
Bt.7871.1.S1_at	PDZ and LIM domain 2 (mystique)	PDLIM2
Bt.16050.1.S1_at	solute carrier family 25 (mitochondrial carrier: glutamate), member 22	SLC25A22
Bt.22959.1.S1_at	Ras homolog enriched in brain like 1	RHEBL1
Bt.9449.1.S1_at	proline-rich cyclin A1-interacting protein	PROCA1
Bt.21661.1.S1_at	alcohol dehydrogenase, iron containing, 1	ADHFE1
Bt.3699.1.S1_at	dynein, cytoplasmic 1, intermediate chain 1	DYNC1I1
Bt.16951.1.A1_at	frizzled homolog 2 (Drosophila)	FZD2
Bt.17670.1.A1_at	GPRIN family member 3	GPRIN3
Bt.1873.2.A1_at	hypothetical LOC789276 /// neuron specific gene family member 1	LOC789276 /// NSG1
Bt.17833.1.A1_at	spermatogenesis and oogenesis specific basic helix-loop-helix 1	SOHLH1
Bt.26214.1.A1_at	similar to chromosome 17 open reading frame 53	LOC615299
Bt.29955.1.A1_at	---	---
Bt.12240.1.A1_at	---	---
Bt.22021.1.S1_at	Hypothetical LOC506759	LOC506759
Bt.2818.2.S1_a_at	nudix (nucleoside diphosphate linked moiety X)-type motif 2	NUDT2
Bt.21645.2.S1_at	stromal antigen 3	STAG3
Bt.22489.1.S1_at	---	---
Bt.4210.1.A1_a_at	kininogen 1	KNG1
Bt.18132.1.A1_at	Rho guanine nucleotide exchange factor (GEF) 5	ARHGEF5
Bt.6435.1.A1_at	---	---
Bt.28389.1.A1_at	elongation factor RNA polymerase II	ELL
Bt.12087.1.A1_at	structural maintenance of chromosomes 2	SMC2
Bt.20216.2.S1_at	ribose 5-phosphate isomerase A	RPIA
Bt.18718.2.A1_at	hypothetical LOC514189	LOC514189
Bt.27266.1.A1_at	coiled-coil domain containing 66	CCDC66
Bt.6362.1.A1_at	similar to lipase, hormone-sensitive	LOC785088
Bt.2425.3.S1_at	hypothetical LOC534463	LOC534463
Bt.5302.1.S1_a_at	murine retrovirus integration site 1 homolog	MRVI1
Bt.20481.2.S1_at	---	---
Bt.1295.1.S1_at	---	---
Bt.6669.1.A1_at	Homeobox D9	HOXD9
Bt.25103.1.S1_at	tudor domain containing 7	TDRD7
Bt.10136.1.S1_at	---	---
Bt.18285.1.A1_at	NK2 homeobox 2	NKX2-2
Bt.23082.1.S1_at	mitogen-activated protein kinase kinase kinase kinase 2	MAP4K2
Bt.27627.1.A1_at	syntrophin, alpha 1 (dystrophin-associated protein A1, 59kDa, acidic component)	SNTA1
Bt.24154.1.A1_at	transcription factor Dp-2 (E2F dimerization partner 2)	TFDP2
Bt.23309.1.S1_at	Myopalladin	MYPN
Bt.10169.2.S1_at	similar to Uncharacterized protein C8orf42 homolog	LOC614166
Bt.5497.1.S1_a_at	neurexin 1	NRXN1
Bt.12607.1.A1_at	similar to 5033413D22Rik protein	LOC515167
Bt.16370.1.S1_at	family with sequence similarity 107, member B	FAM107B
Bt.5957.1.S1_at	---	---
Bt.12567.1.A1_at	similar to HRAS-like suppressor	LOC784776
Bt.6392.1.S1_at	Transient receptor potential cation channel, subfamily M, member 6	TRPM6
Bt.22576.3.S1_at	protein phosphatase 1, regulatory (inhibitor) subunit 3D	PPP1R3D
Bt.26651.1.S1_at	UDP-GlcNAc:betaGal beta-1,3-N-acetylglucosaminyltransferase 4	B3GNT4
Bt.2462.1.S1_at	SH2 domain protein 2A	SH2D2A
Bt.26812.1.S1_at	---	---
Bt.16155.1.A1_at	---	---
Bt.29450.1.S1_at	---	---
Bt.5448.1.S1_at	chromogranin B (secretogranin 1)	CHGB
Bt.21044.2.A1_at	---	---
Bt.22139.1.S1_at	COBL-like 1	COBLL1
Bt.2927.1.A1_at	family with sequence similarity 110, member A	FAM110A
Bt.18101.1.A1_at	olfactomedin 1	OLFM1
Bt.15419.1.S1_at	grancalcin, EF-hand calcium binding protein	GCA
Bt.25236.1.A1_at	Matrix-remodelling associated 5	MXRA5
Bt.22180.1.S1_at	C-type lectin superfamily 4, member G	CLEC4G
Bt.24897.1.A1_at	---	---
Bt.18501.1.A1_at	diacylglycerol kinase, beta 90kDa	DGKB
Bt.18932.1.A1_at	hypothetical protein LOC614993	LOC614993
Bt.2537.1.S1_at	cholinergic receptor, nicotinic, alpha 3	CHRNA3
Bt.27211.1.S1_at	dual specificity phosphatase 13	DUSP13
Bt.16236.1.A1_at	junctophilin 1	JPH1
Bt.5084.1.S1_at	creatine kinase, brain	CKB
Bt.11140.1.S1_at	---	---
Bt.27810.1.S1_at	---	---
Bt.26956.1.S1_at	Similar to NAC-beta splice	LOC528166
Bt.117.1.S1_at	guanine nucleotide binding protein (G protein), gamma 12	GNG12
Bt.14379.1.A1_at	GINS complex subunit 3 (Psf3 homolog)	GINS3
Bt.21154.1.A1_at	serine/threonine kinase 4	STK4
Bt.21940.1.S1_at	coiled-coil domain containing 137	CCDC137
Bt.22042.1.S1_at	transmembrane protein 30B	TMEM30B
Bt.8282.1.S1_at	dipeptidyl-peptidase 4	DPP4
Bt.21224.1.S1_at	similar to dedicator of cytokinesis 10	LOC539421
Bt.562.1.S1_at	6-phosphofructo-2-kinase/fructose-2,6-biphosphatase 1	PFKFB1
Bt.20673.1.A1_at	similar to small inducible cytokine A1	LOC786156
Bt.4939.1.S1_at	secreted frizzled-related protein 2	SFRP2
Bt.13604.1.S1_at	ADAM metallopeptidase domain 19 (meltrin beta)	ADAM19
Bt.27865.2.S1_at	similar to Protein VPRBP (HIV-1 Vpr-binding protein) (VprBP) (Vpr-interacting protein) (DDB1- and CUL4-associated factor 1) /// Vpr (HIV-1) binding protein	LOC541079 /// VPRBP
Bt.5555.1.S1_at	visual system homeobox 1	VSX1
Bt.3339.1.S1_at	sema domain, immunoglobulin domain (Ig), transmembrane domain (TM) and short cytoplasmic domain, (semaphorin) 4A	SEMA4A
Bt.24849.1.A1_at	FAD1 flavin adenine dinucleotide synthetase homolog (S. cerevisiae)	FLAD1
Bt.15741.1.S1_at	WD repeat domain 48	WDR48
Bt.27668.1.A1_at	Centromere protein F, 350/400ka (mitosin)	CENPF
Bt.28733.1.S1_at	Zinc finger protein 397	ZNF397
Bt.26656.1.S1_at	mitogen-activated protein kinase 10	MAPK10
Bt.1207.1.S1_a_at	solute carrier family 16, member 13 (monocarboxylic acid transporter 13)	SLC16A13
Bt.13870.1.A1_at	receptor-interacting serine-threonine kinase 4	RIPK4
Bt.3857.2.S1_at	---	---
Bt.26489.1.A1_at	RPGRIP1-like	RPGRIP1L
Bt.20623.1.A1_at	---	---
Bt.15752.2.S1_at	CLP1, cleavage and polyadenylation factor I subunit, homolog (S. cerevisiae)	CLP1
Bt.2336.1.S1_at	Septin 3	2003-09-01
Bt.10952.2.S1_at	---	---
Bt.21915.1.S1_at	FRAS1 related extracellular matrix 1	FREM1
Bt.20103.1.S1_at	eukaryotic translation initiation factor 2-alpha kinase 1	EIF2AK1
Bt.28586.2.S1_at	similar to Endoplasmic reticulum metallopeptidase 1 (Felix-ina)	LOC541094
Bt.9150.1.A1_at	---	---
Bt.1739.1.S1_at	Frizzled homolog 4 (Drosophila)	FZD4
Bt.25788.1.S1_at	zinc finger and BTB domain containing 16	ZBTB16
Bt.835.1.A1_at	syntrophin, beta 1 (dystrophin-associated protein A1, 59kDa, basic component 1)	SNTB1
Bt.2577.1.S1_at	similar to MGC127538 protein /// similar to MGC127538 protein /// similar to MGC127538 protein /// hypothetical protein MGC127538	LOC100137875 /// LOC100138326 /// LOC786683 /// MGC127538
Bt.22004.1.A1_at	---	---
Bt.18569.1.A1_at	chromosome 14 open reading frame 179 ortholog	C10H14orf179
Bt.26952.2.A1_at	similar to DNA replication complex GINS protein PSF2	LOC614351
Bt.24575.2.S1_a_at	fibronectin type III and SPRY domain containing 1	FSD1
Bt.16748.1.A1_at	---	---
Bt.12589.1.S1_at	---	---
Bt.26957.1.S1_at	Kelch-like 12 (Drosophila)	KLHL12
Bt.3406.1.S1_at	E74-like factor 3 (ets domain transcription factor, epithelial-specific )	ELF3
Bt.29277.1.S1_at	leucine rich repeat containing 51	LRRC51
Bt.26675.2.S1_a_at	chromosome 12 open reading frame 49 ortholog	C9H12orf49
Bt.24351.1.A1_at	Lix1 homolog (chicken)	LIX1
Bt.4635.2.S1_a_at	calponin 2	CNN2
Bt.5336.1.A1_a_at	transferrin	TF
Bt.16659.1.A1_at	Hypothetical protein LOC790425	LOC790425
Bt.7739.1.S1_at	similar to Uncharacterized protein KIAA2030	LOC540792
Bt.4206.1.S1_at	Polymerase (DNA directed), alpha 2 (70kD subunit)	POLA2
Bt.6021.1.S1_at	regeneration associated muscle protease	DKFZP586H2123
Bt.9350.1.A1_at	ganglioside-induced differentiation-associated protein 1	GDAP1
Bt.17574.1.A1_at	similar to corticosteroid binding protein	LOC513746
Bt.4706.1.S1_at	protein phosphatase 1, regulatory (inhibitor) subunit 1B	PPP1R1B
Bt.1341.1.S1_at	Hypothetical LOC527172	LOC527172
Bt.25599.1.A1_at	corticotropin releasing hormone binding protein	CRHBP
Bt.22832.1.S1_at	F-box protein 31	FBXO31
Bt.25312.1.A1_at	collectin sub-family member 12	COLEC12
Bt.15965.1.S1_at	SRY (sex determining region Y)-box 15	SOX15
Bt.28346.2.S1_at	non-SMC condensin I complex, subunit H	NCAPH
Bt.21767.1.S1_at	titin	TTN
Bt.28392.1.S1_at	Similar to KIAA1609 protein	LOC531539
Bt.11016.1.S1_at	---	---
Bt.28543.1.A1_at	potassium intermediate/small conductance calcium-activated channel, subfamily N, member 4	KCNN4
Bt.12663.1.S1_at	cytokeratin 19	LOC514812
Bt.18748.1.A1_at	protein tyrosine phosphatase, receptor type, B	PTPRB
Bt.12708.1.A1_at	---	---
Bt.11301.1.S1_at	actin binding LIM protein family, member 3	ABLIM3
Bt.20913.1.S1_at	transcriptional adaptor 2 (ADA2 homolog, yeast)-like	TADA2L
Bt.14240.1.S1_at	filamin C, gamma (actin binding protein 280)	FLNC
Bt.14260.1.A1_at	transmembrane protein 177	TMEM177
Bt.24259.3.S1_at	mitochondrial fission regulator 1	MTFR1
Bt.18127.1.A1_at	WD repeat domain 87	WDR87
Bt.27703.1.A1_at	solute carrier family 12 (potassium/chloride transporters), member 8	SLC12A8
Bt.5319.3.A1_at	Leo1, Paf1/RNA polymerase II complex component, homolog (S. cerevisiae)	LEO1
Bt.21929.2.S1_at	---	---
Bt.8124.1.S2_at	collagen, type I, alpha 2	COL1A2
Bt.21061.1.A1_at	---	---
Bt.24218.2.S1_a_at	cell division cycle 6 homolog (S. cerevisiae)	CDC6
Bt.27619.1.A1_at	distal-less homeobox 4	DLX4
Bt.20853.1.S1_a_at	src kinase associated phosphoprotein 1	SKAP1
Bt.17045.1.A1_at	G protein-coupled receptor 52	GPR52
Bt.5439.1.S1_at	Dihydropyrimidinase-like 3	DPYSL3
Bt.7990.2.S1_at	MICAL-like 1	MICALL1
Bt.13469.1.S1_at	Serine dehydratase-like	SDSL
Bt.20227.2.S1_at	Solute carrier family 25 (mitochondrial carrier; ornithine transporter) member 15	SLC25A15
Bt.27323.1.S1_at	Transmembrane protein 52	TMEM52
Bt.23192.1.S1_at	actin related protein 2/3 complex, subunit 1B, 41kDa	ARPC1B
Bt.16795.1.A1_at	sperm associated antigen 6	SPAG6
Bt.8158.1.S1_at	Forkhead box G1	FOXG1
Bt.25998.1.A1_at	similar to glioma tumor suppressor candidate region gene 1	LOC531868
Bt.28110.1.S1_at	---	---
Bt.24958.1.S1_at	WD repeat and FYVE domain containing 2	WDFY2
Bt.15908.1.S1_at	methyltransferase like 7A	METTL7A
Bt.25870.1.S1_at	suppressor of variegation 3-9 homolog 1 (Drosophila)	SUV39H1
Bt.24133.1.A1_at	---	---
Bt.26108.1.A1_at	---	---
Bt.7088.1.S1_at	---	---
Bt.10444.1.S1_at	---	---
Bt.26060.1.A1_at	Bruton agammaglobulinemia tyrosine kinase	BTK
Bt.17994.1.S1_at	centromere protein O	CENPO
Bt.17681.1.A1_at	Ashwin	LOC540024
Bt.27352.1.S1_at	Rho guanine exchange factor (GEF) 16	ARHGEF16
Bt.10853.1.S1_at	---	---
Bt.27767.1.A1_at	GDNF family receptor alpha 2	GFRA2
Bt.16056.1.A1_at	Cas-Br-M (murine) ecotropic retroviral transforming sequence b	CBLB
Bt.24358.2.S1_at	SMAD specific E3 ubiquitin protein ligase 1	SMURF1
Bt.6707.1.S1_at	---	---
Bt.22723.2.S1_at	G elongation factor, mitochondrial 2	GFM2
Bt.27605.1.A1_at	potassium inwardly-rectifying channel, subfamily J, member 15	KCNJ15
Bt.23089.1.S1_at	similar to mannose receptor C1	LOC783547
Bt.2737.1.S1_at	carbonic anhydrase III, muscle specific	CA3
Bt.24947.1.S1_at	hypothetical protein LOC614757	LOC614757
Bt.199.1.S1_at	prepronociceptin	PNOC
Bt.4747.1.S1_at	Nucleoporin 88kDa	NUP88
Bt.17610.1.A1_at	---	---
Bt.27015.1.A1_at	G protein-coupled receptor kinase interactor 2	GIT2
Bt.6796.1.A1_at	ring finger 144B	RNF144B
Bt.27474.1.S1_at	C-type lectin domain family 4, member F	CLEC4F
Bt.12902.1.S1_at	zinc finger protein 304	ZNF304
Bt.26843.1.S1_at	RAB35, member RAS oncogene family	RAB35
Bt.26080.2.S1_at	myomesin family, member 3	MYOM3
Bt.5276.1.S1_at	ring finger protein 25	RNF25
Bt.18055.1.A1_at	Similar to FLJ00068 protein	LOC509753
Bt.10623.1.S1_at	---	---
Bt.21967.1.S1_at	---	---
Bt.27489.1.A1_at	gamma-glutamyltransferase 6	GGT6
Bt.727.3.S1_at	Coiled-coil domain containing 53	CCDC53
Bt.27292.1.S1_at	---	---
Bt.16183.1.A1_s_at	Hypothetical LOC509061	LOC509061
Bt.29118.1.A1_at	---	---
Bt.514.1.S1_at	DnaJ (Hsp40) homolog, subfamily C, member 6	DNAJC6
Bt.19917.1.A1_at	---	---
Bt.3814.1.S1_at	Disabled homolog 2, mitogen-responsive phosphoprotein (Drosophila)	DAB2
Bt.4279.2.S1_at	SHC (Src homology 2 domain containing) transforming protein 1	SHC1
Bt.9203.1.S1_at	---	---
Bt.21400.1.A1_s_at	nuclear autoantigenic sperm protein (histone-binding)	NASP
Bt.15730.2.S1_at	kinesin family member 2C	KIF2C
Bt.18686.2.S1_at	Similar to ZNF235 protein	LOC504436
Bt.19700.1.A1_at	---	---
Bt.27801.1.A1_at	Potassium voltage-gated channel, Isk-related family, member 1	KCNE1
Bt.29087.1.S1_at	ATP-binding cassette, sub-family G (WHITE), member 8	ABCG8
Bt.25443.1.A1_at	solute carrier family 6 (neurotransmitter transporter, GABA), member 1	SLC6A1
Bt.15674.3.S1_at	Polymerase (DNA-directed), delta 3, accessory subunit	POLD3
Bt.13934.1.S1_at	CD3g molecule, gamma (CD3-TCR complex)	CD3G
Bt.27367.1.S1_at	transient receptor potential cation channel, subfamily V, member 6	TRPV6
Bt.28328.1.A1_at	---	---
Bt.19558.1.S1_at	similar to centrosomal protein 250kDa, isoform 1 (predicted)	LOC507479
Bt.21672.1.S1_at	---	---
Bt.17978.1.A1_at	ankyrin repeat domain 17	ANKRD17
Bt.17942.1.S1_at	limb bud and heart development homolog (mouse)	LBH
Bt.17046.1.A1_at	RGD motif, leucine rich repeats, tropomodulin domain and proline-rich containing	RLTPR
Bt.20477.1.S1_at	raftlin, lipid raft linker 1	RFTN1
Bt.6972.1.S1_at	Kelch repeat and BTB (POZ) domain containing 10	KBTBD10
Bt.24643.1.S1_at	apolipoprotein B mRNA editing enzyme, catalytic polypeptide-like 2	APOBEC2
Bt.20167.1.S1_at	cell death-inducing DFFA-like effector a	CIDEA
Bt.10815.1.S1_at	poly (ADP-ribose) polymerase family, member 16	PARP16
Bt.115.1.S1_at	dopa decarboxylase (aromatic L-amino acid decarboxylase)	DDC
Bt.264.1.S1_at	erythrocyte membrane protein band 4.1 (elliptocytosis 1, RH-linked)	EPB41
Bt.26137.1.A1_at	---	---
Bt.22479.1.S1_at	cytoplasmic polyadenylation element binding protein 4	CPEB4
Bt.7651.1.S1_at	ankyrin repeat and SOCS box-containing 11	ASB11
Bt.26081.1.A1_at	lysophosphatidylcholine acyltransferase 2	LPCAT2
Bt.26835.1.S1_at	RAN guanine nucleotide release factor	RANGRF
Bt.7588.1.A1_at	---	---
Bt.27159.1.A1_at	---	---
Bt.2652.1.S1_at	rhomboid 5 homolog 2 (Drosophila)	RHBDF2
Bt.1791.1.A1_at	neural proliferation, differentiation and control, 1	NPDC1
Bt.2919.1.S1_at	similar to histone deacetylase 7A	LOC509843
Bt.4147.1.S1_at	phosphodiesterase 6A, cGMP-specific, rod, alpha	PDE6A
Bt.9948.1.S1_at	---	---
Bt.18332.1.S1_at	---	---
Bt.17050.1.A1_at	---	---
Bt.20723.1.A1_at	Eukaryotic translation initiation factor 4E nuclear import factor 1	EIF4ENIF1
Bt.21909.1.S1_at	peroxisomal membrane protein 4, 24kDa	PXMP4
Bt.22477.1.S1_at	---	---
Bt.8180.3.A1_a_at	Similar to copine III-like related protein	LOC782388
Bt.15734.1.S1_at	protein kinase C, zeta	PRKCZ
Bt.6521.1.A1_at	par-6 partitioning defective 6 homolog beta (C. elegans)	PARD6B
Bt.15822.1.S1_at	Gardner-Rasheed feline sarcoma viral (v-fgr) oncogene homolog	FGR
Bt.25800.1.A1_at	Chromosome 2 open reading frame 39 ortholog	C11H2orf39
Bt.7642.1.S1_at	---	---
Bt.5106.1.S1_at	GNAS complex locus	GNAS
Bt.24737.1.S1_at	armadillo repeat containing 7	ARMC7
Bt.136.1.S1_at	uncoupling protein 3 (mitochondrial, proton carrier)	UCP3
Bt.19024.1.A1_at	Neural precursor cell expressed, developmentally down-regulated 4	NEDD4
Bt.17809.2.S1_at	ARP6 actin-related protein 6 homolog (yeast)	ACTR6
Bt.13661.1.A1_at	fructosamine 3 kinase	FN3K
Bt.12149.1.S1_at	similar to WNK lysine deficient protein kinase 4	LOC100139742
Bt.27558.1.A1_at	---	---
Bt.1066.2.S1_a_at	family with sequence similarity 50, member A	FAM50A
Bt.14520.1.A1_at	CD109 molecule	CD109
Bt.18824.1.A1_at	---	---
Bt.827.1.A1_at	transmembrane protein 125	TMEM125
Bt.20951.2.S1_at	transmembrane protein 163	TMEM163
Bt.27496.1.A1_at	zinc finger protein 165	ZNF165
Bt.9353.1.S1_at	elastin microfibril interfacer 2	EMILIN2
Bt.29458.1.S1_at	Sarcoma antigen NY-SAR-48	NY-SAR-48
Bt.24460.1.S1_at	zinc finger, CCHC domain containing 12	ZCCHC12
Bt.24569.1.A1_at	Coiled-coil and C2 domain containing 2A	CC2D2A
Bt.22676.2.S1_at	GPN-loop GTPase 3	GPN3
Bt.16267.1.A1_at	---	---
Bt.13130.1.S1_at	CD40 molecule, TNF receptor superfamily member 5	CD40
Bt.11199.1.S1_at	myozenin 1	MYOZ1
Bt.18685.1.A1_at	deltex homolog 1 (Drosophila)	DTX1
Bt.19470.1.A1_at	secretogranin III	SCG3
Bt.26158.1.A1_at	potassium intermediate/small conductance calcium-activated channel, subfamily N, member 3	KCNN3
Bt.279.1.S1_at	fibroblast growth factor-binding protein (FGF-BP) /// similar to fibroblast growth factor-binding protein	LOC281812 /// LOC783341
Bt.28500.1.S1_at	TBC1 domain family, member 14	TBC1D14
Bt.6488.1.S1_at	hypothetical LOC509540	LOC509540
Bt.27534.1.S1_at	ataxin 7-like 1	ATXN7L1
Bt.8090.2.S1_at	MYB binding protein (P160) 1a	MYBBP1A
Bt.9974.1.S1_a_at	chemokine (C-C motif) ligand 3	CCL3
Bt.25723.1.A1_at	similar to WD repeat domain 40C	LOC616656
Bt.26887.1.S1_at	Synaptotagmin-like 3	SYTL3
Bt.6125.2.S1_at	jagged 1 (Alagille syndrome)	JAG1
Bt.20381.1.A1_at	coagulation factor II (thrombin) receptor	F2R
Bt.16555.1.A1_at	---	---
Bt.28310.1.S1_at	---	---
Bt.1409.1.S1_at	tubulin polymerization-promoting protein family member 3	TPPP3
Bt.27053.1.A1_at	G protein-coupled receptor 1	GPR1
Bt.26374.1.A1_at	---	---
Bt.47.1.S1_at	carbonic anhydrase VI	CA6
Bt.25689.1.S1_at	hedgehog acyltransferase-like	HHATL
Bt.17117.1.A1_at	---	---
Bt.20681.1.A1_at	RING1 and YY1 binding protein	RYBP
Bt.8307.1.S1_at	glycolipid transfer protein domain containing 1	GLTPD1
Bt.26155.1.A1_at	N-acetylneuraminate pyruvate lyase (dihydrodipicolinate synthase)	NPL
Bt.19536.1.A1_at	---	---
Bt.19192.1.S1_at	---	---
Bt.452.1.S1_at	glycosylphosphatidylinositol specific phospholipase D1	GPLD1
Bt.25405.1.A1_at	placenta-specific 1	PLAC1
Bt.21540.1.S1_at	fibroblast growth factor receptor 2	FGFR2
Bt.29257.1.A1_at	---	---
Bt.18724.3.A1_at	---	---
Bt.22119.1.S1_at	E2F transcription factor 1	E2F1
Bt.9551.1.S1_at	similar to cDNA sequence BC004004	LOC618886
Bt.5844.1.S1_at	chromosome 17 open reading frame 39 ortholog	C19H17ORF39
Bt.1478.1.S1_at	RAS protein activator like 2	RASAL2
Bt.16274.1.A1_at	Hypothetical LOC540188	LOC540188
Bt.28172.2.A1_at	V-set and immunoglobulin domain containing 1	VSIG1
Bt.27555.1.A1_at	homeobox C13	HOXC13
Bt.26674.1.S1_at	jagged 2	JAG2
Bt.1115.1.S1_at	phosphodiesterase 3B, cGMP-inhibited	PDE3B
Bt.25183.1.A1_at	hypothetical LOC509158	LOC509158
Bt.29902.1.S1_at	Caspase recruitment domain family, member 10	CARD10
Bt.27906.2.S1_at	histone cluster 3, H2a	HIST3H2A
Bt.24082.1.A1_at	chromosome 6 open reading frame 203 ortholog	C9H6ORF203
Bt.23715.1.A1_at	---	---
Bt.21433.2.S1_at	minichromosome maintenance complex component 6	MCM6
Bt.26282.1.A1_at	dopamine receptor D5	DRD5
Bt.25769.1.A1_at	Similar to MAMDC2 protein	LOC539199
Bt.13880.1.S1_at	Dickkopf homolog 1 (Xenopus laevis)	DKK1
Bt.4276.1.S1_at	diacylglycerol O-acyltransferase homolog 1 (mouse)	DGAT1
Bt.17204.2.A1_at	SIX homeobox 1	SIX1
Bt.19782.2.S1_a_at	interleukin-1 receptor-associated kinase 1 binding protein 1	IRAK1BP1
Bt.16884.1.A1_at	zinc finger protein 529	ZNF529
Bt.21321.1.S1_at	similar to zinc finger protein 7 (KOX 4, clone HF.16)	LOC785799
Bt.19232.1.A1_at	---	---
Bt.540.1.S1_at	phosphodiesterase 5A, cGMP-specific	PDE5A
Bt.28527.2.S1_at	---	---
Bt.25559.1.S1_at	---	---
Bt.27298.1.A1_at	similar to apoptotic peptidase activating factor 1	LOC537782
Bt.19567.2.S1_at	---	---
Bt.13478.1.A1_at	LSM10, U7 small nuclear RNA associated	LSM10
Bt.24376.2.S1_at	similar to metastasis suppressor 1 /// metastasis suppressor 1	LOC788499 /// MTSS1
Bt.7568.1.S1_at	---	---
Bt.17315.2.A1_at	---	---
Bt.21728.1.A1_at	---	---
Bt.19307.1.S1_at	coiled-coil domain containing 94	CCDC94
Bt.4763.1.S1_at	CD247 molecule	CD247
Bt.26075.1.S1_at	sorting nexin 11	SNX11
Bt.23416.1.S1_at	---	---
Bt.20534.1.S1_at	---	---
Bt.24990.1.S1_at	ubiquitin specific peptidase 21	USP21
Bt.21284.2.S1_at	cysteine rich transmembrane BMP regulator 1 (chordin-like)	CRIM1
Bt.1047.1.S1_at	huntingtin interacting protein 1 related	HIP1R
Bt.25820.2.A1_at	similar to KIAA0241 protein	LOC534141
Bt.9167.1.S1_at	---	---
Bt.24533.1.A1_at	---	---
Bt.29928.1.S1_at	---	---
Bt.1402.1.S1_a_at	guanine nucleotide binding protein (G protein), alpha activating activity polypeptide O	GNAO1
Bt.5610.1.S1_at	BAI1-associated protein 2	BAIAP2
Bt.18717.2.S1_at	---	---
Bt.21742.1.A1_at	peptidylprolyl isomerase E (cyclophilin E)	PPIE
Bt.17901.1.S1_at	RALBP1 associated Eps domain containing 2	REPS2
Bt.5365.1.S1_at	LATS, large tumor suppressor, homolog 2 (Drosophila)	LATS2
Bt.28598.1.A1_at	---	---
Bt.28759.2.S1_at	SLIT-ROBO Rho GTPase activating protein 1	SRGAP1
Bt.1493.1.S1_at	polymerase (RNA) I polypeptide A, 194kDa	POLR1A
Bt.24080.1.A1_at	---	---
Bt.14013.2.S1_at	polymerase (RNA) III (DNA directed) polypeptide C (62kD)	POLR3C
Bt.701.1.S1_at	fibronectin leucine rich transmembrane protein 1	FLRT1
Bt.26735.1.S1_at	solute carrier family 46, member 2	SLC46A2
Bt.872.2.S1_at	docking protein 4 /// hypothetical protein LOC100141293	DOK4 /// LOC100141293
Bt.12712.1.A1_at	v-ets erythroblastosis virus E26 oncogene homolog 1 (avian)	ETS1
Bt.17098.2.A1_at	centrosomal protein 27kDa	CEP27
Bt.1992.1.S1_at	chromosome 11 open reading frame 51 ortholog /// similar to Uncharacterized protein C11orf51	C15H11ORF51 /// LOC782016
Bt.22846.1.S1_at	tetraspanin 33	TSPAN33
Bt.27218.1.A1_at	methyl CpG binding protein 2 (Rett syndrome)	MECP2
Bt.11043.1.S1_a_at	BCL2-like 12 (proline rich)	BCL2L12
Bt.14143.1.S1_at	carboxypeptidase E	CPE
Bt.26671.1.S1_at	Sema domain, immunoglobulin domain (Ig), transmembrane domain (TM) and short cytoplasmic domain, (semaphorin) 4B	SEMA4B
Bt.18276.2.A1_at	---	---
Bt.12804.1.S1_at	v-kit Hardy-Zuckerman 4 feline sarcoma viral oncogene homolog	KIT
Bt.8927.1.S1_at	---	---
Bt.4586.1.S1_at	guanine nucleotide binding protein (G protein), gamma 2	GNG2
Bt.19251.1.S1_at	LIM domain only 3 (rhombotin-like 2)	LMO3
Bt.24381.2.S1_at	dCMP deaminase	DCTD
Bt.27743.2.A1_at	R-spondin homolog (Xenopus laevis)	RSPO1
Bt.23153.1.S1_at	retinol dehydrogenase 12 (all-trans/9-cis/11-cis)	RDH12
Bt.1817.1.S1_at	---	---
Bt.5372.1.S1_at	intercellular adhesion molecule 1	ICAM1
Bt.19546.1.A1_at	SWI/SNF related, matrix associated, actin dependent regulator of chromatin, subfamily a, member 5	SMARCA5
Bt.709.1.S1_at	lysophosphatidylcholine acyltransferase 4	LPCAT4
Bt.6560.1.S1_at	---	---
Bt.18431.1.A1_at	---	---
Bt.20513.1.S1_at	MAP/microtubule affinity-regulating kinase 2	MARK2
Bt.19881.1.S1_at	ribosomal RNA processing 15 homolog (S. cerevisiae)	RRP15
Bt.28378.1.S1_at	A kinase (PRKA) anchor protein 1	AKAP1
Bt.17109.1.A1_at	---	---
Bt.8344.1.S1_at	ladinin 1	LAD1
Bt.26758.1.A1_at	zinc finger protein 710	ZNF710
Bt.18003.1.S1_at	cullin 3	CUL3
Bt.21563.1.S1_at	similar to WW, C2 and coiled-coil domain containing 1	LOC520730
Bt.6826.1.S1_at	lymphocyte cytosolic protein 2 (SH2 domain containing leukocyte protein of 76kDa)	LCP2
Bt.14387.1.S1_at	---	---
Bt.2441.1.S1_at	rhotekin	RTKN
Bt.391.1.S1_a_at	protein kinase, cAMP-dependent, catalytic, beta	PRKACB
Bt.6659.2.S1_at	Rho GTPase activating protein 10	ARHGAP10
Bt.4358.1.S1_at	fragile X mental retardation, autosomal homolog 2	FXR2
Bt.11386.1.S1_at	similar to Zinc finger homeobox protein 3 (Zinc finger homeodomain protein 3) (ZFH-3) (Alpha-fetoprotein enhancer-binding protein) (AT motif-binding factor) (AT-binding transcription factor 1)	LOC510844
Bt.16979.2.S1_at	N-acyl phosphatidylethanolamine phospholipase D	NAPEPLD
Bt.13716.1.S1_at	nuclear factor of kappa light polypeptide gene enhancer in B-cells inhibitor-like 2	NFKBIL2
Bt.3696.1.A1_at	---	---
Bt.19969.1.S1_a_at	carboxypeptidase A1 (pancreatic) /// carboxypeptidase A5	CPA1 /// CPA5
Bt.25777.1.A1_at	Bol, boule-like (Drosophila)	BOLL
Bt.354.1.S1_at	KIT ligand	KITLG
Bt.22362.2.S1_at	SH3-domain kinase binding protein 1	SH3KBP1
Bt.6818.2.S1_at	ring finger protein 14	RNF14
Bt.17653.1.A1_at	uridine phosphorylase 2	UPP2
Bt.24683.1.A1_at	Putative hyaluronan receptor for endocytosis	hare
Bt.24330.2.A1_at	---	---
Bt.21096.2.S1_at	GRIP1 associated protein 1	GRIPAP1
Bt.28355.1.S1_at	---	---
Bt.3992.1.S1_at	phosphatidylserine decarboxylase	PISD
Bt.16452.1.S1_at	proline rich Gla (G-carboxyglutamic acid) 2	PRRG2
Bt.18320.1.A1_at	---	---
Bt.1071.1.S1_a_at	tumor protein p53 inducible protein 3	TP53I3
Bt.4778.1.S1_at	sodium channel, nonvoltage-gated 1 alpha	SCNN1A
Bt.12580.1.S1_at	alanyl-tRNA synthetase domain containing 1	AARSD1
Bt.88.1.S1_at	cholinergic receptor, nicotinic, alpha 7	CHRNA7
Bt.2768.3.S1_at	gem (nuclear organelle) associated protein 8	GEMIN8
Bt.25857.1.A1_at	---	---
Bt.27441.1.S1_at	chromosome 1 open reading frame 116 ortholog	C16H1orf116
Bt.17239.2.A1_at	AE binding protein 2	AEBP2
Bt.9078.2.S1_a_at	spermidine synthase	SRM
Bt.16296.1.A1_at	ATPase, Ca++ transporting, cardiac muscle, slow twitch 2	ATP2A2
Bt.4519.1.S1_at	lipoyltransferase 1	LIPT1
Bt.8794.2.S1_at	tyrosylprotein sulfotransferase 1	TPST1
Bt.23662.2.S1_at	ring finger protein 34	RNF34
Bt.28201.1.S1_at	transmembrane protein 92	TMEM92
Bt.18038.1.A1_at	---	---
Bt.19605.3.A1_a_at	---	---
Bt.24382.1.S1_at	Bardet-Biedl syndrome 9	BBS9
Bt.4211.1.S1_at	ATPase, H+ transporting, lysosomal 56/58kDa, V1 subunit B1	ATP6V1B1
Bt.18746.1.A1_at	---	---
Bt.5769.1.S1_at	similar to AAT1-alpha	LOC531600
Bt.11428.1.A1_at	chromosome 21 open reading frame 7 ortholog	C1H21ORF7
Bt.10161.1.A1_at	---	---
Bt.27519.1.A1_at	---	---
Bt.17571.1.A1_at	spleen focus forming virus (SFFV) proviral integration oncogene spi1	SPI1
Bt.23504.1.A1_at	sulfatase 2	SULF2
Bt.21609.1.S1_at	ubiquitin protein ligase E3B	UBE3B
Bt.2120.2.S1_at	plasma glutamate carboxypeptidase	PGCP
Bt.18456.1.S1_at	fibulin 2	FBLN2
Bt.23055.3.S1_at	discs, large homolog 5 (Drosophila)	DLG5
Bt.3825.1.S1_at	Similar to TRPC4AP protein	LOC787940
Bt.29772.1.S1_s_at	solute carrier family 8 (sodium/calcium exchanger), member 1	SLC8A1
Bt.13438.1.A1_at	adenosine deaminase, tRNA-specific 1	ADAT1
Bt.2025.1.A1_at	---	---
Bt.2025.1.A1_at	---	---
Bt.2317.1.S1_at	tRNA nucleotidyl transferase, CCA-adding, 1	TRNT1
Bt.26217.1.A1_at	Glutamate receptor interacting protein 2	GRIP2
Bt.16197.1.A1_at	WAS/WASL interacting protein family, member 2	WIPF2
Bt.13455.2.A1_at	SAC1 suppressor of actin mutations 1-like (yeast)	SACM1L
Bt.27477.1.A1_at	---	---
Bt.27411.1.S1_at	similar to giantin	LOC532923
Bt.19378.1.A1_at	---	---
Bt.164.1.S1_a_at	potassium voltage-gated channel, subfamily H (eag-related), member 1	KCNH1
Bt.16091.3.S1_at	Trichoplein, keratin filament binding	TCHP
Bt.13052.1.S1_at	X-linked inhibitor of apoptosis	XIAP
Bt.11875.1.S1_at	bridging integrator 2	BIN2
Bt.13407.1.S1_at	---	---
Bt.18802.1.A1_at	LIM domain 7	LMO7
Bt.15641.1.S1_a_at	dihydrouridine synthase 3-like (S. cerevisiae)	DUS3L
Bt.20187.2.S1_at	similar to WD repeat domain 76	LOC515302
Bt.2656.1.S1_at	tumor necrosis factor receptor superfamily, member 25	TNFRSF25
Bt.29281.1.S1_at	adaptor-related protein complex 1, mu 2 subunit	AP1M2
Bt.27870.1.S1_at	connector enhancer of kinase suppressor of Ras 1 /// similar to Connector enhancer of kinase suppressor of ras 1 (Connector enhancer of KSR1) (hCNK1) (Connector enhancer of KSR-like) (CNK homolog protein 1)	CNKSR1 /// LOC783017
Bt.21355.1.S1_at	similar to Neuronal pentraxin-2 precursor (NP2) (Neuronal pentraxin II) (NP-II)	LOC789363
Bt.17520.2.A1_at	Coiled-coil domain containing 149	CCDC149
Bt.4037.1.S1_at	---	---
Bt.13021.1.S1_at	cadherin 1, type 1, E-cadherin (epithelial)	CDH1
Bt.4154.1.S1_at	protein kinase, membrane associated tyrosine/threonine 1	PKMYT1
Bt.22715.1.A1_at	ropporin 1-like	ROPN1L
Bt.25836.1.A1_at	olfactomedin-like 1	OLFML1
Bt.20261.1.S1_at	protein tyrosine phosphatase, non-receptor type 3	PTPN3
Bt.17185.1.A1_at	---	---
Bt.3034.1.S1_at	cartilage oligomeric matrix protein	COMP
Bt.20258.1.S1_at	---	---
Bt.23388.1.A1_at	neuronal guanine nucleotide exchange factor	NGEF
Bt.25965.2.S1_at	nuclear receptor co-repressor 1	NCOR1
Bt.13470.1.S1_at	Hypothetical protein LOC787630	LOC787630
Bt.719.1.A1_at	---	---
Bt.17890.1.A1_at	---	---
Bt.2333.1.S1_at	mitogen-activated protein kinase 8 interacting protein 2	MAPK8IP2
Bt.19647.2.S1_at	ankyrin repeat domain 28	ANKRD28
Bt.28426.1.S1_at	general transcription factor IIIC, polypeptide 5, 63kDa	GTF3C5
Bt.6522.1.A1_at	---	---
Bt.25904.1.A1_at	transient receptor potential cation channel, subfamily V, member 1	TRPV1
Bt.13809.1.S1_at	golgi autoantigen, golgin subfamily a, 1	GOLGA1
Bt.25776.1.A1_at	hypothetical LOC540812	LOC540812
Bt.29697.1.S1_at	ADP-ribosyltransferase 3	ART3
Bt.29027.1.A1_at	---	---
Bt.23571.2.A1_at	centrosomal protein 350kDa	CEP350
Bt.4231.1.S1_at	cholinergic receptor, nicotinic, epsilon	CHRNE
Bt.28976.1.S1_at	Kinesin family member 9	KIF9
Bt.4913.3.A1_at	Calcium/calmodulin-dependent protein kinase I	CAMK1
Bt.16369.1.A1_at	---	---
Bt.5562.1.S1_at	proprotein convertase subtilisin/kexin type 1	PCSK1
Bt.241.1.S1_at	nuclear receptor subfamily 2, group E, member 3	NR2E3
Bt.2520.1.S1_at	sparc/osteonectin, cwcv and kazal-like domains proteoglycan (testican) 2	SPOCK2
Bt.7923.1.A1_at	transmembrane and immunoglobulin domain containing 2	TMIGD2
Bt.9479.2.S1_at	PHD finger protein 11	PHF11
Bt.19721.2.A1_at	---	---
Bt.26462.1.S1_at	endothelin 3	EDN3
Bt.16106.1.A1_at	---	---
Bt.5455.3.S1_a_at	PRP40 pre-mRNA processing factor 40 homolog B (S. cerevisiae)	PRPF40B
Bt.20320.1.S1_at	chromosome 22 open reading frame 25 ortholog	C17H22orf25
Bt.25827.1.A1_at	---	---
Bt.24624.1.S1_at	mitochondrial ribosomal protein S9	MRPS9
Bt.232.1.S1_at	seminal vesicle secretion 8	SVS8
Bt.3881.1.S1_at	cyclic nucleotide gated channel alpha 3	CNGA3
Bt.25404.1.A1_at	collagen, type XXIV, alpha 1	COL24A1
Bt.26517.1.S1_at	within bgcn homolog (Drosophila)	WIBG
Bt.23900.1.A1_at	---	---
Bt.21610.1.S1_at	COBW domain containing 2	CBWD2
Bt.7806.1.A1_at	carnitine palmitoyltransferase 1C	CPT1C
Bt.27296.1.S1_at	solute carrier family 12 (sodium/chloride transporters), member 3	SLC12A3
Bt.24793.1.S1_at	---	---
Bt.13046.1.S1_at	aryl hydrocarbon receptor	AHR
Bt.28876.1.S1_at	aspartyl-tRNA synthetase 2, mitochondrial	DARS2
Bt.2236.1.S1_at	CAMP responsive element binding protein 3-like 1	CREB3L1
Bt.16348.2.S1_at	HERPUD family member 2	HERPUD2
Bt.19314.1.A1_at	---	---
Bt.11658.1.A1_at	---	---
Bt.24486.1.A1_at	AT rich interactive domain 3B (BRIGHT-like)	ARID3B
Bt.11679.1.S1_at	---	---
Bt.27611.1.S1_at	similar to zinc finger protein of the cerebellum 2	LOC514433
Bt.12367.1.S1_at	pygopus homolog 2 (Drosophila)	PYGO2
Bt.3356.1.A1_at	---	---
Bt.18904.1.A1_at	---	---
Bt.26890.1.S1_at	v-myb myeloblastosis viral oncogene homolog (avian)-like 2	MYBL2
Bt.212.1.S1_at	protein phosphatase 3 (formerly 2B), regulatory subunit B, alpha isoform	PPP3R1
Bt.21532.1.S1_at	golgi SNAP receptor complex member 2	GOSR2
Bt.21379.2.S1_at	---	---
Bt.2081.1.A1_at	polymerase (RNA) III (DNA directed) polypeptide H (22.9kD)	POLR3H
Bt.3938.1.S1_at	NFKB inhibitor interacting Ras-like 2	NKIRAS2
Bt.23605.1.S1_at	nuclear receptor subfamily 1, group D, member 1	NR1D1
Bt.21763.2.S1_at	Nuclear factor I/B	NFIB
Bt.9859.1.S1_at	fucosyltransferase 2 (secretor status included) /// alpha-2-fucosyltransferase Sec1	FUT2 /// SEC1
Bt.3020.1.S1_at	block of proliferation 1	BOP1
Bt.11453.1.S1_at	---	---
Bt.11266.2.S1_a_at	epidermal growth factor receptor pathway substrate 15-like 1	EPS15L1
Bt.411.1.S1_at	neuregulin 1	NRG1
Bt.9665.1.S1_at	General transcription factor IIE, polypeptide 1, alpha 56kDa	GTF2E1
Bt.20345.2.S1_at	ferredoxin 1-like	FDX1L
Bt.25550.1.A1_at	Similar to senataxin	LOC534284
Bt.29857.1.A1_at	casein kinase 1, gamma 3	CSNK1G3
Bt.12930.1.S1_a_at	tachykinin, precursor 1	TAC1
Bt.17465.1.S1_at	rhomboid, veinlet-like 2 (Drosophila)	RHBDL2
Bt.18620.1.A1_at	---	---
Bt.9233.3.S1_at	adhesion regulating molecule 1	ADRM1
Bt.7561.1.S1_at	---	---
Bt.7561.1.S1_at	---	---
Bt.10349.1.S1_at	G protein-coupled receptor 37 (endothelin receptor type B-like) /// similar to Probable G-protein coupled receptor 37 precursor (Endothelin B receptor-like protein 1) (ETBR-LP-1) (Parkin-associated endothelin receptor-like receptor) (PAELR)	GPR37 /// LOC790388
Bt.25460.2.S1_at	OTU domain containing 3	OTUD3
Bt.26873.1.A1_at	similar to hCG1997495	LOC784245
Bt.1310.1.S1_at	transmembrane protein 38A	TMEM38A
Bt.9706.1.A1_at	Src-like-adaptor 2	SLA2
Bt.18627.1.S1_at	phosphatidylinositol transfer protein, membrane-associated 1	PITPNM1
Bt.2241.1.S1_at	similar to RRP1-like protein B	LOC510240
Bt.2222.1.A1_at	similar to early endosome antigen 1	LOC534614
Bt.2825.1.S1_at	mitochondrial ribosomal protein L13	MRPL13
Bt.17723.1.A1_s_at	hypothetical protein MGC133619	MGC133619
Bt.18699.1.A1_at	Pannexin 1	PANX1
Bt.26831.1.S1_at	---	---
Bt.26581.1.S1_at	---	---
Bt.24783.2.S1_at	ataxia telangiectasia and Rad3 related	ATR
Bt.19.1.S1_a_at	solute carrier family 24 (sodium/potassium/calcium exchanger), member 1	SLC24A1
Bt.11362.1.A1_at	---	---
Bt.27034.1.A1_at	tektin 1	TEKT1
Bt.24025.1.A1_at	---	---
Bt.25897.1.S1_at	hypothetical protein LOC522909	LOC522909
Bt.16808.2.A1_at	RAS-like, family 12	RASL12
Bt.25212.1.A1_at	---	---
Bt.28550.1.S1_at	---	---
Bt.26537.1.S1_at	leucine rich repeat containing 33	LRRC33
Bt.18958.1.S1_at	PCTAIRE protein kinase 1	PCTK1
Bt.26587.2.S1_at	Histone deacetylase 11	HDAC11
Bt.11015.1.S1_at	similar to lipocalin-interacting membrane receptor	LOC539015
Bt.27231.1.S1_at	V-maf musculoaponeurotic fibrosarcoma oncogene homolog G (avian)	MAFG
Bt.29603.1.A1_at	---	---
Bt.26996.1.S1_at	GTP binding protein 2	GTPBP2
Bt.1422.2.S1_at	---	---
Bt.21842.2.S1_at	similar to U2 small nuclear ribonucleoprotein auxiliary factor 35 kDa subunit-related protein 2 (U2(RNU2) small nuclear RNA auxiliary factor 1-like 2) (CCCH type zinc finger, RNA-binding motif and serine/arginine rich protein 2) (Renal carcinoma an	LOC535064
Bt.8213.1.S1_at	ORAI calcium release-activated calcium modulator 1	ORAI1
Bt.27883.1.S1_at	embryonal Fyn-associated substrate	EFS
Bt.22055.2.S1_at	---	---
Bt.25945.2.A1_a_at	ankyrin repeat domain 16	ANKRD16
Bt.16967.1.A1_at	---	---
Bt.25621.1.A1_at	mirror-image polydactyly 1	MIPOL1
Bt.27709.1.A1_at	---	---
Bt.207.1.A1_at	transthyretin	TTR
Bt.18672.1.A1_at	tRNA methyltransferase 12 homolog (S. cerevisiae)	TRMT12
Bt.25715.1.A1_at	Bone morphogenetic protein receptor, type II (serine/threonine kinase)	BMPR2
Bt.18693.1.S1_at	bone morphogenetic protein receptor, type IA	BMPR1A
Bt.29206.1.A1_at	---	---
Bt.17305.1.A1_at	fragile X mental retardation 1 neighbor	FMR1NB
Bt.18782.1.S1_at	G protein-coupled receptor, family C, group 5, member A	GPRC5A
Bt.12739.1.S1_at	membrane-associated ring finger (C3HC4) 2	MARCH2
Bt.24660.2.S1_at	essential meiotic endonuclease 1 homolog 1	EME1
Bt.21614.2.S1_at	transmembrane protein 120B	TMEM120B
Bt.22788.1.S1_at	Makorin, ring finger protein, 2	MKRN2
Bt.9394.1.S1_at	vacuolar protein sorting 53 homolog (S. cerevisiae)	VPS53
Bt.12147.1.S1_at	---	---
Bt.24209.1.S1_at	H1 histone family, member 0	H1F0
Bt.18732.1.S1_at	Coiled-coil domain containing 90A	CCDC90A
Bt.234.1.S1_at	interleukin 18 (interferon-gamma-inducing factor)	IL18
Bt.17134.2.S1_a_at	INO80 complex subunit E	INO80E
Bt.21460.1.S1_at	loss of heterozygosity, 12, chromosomal region 1	LOH12CR1
Bt.16517.1.A1_at	hypothetical LOC511442	LOC511442
Bt.9062.1.S1_at	SPARC related modular calcium binding 1	SMOC1
Bt.25448.1.A1_at	---	---
Bt.25370.1.A1_at	---	---
Bt.11413.1.S1_at	RAB7B, member RAS oncogene family	RAB7B
Bt.29240.1.S1_at	---	---
Bt.10666.1.A1_s_at	---	---
Bt.26934.1.A1_at	testis specific, 14	TSGA14
Bt.8809.1.S1_at	sodium channel, voltage-gated, type IV, beta	SCN4B
Bt.27835.1.S1_at	vacuolar protein sorting 18 homolog (S. cerevisiae)	VPS18
Bt.17819.2.A1_at	Sodium channel, nonvoltage-gated 1, gamma	SCNN1G
Bt.6583.1.S1_at	ATP-binding cassette, sub-family A (ABC1), member 7	ABCA7
Bt.23141.2.S1_at	programmed cell death 11	PDCD11
Bt.12848.1.S1_at	parathyroid hormone-like hormone	PTHLH
Bt.7765.1.S1_at	---	---
Bt.6066.1.S1_at	unc-93 homolog B1 (C. elegans)	UNC93B1
Bt.24355.1.A1_at	XK, Kell blood group complex subunit-related family, member 8	XKR8
Bt.20343.1.S1_at	unc-13 homolog D (C. elegans)	UNC13D
Bt.26470.3.A1_at	Hypothetical LOC524593	LOC524593
Bt.26451.1.A1_at	---	---
Bt.27054.3.S1_at	---	---
Bt.19885.1.A1_at	---	---
Bt.19135.3.A1_at	Hypothetical LOC539572	LOC539572
Bt.6544.1.S1_at	small trans-membrane and glycosylated protein	SMAGP
Bt.15765.1.S1_at	isovaleryl Coenzyme A dehydrogenase	IVD
Bt.2949.1.S1_at	growth factor receptor-bound protein 7	GRB7
Bt.16735.1.A1_at	Plakophilin 4	PKP4
Bt.23375.1.S1_at	---	---
Bt.20057.1.S1_at	cathepsin G /// similar to cathepsin G	CTSG /// LOC509956
Bt.18946.1.A1_at	---	---
Bt.9650.2.S1_a_at	---	---
Bt.28445.1.S1_at	diacylglycerol kinase, eta	DGKH
Bt.20823.2.S1_at	---	---
Bt.27633.1.A1_at	tripartite motif-containing 3	TRIM3
Bt.26911.1.A1_at	TAF3 RNA polymerase II, TATA box binding protein (TBP)-associated factor, 140kDa	TAF3
Bt.6814.2.S1_at	myosin regulatory light chain interacting protein	MYLIP
Bt.1837.1.S1_at	breast carcinoma amplified sequence 3	BCAS3
Bt.16415.3.A1_at	---	---
Bt.27336.1.A1_at	---	---
Bt.25161.1.A1_at	---	---
Bt.17733.1.A1_at	---	---
Bt.24404.1.A1_at	---	---
Bt.25101.1.S1_at	---	---
Bt.16113.2.S1_at	A kinase (PRKA) anchor protein 11	AKAP11
Bt.20916.1.A1_at	KIAA0586	KIAA0586
Bt.29151.1.A1_at	Zinc finger protein 583	ZNF583
Bt.20864.1.A1_at	---	---
Bt.29740.1.S1_at	ATP-binding cassette, sub-family B (MDR/TAP), member 1 /// similar to Multidrug resistance protein 1	ABCB1 /// LOC785554
Bt.8064.1.S1_at	LIM domain containing 2	LIMD2
Bt.25511.1.A1_at	RAD51-like 1 (S. cerevisiae)	RAD51L1
Bt.8966.1.S1_at	thiamine triphosphatase	THTPA
Bt.17047.1.A1_at	ELAV (embryonic lethal, abnormal vision, Drosophila)-like 4 (Hu antigen D)	ELAVL4
Bt.26990.1.A1_at	similar to NLR family, pyrin domain containing 1 /// NLR family, pyrin domain containing 1	LOC528166 /// NLRP1
Bt.27343.1.A1_at	regulating synaptic membrane exocytosis 1	RIMS1
Bt.13307.1.S1_at	Similar to ankyrin 2	LOC539238
Bt.19012.1.A1_at	---	---
Bt.22987.1.S1_at	proteoglycan 4	PRG4
Bt.3967.3.S1_at	Thymocyte nuclear protein 1	THYN1
Bt.27767.2.S1_at	Solute carrier family 28 (sodium-coupled nucleoside transporter), member 3	SLC28A3
Bt.22179.1.S1_at	similar to basement membrane-induced gene	LOC507126
Bt.22604.1.A1_at	hect domain and RLD 3	HERC3
Bt.1565.1.S1_at	elongation factor RNA polymerase II-like 3	ELL3
Bt.22252.1.A1_at	Beta-1,3-N-acetylgalactosaminyltransferase 2	B3GALNT2
Bt.19603.1.A1_at	---	---
Bt.16704.1.A1_at	---	---
Bt.16704.1.A1_at	---	---
Bt.10890.2.S1_a_at	mediator complex subunit 15	MED15
Bt.13509.1.S1_at	cystinosis, nephropathic	CTNS
Bt.19674.1.A1_at	---	---
Bt.22469.1.A1_at	tRNA-yW synthesizing protein 1 homolog (S. cerevisiae)	TYW1
Bt.4551.2.S1_at	CTP synthase	CTPS
Bt.8998.3.S1_a_at	G protein pathway suppressor 2	GPS2
Bt.6837.2.S1_at	ring finger and FYVE-like domain containing 1	RFFL
Bt.26939.1.S1_at	meiosis inhibitor 1	MEI1
Bt.25737.1.A1_at	---	---
Bt.8274.2.S1_at	Homeodomain interacting protein kinase 4	HIPK4
Bt.26023.1.A1_at	WD repeat domain 16	WDR16
Bt.5494.1.S1_at	CD44 molecule (Indian blood group)	CD44
Bt.13101.1.S1_at	calcium channel, voltage-dependent, alpha 2/delta subunit 1	CACNA2D1
Bt.23928.1.S1_at	---	---
Bt.15826.1.A1_at	breast cancer anti-estrogen resistance 1	BCAR1
Bt.306.1.A1_at	plasminogen	PLG
Bt.27465.1.A1_at	---	---
Bt.27373.1.A1_at	---	---
Bt.22202.1.S1_at	---	---
Bt.16790.1.S1_at	Hypothetical protein LOC789703	LOC789703
Bt.8191.1.S1_at	solute carrier family 9 (sodium/hydrogen exchanger), member 3 regulator 1	SLC9A3R1
Bt.19656.3.A1_at	B-cell CLL/lymphoma 10	BCL10
Bt.27680.1.S1_at	---	---
Bt.26016.1.A1_at	---	---
Bt.26529.1.S1_at	docking protein 1	DOK1
Bt.7647.1.A1_at	---	---
Bt.24045.1.A1_at	---	---
Bt.21292.2.S1_at	gem (nuclear organelle) associated protein 4	GEMIN4
Bt.26457.1.A1_at	---	---
Bt.25095.1.A1_at	ATPase type 13A5	ATP13A5
Bt.20412.1.S1_at	cytochrome b5 reductase 4	CYB5R4
Bt.16020.1.A1_at	activin A receptor, type I	ACVR1
Bt.27098.1.A1_at	coiled-coil domain containing 37	CCDC37
Bt.4486.1.S1_a_at	lin-37 homolog (C. elegans)	LIN37
Bt.20732.1.A1_at	Phosphatidylinositol-4-phosphate 5-kinase, type I, beta	PIP5K1B
Bt.17394.1.A1_at	---	---
Bt.13096.1.S1_at	c-fos induced growth factor (vascular endothelial growth factor D)	FIGF
Bt.19370.1.A1_at	---	---
Bt.7543.1.S1_at	homeobox A5	HOXA5
Bt.21350.1.A1_at	Ankyrin repeat and sterile alpha motif domain containing 6	ANKS6
Bt.16362.3.S1_at	SET domain containing 3	SETD3
Bt.6611.3.S1_at	---	---
Bt.17614.1.S1_at	RNA binding motif protein 25	RBM25
Bt.18918.1.S1_at	SEC22 vesicle trafficking protein homolog C (S. cerevisiae)	SEC22C
Bt.27586.1.A1_a_at	forkhead box P2	FOXP2
Bt.25503.1.A1_s_at	histidine decarboxylase	HDC
Bt.20779.1.A1_at	---	---
Bt.14657.2.S1_at	Bcl2-like 14 (apoptosis facilitator)	BCL2L14
Bt.12610.1.A1_at	interleukin 12A (natural killer cell stimulatory factor 1, cytotoxic lymphocyte maturation factor 1, p35)	IL12A
Bt.8946.1.S1_at	solute carrier organic anion transporter family, member 1A2	SLCO1A2
Bt.16494.1.S1_at	---	---
Bt.17682.1.A1_s_at	Myotubularin related protein 14	MTMR14
Bt.11220.2.S1_a_at	v-ral simian leukemia viral oncogene homolog B (ras related; GTP binding protein)	RALB
Bt.17481.1.A1_at	---	---
Bt.13318.2.S1_a_at	proline rich 13	PRR13
Bt.22166.1.S1_at	---	---
Bt.6886.1.S1_at	ATP-binding cassette, sub-family F (GCN20), member 3	ABCF3
Bt.16330.2.S1_at	GrpE-like 2, mitochondrial (E. coli)	GRPEL2
Bt.26582.2.S1_at	TM2 domain containing 1	TM2D1
Bt.984.1.S1_at	---	---
Bt.8798.1.S1_at	aldehyde dehydrogenase 1 family, member A3	ALDH1A3
Bt.10230.2.A1_at	Male sterility domain containing 2	MLSTD2
Bt.24216.1.A1_at	---	---
Bt.3068.2.S1_a_at	origin recognition complex, subunit 6 like (yeast)	ORC6L
Bt.20053.1.S1_at	chromosome 16 open reading frame 13 ortholog	C25H16ORF13
Bt.16934.1.A1_at	---	---
Bt.14570.2.S1_at	4-aminobutyrate aminotransferase	ABAT
Bt.26071.2.S1_at	---	---
Bt.25021.1.A1_at	Asparagine-linked glycosylation 6 homolog (S. cerevisiae, alpha-1,3-glucosyltransferase)	ALG6
Bt.569.1.S1_at	microtubule-associated protein 2	MAP2
Bt.26339.1.A1_at	eyes absent homolog 2 (Drosophila)	EYA2
Bt.12993.1.S1_at	hyaluronan-mediated motility receptor (RHAMM)	HMMR
Bt.13860.2.A1_at	kinase insert domain receptor (a type III receptor tyrosine kinase)	KDR
Bt.1315.1.S1_at	flotillin 2	FLOT2
Bt.15907.1.A1_at	Methylmalonic aciduria (cobalamin deficiency) cblC type, with homocystinuria	MMACHC
Bt.9199.1.A1_at	---	---
Bt.17192.1.A1_at	---	---
Bt.1377.1.S1_at	chemokine (C-C motif) receptor 1	CCR1
Bt.18114.1.A1_at	---	---
Bt.18114.1.A1_at	---	---
Bt.23707.1.A1_at	---	---
Bt.7689.1.S1_at	---	---
Bt.25850.1.S1_at	---	---
Bt.24408.1.S1_at	---	---
Bt.16366.1.A1_at	---	---
Bt.28305.1.S1_at	similar to hepatocellular carcinoma antigen gene 520	LOC515280
Bt.25970.1.A1_at	---	---
Bt.16864.1.A1_at	---	---
Bt.27678.1.A1_at	M-phase phosphoprotein 10 (U3 small nucleolar ribonucleoprotein)	MPHOSPH10
Bt.23465.1.S1_at	keratin 25	KRT25
Bt.18968.1.A1_at	chromosome 6 open reading frame 165 ortholog	C9H6ORF165
Bt.16526.2.A1_at	similar to lymphoid-restricted membrane protein	LOC100140494
Bt.13598.1.S1_at	polyglutamine binding protein 1	PQBP1
Bt.26310.1.A1_at	inositol polyphosphate-4-phosphatase, type II, 105kDa	INPP4B
Bt.22672.1.A1_at	hydroxyprostaglandin dehydrogenase 15-(NAD)	HPGD
Bt.2996.2.S1_a_at	G protein-coupled receptor kinase 4	GRK4
Bt.19527.1.S1_at	interferon regulatory factor 2 binding protein 1 /// similar to interferon regulatory factor 2 binding protein 1	IRF2BP1 /// LOC523963
Bt.27344.1.A1_at	solute carrier family 4, sodium bicarbonate cotransporter, member 9	SLC4A9
Bt.21470.2.S1_a_at	fatty acid desaturase 3	FADS3
Bt.8549.2.S1_at	endothelial cell-specific molecule 2	ECSM2
Bt.27153.1.A1_at	---	---
Bt.25049.1.S1_at	translocation associated membrane protein 1-like 1	TRAM1L1
Bt.20868.1.A1_at	---	---
Bt.28032.1.S1_at	hepatoma derived growth factor-like 1	HDGFL1
Bt.28954.1.S1_at	DEP domain containing 6	DEPDC6
Bt.20125.1.S1_at	similar to trypsin domain containing 1 (predicted)	LOC514320
Bt.21275.1.S1_at	splA/ryanodine receptor domain and SOCS box containing 3	SPSB3
Bt.29938.1.S1_at	mitogen-activated protein kinase kinase kinase 3	MAP3K3
Bt.687.1.S1_at	caspase recruitment domain family, member 11	CARD11
Bt.22669.1.S1_at	WD repeat domain 20	WDR20
Bt.14715.1.S1_at	Angiotensinogen (serpin peptidase inhibitor, clade A, member 8)	AGT
Bt.2638.1.S1_at	serpin peptidase inhibitor, clade F (alpha-2 antiplasmin, pigment epithelium derived factor), member 1	SERPINF1
Bt.17637.2.S1_at	Amyloid beta (A4) precursor protein-binding, family B, member 2 (Fe65-like)	APBB2
Bt.7075.1.A1_at	Similar to arginine-glutamic acid dipeptide (RE) repeats	LOC535394
Bt.4624.1.S1_at	similar to Signal transducer and activator of transcription 5B /// signal transducer and activator of transcription 5B	LOC789476 /// STAT5B
Bt.29830.1.S1_at	ubiquitin specific peptidase 37	USP37
Bt.8257.1.S1_at	HEAT repeat containing 1	HEATR1
Bt.24523.1.S1_at	Septin 1	2001-09-01
Bt.10004.1.A1_at	ciliary neurotrophic factor receptor	CNTFR
Bt.21986.2.S1_at	Ubiquitin specific peptidase 7 (herpes virus-associated)	USP7
Bt.9074.2.S1_at	---	---
Bt.26596.1.S1_at	---	---
Bt.17287.1.A1_at	---	---
Bt.29105.1.S1_at	hypothetical protein LOC783682	MGC152301
Bt.8106.1.S1_at	nidogen 1	NID1
Bt.21513.2.S1_at	BUB1 budding uninhibited by benzimidazoles 1 homolog (yeast)	BUB1
Bt.5287.1.S1_at	branched chain keto acid dehydrogenase E1, alpha polypeptide	BCKDHA
Bt.20523.1.S1_at	protease, serine, 16 (thymus)	PRSS16
Bt.10096.1.S1_at	---	---
Bt.7337.1.A1_at	similar to centaurin delta 1	LOC512010
Bt.24560.1.S1_at	similar to LisH domain and HEAT repeat-containing protein KIAA1468	LOC504761
Bt.4398.1.S1_at	endothelin 1	EDN1
Bt.5202.1.S1_at	family with sequence similarity 109, member B	FAM109B
Bt.27310.1.S1_at	cyclin E1	CCNE1
Bt.13566.1.A1_at	---	---
Bt.5443.2.S1_at	Rtf1, Paf1/RNA polymerase II complex component, homolog (S. cerevisiae)	RTF1
Bt.26448.1.A1_at	---	---
Bt.26407.3.S1_at	transmembrane protein 181	TMEM181
Bt.2258.1.A1_at	Ubiquitin associated and SH3 domain containing, B	UBASH3B
Bt.28940.1.A1_at	---	---
Bt.22620.1.S1_at	---	---
Bt.171.1.S1_at	gamma-aminobutyric acid (GABA) A receptor, alpha 4	GABRA4
Bt.26856.1.A1_at	similar to leucine-rich repeats and calponin homology (CH) domain containing 3	LOC506150
Bt.28604.2.S1_a_at	NOL1/NOP2/Sun domain family, member 6	NSUN6
Bt.18726.1.A1_at	---	---
Bt.29088.2.S1_at	---	---
Bt.13516.3.A1_at	thromboxane A synthase 1 (platelet, cytochrome P450, family 5, subfamily A)	TBXAS1
Bt.25953.1.A1_at	Paired box 6	PAX6
Bt.28314.1.S1_at	---	---
Bt.26984.1.A1_at	widely interspaced zinc finger motifs	WIZ
Bt.28034.2.S1_at	excision repair cross-complementing rodent repair deficiency, complementation group 5	ERCC5
Bt.1150.2.S1_at	Dishevelled associated activator of morphogenesis 2	DAAM2
Bt.21642.1.A1_at	similar to KRAB-A domain containing 2	LOC530088
Bt.11019.1.S1_at	similar to F-box only protein 40 (Muscle disease-related protein)	LOC613597
Bt.27166.1.A1_at	cancer susceptibility candidate 3	CASC3
Bt.25664.1.A1_at	Homeodomain interacting protein kinase 2	HIPK2
Bt.24712.1.S1_at	inducible T-cell co-stimulator	ICOS
Bt.18150.1.A1_at	---	---
Bt.4048.1.S2_at	syntaxin binding protein 1	STXBP1
Bt.21169.1.S1_at	potassium channel tetramerisation domain containing 17	KCTD17
Bt.22973.1.S1_at	myogenic factor 6 (herculin)	MYF6
Bt.19022.1.S1_at	bolA homolog 1 (E. coli)	BOLA1
Bt.17214.1.A1_at	Hypothetical protein LOC785369	LOC785369
Bt.22206.2.S1_at	---	---
Bt.16628.1.S1_at	---	---
Bt.175.1.S1_at	gamma-aminobutyric acid (GABA) A receptor, alpha 3	GABRA3
Bt.4529.1.S1_at	farnesyltransferase, CAAX box, beta	FNTB
Bt.24007.1.A1_at	Solute carrier family 15 (H+/peptide transporter), member 2	SLC15A2
Bt.17754.1.A1_at	Transmembrane protein 2	TMEM2
Bt.26307.1.A1_at	regulator of G-protein signaling 12	RGS12
Bt.9777.1.S1_at	3-hydroxybutyrate dehydrogenase, type 1	BDH1
Bt.22106.1.A1_at	P21/Cdc42/Rac1-activated kinase 1 (STE20 homolog, yeast)	PAK1
Bt.5014.1.S1_at	fibroblast growth factor receptor 1	FGFR1
Bt.26830.1.S1_at	5,10-methylenetetrahydrofolate reductase (NADPH)	MTHFR
Bt.12960.1.S1_at	---	---
Bt.25173.1.A1_at	---	---
Bt.2732.1.A1_at	---	---
Bt.26215.1.A1_at	Leucine rich repeat and fibronectin type III domain containing 5	LRFN5
Bt.24465.1.A1_at	Cerebellin 4 precursor	CBLN4
Bt.19371.1.S1_at	---	---
Bt.19371.1.S1_at	---	---
Bt.25522.1.S1_at	similar to Paladin	LOC524694
Bt.17317.1.S1_at	carboxypeptidase X (M14 family), member 2	CPXM2
Bt.29502.1.A1_at	---	---
Bt.28423.1.S1_at	TBC1 domain family, member 30	TBC1D30
Bt.28694.1.S1_at	similar to KIAA1324	LOC784449
Bt.19505.1.A1_at	---	---
Bt.19505.1.A1_at	---	---
Bt.18982.1.A1_at	syntaxin binding protein 6 (amisyn)	STXBP6
Bt.24216.2.S1_at	---	---
Bt.19658.1.A1_at	---	---
Bt.22480.2.S1_at	solute carrier family 35, member E3	SLC35E3
Bt.24148.1.A1_at	Jub, ajuba homolog (Xenopus laevis)	JUB
Bt.18186.1.A1_at	---	---
Bt.9117.1.S1_at	---	---
Bt.109.1.S1_at	uroplakin 3A	UPK3A
Bt.17110.2.A1_at	flavin containing monooxygenase 5	FMO5
Bt.28968.1.A1_at	---	---
Bt.20370.2.S1_a_at	zinc finger protein 174	ZNF174
Bt.16319.1.A1_at	similar to ankyrin repeat and FYVE domain containing 1	LOC528403
Bt.23502.1.S1_at	receptor (G protein-coupled) activity modifying protein 2	RAMP2
Bt.18571.2.S1_at	discs, large (Drosophila) homolog-associated protein 4	DLGAP4
Bt.727.3.S1_a_at	similar to Nucleoporin Nup37 (p37)	LOC100139879
Bt.16508.1.A1_at	myosin IE	MYO1E
Bt.24868.1.A1_at	---	---
Bt.26362.1.A1_at	host cell factor C2	HCFC2
Bt.13443.1.S1_at	NAC alpha domain containing	NACAD
Bt.29218.1.S1_at	---	---
Bt.134.1.S1_at	erythrocyte membrane protein band 4.2	EPB42
Bt.16021.1.S1_at	cholinergic receptor, nicotinic, alpha 1 (muscle)	CHRNA1
Bt.18916.1.A1_at	---	---
Bt.3933.1.S1_at	coiled-coil domain containing 64B	CCDC64B
Bt.20475.1.S1_at	---	---
Bt.18497.1.A1_at	nuclear VCP-like	NVL
Bt.7625.1.S1_a_at	neutrophil cytosolic factor 4, 40kDa	NCF4
Bt.17413.1.A1_at	---	---
Bt.20968.1.S1_at	visinin-like 1	VSNL1
Bt.29859.1.S1_at	aggrecan	ACAN
Bt.24062.1.A1_at	---	---
Bt.14141.1.S1_at	---	---
Bt.3265.1.S1_at	RAC/CDC42 exchange factor	GEFT
Bt.18858.1.A1_at	---	---
Bt.26201.1.A1_at	---	---
Bt.4250.5.S1_a_at	microtubule-associated protein 4	MAP4
Bt.9659.1.S1_a_at	ectonucleotide pyrophosphatase/phosphodiesterase 3	ENPP3
Bt.5681.1.S1_at	FLYWCH family member 2	FLYWCH2
Bt.16114.1.S1_at	---	---
Bt.3600.1.A1_at	---	---
Bt.27936.2.A1_at	---	---
Bt.26470.1.S1_at	similar to opposite strand transcription unit to Stag3	LOC524593
Bt.21413.2.S1_at	solute carrier family 44, member 2	SLC44A2
Bt.18367.2.A1_at	engulfment and cell motility 2	ELMO2
Bt.11007.2.S1_at	high-mobility group protein 2-like 1	HMG2L1
Bt.27809.2.S1_at	Hypothetical LOC509550	LOC509550
Bt.18902.1.A1_at	---	---
Bt.18902.1.A1_at	---	---
Bt.10016.2.S1_at	bromodomain PHD finger transcription factor	BPTF
Bt.19252.1.A1_at	Similar to Duo	LOC540675
Bt.6438.1.A1_at	transforming growth factor, beta 2	TGFB2
Bt.19509.1.A1_at	Similar to cordon-bleu homolog (mouse)	LOC505588
Bt.17908.1.A1_at	zinc finger protein 236	ZNF236
Bt.19631.1.A1_at	adenomatous polyposis coli	APC
Bt.1978.3.S1_at	similar to TRB@ protein /// cationic trypsin	LOC615026 /// LOC780933
Bt.29301.1.A1_at	---	---
Bt.26343.1.S1_at	microsomal triglyceride transfer protein	MTTP
Bt.1756.1.S1_at	bone morphogenetic protein 7	BMP7
Bt.19421.1.A1_at	---	---
Bt.23893.1.A1_s_at	---	---
Bt.27637.1.A1_at	WD repeat domain 72	WDR72
Bt.27254.2.S1_at	wingless-type MMTV integration site family, member 2B	WNT2B
Bt.25650.1.A1_at	---	---
Bt.25650.1.A1_at	---	---
Bt.19648.1.A1_at	---	---
Bt.1476.1.S1_at	---	---
Bt.21464.3.S1_a_at	galactose-1-phosphate uridylyltransferase	GALT
Bt.18469.2.A1_at	similar to zinc finger protein 665 /// similar to zinc finger protein 415	LOC100138905 /// LOC787057
Bt.10146.2.S1_at	similar to E3 ubiquitin-protein ligase MARCH5 (Membrane-associated RING finger protein 5) (Membrane-associated RING-CH protein V) (MARCH-V) (RING finger protein 153)	LOC788125
Bt.29094.1.S1_at	CLCA family member 1, chloride channel regulator	CLCA1
Bt.2007.1.S1_at	tetratricopeptide repeat domain 32	TTC32
Bt.27408.1.S1_at	similar to chromosome 20 open reading frame 112	LOC785034
Bt.24798.1.A1_at	---	---
Bt.19884.1.A1_at	phospholipase A1 member A	PLA1A
Bt.27872.2.S1_at	hypothetical protein LOC615173	C6orf134
Bt.11217.2.S1_a_at	mucin 15, cell surface associated	MUC15
Bt.25205.1.A1_at	---	---
Bt.18422.1.S1_at	similar to transcriptional adaptor 2 (ADA2 homolog, yeast)-beta	LOC515581
Bt.1078.1.A1_at	RNA binding motif protein 35B	RBM35B
Bt.920.1.S1_at	esophageal cancer related gene 4 protein	ECRG4
Bt.17120.1.A1_at	ELL associated factor 2	EAF2
Bt.28585.1.A1_at	F-box protein 36	FBXO36
Bt.11541.2.S1_at	spinster homolog 3 (Drosophila)	SPNS3
Bt.28936.1.S1_at	---	---
Bt.28936.1.S1_at	---	---
Bt.22980.1.S1_at	tripartite motif-containing 21	TRIM21
Bt.17098.1.S1_at	centrosomal protein 27kDa /// zinc finger protein 106 homolog (mouse)	CEP27 /// ZFP106
Bt.7555.2.S1_at	similar to stromal membrane-associated GTPase-activating protein 2 /// stromal membrane-associated GTPase-activating protein 2	LOC790140 /// SMAP2
Bt.19365.1.S1_at	granzyme B (granzyme 2, cytotoxic T-lymphocyte-associated serine esterase 1)	GZMB
Bt.9979.1.S1_at	cholinergic receptor, nicotinic, alpha 5	CHRNA5
Bt.20657.1.A1_at	zinc finger protein 106 homolog (mouse)	ZFP106
Bt.22741.2.A1_at	---	---
Bt.19023.1.S1_at	TNF receptor-associated factor 5	TRAF5
Bt.16388.1.A1_at	---	---
Bt.16388.1.A1_at	---	---
Bt.16750.1.S1_at	estrogen receptor binding site associated, antigen, 9	EBAG9
Bt.22206.1.S1_at	---	---
Bt.29348.1.A1_at	---	---
Bt.22992.1.A1_at	keratin 4	KRT4
Bt.18474.1.A1_at	soc-2 suppressor of clear homolog (C. elegans)	SHOC2
Bt.24533.2.S1_at	---	---
Bt.9957.1.S1_a_at	stratifin	SFN
Bt.27780.1.A1_at	Atlastin 3	ATL3
Bt.3457.1.S1_at	TBC1 domain family, member 10A	TBC1D10A
Bt.9920.1.S1_at	---	---
Bt.9920.1.S1_at	---	---
Bt.27999.1.S1_at	IgM	LOC444875
Bt.3199.2.S1_at	RUN and SH3 domain containing 1	RUSC1
Bt.21766.3.S1_at	myeloid leukemia factor 1	MLF1
Bt.22599.1.A1_at	L-threonine dehydrogenase	TDH
Bt.15892.1.S1_at	---	---
Bt.17612.1.A1_at	complement factor H-related 5	CFHR5
Bt.20919.2.A1_at	glycine N-methyltransferase	GNMT
Bt.12199.2.S1_at	---	---
Bt.25825.1.A1_at	Similar to KIAA0550 protein	LOC533925
Bt.2738.1.A1_at	---	---
Bt.9805.1.A1_at	serine hydroxymethyltransferase 1 (soluble)	SHMT1
Bt.4210.2.A1_at	kininogen 1	KNG1
Bt.27074.1.A1_at	regulator of G-protein signaling 14	RGS14
Bt.23629.1.A1_at	coagulation factor XIII, B polypeptide	F13B
Bt.21493.2.S1_at	CSE1 chromosome segregation 1-like (yeast)	CSE1L
Bt.26275.1.A1_at	major facilitator superfamily domain containing 9	MFSD9
Bt.26895.3.A1_at	similar to family with sequence similarity 20, member A	LOC521099
Bt.19807.2.A1_at	---	---
Bt.21210.2.S1_at	zinc finger, CCHC domain containing 7	ZCCHC7
Bt.6964.3.S1_at	similar to chromosome 9 open reading frame 97	LOC616726
Bt.17874.1.A1_at	HtrA serine peptidase 4	HTRA4
Bt.19690.1.A1_at	paraoxonase 1	PON1
Bt.20032.2.S1_at	synaptosomal-associated protein, 25kDa	SNAP25
Bt.29084.1.S1_at	---	---
Bt.9106.1.A1_at	Giant axonal neuropathy (gigaxonin)	GAN
Bt.26806.2.S1_at	---	---
Bt.7217.1.S1_at	opsin 1 (cone pigments), long-wave-sensitive	OPN1LW
Bt.28239.1.S1_at	organic solute transporter alpha	OSTALPHA
Bt.17970.2.A1_a_at	NIMA (never in mitosis gene a)-related kinase 3	NEK3
Bt.21850.1.S1_at	Transmembrane 4 L six family member 20	TM4SF20
Bt.6655.1.S1_at	similar to fibroblast growth factor 9	LOC613731
Bt.1069.1.A1_at	protein tyrosine phosphatase, receptor type, R	PTPRR
Bt.23602.1.S1_at	Bruno-like 6, RNA binding protein (Drosophila)	BRUNOL6
Bt.13512.1.S1_at	dihydrouridine synthase 4-like (S. cerevisiae)	DUS4L
Bt.29300.1.A1_at	---	---
Bt.21926.2.S1_a_at	Translocase of outer mitochondrial membrane 34	TOMM34
Bt.24993.1.A1_at	Similar to CMP-N-acetylneuraminic acid hydroxylase	LOC537017
Bt.18816.1.A1_at	kinesin family member 3B	KIF3B
Bt.8593.1.A1_at	odd-skipped related 2 (Drosophila)	OSR2
Bt.21950.1.S1_s_at	chemokine (C-C motif) ligand 16	CCL16
Bt.25493.1.A1_at	trinucleotide repeat containing 6A	TNRC6A
Bt.5524.2.S1_at	YTH domain family, member 2	YTHDF2
Bt.22737.2.S1_at	erbb2 interacting protein	ERBB2IP
Bt.285.1.S1_at	calcium channel, voltage-dependent, beta 2 subunit	CACNB2
Bt.26850.1.S1_at	ATP-binding cassette, sub-family G (WHITE), member 4	ABCG4
Bt.4863.1.S1_at	transgelin 3	TAGLN3
Bt.17044.2.A1_at	---	---
Bt.19874.1.A1_at	similar to hCG1785352	LOC509089
Bt.12300.1.S1_a_at	myosin, heavy chain 1, skeletal muscle, adult /// myosin, heavy chain 2, skeletal muscle, adult	MYH1 /// MYH2
Bt.7994.2.S1_at	coiled-coil domain containing 106	CCDC106
Bt.26231.1.S1_at	---	---
Bt.9293.1.A1_at	---	---
Bt.24850.1.S1_at	copine family member IX	CPNE9
Bt.7056.2.A1_at	Hemoglobin, gamma 2	HBG
Bt.6354.1.S1_at	wingless-type MMTV integration site family, member 10B	WNT10B
Bt.26522.2.S1_at	chromosome 3 open reading frame 34 ortholog	C1H3ORF34
Bt.11140.3.A1_at	Transcription factor 7-like 1 (T-cell specific, HMG-box)	TCF7L1
Bt.9909.1.S1_at	Coiled-coil domain containing 22	CCDC22
Bt.13708.2.S1_at	ATM interactor	ATMIN
Bt.24430.1.S1_at	hypothetical LOC529593	LOC529593
Bt.27983.1.S1_at	bone morphogenetic protein receptor, type IB	BMPR1B
Bt.15764.2.S1_at	sirtuin (silent mating type information regulation 2 homolog) 3 (S. cerevisiae)	SIRT3
Bt.28018.1.A1_at	---	---
Bt.28018.1.A1_at	---	---
Bt.10180.1.A1_at	forkhead box F1	FOXF1
Bt.14568.1.A1_at	afamin	AFM
Bt.24859.2.S1_at	oncostatin M receptor	OSMR
Bt.19521.1.A1_at	alcohol dehydrogenase 4 (class II), pi polypeptide	ADH4
Bt.5732.1.S1_at	---	---
Bt.29000.1.S1_at	atonal homolog 1 (Drosophila)	ATOH1
Bt.23555.2.S1_at	---	---
Bt.23555.2.S1_at	---	---
Bt.27894.1.S1_at	protein phosphatase 1, regulatory (inhibitor) subunit 13B	PPP1R13B
Bt.18984.1.A1_at	---	---
Bt.18984.1.A1_at	---	---
Bt.25324.1.A1_at	---	---
Bt.24441.3.S1_at	---	---
Bt.20350.1.A1_at	---	---
Bt.24313.1.A1_at	---	---
Bt.29233.1.A1_at	---	---
Bt.24592.1.S1_at	neuritin 1	NRN1
Bt.6131.2.S1_at	similar to chromosome 6 open reading frame 168	LOC783090
Bt.13414.3.A1_at	similar to filaggrin	LOC788551
Bt.24483.1.A1_at	Similar to KIAA0460 protein	LOC614766
Bt.29744.1.A1_at	---	---
Bt.28675.1.S1_at	arachidonate 12-lipoxygenase	ALOX12
Bt.19832.1.A1_at	---	---
Bt.11797.3.A1_at	Septin 11	2011-09-01
Bt.9111.2.S1_at	potassium channel tetramerisation domain containing 20	KCTD20
Bt.9098.1.A1_at	---	---
Bt.26184.1.S1_at	UDP-N-acetyl-alpha-D-galactosamine:polypeptide N-acetylgalactosaminyltransferase 14 (GalNAc-T14)	GALNT14
Bt.19857.1.A1_at	---	---
Bt.10524.3.S1_at	Similar to ATP-binding cassette transporter C4	LOC784305
Bt.12984.1.S1_at	solute carrier family 38, member 3	SLC38A3
Bt.13624.2.S1_at	F-box protein 15	FBXO15
Bt.28929.1.S1_at	Solute carrier family 11 (proton-coupled divalent metal ion transporters), member 2	SLC11A2
Bt.25459.1.A1_at	ATPase type 13A4	ATP13A4
Bt.17876.1.A1_at	---	---
Bt.13670.1.S2_at	alkaline phosphatase, liver/bone/kidney	ALPL
Bt.29909.1.S1_at	Hypothetical protein LOC515309	LOC515309
Bt.25150.1.A1_at	---	---
Bt.20964.1.S1_at	---	---
Bt.29528.1.A1_at	---	---
Bt.10295.1.A1_at	Amyloid beta (A4) precursor protein-binding, family A, member 2 (X11-like)	APBA2
Bt.1567.2.S1_a_at	secretory carrier membrane protein 5	SCAMP5
Bt.9367.2.A1_at	---	---
Bt.20143.1.S1_at	---	---
Bt.6394.1.A1_at	ATP synthase mitochondrial F1 complex assembly factor 1	ATPAF1
Bt.26074.1.A1_at	---	---
Bt.13557.3.S1_at	guanine nucleotide binding protein-like 1	GNL1
Bt.329.1.S1_at	deoxynucleotidyltransferase, terminal	DNTT
Bt.22555.2.S1_at	Hypothetical LOC514045	LOC514045
Bt.28174.1.S1_a_at	annexin A10	ANXA10
Bt.29479.1.S1_at	Beta-carotene oxygenase 2	BCO2
Bt.26995.2.S1_at	Hypothetical LOC616365	LOC616365
Bt.24456.1.S1_at	---	---
Bt.4130.1.S1_at	coagulation factor V (proaccelerin, labile factor)	F5
Bt.25195.1.A1_at	---	---
Bt.25195.1.A1_at	---	---
Bt.4091.3.S1_a_at	epsin 1 /// similar to Epsin-1 (EPS-15-interacting protein 1) (Intersectin-EH-binding protein 1) (Ibp1)	EPN1 /// LOC782204
Bt.4091.3.S1_a_at	epsin 1 /// similar to Epsin-1 (EPS-15-interacting protein 1) (Intersectin-EH-binding protein 1) (Ibp1)	EPN1 /// LOC782204
Bt.4557.1.S1_at	interferon, alpha; receptor	IFNAR1
Bt.25060.1.A1_at	---	---
Bt.25060.1.A1_at	---	---
Bt.4482.1.S1_at	macrophage scavenger receptor 1	MSR1
Bt.13450.1.S1_at	FERM domain containing 4A	FRMD4A
Bt.12339.3.S1_a_at	pyruvate carboxylase	PC
Bt.9258.1.A1_at	---	---
Bt.9258.1.A1_at	---	---
Bt.23829.1.A1_at	---	---
Bt.16003.1.S1_at	phosphorylase, glycogen, muscle	PYGM
Bt.29336.1.A1_at	---	---
Bt.28469.1.A1_at	Sorbin and SH3 domain containing 1	SORBS1
Bt.25168.1.A1_at	---	---
Bt.26147.1.A1_at	family with sequence similarity 19 (chemokine (C-C motif)-like), member A1	FAM19A1
Bt.22429.1.S1_at	Similar to PAR3 beta	LOC535378
Bt.29068.1.A1_at	---	---
Bt.23.2.S1_at	solute carrier family 6 (neurotransmitter transporter, noradrenalin), member 2	SLC6A2
Bt.5652.1.S1_at	---	---
Bt.27014.1.A1_at	Fasciculation and elongation protein zeta 2 (zygin II)	FEZ2
Bt.18.1.S1_at	vesicle-associated membrane protein 2 (synaptobrevin 2)	VAMP2
Bt.17508.1.S1_at	AMME chromosomal region gene 1-like	AMMECR1L
Bt.6658.1.S1_at	Family with sequence similarity 46, member B	FAM46B
Bt.9729.1.A1_at	Kinesin family member 18A	KIF18A
Bt.23579.1.S1_at	similar to salivary androgen-binding protein beta subunit	LOC785756
Bt.29554.1.A1_at	---	---
Bt.29369.1.A1_at	Solute carrier family 5 (sodium-dependent vitamin transporter), member 6	SLC5A6
Bt.1443.1.A1_at	similar to Uncharacterized protein C22orf30	LOC787908
Bt.1763.1.S1_at	heart and neural crest derivatives expressed 1	HAND1
Bt.18951.2.S1_at	retinol dehydrogenase 11 (all-trans/9-cis/11-cis)	RDH11
Bt.8146.1.S1_at	Ellis van Creveld syndrome	EVC
Bt.7168.2.A1_at	---	---
Bt.27193.2.S1_at	similar to Family with sequence similarity 43, member A	LOC539374
Bt.2566.1.S1_at	ADAM metallopeptidase domain 33	ADAM33
Bt.24472.1.S1_at	CDC42 binding protein kinase alpha (DMPK-like)	CDC42BPA
Bt.45.1.S1_at	calicin	CCIN
Bt.26822.1.A1_at	similar to SCL/TAL1 interrupting locus	LOC510012
Bt.9202.1.S1_at	fibrinogen-like 2	FGL2
Bt.16505.1.A1_at	---	---
Bt.16505.1.A1_at	---	---
Bt.26077.1.A1_at	neurexin 3	NRXN3
Bt.12807.1.A1_at	5-hydroxytryptamine (serotonin) receptor 4	HTR4
Bt.28568.1.A1_at	---	---
Bt.28732.1.S1_s_at	T cell receptor delta chain /// T-cell receptor delta chain	LOC407199 /// TRD@
Bt.26000.1.A1_at	Patatin-like phospholipase domain containing 6	PNPLA6
Bt.25548.1.A1_at	FEZ family zinc finger 1	FEZF1
Bt.25182.1.A1_at	Similar to B cell surface marker CD19	LOC517359
Bt.19805.1.A1_at	solute carrier family 2 (facilitated glucose/fructose transporter), member 5	SLC2A5
Bt.28134.1.S1_at	similar to collagen type VI alpha 6	LOC530102
Bt.4071.1.S1_at	Receptor accessory protein 1	REEP1
Bt.17312.1.S1_at	---	---
Bt.20085.2.S1_at	---	---
Bt.27530.1.A1_at	---	---
Bt.25638.1.A1_at	---	---
Bt.27720.1.A1_at	2'-5'-oligoadenylate synthetase-like	OASL
Bt.22875.1.S1_at	calcium channel, voltage-dependent, R type, alpha 1E subunit	CACNA1E
Bt.26092.1.A1_at	---	---
Bt.27989.1.A1_at	5-hydroxytryptamine (serotonin) receptor 2B	HTR2B
Bt.24998.1.S1_at	SPECC1-like	SPECC1L
Bt.26254.1.A1_at	similar to chapsyn-110	DLG2
Bt.17291.1.A1_at	Testis expressed 12	TEX12
Bt.122.1.S1_at	ATPase, Na+/K+ transporting, beta 2 polypeptide	ATP1B2
Bt.26746.1.A1_at	DAB2 interacting protein	DAB2IP
Bt.4360.1.S1_at	cytochrome b-561	CYB561
Bt.555.1.S1_at	carbonic anhydrase IV	CA4
Bt.24833.1.S1_at	Pseudouridylate synthase-like 1	PUSL1
Bt.26689.1.S1_at	---	---
Bt.26689.1.S1_at	---	---
Bt.10954.1.S1_at	CD2 molecule	CD2
Bt.28847.1.S1_at	---	---
Bt.10421.2.S1_at	---	---
Bt.12623.1.A1_at	---	---
Bt.4562.1.S1_at	protein kinase C, alpha	PRKCA
Bt.29808.1.A1_at	---	---
Bt.13084.1.S1_at	met proto-oncogene (hepatocyte growth factor receptor)	MET
Bt.25823.1.A1_at	---	---
Bt.25823.1.A1_at	---	---
Bt.20043.1.S1_at	dual specificity phosphatase 14	DUSP14
Bt.12647.1.S1_at	Mediator complex subunit 25	MED25
Bt.8352.2.S1_a_at	zinc finger, MYND-type containing 15	ZMYND15
Bt.24110.1.A1_at	Similar to OTTHUMP00000021886	LOC614478
Bt.28165.1.A1_at	Transmembrane protease, serine 2	TMPRSS2
Bt.16051.3.S1_at	Peroxisome proliferator-activated receptor gamma, coactivator-related 1	PPRC1
Bt.27225.1.A1_at	similar to Teneurin-3 (Ten-3) (Tenascin-M3) (Ten-m3) (Protein Odd Oz/ten-m homolog 3)	ODZ3
Bt.29298.1.A1_at	---	---
Bt.2191.1.A1_at	Protein phosphatase 3 (formerly 2B), catalytic subunit, gamma isoform	PPP3CC
Bt.24739.1.S1_at	elastase 2, neutrophil	ELA2
Bt.12410.1.A1_a_at	calcium/calmodulin-dependent protein kinase (CaM kinase) II gamma	CAMK2G
Bt.29713.1.A1_at	transient receptor potential channel 5	trp
Bt.29918.1.S1_at	chromosome 2 open reading frame 47 ortholog	C2H2orf47
Bt.13066.1.S1_at	arginine vasopressin receptor 1B	AVPR1B
Bt.21924.3.A1_at	---	---
Bt.21924.3.A1_at	---	---
Bt.13734.2.S1_at	---	---
Bt.3053.1.A1_at	activity-dependent neuroprotector homeobox	ADNP
Bt.25707.1.A1_at	---	---
Bt.29930.2.S1_at	DENN/MADD domain containing 3	DENND3
Bt.15842.1.S1_at	thyroid hormone responsive (SPOT14 homolog, rat)	THRSP
Bt.19576.1.A1_at	---	---
Bt.13124.1.S1_at	TIMP metallopeptidase inhibitor 4	TIMP4
Bt.29159.1.A1_at	---	---
Bt.408.1.S1_at	gamma-aminobutyric acid (GABA) A receptor, gamma 2	GABRG2
Bt.27151.2.S1_at	similar to Paired immunoglobulin-like type 2 receptor alpha precursor (Inhibitory receptor PILR-alpha) (Cell surface receptor FDF03)	LOC100137734
Bt.27990.1.S1_at	5-hydroxytryptamine (serotonin) receptor 2A	HTR2A
Bt.7048.1.S1_at	Rh-associated glycoprotein	RHAG
Bt.276.1.S1_at	solute carrier family 6 (neurotransmitter transporter, taurine), member 6	SLC6A6
Bt.28841.1.A1_at	---	---
Bt.28841.1.A1_at	---	---
Bt.125.1.S1_at	guanylate cyclase 2D, membrane (retina-specific)	GUCY2D
Bt.4814.1.S1_at	neurocalcin delta	NCALD
Bt.17801.1.A1_at	Lanosterol synthase (2,3-oxidosqualene-lanosterol cyclase)	LSS
Bt.21401.1.S1_at	Chromosome 6 open reading frame 206 ortholog	C23H6orf206
Bt.26168.1.A1_at	---	---
Bt.21792.2.S1_a_at	mitochondrial ribosomal protein S18A	MRPS18A
Bt.29656.1.A1_at	---	---
Bt.29656.1.A1_at	---	---
Bt.13150.1.S1_at	erythropoietin receptor	EPOR
Bt.11564.1.A1_at	---	---
Bt.28837.1.S1_at	Hypothetical protein LOC789978	LOC789978
Bt.6636.1.S1_at	---	---
Bt.28102.1.S1_at	palmitoyl-protein thioesterase 2	PPT2
Bt.22122.1.S1_at	---	---
Bt.3598.1.S1_at	O-linked N-acetylglucosamine (GlcNAc) transferase (UDP-N-acetylglucosamine:polypeptide-N-acetylglucosaminyl transferase)	OGT
Bt.6072.1.S1_a_at	syntaxin 1A (brain)	STX1A
Bt.1553.2.S1_a_at	chromosome 9 open reading frame 78 ortholog	C11H9ORF78
Bt.5264.2.S1_a_at	---	---
Bt.11195.1.S1_at	palate, lung and nasal epithelium associated	PLUNC
Bt.26927.2.S1_at	transmembrane protein 180	TMEM180
Bt.29833.1.S1_at	cannabinoid receptor 1	LOC540382
Bt.9612.1.S1_at	---	---
Bt.29595.1.A1_at	Sperm antigen with calponin homology and coiled-coil domains 1	SPECC1
Bt.2454.1.S1_at	---	---
Bt.11039.2.S1_a_at	queuine tRNA-ribosyltransferase 1	QTRT1
Bt.10878.3.S1_a_at	Hermansky-Pudlak syndrome 1	HPS1
Bt.24661.1.S1_at	zinc finger protein 496	ZNF496
Bt.11272.1.S1_at	---	---
Bt.3284.1.A1_a_at	asparagine-linked glycosylation 3 homolog (S. cerevisiae, alpha-1,3-mannosyltransferase)	ALG3
Bt.10194.1.A1_s_at	serpin peptidase inhibitor, clade B (ovalbumin), member 6	SERPINB6
Bt.11639.1.A1_at	Myosin, light chain 6B, alkali, smooth muscle and non-muscle	MYL6B
Bt.9418.2.S1_at	---	---
Bt.15452.1.A1_at	---	---
Bt.29621.1.S1_at	similar to Glutathione peroxidase 2 (GSHPx-2) (GPx-2) (Glutathione peroxidase-gastrointestinal) (GSHPx-GI) (Glutathione peroxidase-related protein 2) (Gastrointestinal glutathione peroxidase) (GPRP)	LOC533088
Bt.11436.1.A1_at	---	---
Bt.11651.1.A1_at	SCAN domain containing 1	SCAND1
Bt.22352.1.S1_at	retinoid X receptor, gamma	RXRG
