# Supplementary material for: Transcriptome dynamics and molecular cross-talk between bovine oocyte and its companion cumulus cells
Source: BMC Genomics. 2011 Jan 24;12:57. doi: 10.1186/1471-2164-12-57 (PMC3045333; doi:10.1186/1471-2164-12-57)
Supplement: Additional file 3 — List of transcripts that are exclusively expressed in GV CCs relative to GV oocytes. [file 1471-2164-12-57-S3.XLS]

## Sheet: Tabelle1
	Transcripts expressed only in GV cumulus cells relative to GV oocytes
Probe.Set.ID	Gene.Title	Gene.Symbol
Bt.23342.1.S1_at	---	---
Bt.14031.1.S1_at	syndecan 4	SDC4
Bt.11430.1.S1_at	RAB14, member RAS oncogene family	RAB14
Bt.24978.1.A1_at	granzyme K (granzyme 3; tryptase II)	GZMK
Bt.29922.1.S1_at	Family with sequence similarity 152, member A	FAM152A
Bt.1286.1.S1_a_at	retinoic acid receptor responder (tazarotene induced) 2	RARRES2
Bt.21962.1.S1_at	ependymin related protein 1 (zebrafish)	EPDR1
Bt.14010.1.S1_at	prostaglandin reductase 1	PTGR1
Bt.5519.1.S1_at	---	---
Bt.5366.1.S1_at	protein S (alpha)	PROS1
Bt.3171.1.A1_at	---	---
Bt.18203.1.A1_at	junctional adhesion molecule 2	JAM2
Bt.22879.1.S1_at	hydroxysteroid (17-beta) dehydrogenase 1 /// similar to Hydroxysteroid (17-beta) dehydrogenase 1	HSD17B1 /// LOC785989
Bt.6726.1.S1_at	---	---
Bt.13367.1.A1_at	X (inactive)-specific transcript	XIST
Bt.227.2.A1_a_at	glutathione S-transferase A1	GSTA1
Bt.25192.1.S1_at	---	---
Bt.3014.1.A1_at	platelet derived growth factor C	PDGFC
Bt.8617.1.S1_at	cannabinoid receptor interacting protein 1	CNRIP1
Bt.5387.1.S1_at	lipoprotein lipase	LPL
Bt.21364.1.A1_at	---	---
Bt.12099.1.A1_at	Transmembrane emp24 protein transport domain containing 7	TMED7
Bt.5775.1.S1_at	biliverdin reductase A	BLVRA
Bt.19927.1.A1_at	---	---
Bt.24940.1.A1_at	---	---
Bt.958.1.A1_at	tumor necrosis factor, alpha-induced protein 6	TNFAIP6
Bt.14371.1.A1_at	---	---
Bt.7273.1.S1_at	SEC24 related gene family, member A (S. cerevisiae)	SEC24A
Bt.17194.1.S1_at	Splicing factor proline/glutamine-rich (polypyrimidine tract binding protein associated)	SFPQ
Bt.28975.1.S1_at	zinc finger, SWIM-type containing 6	ZSWIM6
Bt.20089.1.A1_s_at	---	---
Bt.25329.1.S1_at	transmembrane protein 41B	TMEM41B
Bt.15713.1.A1_at	pleckstrin	PLEK
Bt.24630.2.S1_at	Septin 10	2010-09-01
Bt.28062.1.S1_at	GTP binding protein overexpressed in skeletal muscle	GEM
Bt.10965.1.S1_at	methionine sulfoxide reductase B3	MSRB3
Bt.6406.1.S2_at	CCAAT/enhancer binding protein (C/EBP), delta	CEBPD
Bt.22104.1.S1_at	Indian hedgehog homolog (Drosophila)	IHH
Bt.13546.1.A1_at	---	---
Bt.4998.1.S1_at	procollagen-lysine 1, 2-oxoglutarate 5-dioxygenase 1	PLOD1
Bt.2537.2.S1_at	---	---
Bt.2518.1.S1_at	---	---
Bt.6768.1.S1_at	secreted protein, acidic, cysteine-rich (osteonectin)	SPARC
Bt.18822.1.A1_at	tribbles homolog 2 (Drosophila)	TRIB2
Bt.1229.1.S1_at	apolipoprotein A-I	APOA1
Bt.17717.1.A1_at	ubiquitin specific peptidase like 1	USPL1
Bt.1537.1.S1_at	N-myc downstream regulated gene 1	NDRG1
Bt.7788.1.S1_at	coiled-coil domain containing 80	CCDC80
Bt.3036.2.A1_at	---	---
Bt.28429.1.S1_at	---	---
Bt.15864.1.S1_at	fibroblast growth factor 2 (basic)	FGF2
Bt.12692.1.A1_at	potassium channel tetramerisation domain containing 20	KCTD20
Bt.137.1.S1_at	angiopoietin 2	ANGPT2
Bt.1613.1.S1_at	HtrA serine peptidase 1	HTRA1
Bt.5598.1.S1_at	chromosome 8 open reading frame 4 ortholog	C27H8orf4
Bt.12891.1.S1_at	Ras-related associated with diabetes	RRAD
Bt.4798.1.S2_at	stearoyl-CoA desaturase (delta-9-desaturase)	SCD
Bt.21164.1.S1_at	v-myc myelocytomatosis viral oncogene homolog (avian)	MYC
Bt.24051.1.S1_at	---	---
Bt.5078.1.S1_at	melanoma antigen family D, 2	MAGED2
Bt.19706.1.S1_at	---	---
Bt.21385.1.S1_at	serpin peptidase inhibitor, clade H (heat shock protein 47), member 1, (collagen binding protein 1)	SERPINH1
Bt.11029.1.S1_at	Coiled-coil domain containing 8	CCDC8
Bt.19574.1.A1_at	sodium leak channel, non-selective	NALCN
Bt.20474.1.S1_at	---	---
Bt.25070.1.S1_at	Ovary-specific acidic protein	OSAP
Bt.21877.1.S1_at	---	---
Bt.7816.1.S1_at	---	---
Bt.11271.1.S1_at	similar to SMAP-2b	MGC148871
Bt.26408.1.A1_at	splicing factor, arginine/serine-rich 2, interacting protein	SFRS2IP
Bt.23505.1.S1_at	pyruvate dehydrogenase kinase, isozyme 4	PDK4
Bt.5650.1.S1_at	BTG family, member 3	BTG3
Bt.1469.1.S1_at	---	---
Bt.10414.1.A1_at	Similar to ZNF336	LOC525199
Bt.9623.1.A1_at	glutamic-pyruvate transaminase (alanine aminotransferase)	GPT
Bt.26716.3.A1_a_at	polymerase (RNA) I polypeptide C, 30kDa	POLR1C
Bt.2942.1.S1_at	---	---
Bt.22094.1.A1_at	interleukin 33	IL33
Bt.21930.1.S1_at	---	---
Bt.21428.1.S1_at	---	---
Bt.9580.1.S1_at	---	---
Bt.19862.1.A1_at	Sema domain, transmembrane domain (TM), and cytoplasmic domain, (semaphorin) 6D	SEMA6D
Bt.2962.1.S1_at	---	---
Bt.9768.1.S1_at	family with sequence similarity 3, member C	FAM3C
Bt.29546.1.A1_s_at	similar to Family with sequence similarity 114, member A1	LOC511583
Bt.21981.1.A1_at	---	---
Bt.12560.1.S1_at	---	---
Bt.28087.1.S1_at	nuclear receptor coactivator 7	NCOA7
Bt.13815.1.S1_at	---	---
Bt.9841.1.S1_at	---	---
Bt.6000.1.A1_at	---	---
Bt.7671.1.S1_at	interferon induced transmembrane protein 3 (1-8U)	IFITM3
Bt.27617.1.S1_at	---	---
Bt.611.1.S2_at	chemokine (C-X-C motif) ligand 2	CXCL2
Bt.28639.1.S1_at	---	---
Bt.21959.1.S1_at	transmembrane protein 64	TMEM64
Bt.6817.1.S1_at	---	---
Bt.5519.2.S1_at	melanoma antigen family D, 1	MGC128691
Bt.24694.1.A1_at	HEG homolog 1 (zebrafish)	HEG1
Bt.25109.1.S1_at	procollagen-lysine, 2-oxoglutarate 5-dioxygenase 2	PLOD2
Bt.4137.1.A1_at	---	---
Bt.26965.1.A1_at	---	---
Bt.22130.1.S1_at	interferon-induced protein with tetratricopeptide repeats 5	IFIT5
Bt.3196.1.S1_at	stimulated by retinoic acid gene 6 homolog (mouse)	STRA6
Bt.27281.1.S1_at	---	---
Bt.10884.2.S1_at	---	---
Bt.26501.1.S1_at	---	---
Bt.7342.1.S1_at	---	---
Bt.2899.1.S1_at	v-fos FBJ murine osteosarcoma viral oncogene homolog	FOS
Bt.12186.1.S1_at	insulin-like 3 (Leydig cell)	INSL3
Bt.3311.1.S1_at	---	---
Bt.24426.1.A1_at	---	---
Bt.7050.1.S1_at	anti-Mullerian hormone	AMH
Bt.18774.1.A1_at	---	---
Bt.22421.1.A1_at	similar to signal peptide peptidase-like 2A	LOC530325
Bt.14103.1.A1_at	---	---
Bt.4740.1.S1_at	hyaluronoglucosaminidase 1	HYAL1
Bt.9034.1.S1_at	proline rich 15	PRR15
Bt.29107.1.S1_at	---	---
Bt.16678.1.S1_at	brain expressed, X-linked 1	BEX1
Bt.24997.1.S1_at	---	---
Bt.11748.1.A1_at	similar to family with sequence similarity 20, member C	LOC534672
Bt.27112.1.S1_at	similar to CG17657 CG17657-PA	LOC527992
Bt.19746.1.S1_at	---	---
Bt.24419.1.S1_at	KRR1, small subunit (SSU) processome component, homolog (yeast)	KRR1
Bt.23676.1.S1_at	---	---
Bt.350.1.S1_s_at	MHC class II antigen	BLA-DQB
Bt.20580.1.S1_at	---	---
Bt.23093.1.S1_at	chemokine (C-X-C motif) ligand 3	CXCL3
Bt.19309.3.A1_at	ephrin-A5	EFNA5
Bt.8227.1.S1_at	nuclear factor of kappa light polypeptide gene enhancer in B-cells inhibitor, zeta	NFKBIZ
Bt.10884.1.S1_at	---	---
Bt.24380.1.A1_at	kelch-like 28 (Drosophila)	KLHL28
Bt.24816.1.A1_at	---	---
Bt.17526.1.A1_at	---	---
Bt.13862.1.A1_at	WD repeat domain 37	WDR37
Bt.1213.1.S1_at	---	---
Bt.26513.1.S1_at	esophageal cancer related gene 4 protein	ECRG4
Bt.6566.1.A1_at	---	---
Bt.5530.1.S1_at	dehydrogenase/reductase (SDR family) member 3	DHRS3
Bt.4818.1.S1_at	brain expressed X-linked 2	BEX2
Bt.27696.1.A1_at	SH3 domain binding glutamic acid-rich protein like	SH3BGRL
Bt.28470.1.A1_at	---	---
Bt.22665.1.S1_at	phosphoribosylglycinamide formyltransferase, phosphoribosylglycinamide synthetase, phosphoribosylaminoimidazole synthetase /// interferon, alpha; receptor	GART /// IFNAR1
Bt.22413.1.A1_at	Transducin-like enhancer of split 4 (E(sp1) homolog, Drosophila)	TLE4
Bt.2696.1.A1_at	cadherin 11, type 2, OB-cadherin (osteoblast)	CDH11
Bt.3872.1.S1_at	suppressor of Ty 4 homolog 1 (S. cerevisiae)	SUPT4H1
Bt.6575.1.A1_at	---	---
Bt.15298.1.A1_at	---	---
Bt.25328.1.A1_at	---	---
Bt.10266.1.S1_at	proteasome (prosome, macropain) subunit, alpha type, 1	PSMA1
Bt.28390.1.S1_at	TSC22 domain family, member 3	TSC22D3
Bt.1652.1.S1_at	hypothetical protein LOC533126	LOC533126
Bt.17280.1.S1_at	---	---
Bt.3800.1.S1_at	nucleoside phosphorylase	NP
Bt.4388.1.S1_at	interleukin 27 receptor, alpha	IL27RA
Bt.9570.1.S1_at	similar to tumor necrosis factor, alpha-induced protein 2	LOC786672
Bt.5272.1.A1_at	---	---
Bt.3191.1.A1_at	kelch-like 24 (Drosophila)	KLHL24
Bt.4063.1.S1_at	phospholipase A2, group VII (platelet-activating factor acetylhydrolase, plasma)	PLA2G7
Bt.22018.1.A1_at	Sorting nexin 13	SNX13
Bt.28399.1.S1_at	human immunodeficiency virus type I enhancer binding protein 2	HIVEP2
Bt.4802.1.S1_at	lactotransferrin	LTF
Bt.4275.1.S1_at	---	---
Bt.28704.1.S1_at	phospholipid scramblase 4	PLSCR4
Bt.2521.1.S1_at	hypothetical LOC100174923	LOC100174923
Bt.10200.1.S1_at	cathepsin L1	CTSL1
Bt.2451.2.A1_at	CREB/ATF bZIP transcription factor	CREBZF
Bt.12393.1.S1_at	---	---
Bt.28238.1.A1_at	---	---
Bt.16141.1.S1_at	cyclin E2	CCNE2
Bt.8258.1.S1_at	muscleblind-like (Drosophila)	MBNL1
Bt.19793.1.A1_at	Ras-related GTP binding B	RRAGB
Bt.19965.1.S1_at	armadillo repeat containing, X-linked 3	ARMCX3
Bt.11055.1.S1_at	serum deprivation response (phosphatidylserine binding protein)	SDPR
Bt.15231.1.S1_at	Rac/Cdc42 guanine nucleotide exchange factor (GEF) 6	ARHGEF6
Bt.12010.1.S1_at	ADAM metallopeptidase with thrombospondin type 1 motif, 1	ADAMTS1
Bt.8807.1.S1_at	golgi autoantigen, golgin subfamily a, 5	GOLGA5
Bt.668.1.S1_at	Prostate transmembrane protein, androgen induced 1	PMEPA1
Bt.6146.1.S1_at	---	---
Bt.12477.1.S1_a_at	tropomyosin 2 (beta)	TPM2
Bt.11018.1.S1_at	FBJ murine osteosarcoma viral oncogene homolog B	FOSB
Bt.2416.1.S2_at	testis enhanced gene transcript	TEGT
Bt.4370.2.S1_at	leucine rich repeat containing 41	LRRC41
Bt.6361.1.S1_at	DEAD (Asp-Glu-Ala-Asp) box polypeptide 5	DDX5
Bt.8039.1.S1_at	Transmembrane protein 170	TMEM170
Bt.17377.1.S1_at	MOB1, Mps One Binder kinase activator-like 2B (yeast)	MOBKL2B
Bt.21160.1.A1_at	---	---
Bt.14310.1.S1_a_at	ATP-binding cassette, sub-family B (MDR/TAP), member 6	ABCB6
Bt.21641.1.S1_at	ectodermal-neural cortex (with BTB-like domain)	ENC1
Bt.22090.1.S1_at	---	---
Bt.641.1.S1_at	proteasome (prosome, macropain) subunit, alpha type, 2	PSMA2
Bt.1974.1.S1_at	RAS-like, family 11, member B	RASL11B
Bt.15968.1.S1_at	---	---
Bt.9795.1.S1_at	Cell cycle associated protein 1	CAPRIN1
Bt.24300.1.A1_at	---	---
Bt.18753.1.A1_at	protein tyrosine phosphatase, receptor type, D	PTPRD
Bt.25248.1.A1_at	---	---
Bt.24901.1.A1_at	nucleosome assembly protein 1-like 5	NAP1L5
Bt.5916.1.S1_at	plasma glutamate carboxypeptidase	PGCP
Bt.20536.1.S1_at	protein phosphatase 2, regulatory subunit B', alpha isoform	PPP2R5A
Bt.11315.1.A1_at	similar to Dermatan-sulfate epimerase-like protein	LOC538958
Bt.17005.2.A1_at	TOX high mobility group box family member 2	TOX2
Bt.799.1.S1_at	---	---
Bt.1792.1.S1_at	3-hydroxybutyrate dehydrogenase, type 2	BDH2
Bt.26094.1.A1_at	---	---
Bt.26889.1.S1_at	solute carrier family 33 (acetyl-CoA transporter), member 1	SLC33A1
Bt.6840.1.S1_a_at	FK506 binding protein 11, 19 kDa	FKBP11
Bt.27379.1.A1_at	Chemokine (C-X-C motif) receptor 7	CXCR7
Bt.5224.1.S1_at	dihydropyrimidinase-like 2	DPYSL2
Bt.7629.1.S1_at	Serpin peptidase inhibitor, clade B (ovalbumin), member 1	SERPINB1
Bt.4447.1.S1_at	cytochrome P450, family XIX (conversion of androgen to estrogen), aromatase	CYP19
Bt.19218.1.A1_at	---	---
Bt.5061.1.S1_at	phosphofructokinase, liver	PFKL
Bt.6143.1.S1_at	leukotriene A4 hydrolase	LTA4H
Bt.25171.1.A1_at	heat shock transcription factor 2	HSF2
Bt.3311.2.S1_at	---	---
Bt.7390.1.S1_at	ring finger protein 157	RNF157
Bt.2418.1.S1_at	DIP2 disco-interacting protein 2 homolog C (Drosophila)	DIP2C
Bt.28266.1.A1_at	---	---
Bt.13725.1.A1_at	---	---
Bt.13332.1.S1_at	---	---
Bt.12423.1.S1_at	---	---
Bt.9930.1.S1_at	---	---
Bt.13665.1.A1_at	---	---
Bt.19107.2.A1_at	---	---
Bt.25305.1.A1_at	---	---
Bt.23509.2.A1_at	---	---
Bt.3426.1.S1_at	---	---
Bt.21102.1.S1_at	---	---
Bt.24926.1.S1_at	---	---
Bt.22624.1.A1_at	---	---
Bt.4209.2.S1_at	complement component 3	C3
Bt.17702.1.A1_at	---	---
Bt.28243.1.S1_a_at	vanin 1	VNN1
Bt.12405.1.S1_at	Similar to JAK3_HUMAN; JANUS KINASE 3; JAK-3; LEUKOCYTE JANUS KINASE; L-JAK	LOC538276
Bt.23493.1.S1_at	Thrombospondin 1	THBS1
Bt.20872.1.A1_at	phosphatidylinositol glycan anchor biosynthesis, class O	PIGO
Bt.4093.1.S1_at	biliverdin reductase B (flavin reductase (NADPH))	BLVRB
Bt.22812.1.S1_at	---	---
Bt.5037.1.S2_at	ash1 (absent, small, or homeotic)-like (Drosophila)	ASH1L
Bt.17460.1.A1_at	SLIT and NTRK-like family, member 2	SLITRK2
Bt.4520.1.S1_at	scavenger receptor class B, member 1	SCARB1
Bt.10777.1.S1_at	---	---
Bt.3247.1.S1_at	matrilin 2	MATN2
Bt.8238.1.A1_at	tribbles homolog 3 (Drosophila)	TRIB3
Bt.5401.1.S1_at	transglutaminase 2 (C polypeptide, protein-glutamine-gamma-glutamyltransferase)	TGM2
Bt.19038.1.A1_at	similar to K06A9.1b	LOC616937
Bt.5968.1.S1_at	Hypothetical LOC615039	LOC615039
Bt.26309.1.A1_at	sorting nexin 31	SNX31
Bt.5453.1.S1_at	---	---
Bt.3216.1.A1_at	armadillo repeat containing, X-linked 1	ARMCX1
Bt.24328.1.S1_at	---	---
Bt.3797.1.S1_at	fibromodulin	FMOD
Bt.11035.1.S1_at	mesoderm development candidate 1	MESDC1
Bt.24418.1.A1_at	---	---
Bt.19160.1.A1_at	Similar to VNN2 protein	LOC534929
Bt.10967.1.S1_at	Cartilage associated protein	CRTAP
Bt.7190.1.S1_at	cytochrome P450, family 11, subfamily A, polypeptide 1	CYP11A1
Bt.28094.1.S1_at	---	---
Bt.16947.2.A1_at	---	---
Bt.4806.1.S1_at	ral guanine nucleotide dissociation stimulator-like 2	RGL2
Bt.17714.1.A1_at	Phosphorylase, glycogen; liver (Hers disease, glycogen storage disease type VI)	PYGL
Bt.3391.1.S1_at	MARVEL domain containing 1	MARVELD1
Bt.13530.1.S1_at	dodecenoyl-Coenzyme A delta isomerase (3,2 trans-enoyl-Coenzyme A isomerase)	DCI
Bt.4760.1.S1_at	hydroxy-delta-5-steroid dehydrogenase, 3 beta- and steroid delta-isomerase 1	HSD3B1
Bt.21777.1.S1_at	---	---
Bt.16109.1.S1_at	---	---
Bt.10153.1.S1_at	eukaryotic translation initiation factor 2C, 4	EIF2C4
Bt.15807.1.S1_at	---	---
Bt.12662.1.S1_at	synaptopodin	SYNPO
Bt.25054.1.A1_at	chromosome 3 open reading frame 63 ortholog	C22H3ORF63
Bt.6863.1.A1_at	---	---
Bt.19681.1.A1_at	Hypothetical LOC538547	LOC538547
Bt.19956.1.S1_at	---	---
Bt.19801.1.A1_at	---	---
Bt.5576.1.S1_at	chromodomain helicase DNA binding protein 2	CHD2
Bt.5508.1.S1_at	interferon (alpha, beta and omega) receptor 2	IFNAR2
Bt.20308.1.S1_at	---	---
Bt.25440.1.A1_at	hypothetical LOC614962	MGC151592
Bt.27212.1.A1_at	Similar to cardiac muscle ryanodine receptor	LOC783524
Bt.19932.1.S1_at	Similar to cystin cilia-associated protein	LOC616812
Bt.18023.1.S1_at	---	---
Bt.13216.1.A1_at	similar to Density-regulated protein	LOC785243
Bt.2600.1.A1_at	---	---
Bt.17428.1.A1_at	NHL repeat containing 3	NHLRC3
Bt.9036.1.A1_at	zinc finger CCCH-type containing 7A	ZC3H7A
Bt.8121.1.S1_x_at	MHC class I heavy chain	BOLA
Bt.11013.1.S1_at	---	---
Bt.24459.1.A1_at	DCP1 decapping enzyme homolog B (S. cerevisiae)	DCP1B
Bt.28101.1.S1_at	---	---
Bt.13235.1.S1_at	similar to RGC-32	MGC148992
Bt.959.1.S1_at	filamin A, alpha (actin binding protein 280)	FLNA
Bt.17216.1.A1_at	---	---
Bt.3233.1.A1_at	cytosolic iron-sulfur protein assembly 1 homolog (S. cerevisiae)	CIAO1
Bt.5324.1.S1_s_at	MHC class I antigen /// MHC Class I JSP.1 /// hypothetical protein 100125016	BOLA-N /// JSP.1 /// LOC100125916
Bt.11576.1.S1_at	spermidine/spermine N1-acetyltransferase family member 2	SAT2
Bt.20994.1.S1_at	---	---
Bt.18532.1.A1_at	---	---
Bt.25252.1.A1_at	---	---
Bt.16920.1.A1_s_at	---	---
Bt.22117.1.S1_at	---	---
Bt.8441.1.A1_at	---	---
Bt.21737.1.S1_at	---	---
Bt.23508.1.A1_at	collagen, type VI, alpha 1	COL6A1
Bt.4001.1.S1_at	heme oxygenase (decycling) 1	HMOX1
Bt.24923.1.S1_at	Hypothetical LOC535060	LOC535060
Bt.8633.1.A1_at	---	---
Bt.25346.1.A1_at	---	---
Bt.17082.1.A1_at	---	---
Bt.19203.1.A1_at	---	---
Bt.5604.1.A1_at	---	---
Bt.4733.1.S1_at	phosphoglycerate dehydrogenase	PHGDH
Bt.462.1.S1_at	protein kinase, cAMP-dependent, regulatory, type II, beta	PRKAR2B
Bt.9798.1.S1_at	---	---
Bt.10994.1.S1_at	synaptosomal-associated protein, 23kDa	SNAP23
Bt.29552.1.A1_at	---	---
Bt.19479.1.A1_at	trinucleotide repeat containing 6C	TNRC6C
Bt.23331.1.S1_at	AHNAK nucleoprotein	AHNAK
Bt.13840.1.S1_at	receptor accessory protein 5	REEP5
Bt.22614.1.S1_at	---	---
Bt.11668.1.S1_at	---	---
Bt.17195.1.A1_at	---	---
Bt.20979.1.S1_at	---	---
Bt.5528.1.S1_at	solute carrier family 7 (cationic amino acid transporter, y+ system), member 5	SLC7A5
Bt.13341.1.S1_at	---	---
Bt.3794.1.S1_at	phosphofructokinase, platelet	PFKP
Bt.3857.1.S1_at	endonuclease G	ENDOG
Bt.11909.1.A1_at	---	---
Bt.20111.1.S1_at	tumor necrosis factor receptor superfamily, member 12A	TNFRSF12A
Bt.12728.1.A1_a_at	---	---
Bt.3754.1.A1_at	hypothetical LOC784866	LOC784866
Bt.6983.1.S1_at	---	---
Bt.23509.1.S1_at	phosphatidic acid phosphatase type 2B	PPAP2B
Bt.19725.1.A1_at	cell growth regulator with ring finger domain 1	CGRRF1
Bt.6546.1.A1_at	---	---
Bt.26973.1.S1_at	Tolloid-like 2	TLL2
Bt.19818.1.A1_at	DEAH (Asp-Glu-Ala-His) box polypeptide 9	DHX9
Bt.11438.1.S1_at	troponin I type 3 (cardiac)	TNNI3
Bt.3253.1.A1_at	similar to chromosome 14 open reading frame 132	LOC617871
Bt.6597.1.S1_at	lectin, galactoside-binding, soluble, 3 binding protein	LGALS3BP
Bt.28228.1.S1_at	intestinal lysozyme	LYSB
Bt.9267.1.A1_at	apolipoprotein B mRNA editing enzyme, catalytic polypeptide-like 3B	APOBEC3B
Bt.15683.1.S1_at	---	---
Bt.5328.1.S1_at	coiled-coil domain containing 69	CCDC69
Bt.27806.1.S1_at	mannose phosphate isomerase	MPI
Bt.11704.1.S1_at	---	---
Bt.21364.2.S1_at	---	---
Bt.20778.3.A1_at	TGFB-induced factor homeobox 1	TGIF1
Bt.17479.1.A1_at	calcium binding tyrosine-(Y)-phosphorylation regulated	CABYR
Bt.26719.1.S1_at	---	---
Bt.27087.1.A1_at	transmembrane protein 156	TMEM156
Bt.20551.1.S1_at	---	---
Bt.18581.1.A1_at	---	---
Bt.4919.1.S1_at	follicle stimulating hormone receptor	FSHR
Bt.26695.2.A1_at	---	---
Bt.13197.1.A1_at	---	---
Bt.23148.1.S1_at	---	---
Bt.9714.1.S1_at	actin, gamma 2, smooth muscle, enteric	ACTG2
Bt.22573.1.A1_at	---	---
Bt.2849.1.S1_at	---	---
Bt.178.1.S1_at	guanylate cyclase activator 1A (retina)	GUCA1A
Bt.10949.1.S1_at	Hypothetical protein LOC782141	LOC782141
Bt.17477.1.A1_at	Hypothetical LOC617450	LOC617450
Bt.29657.1.S1_at	Praja 2, RING-H2 motif containing	PJA2
Bt.4317.2.A1_at	protein kinase C, delta	PRKCD
Bt.6697.1.S1_at	---	---
Bt.9423.1.S1_at	---	---
Bt.24315.1.A1_at	---	---
Bt.4606.1.S1_at	---	---
Bt.2519.1.S1_at	plasminogen activator, urokinase	PLAU
Bt.20230.1.S1_at	junction plakoglobin	JUP
Bt.27694.1.S1_at	steroid-5-alpha-reductase, alpha polypeptide 1 (3-oxo-5 alpha-steroid delta 4-dehydrogenase alpha 1)	SRD5A1
Bt.13748.1.S1_at	similar to dual-specificity tyrosine-(Y)-phosphorylation regulated kinase 2	LOC514916
Bt.5774.2.S1_at	v-ets erythroblastosis virus E26 oncogene homolog 2 (avian)	ETS2
Bt.5215.1.S1_at	apolipoprotein E	APOE
Bt.20759.1.A1_at	---	---
Bt.5664.1.S1_at	---	---
Bt.5037.1.S1_at	S100 calcium-binding protein A10	S100A10
Bt.9527.2.S1_at	Kruppel-like factor 10	KLF10
Bt.27654.1.S1_at	---	---
Bt.1000.1.S1_at	cullin 7	CUL7
Bt.10983.1.S1_at	ionized calcium binding adapter molecule 2	C9orf58
Bt.16241.1.A1_at	---	---
Bt.5850.1.S1_at	---	---
Bt.20403.1.S1_at	Hypothetical protein LOC789882	LOC789882
Bt.23841.1.A1_at	Transcription factor A, mitochondrial	TFAM
Bt.28471.1.S1_at	similar to Zinc finger protein 281 (Zinc finger DNA-binding protein 99) (Transcription factor ZBP-99) (GC-box-binding zinc finger protein 1)	LOC532401
Bt.2447.1.S1_at	tetratricopeptide repeat domain 13	TTC13
Bt.19936.1.A1_at	---	---
Bt.15888.1.A1_at	cullin 3	CUL3
Bt.20683.1.S1_at	PHD finger protein 20	PHF20
Bt.29900.1.S1_at	Similar to POTE8A	LOC786977
Bt.17302.1.A1_at	---	---
Bt.16124.1.A1_at	---	---
Bt.11480.1.S1_at	---	---
Bt.21432.2.A1_at	---	---
Bt.15638.1.S1_at	---	---
Bt.4719.1.S1_at	endothelin receptor type A	EDNRA
Bt.1742.2.S1_a_at	Similar to LOC496253 protein	LOC784007
Bt.20115.1.S1_at	---	---
Bt.4844.1.S1_at	pleiotrophin	PTN
Bt.28209.1.S1_at	RGM domain family, member B	RGMB
Bt.15867.1.S1_at	small EDRK-rich factor 2	SERF2
Bt.18316.1.A1_at	Similar to Adult retina protein	LOC513587
Bt.16345.1.A1_at	---	---
Bt.13036.1.S1_at	progesterone receptor	PGR
Bt.2679.1.S1_at	---	---
Bt.12872.1.S1_at	BTB (POZ) domain containing 3	BTBD3
Bt.21938.1.S1_at	---	---
Bt.2038.1.S1_at	---	---
Bt.17810.1.S1_a_at	retinol binding protein 1, cellular	RBP1
Bt.4872.1.S1_at	matrix-remodelling associated 8	MXRA8
Bt.27683.1.A1_at	---	---
Bt.26393.1.A1_at	---	---
Bt.12685.1.S1_at	myosin, heavy chain 11, smooth muscle	MYH11
Bt.17599.1.A1_at	cadherin 8, type 2	CDH8
Bt.12399.1.S1_at	sialidase 1 (lysosomal sialidase)	NEU1
Bt.21213.1.S1_at	SKI-like oncogene	SKIL
Bt.20270.1.S1_at	Similar to RIKEN cDNA 4121402D02 gene	LOC787839
Bt.6943.1.S1_at	---	---
Bt.17345.1.A1_at	---	---
Bt.19227.2.A1_at	---	---
Bt.20915.1.S1_at	apolipoprotein O-like	APOOL
Bt.23195.1.S1_a_at	---	---
Bt.22181.1.A1_at	---	---
Bt.29271.1.A1_at	retinoblastoma-like 1 (p107)	RBL1
Bt.22978.2.S1_at	interferon induced transmembrane protein 1 (9-27)	IFITM1
Bt.2270.1.A1_at	---	---
Bt.27138.1.S1_at	Quinolinate phosphoribosyltransferase (nicotinate-nucleotide pyrophosphorylase (carboxylating))	QPRT
Bt.1638.1.S1_at	---	---
Bt.27876.1.A1_at	zinc finger, CCHC domain containing 10	ZCCHC10
Bt.27143.1.A1_at	Outer dense fiber of sperm tails 2-like	ODF2L
Bt.4887.2.A1_a_at	small nuclear ribonucleoprotein polypeptide N	SNRPN
Bt.20970.1.A1_at	Kinesin family member 21A	KIF21A
Bt.20556.1.S1_at	Ewing sarcoma breakpoint region 1	EWSR1
Bt.5605.3.S1_at	---	---
Bt.22682.1.A1_at	solute carrier family 25 (mitochondrial carrier; phosphate carrier), member 25	SLC25A25
Bt.22626.1.A1_at	ankyrin repeat domain 12	ANKRD12
Bt.15854.2.S1_at	---	---
Bt.6127.1.S1_at	galactosidase, beta 1	GLB1
Bt.2452.1.S1_at	lumican	LUM
Bt.3750.1.S1_at	S100 calcium binding protein A11 (calgizzarin)	S100A11
Bt.10272.1.S1_at	stanniocalcin 1	STC1
Bt.20332.1.S1_at	chromosome 9 open reading frame 23 ortholog	C8H9orf23
Bt.9511.1.S1_at	---	---
Bt.21550.1.A1_at	---	---
Bt.28145.1.S1_at	---	---
Bt.20373.1.S1_at	neuropilin 1	NRP1
Bt.8802.1.S1_at	hypothetical LOC508425	MGC155170
Bt.24157.1.A1_at	DKFZP564O0823 protein	DKFZP564O0823
Bt.16001.1.S1_at	cytochrome P450, family 27, subfamily A, polypeptide 1	CYP27A1
Bt.4419.1.S1_at	Poliovirus receptor-related 2 (herpesvirus entry mediator B)	PVRL2
Bt.20280.1.S1_at	glycosyltransferase-like 1B	GYLTL1B
Bt.8618.1.S1_at	---	---
Bt.29098.1.A1_at	---	---
Bt.20354.1.S1_at	melanoma antigen family D, 4-like	LOC100125231
Bt.1745.1.S1_at	keratin 18	KRT18
Bt.2691.1.S1_at	adaptor-related protein complex 1, gamma 1 subunit	AP1G1
Bt.13546.2.S1_at	---	---
Bt.21588.1.S1_at	---	---
Bt.29725.1.S1_at	collagen, type IV, alpha 4	COL4A4
Bt.28736.1.S1_at	---	---
Bt.7734.1.S1_at	hydroxy-delta-5-steroid dehydrogenase, 3 beta- and steroid delta-isomerase 7	HSD3B7
Bt.12907.2.S1_a_at	---	---
Bt.23608.1.S1_s_at	keratin 8	KRT8
Bt.14047.1.A1_at	tripartite motif-containing 6	TRIM6
Bt.25289.1.A1_at	Chromosome 15 open reading frame 40 ortholog	C21H15orf40
Bt.13805.1.S1_at	---	---
Bt.29532.1.A1_at	---	---
Bt.4675.1.S1_a_at	myxovirus (influenza virus) resistance 1, interferon-inducible protein p78 (mouse)	MX1
Bt.16032.1.S1_at	annexin A1	ANXA1
Bt.25087.3.S1_at	similar to ras-like protein TC10	LOC100139988
Bt.16466.3.A1_at	Hypothetical protein LOC787117	LOC787117
Bt.21746.1.S1_at	---	---
Bt.21250.1.S1_a_at	transmembrane protein 176B	TMEM176B
Bt.12273.1.S1_at	polymerase (RNA) III (DNA directed) polypeptide F, 39 kDa	POLR3F
Bt.3311.3.S1_at	---	---
Bt.807.1.S1_at	---	---
Bt.18434.1.A1_at	---	---
Bt.20272.1.S1_at	Hypothetical LOC538515	MGC143103
Bt.4379.1.S1_at	R3H domain and coiled-coil containing 1	R3HCC1
Bt.19218.2.S1_at	---	---
Bt.1664.1.A1_at	empty spiracles homeobox 2	EMX2
Bt.25832.1.S1_at	---	---
Bt.28754.1.S1_at	---	---
Bt.12443.1.S1_at	CD82 molecule	CD82
Bt.14071.1.S1_at	---	---
Bt.13974.1.A1_at	Similar to BANK	LOC617055
Bt.26402.1.A1_at	---	---
Bt.3388.1.S1_at	N-acetylneuraminic acid synthase	NANS
Bt.3999.1.S1_at	N-acetylgalactosaminidase, alpha-	NAGA
Bt.15696.1.S1_at	selenoprotein S	SELS
Bt.27378.1.A1_at	---	---
Bt.26958.1.A1_at	---	---
Bt.5273.1.S1_at	integrin, alpha V (vitronectin receptor, alpha polypeptide, antigen CD51)	ITGAV
Bt.5229.1.S1_at	serpin peptidase inhibitor, clade E (nexin, plasminogen activator inhibitor type 1), member 1	SERPINE1
Bt.3704.2.S1_a_at	transcobalamin II; macrocytic anemia	TCN2
Bt.643.1.S1_at	Similar to MPIF-1	LOC508666
Bt.1268.1.A1_at	---	---
Bt.17467.2.A1_at	---	---
Bt.20617.1.S1_at	BEX family member 5	BEX5
Bt.29331.1.S1_at	like-glycosyltransferase	LARGE
Bt.5597.1.S1_at	elaC homolog 1 (E. coli)	ELAC1
Bt.25176.1.A1_at	---	---
Bt.3115.1.A1_at	Aspartylglucosaminidase	AGA
Bt.21930.2.S1_at	---	---
Bt.12339.1.S1_at	pyruvate carboxylase	PC
Bt.25213.1.A1_at	Hypothetical protein LOC784230	LOC784230
Bt.16754.2.A1_at	---	---
Bt.16219.1.A1_at	---	---
Bt.5164.1.S1_at	carbonic anhydrase XIV	CA14
Bt.3218.1.S1_at	hypothetical protein LOC100124517	LOC100124517
Bt.21995.1.S1_at	Ring finger protein 123	RNF123
Bt.24799.1.S1_at	similar to poly (ADP-ribose) polymerase family, member 3	LOC507426
Bt.5522.1.S1_at	thrombospondin 2	THBS2
Bt.13993.2.S1_at	---	---
Bt.26051.1.A1_at	hemicentin 1	HMCN1
Bt.19101.1.A1_at	sphingosine kinase 2	SPHK2
Bt.3927.1.S1_at	Microfibrillar-associated protein 3	MFAP3
Bt.4439.1.S1_at	phospholipase A2, group IB (pancreas)	PLA2G1B
Bt.22230.1.S1_at	zinc finger, DHHC-type containing 14	ZDHHC14
Bt.27386.1.A1_at	ankyrin repeat domain 50	ANKRD50
Bt.6321.1.S1_at	---	---
Bt.24402.2.A1_at	UDP-N-acetyl-alpha-D-galactosamine:polypeptide N-acetylgalactosaminyltransferase 13 (GalNAc-T13)	GALNT13
Bt.22394.1.A1_at	---	---
Bt.11415.1.A1_at	---	---
Bt.17398.1.A1_at	---	---
Bt.13771.3.S1_at	zinc finger, MYM-type 4	ZMYM4
Bt.23203.1.S1_at	---	---
Bt.11180.1.A1_a_at	leucine rich repeat neuronal 2	LRRN2
Bt.28560.1.S1_at	chromosome 18 open reading frame 10 ortholog	C24H18ORF10
Bt.3989.1.S1_at	---	---
Bt.13284.1.A1_at	---	---
Bt.18362.1.A1_at	---	---
Bt.11259.1.S1_at	similar to putative ISG12(a) protein	ISG12(A)
Bt.13798.1.S1_at	hypothetical LOC615685	LOC615685
Bt.16483.2.A1_at	Zinc finger protein 567	ZNF567
Bt.16276.1.A1_at	arylsulfatase family, member K	ARSK
Bt.17559.1.A1_at	---	---
Bt.15938.1.S1_at	low density lipoprotein receptor-related protein 10	LRP10
Bt.21066.1.A1_at	---	---
Bt.9733.1.S1_at	---	---
Bt.24828.1.A1_at	---	---
Bt.29380.1.A1_at	---	---
Bt.5413.3.A1_a_at	glucosidase, beta; acid (includes glucosylceramidase)	GBA
Bt.24736.1.S1_at	Similar to sperm associated antigen 1	LOC530104
Bt.16719.1.A1_at	---	---
Bt.4345.1.S1_at	Fas (TNF receptor superfamily, member 6)	FAS
Bt.18354.1.A1_at	talin 2	TLN2
Bt.27079.1.S1_at	melanoma antigen family H, 1	MAGEH1
Bt.16346.1.A1_at	cellular repressor of E1A-stimulated genes 2	CREG2
Bt.10247.2.A1_at	Chromosome 9 open reading frame 6 ortholog	C8H9orf6
Bt.4588.1.S1_at	pleckstrin homology domain containing, family O member 2	PLEKHO2
Bt.4655.1.S1_at	methionine sulfoxide reductase A	MSRA
Bt.17585.1.S2_at	ST3 beta-galactoside alpha-2,3-sialyltransferase 5	ST3GAL5
Bt.5188.1.S1_at	ankyrin repeat and BTB (POZ) domain containing 1	ABTB1
Bt.7772.1.S1_at	smoothened homolog (Drosophila)	SMO
Bt.4030.1.S1_at	ancient ubiquitous protein 1	AUP1
Bt.27830.1.A1_at	SP140 nuclear body protein	SP140
Bt.19639.3.A1_at	---	---
Bt.23894.1.A1_at	ubiquitin-conjugating enzyme E2, J1 (UBC6 homolog, yeast)	UBE2J1
Bt.15501.1.S1_at	---	---
Bt.22377.1.S1_a_at	similar to Putative hydroxypyruvate isomerase (Endothelial cell apoptosis protein E-CE1)	LOC515954
Bt.21809.1.S1_at	chromosome 3 open reading frame 19 ortholog	C22H3ORF19
Bt.18404.1.S1_at	---	---
Bt.6566.2.S1_at	---	---
Bt.15685.1.A1_at	MOCO sulphurase C-terminal domain containing 2	MOSC2
Bt.29440.1.S1_at	ATPase, H+/K+ exchanging, beta polypeptide	ATP4B
Bt.15721.1.A1_at	asparagine-linked glycosylation 1 homolog (S. cerevisiae, beta-1,4-mannosyltransferase)	ALG1
Bt.807.2.A1_at	---	---
Bt.3540.1.S1_at	secreted frizzled-related protein 4	SFRP4
Bt.11034.1.S1_at	MID1 interacting protein 1 (gastrulation specific G12 homolog (zebrafish))	MID1IP1
Bt.7183.1.S1_at	---	---
Bt.16553.1.A1_at	---	---
Bt.12375.1.S1_at	additional sex combs like 1 (Drosophila)	ASXL1
Bt.13597.2.S1_a_at	apoptosis-inducing factor, mitochondrion-associated, 2	AIFM2
Bt.8967.1.S1_at	myostatin	MSTN
Bt.5692.2.S1_at	---	---
Bt.26826.1.A1_at	Hypothetical protein LOC781544	LOC781544
Bt.140.1.S1_at	oxytocin receptor	OXTR
Bt.25003.1.S1_at	similar to Prion-like-(Q/N-rich)-domain-bearing protein family member (pqn-75)	LOC524974
Bt.17558.1.A1_at	---	---
Bt.4645.1.S1_at	family with sequence similarity 129, member A	FAM129A
Bt.24550.1.S1_at	---	---
Bt.6973.2.A1_at	---	---
Bt.19737.1.A1_at	---	---
Bt.22332.1.A1_at	---	---
Bt.2073.1.S1_at	Hypothetical LOC533333	MGC139109
Bt.24807.1.S1_at	Vacuolar protein sorting 13 homolog D (S. cerevisiae)	VPS13D
Bt.9889.1.S1_at	zinc finger protein 148	ZNF148
Bt.17157.1.A1_at	---	---
Bt.20391.1.A1_at	---	---
Bt.4049.1.S1_at	armadillo repeat containing, X-linked 6	ARMCX6
Bt.18123.1.A1_at	SCY1-like 1 binding protein 1	SCYL1BP1
Bt.28950.1.A1_at	---	---
Bt.5626.1.S1_at	Kinesin light chain 1	KLC1
Bt.155.1.S1_at	interleukin 8	IL8
Bt.1645.1.S1_at	prostaglandin D2 synthase 21kDa (brain)	PTGDS
Bt.27760.1.S1_at	major histocompatibility complex, class I, A /// major histocompatibility complex, class I, A	BoLA /// HLA-A
Bt.19098.1.A1_s_at	Similar to C1orf17	LOC789150
Bt.24204.1.A1_at	---	---
Bt.13725.2.S1_at	---	---
Bt.23995.1.A1_at	Serine/threonine kinase 38 like	STK38L
Bt.5262.1.S1_at	cyclin F	CCNF
Bt.16264.1.A1_at	V-raf murine sarcoma viral oncogene homolog B1	BRAF
Bt.25520.1.S1_at	---	---
Bt.28960.1.A1_at	---	---
Bt.6800.1.A1_at	---	---
Bt.29903.1.A1_at	chromosome 11 open reading frame 54 ortholog	C29H11orf54
Bt.10813.1.S1_at	PDZ and LIM domain 4	PDLIM4
Bt.5964.3.S1_at	---	---
Bt.8039.2.S1_a_at	---	---
Bt.26866.1.S1_at	ATPase family, AAA domain containing 3A	ATAD3A
Bt.8869.2.S1_at	zinc finger, DHHC-type containing 17	ZDHHC17
Bt.8894.1.S1_at	---	---
Bt.11427.1.A1_at	---	---
Bt.21156.1.S1_at	telomerase-associated protein 1	TEP1
Bt.12294.1.S1_at	Adhesion molecule with Ig-like domain 2	AMIGO2
Bt.3102.1.S1_at	---	---
Bt.27387.1.A1_at	---	---
Bt.7348.1.S1_at	---	---
Bt.4567.1.S2_at	dipeptidyl-peptidase 6	DPP6
Bt.6316.1.S1_at	Nuclear receptor subfamily 2, group F, member 6	NR2F6
Bt.5869.1.S1_at	---	---
Bt.4251.1.S1_at	interferon gamma receptor 2 (interferon gamma transducer 1)	IFNGR2
Bt.9413.1.S1_at	---	---
Bt.27023.1.S1_at	RNA-binding region (RNP1, RRM) containing 3	RNPC3
Bt.8164.1.S1_at	guanine nucleotide binding protein (G protein), beta polypeptide 1-like	GNB1L
Bt.20725.1.A1_at	---	---
Bt.9740.1.S1_at	---	---
Bt.28956.1.A1_at	family with sequence similarity 80, member B	FAM80B
Bt.20366.1.S1_at	Ras association (RalGDS/AF-6) domain family member 1	RASSF1
Bt.2629.1.S1_at	renin binding protein	RENBP
Bt.9880.1.S1_at	---	---
Bt.19591.1.A1_at	FUN14 domain containing 1	FUNDC1
Bt.23498.1.S1_at	UDP-N-acetyl-alpha-D-galactosamine:polypeptide N-acetylgalactosaminyltransferase-like 1	GALNTL1
Bt.25087.1.A1_at	Phosphatidylinositol glycan anchor biosynthesis, class F	PIGF
Bt.20918.1.A1_at	phosphoinositide-3-kinase interacting protein 1	PIK3IP1
Bt.16269.1.A1_at	---	---
Bt.4877.1.S1_at	phospholipase C, delta 1	PLCD1
Bt.22028.1.S1_at	glutaminyl-tRNA synthase (glutamine-hydrolyzing)-like 1	QRSL1
Bt.9622.1.A1_at	KTI12 homolog, chromatin associated (S. cerevisiae)	KTI12
Bt.2364.1.S1_at	lysine-rich coiled-coil 1	KRCC1
Bt.10931.1.S1_at	H2A histone family, member Y2	H2AFY2
Bt.9670.2.S1_at	---	---
Bt.7938.1.S1_at	cathepsin S	CTSS
Bt.27708.1.A1_at	---	---
Bt.17886.1.A1_at	Hypothetical LOC615569	LOC615569
Bt.10683.1.S1_at	transcription elongation factor A (SII), 2	TCEA2
Bt.29143.1.S1_at	B-cell CLL/lymphoma 11A (zinc finger protein)	BCL11A
Bt.26728.1.S1_at	Bromodomain adjacent to zinc finger domain, 2B	BAZ2B
Bt.22613.1.A1_at	---	---
Bt.28465.2.A1_at	---	---
Bt.28935.1.A1_at	---	---
Bt.15949.1.S1_at	StAR-related lipid transfer (START) domain containing 7	STARD7
Bt.20055.1.S1_at	chromosome 9 open reading frame 59	C9ORF59
Bt.9773.1.A1_at	---	---
Bt.24258.2.S1_at	mannosidase, alpha, class 1A, member 1	MAN1A1
Bt.9246.1.A1_at	---	---
Bt.26969.1.A1_at	tumor necrosis factor, alpha-induced protein 8-like 3	TNFAIP8L3
Bt.28690.1.S1_at	---	---
Bt.13385.1.A1_at	coiled-coil domain containing 138	CCDC138
Bt.22053.1.S1_at	nuclear receptor binding protein 2	NRBP2
Bt.20821.1.A1_at	vinculin	VCL
Bt.20678.1.A1_at	---	---
Bt.27838.2.S1_a_at	pleckstrin homology-like domain, family B, member 3	PHLDB3
Bt.10131.1.A1_at	Similar to BC030336 protein	LOC786480
Bt.27550.1.A1_at	---	---
Bt.25136.1.A1_at	---	---
Bt.9185.1.A1_at	GRAM domain containing 1C	GRAMD1C
Bt.6139.1.S1_at	protein kinase C substrate 80K-H	PRKCSH
Bt.19913.1.A1_at	---	---
Bt.29526.1.A1_at	Carbonic anhydrase VIII	CA8
Bt.6376.1.A1_at	---	---
Bt.29330.1.A1_at	leucine rich repeat transmembrane neuronal 1	LRRTM1
Bt.4446.1.A1_at	---	---
Bt.28965.1.A1_at	Signal sequence receptor, alpha (translocon-associated protein alpha)	SSR1
Bt.25292.1.A1_at	---	---
Bt.13464.1.S1_at	Protein phosphatase 3 (formerly 2B), catalytic subunit, beta isoform	PPP3CB
Bt.19447.1.A1_at	---	---
Bt.8800.1.S1_at	ST3 beta-galactoside alpha-2,3-sialyltransferase 3	ST3GAL3
Bt.18048.1.A1_at	similar to Protein DDX26B	LOC540312
Bt.17397.1.A1_at	---	---
Bt.20756.1.A1_at	---	---
Bt.15788.1.S1_a_at	Similar to Bone marrow stromal cell antigen 2	LOC507402
Bt.19639.1.S1_at	---	---
Bt.24531.1.S1_at	interleukin 4 receptor	IL4R
Bt.19533.2.A1_at	Glutamate-cysteine ligase, modifier subunit	GCLM
Bt.23821.1.S1_at	---	---
Bt.6407.1.S1_at	chromosome 6 open reading frame 145 ortholog /// similar to PX domain-containing protein C6orf145	C23H6orf145 /// LOC782137
Bt.28332.1.S1_at	Hypothetical protein LOC782161	LOC782161
Bt.16921.1.S1_at	---	---
Bt.15623.1.S1_at	---	---
Bt.6259.1.S1_at	Regulation of nuclear pre-mRNA domain containing 1A	RPRD1A
Bt.20195.1.A1_at	---	---
Bt.7152.1.S1_at	---	---
Bt.5462.1.S2_at	similar to dynein, cytoplasmic, heavy polypeptide 1	LOC537748
Bt.17090.1.S1_at	---	---
Bt.15565.1.S1_at	transmembrane protein 176A	TMEM176A
Bt.2524.1.S1_at	Stromal cell-derived factor 1	SDF1
Bt.25663.1.A1_at	copine VIII	CPNE8
Bt.13435.1.A1_at	serine/threonine protein kinase MST4	MST4
Bt.3890.1.S1_at	tumor necrosis factor receptor superfamily, member 1A	TNFRSF1A
Bt.21207.1.A1_at	---	---
Bt.3841.1.S1_at	CD83 molecule	CD83
Bt.15292.1.A1_at	---	---
Bt.20098.1.S1_at	ring finger protein 187	RNF187
Bt.3891.1.S1_at	fatty acid desaturase 2	FADS2
Bt.2424.1.S1_at	dihydropyrimidine dehydrogenase	DPYD
Bt.19774.2.S1_at	WW and C2 domain containing 2	WWC2
Bt.20045.1.A1_at	arylacetamide deacetylase-like 1	AADACL1
Bt.11432.1.A1_at	---	---
Bt.19496.1.A1_at	---	---
Bt.28044.1.S1_at	---	---
Bt.9357.1.A1_at	---	---
Bt.20977.3.S1_at	---	---
Bt.5762.1.S1_at	---	---
Bt.2122.1.S1_at	ferredoxin reductase	FDXR
Bt.20618.1.A1_at	---	---
Bt.6947.1.S1_at	adenine phosphoribosyltransferase	APRT
Bt.4107.1.S1_at	desmocollin 2	DSC2
Bt.9933.1.S1_at	protein tyrosine phosphatase, receptor type, S	PTPRS
Bt.21980.1.S1_at	CD72 molecule	CD72
Bt.18952.1.A1_at	---	---
Bt.26713.1.S1_at	solute carrier family 38, member 5	SLC38A5
Bt.3399.1.S1_at	phospholysine phosphohistidine inorganic pyrophosphate phosphatase	LHPP
Bt.6186.1.S1_at	transferrin receptor 2	TFR2
Bt.3741.1.S1_at	tuberous sclerosis 1	TSC1
Bt.24379.1.A1_at	neurotrimin	HNT
Bt.12415.1.S1_at	---	---
Bt.18572.1.A1_at	Similar to Pur-gamma B-form	LOC512941
Bt.5268.1.S1_at	follistatin-like 3 (secreted glycoprotein)	FSTL3
Bt.2897.2.A1_at	sulfatase modifying factor 2	SUMF2
Bt.25279.1.A1_at	Leucine rich repeat and sterile alpha motif containing 1	LRSAM1
Bt.15895.1.A1_at	similar to HRAS-like suppressor 3 (H-rev 107 protein)	LOC614402
Bt.632.1.S1_s_at	TIMP metallopeptidase inhibitor 1	TIMP1
Bt.29897.1.S1_at	Solute carrier family 39 (metal ion transporter), member 11	SLC39A11
Bt.4850.2.S1_at	5'-nucleotidase, cytosolic III-like	NT5C3L
Bt.3100.1.A1_at	---	---
Bt.6154.1.S1_at	four and a half LIM domains 3	FHL3
Bt.28770.1.S1_at	glycogenin 2	GYG2
Bt.7951.1.S1_at	sphingomyelin phosphodiesterase 1, acid lysosomal	SMPD1
Bt.26919.1.S1_at	netrin 4	NTN4
Bt.21621.1.S1_at	transmembrane emp24 protein transport domain containing 1	TMED1
Bt.24175.1.A1_at	---	---
Bt.8127.1.S1_at	heparanase	HPSE
Bt.3821.2.S1_at	tetraspanin 6	TSPAN6
Bt.25176.2.S1_at	---	---
Bt.27145.1.A1_at	---	---
Bt.3805.1.S1_at	MHC class I antigen /// MHC Class I JSP.1	BOLA-N /// JSP.1
Bt.25469.1.A1_at	ADAM metallopeptidase domain 23	ADAM23
Bt.25196.1.A1_at	---	---
Bt.4392.2.A1_at	---	---
Bt.19839.1.A1_at	---	---
Bt.13633.1.A1_at	---	---
Bt.9645.1.S1_at	---	---
Bt.13308.1.S1_at	---	---
Bt.15781.1.A1_at	peroxisomal trans-2-enoyl-CoA reductase	PECR
Bt.27369.1.A1_at	---	---
Bt.8793.1.S1_at	---	---
Bt.26905.1.A1_at	protein phosphatase 1, regulatory (inhibitor) subunit 3B	PPP1R3B
Bt.25145.1.A1_at	---	---
Bt.12256.1.S1_at	---	---
Bt.16483.3.A1_at	---	---
Bt.22620.2.A1_at	---	---
Bt.20458.1.S1_at	MAP7 domain containing 1	MAP7D1
Bt.28151.1.S1_at	---	---
Bt.2372.1.S1_at	euchromatic histone-lysine N-methyltransferase 2	EHMT2
Bt.12221.1.S1_at	amyotrophic lateral sclerosis 2 (juvenile) chromosome region, candidate 4	ALS2CR4
Bt.120.1.S1_at	Rho-associated, coiled-coil containing protein kinase 2	ROCK2
Bt.26122.1.S1_at	Hypothetical LOC538666	MGC139309
Bt.3817.1.A1_at	---	---
Bt.19928.1.S1_at	SET domain containing 2	SETD2
Bt.17416.1.S1_a_at	---	---
Bt.7910.1.S1_a_at	---	---
Bt.7152.2.S1_at	---	---
Bt.4541.1.S1_at	protein phosphatase 1M (PP2C domain containing)	PPM1M
Bt.13253.1.S1_at	---	---
Bt.27142.1.A1_at	---	---
Bt.13315.1.S1_at	hypothetical protein LOC768237	LOC768237
Bt.27071.1.S1_at	tripartite motif-containing 38	TRIM38
Bt.20696.1.A1_at	---	---
Bt.9828.1.S2_at	histidine triad nucleotide binding protein 3	HINT3
Bt.20613.1.A1_at	Breast cancer anti-estrogen resistance 3	BCAR3
Bt.10018.3.S1_at	Chromosome 5 open reading frame 15 ortholog	H7C5ORF15
Bt.4485.1.S1_at	---	---
Bt.13978.1.S1_at	---	---
Bt.13796.1.S1_at	similar to Equ c1	LOC783399
Bt.5463.1.S1_at	peroxisomal biogenesis factor 11 gamma	PEX11G
Bt.29570.1.S1_at	glycerol-3-phosphate acyltransferase, mitochondrial	GPAM
Bt.8745.1.S1_at	zinc finger CCCH-type containing 12A	ZC3H12A
Bt.10058.1.S1_at	Chromosome 14 open reading frame 129 ortholog	H21C14ORF129
Bt.29391.1.S1_at	interleukin 20 receptor, alpha	IL20RA
Bt.12912.1.S1_at	collagen, type IV, alpha 1	COL4A1
Bt.5600.1.A1_at	---	---
Bt.24179.1.A1_at	---	---
Bt.3323.1.S1_at	plexin B2	PLXNB2
Bt.21098.3.S1_at	trimethyllysine hydroxylase, epsilon	TMLHE
Bt.850.1.S1_at	inositol polyphosphate phosphatase-like 1	INPPL1
Bt.24334.1.S1_at	---	---
Bt.16123.1.S1_at	serum/glucocorticoid regulated kinase 1	SGK1
Bt.14234.1.A1_at	---	---
Bt.9723.1.S1_at	---	---
Bt.25539.1.A1_at	heparan sulfate (glucosamine) 3-O-sulfotransferase 5	HS3ST5
Bt.21589.1.S1_at	angiopoietin-like 2	ANGPTL2
Bt.19826.1.A1_at	---	---
Bt.20971.1.S1_at	calpain 2, (m/II) large subunit	CAPN2
Bt.18118.1.A1_at	---	---
Bt.24645.1.A1_at	Hypothetical LOC613372	LOC613372
Bt.11934.1.S1_at	transmembrane protein 199	TMEM199
Bt.25323.1.A1_at	---	---
Bt.21071.1.S1_at	---	---
Bt.28282.1.S1_at	---	---
Bt.3883.1.S1_at	D-aspartate oxidase	DDO
Bt.3221.1.A1_at	Methyl-CpG binding domain protein 1	MBD1
Bt.22287.1.S1_at	---	---
Bt.18300.1.A1_at	---	---
Bt.4277.1.A1_at	Paternally expressed 10	PEG10
Bt.2850.1.A1_at	---	---
Bt.7471.1.S1_at	H2A histone family, member J	H2AFJ
Bt.20314.1.S1_at	LSM12 homolog (S. cerevisiae)	LSM12
Bt.24439.1.S1_at	similar to Outcome predictor in acute leukemia 1	LOC540056
Bt.13512.2.S1_at	dihydrouridine synthase 4-like (S. cerevisiae)	DUS4L
Bt.10260.1.S1_at	---	---
Bt.17915.2.S1_a_at	---	---
Bt.21451.1.S1_at	spastic paraplegia 11 (autosomal recessive)	SPG11
Bt.23391.1.S1_at	---	---
Bt.6853.1.S1_at	---	---
Bt.1373.1.A1_at	hypothetical protein LOC505719	LOC505719
Bt.17785.2.A1_at	---	---
Bt.24678.1.A1_at	TBC1 domain family, member 9 (with GRAM domain)	TBC1D9
Bt.7786.1.S1_at	ubiquitin-conjugating enzyme E2G 2 (UBC7 homolog, yeast)	UBE2G2
Bt.5219.1.S1_at	transcription factor 21	TCF21
Bt.17399.1.A1_at	---	---
Bt.17429.1.S1_at	V-raf murine sarcoma 3611 viral oncogene homolog	ARAF
Bt.25949.1.A1_at	Deleted in bladder cancer 1	DBC1
Bt.20773.1.S1_at	---	---
Bt.11938.2.S1_at	similar to DNA-directed RNA polymerase III subunit RPC5 (RNA polymerase III subunit C5) (DNA-directed RNA polymerase III 80 kDa polypeptide)	LOC100140537
Bt.5055.1.S1_at	solute carrier family 22, member 17	SLC22A17
Bt.16067.1.S1_at	solute carrier family 38, member 2	SLC38A2
Bt.9080.1.S1_at	COX19 cytochrome c oxidase assembly homolog (S. cerevisiae)	COX19
Bt.20890.1.S1_at	amylase, alpha 2A (pancreatic)	AMY2A
Bt.21369.1.S1_at	---	---
Bt.17293.2.S1_at	---	---
Bt.8178.1.S1_at	kelch-like 10 (Drosophila)	KLHL10
Bt.22842.1.S1_at	transforming growth factor beta 1 induced transcript 1	TGFB1I1
Bt.7410.1.S1_at	similar to Endopin 1b	LOC786621
Bt.2712.1.S1_at	serpin peptidase inhibitor, clade A (alpha-1 antiproteinase, antitrypsin), member 5	SERPINA5
Bt.16258.1.A1_at	---	---
Bt.21952.1.A1_at	---	---
Bt.13644.2.S1_at	Hypothetical LOC539475	LOC539475
Bt.24797.1.A1_at	---	---
Bt.22729.1.S1_at	---	---
Bt.7264.1.S1_at	cathepsin F	CTSF
Bt.2864.1.A1_at	Intersectin 1 (SH3 domain protein)	ITSN1
Bt.20334.1.S1_at	hypothetical protein LOC100125880	LOC100125880
Bt.6003.1.S1_a_at	coiled-coil domain containing 17	CCDC17
Bt.18483.1.A1_at	---	---
Bt.12738.1.S1_at	Chromosome 20 open reading frame 3 ortholog	H13C20ORF3
Bt.21009.1.S1_at	pleckstrin homology domain containing, family A member 5	PLEKHA5
Bt.25657.1.S1_at	---	---
Bt.10469.1.S1_at	potassium channel tetramerisation domain containing 18	KCTD18
Bt.1486.1.S1_at	death inducer-obliterator 1	DIDO1
Bt.20021.2.S1_at	chromosome 7 open reading frame 28A ortholog	C25H7orf28A
Bt.29889.1.S1_at	toll-like receptor 1 /// toll-like receptor 6	TLR1 /// TLR6
Bt.5389.1.S1_at	eukaryotic translation initiation factor 4E binding protein 1	EIF4EBP1
Bt.27124.1.S1_at	similar to transmembrane protein 17 /// transmembrane protein 17	LOC790001 /// TMEM17
Bt.25118.1.A1_at	---	---
Bt.6492.1.S1_at	Alanine-glyoxylate aminotransferase 2-like 2	AGXT2L2
Bt.1674.2.S1_at	mitochondrial ribosomal protein S34	MRPS34
Bt.15889.1.S1_at	---	---
Bt.26511.2.S1_at	laminin, alpha 1	LAMA1
Bt.28076.1.A1_at	glutathione S-transferase omega 1	GSTO1
Bt.7142.2.S1_a_at	v-maf musculoaponeurotic fibrosarcoma oncogene homolog F (avian)	MAFF
Bt.23867.1.S1_at	WD repeat domain 36	WDR36
Bt.22118.1.A1_at	Usher syndrome 1C binding protein 1	USHBP1
Bt.12421.1.S1_at	abhydrolase domain containing 14B	ABHD14B
Bt.12572.1.S1_at	phosphatidylinositol glycan anchor biosynthesis, class S	PIGS
Bt.25246.1.A1_at	---	---
Bt.24647.1.A1_at	---	---
Bt.27409.1.A1_at	similar to hydrocephalus inducing	LOC504406
Bt.28707.1.S1_at	IQ motif containing E	IQCE
Bt.18035.1.A1_a_at	Hypothetical protein LOC506058	MGC127941
Bt.28159.1.S1_at	Dystrobrevin, alpha	DTNA
Bt.10212.1.S1_at	Pleckstrin homology-like domain, family A, member 1	PHLDA1
Bt.20581.2.S1_at	---	---
Bt.25799.1.A1_at	Nuclear transcription factor Y, alpha	NFYA
Bt.21431.1.S1_at	lymphotoxin beta (TNF superfamily, member 3)	LTB
Bt.367.1.S1_at	oxidized low density lipoprotein (lectin-like) receptor 1	OLR1
Bt.11521.1.A1_at	placenta-specific 9	PLAC9
Bt.12280.1.S2_at	tumor protein p53	TP53
Bt.21427.1.S1_at	---	---
Bt.24247.1.S1_at	---	---
Bt.16240.1.A1_at	Abhydrolase domain containing 13	ABHD13
Bt.21908.1.A1_at	---	---
Bt.3516.1.S1_at	mannosidase, alpha, class 2A, member 2	MAN2A2
Bt.1722.3.S1_a_at	mindbomb homolog 2 (Drosophila)	MIB2
Bt.20115.2.S1_at	---	---
Bt.18634.1.A1_at	protein phosphatase 1K (PP2C domain containing)	PPM1K
Bt.13775.1.A1_at	---	---
Bt.25636.1.A1_at	membrane-bound transcription factor peptidase, site 2	MBTPS2
Bt.13429.2.S1_at	---	---
Bt.5493.1.S1_at	S100 calcium binding protein A4	S100A4
Bt.19762.1.A1_at	---	---
Bt.14340.2.S1_at	similar to ring finger protein 103	LOC511639
Bt.3405.1.S1_at	---	---
Bt.10241.1.S1_at	leucine-zipper-like transcription regulator 1	LZTR1
Bt.7440.1.S1_at	ring finger protein 1	RING1
Bt.23937.1.A1_at	---	---
Bt.25207.1.A1_at	similar to raptor	LOC507056
Bt.13334.1.S1_at	---	---
Bt.27891.1.S1_at	leucyl-tRNA synthetase 2, mitochondrial	LARS2
Bt.13873.2.S1_at	---	---
Bt.7716.3.A1_at	---	---
Bt.16496.1.A1_at	---	---
Bt.21241.2.S1_at	Sp1 transcription factor	SP1
Bt.27285.2.S1_at	---	---
Bt.22012.1.S1_at	---	---
Bt.3387.1.S1_at	transmembrane protein 132A	TMEM132A
Bt.22655.1.A1_at	GTF2I repeat domain containing 2	GTF2IRD2
Bt.17725.1.A1_at	---	---
Bt.25353.1.A1_at	---	---
Bt.17926.1.A1_at	Cathepsin B	CTSB
Bt.24251.1.S1_at	---	---
Bt.4547.1.S1_at	solute carrier family 6, member 15	SLC6A15
Bt.22296.1.S1_at	---	---
Bt.6434.1.S1_at	ring finger protein 149	RNF149
Bt.11094.1.S1_at	---	---
Bt.13227.2.S1_at	RELT-like 1	RELL1
Bt.19811.1.A1_at	---	---
Bt.15540.1.A1_at	---	---
Bt.22545.2.S1_at	ELKS/RAB6-interacting/CAST family member 1	ERC1
Bt.4727.1.S1_at	retinoid X receptor, beta	RXRB
Bt.19260.1.A1_at	Galactosidase, alpha	GLA
Bt.27433.2.A1_at	RAB38, member RAS oncogene family	RAB38
Bt.4222.1.S1_at	serpin peptidase inhibitor, clade B (ovalbumin), member 6	SERPINB6
Bt.19765.1.A1_at	---	---
Bt.4565.1.S1_at	snail homolog 2 (Drosophila)	SNAI2
Bt.22325.2.A1_at	nitric oxide synthase 1 (neuronal) adaptor protein	NOS1AP
Bt.3803.1.A1_at	resistance to inhibitors of cholinesterase 8 homolog A (C. elegans)	RIC8A
Bt.21410.1.S1_at	cathepsin A	CTSA
Bt.18251.1.A1_at	progestin and adipoQ receptor family member III	PAQR3
Bt.16541.1.A1_at	Inhibitor of growth family, member 3	ING3
Bt.22282.1.S1_at	---	---
Bt.25670.1.A1_at	Nuclear factor (erythroid-derived 2)-like 2	NFE2L2
Bt.12158.1.S1_at	---	---
Bt.18094.1.A1_at	---	---
Bt.13602.2.S1_at	Pumilio homolog 1 (Drosophila)	PUM1
Bt.24156.1.A1_at	---	---
Bt.20066.1.S1_at	similar to Chromosome 16 open reading frame 24	LOC530342
Bt.24944.1.S1_at	---	---
Bt.20100.1.S1_at	---	---
Bt.2415.2.S1_at	Inhibitor of DNA binding 2, dominant negative helix-loop-helix protein	ID2
Bt.3300.1.S1_at	similar to SLC2A4 regulator	LOC511523
Bt.29398.1.S1_at	---	---
Bt.28461.2.S1_a_at	insulin receptor	INSR
Bt.16791.1.A1_at	---	---
Bt.11294.1.A1_at	---	---
Bt.8508.1.A1_at	cAMP responsive element binding protein 3-like 2	CREB3L2
Bt.28554.1.S1_at	---	---
Bt.7967.1.S1_at	Vav 2 protein	LOC515718
Bt.6260.1.A1_at	---	---
Bt.27957.1.A1_at	poly (ADP-ribose) polymerase family, member 8	PARP8
Bt.27935.1.A1_at	TAR DNA binding protein	TARDBP
Bt.12936.1.S1_at	cathelicidin 5	CATHL5
Bt.10953.1.A1_at	---	---
Bt.20268.1.S1_at	glucocorticoid modulatory element binding protein 2	GMEB2
Bt.17956.1.A1_at	---	---
Bt.22111.1.S1_at	---	---
Bt.1788.1.A1_at	similar to H1 histone family, member X	LOC511901
Bt.5194.1.S1_at	WW domain binding protein 1	WBP1
Bt.22848.1.S1_at	zinc finger, CCCH-type with G patch domain	ZGPAT
Bt.19945.2.A1_at	Hypothetical LOC616344	LOC616344
Bt.20342.2.S1_a_at	transducin-like enhancer of split 2 (E(sp1) homolog, Drosophila)	TLE2
Bt.20256.1.S1_at	protein kinase, AMP-activated, beta 1 non-catalytic subunit	PRKAB1
Bt.28205.1.A1_at	---	---
Bt.19173.1.A1_at	---	---
Bt.11221.1.S1_at	glycophorin C (Gerbich blood group)	GYPC
Bt.19876.1.A1_at	---	---
Bt.8953.1.S1_at	prostaglandin E synthase	PTGES
Bt.23128.3.S1_at	protein disulfide isomerase family A, member 4	PDIA4
Bt.22090.2.S1_at	---	---
Bt.16038.1.S1_at	copper metabolism (Murr1) domain containing 1	COMMD1
Bt.18877.1.A1_at	---	---
Bt.4335.1.S1_at	protoporphyrinogen oxidase	PPOX
Bt.18400.1.A1_at	---	---
Bt.24284.1.A1_at	Wolf-Hirschhorn syndrome candidate 1-like 1	WHSC1L1
Bt.22169.1.S1_at	enolase 3 (beta, muscle)	ENO3
Bt.24147.1.A1_at	---	---
Bt.21245.1.S1_at	similar to epiplakin	LOC524939
Bt.25169.1.A1_at	---	---
Bt.24640.1.S1_at	ilvB (bacterial acetolactate synthase)-like	ILVBL
Bt.1953.1.S1_at	microtubule-associated protein 1A	MAP1A
Bt.4321.1.S1_at	cytokine inducible SH2-containing protein	CISH
Bt.16632.1.A1_at	hypothetical LOC613276	LOC613276
Bt.18060.1.A1_at	---	---
Bt.17019.1.A1_at	---	---
Bt.26945.1.S1_at	frizzled homolog 9 (Drosophila)	FZD9
Bt.28589.1.S1_at	sorbin and SH3 domain containing 2	SORBS2
Bt.16754.1.S1_at	---	---
Bt.8377.1.S1_at	---	---
Bt.7147.1.S1_at	protein O-fucosyltransferase 2	POFUT2
Bt.27288.1.S1_at	---	---
Bt.14201.2.A1_at	---	---
Bt.20432.1.S1_at	serpin peptidase inhibitor, clade B (ovalbumin), member 8	SERPINB8
Bt.7584.1.S1_at	paraneoplastic antigen MA1	PNMA1
Bt.15577.1.A1_at	---	---
Bt.24515.1.S1_at	Akt substrate AS250	LOC507082
Bt.20520.1.S1_at	solute carrier family 25 (mitochondrial carrier; dicarboxylate transporter), member 10	SLC25A10
Bt.17355.1.S1_at	---	---
Bt.24522.3.S1_a_at	Kruppel-like factor 6	KLF6
Bt.4105.1.S1_at	C1q and tumor necrosis factor related protein 1	C1QTNF1
Bt.16673.1.S1_at	vesicle-associated membrane protein 5 (myobrevin)	VAMP5
Bt.23639.1.A1_at	---	---
Bt.8682.1.S1_at	microtubule-actin crosslinking factor 1	MACF1
Bt.18609.1.A1_at	similar to Upstream-binding protein 1 (LBP-1)	LOC785419
Bt.20402.2.A1_at	polycystic kidney disease 2 (autosomal dominant)	PKD2
Bt.19418.1.A1_at	---	---
Bt.1615.1.A1_at	DENN/MADD domain containing 4A	DENND4A
Bt.11666.2.S1_at	---	---
Bt.17803.1.S1_at	peroxisomal biogenesis factor 7	PEX7
Bt.13065.1.S1_at	potassium inwardly-rectifying channel, subfamily J, member 8	KCNJ8
Bt.3624.1.S1_at	proteasome (prosome, macropain) subunit, beta type, 10	PSMB10
Bt.21079.1.A1_at	similar to solute carrier family 35, member F2	LOC533008
Bt.24741.1.S1_at	---	---
Bt.7624.1.S1_at	RNA binding motif protein 19	RBM19
Bt.15037.1.S1_at	ST3 beta-galactoside alpha-2,3-sialyltransferase 1	ST3GAL1
Bt.10845.1.S1_at	nuclear receptor subfamily 5, group A, member 2	NR5A2
Bt.24936.1.A1_at	---	---
Bt.12419.1.S1_at	---	---
Bt.23218.1.S1_at	cathepsin K	CTSK
Bt.11027.1.A1_at	zinc finger protein 653	ZNF653
Bt.4168.1.S1_at	HemK methyltransferase family member 1	HEMK1
Bt.28916.1.A1_at	---	---
Bt.16117.1.A1_at	---	---
Bt.5159.1.A1_s_at	mevalonate kinase	MVK
Bt.26607.1.S1_at	glypican 1	GPC1
Bt.27240.1.A1_at	solute carrier organic anion transporter family, member 4A1	SLCO4A1
Bt.24260.2.S1_at	---	---
Bt.23336.1.S1_at	Secreted and transmembrane 1	SECTM1
Bt.8823.2.S1_at	Chromosome 9 open reading frame 46 ortholog	H8C9ORF46
Bt.1174.1.S1_at	muscleblind-like 2 (Drosophila)	MBNL2
Bt.11983.1.S1_at	---	---
Bt.5237.1.S1_at	insulin-like growth factor binding protein 4	IGFBP4
Bt.4175.1.S1_at	histocompatibility (minor) 13	HM13
Bt.12759.1.S1_at	insulin-like growth factor 1 receptor	IGF1R
Bt.12491.1.A1_at	actin, alpha, cardiac muscle 1	ACTC1
Bt.6044.1.S1_at	T-cell leukemia translocation altered gene	TCTA
Bt.28609.1.A1_at	---	---
Bt.23963.1.A1_s_at	sulfotransferase family, cytosolic, 2A, dehydroepiandrosterone (DHEA)-preferring, member 1	SULT2A1
Bt.12566.1.S1_at	interleukin 17 receptor A	IL17RA
Bt.24434.1.A1_at	sema domain, transmembrane domain (TM), and cytoplasmic domain, (semaphorin) 6A	SEMA6A
Bt.11816.1.S1_at	similar to C04F5.8	MGC142695
Bt.10354.1.S1_at	---	---
Bt.23694.2.A1_at	---	---
Bt.22359.2.A1_at	RIO kinase 3 (yeast)	RIOK3
Bt.3054.1.S1_at	Far upstream element (FUSE) binding protein 1	FUBP1
Bt.16174.1.A1_at	---	---
Bt.12285.2.S1_a_at	N-myc (and STAT) interactor	NMI
Bt.25258.1.A1_at	---	---
Bt.28281.1.A1_at	---	---
Bt.16428.1.S1_at	---	---
Bt.17584.1.S1_at	zinc finger, AN1-type domain 6	ZFAND6
Bt.6025.3.A1_at	Solute carrier family 27 (fatty acid transporter), member 1	SLC27A1
Bt.5582.1.S1_at	SH3 domain binding glutamic acid-rich protein	SH3BGR
Bt.24728.1.S1_at	---	---
Bt.27852.3.S1_at	pyroglutamyl-peptidase I	PGPEP1
Bt.12304.1.S1_at	ISG15 ubiquitin-like modifier	ISG15
Bt.6042.1.S1_at	---	---
Bt.12347.1.S1_at	---	---
Bt.1233.1.S1_at	---	---
Bt.27453.1.A1_at	transmembrane protein 136	TMEM136
Bt.25886.1.A1_at	---	---
Bt.4160.1.S1_at	troponin T type 1 (skeletal, slow)	TNNT1
Bt.17230.1.A1_at	---	---
Bt.12203.1.S1_at	---	---
Bt.6377.1.S1_at	regulator of calcineurin 1	RCAN1
Bt.6649.1.S1_at	Bromodomain containing 2	BRD2
Bt.16484.1.A1_at	phosphotriesterase related	PTER
Bt.18509.1.A1_at	---	---
Bt.12927.2.S1_at	regulator of chromosome condensation 2	RCC2
Bt.20738.2.S1_at	---	---
Bt.18383.1.S1_at	---	---
Bt.9653.1.A1_at	mediator of cell motility 1	MEMO1
Bt.8544.1.S1_at	CD69 molecule	CD69
Bt.967.2.S1_at	---	---
Bt.17514.1.S1_at	---	---
Bt.28144.1.S1_at	---	---
Bt.13314.1.S1_at	similar to Transcription factor COE4 (Early B-cell factor 4) (EBF-4) (Olf-1/EBF-like 4) (OE-4) (O/E-4)	LOC506470
Bt.29307.1.A1_at	Similar to Zinc finger protein 613	LOC787554
Bt.13482.1.S1_at	nephroblastoma overexpressed	NOV
Bt.17288.1.A1_at	---	---
Bt.21848.1.A1_at	---	---
Bt.18860.1.A1_at	Protocadherin 10	PCDH10
Bt.14571.1.A1_at	---	---
Bt.4680.1.S1_at	DnaJ (Hsp40) homolog, subfamily C, member 12	DNAJC12
Bt.5250.1.S1_at	milk fat globule-EGF factor 8 protein	MFGE8
Bt.23524.1.S1_at	metaxin 1	MTX1
Bt.23903.1.A1_at	---	---
Bt.24098.1.A1_at	interferon induced with helicase C domain 1	IFIH1
Bt.29662.1.A1_at	---	---
Bt.12263.1.S1_at	delta-like 4 (Drosophila)	DLL4
Bt.20690.1.S1_at	growth arrest-specific 2 like 1	GAS2L1
Bt.25214.1.A1_at	spindlin family, member 2	SPIN2
Bt.18438.1.A1_at	---	---
Bt.25051.1.A1_at	tetratricopeptide repeat domain 14	TTC14
Bt.16753.1.A1_at	---	---
Bt.18342.2.A1_at	---	---
Bt.14314.1.S1_at	---	---
Bt.16255.1.A1_at	---	---
Bt.25132.1.A1_at	---	---
Bt.16695.1.S1_at	---	---
Bt.19763.1.A1_at	---	---
Bt.21813.1.S1_at	---	---
Bt.19395.1.A1_at	---	---
Bt.5911.2.S1_at	---	---
Bt.25614.1.A1_at	Tripeptidyl peptidase I	TPP1
Bt.17177.1.A1_at	---	---
Bt.18245.2.A1_at	---	---
Bt.6000.2.S1_at	---	---
Bt.1638.2.S1_at	---	---
Bt.5602.1.A1_at	hypothetical protein LOC516156	LOC516156
Bt.6817.2.S1_at	---	---
Bt.5645.1.A1_at	aminoadipate-semialdehyde synthase	AASS
Bt.23643.1.A1_at	---	---
Bt.16633.1.S1_at	Solute carrier family 38, member 1	SLC38A1
Bt.5245.2.A1_at	ribosomal protein S2	RPS2
Bt.23791.1.A1_at	---	---
Bt.23233.3.A1_at	ubiquitin specific peptidase 18	USP18
Bt.23288.3.A1_at	tensin 1	TNS1
Bt.22508.1.S1_at	PRA1 domain family, member 2	PRAF2
Bt.21716.1.S1_at	---	---
Bt.21772.1.A1_at	EGF, latrophilin and seven transmembrane domain containing 1	ELTD1
Bt.22085.1.S1_at	---	---
Bt.17007.1.A1_at	---	---
Bt.18777.1.A1_at	---	---
Bt.15535.1.A1_at	---	---
Bt.1989.1.S1_at	TBC1 domain family, member 13	TBC1D13
Bt.20441.1.A1_at	---	---
Bt.15996.1.S1_at	acyl-CoA synthetase short-chain family member 1	ACSS1
Bt.4783.1.S1_at	Ribosomal protein L32	RPL32
Bt.17360.1.A1_at	---	---
Bt.17510.1.A1_at	Peptidylglycine alpha-amidating monooxygenase	PAM
Bt.3452.1.S1_at	---	---
Bt.16983.1.S1_at	TRIM6-TRIM34	TRIM6-TRIM34
Bt.11599.1.S1_at	---	---
Bt.20958.1.A1_at	ADP-ribosylation factor-like 4C	ARL4C
Bt.6087.1.S1_at	transmembrane 4 L six family member 1	TM4SF1
Bt.29095.1.A1_at	---	---
Bt.4976.1.S1_at	---	---
Bt.28189.2.S1_at	---	---
Bt.11885.1.S1_a_at	ubiquitin specific peptidase 38	USP38
Bt.5415.1.S1_at	copper chaperone for superoxide dismutase	CCS
Bt.6633.1.A1_at	B9 protein domain 1	B9D1
Bt.1487.1.S1_at	peptidase (mitochondrial processing) alpha	PMPCA
Bt.14103.2.S1_at	---	---
Bt.15476.1.A1_at	AF4/FMR2 family, member 1	AFF1
Bt.6647.2.A1_at	---	---
Bt.26748.2.S1_at	---	---
Bt.2965.1.A1_at	Hypothetical LOC618434	LOC618434
Bt.27736.1.S1_at	similar to renalase	LOC534778
Bt.14241.1.A1_at	---	---
Bt.6340.1.A1_at	---	---
Bt.19258.1.A1_at	---	---
Bt.16635.1.A1_at	---	---
Bt.17882.2.A1_at	MRS2 magnesium homeostasis factor homolog (S. cerevisiae)	MRS2
Bt.11057.1.S1_at	shisa homolog 3 (Xenopus laevis)	SHISA3
Bt.10019.1.S1_at	---	---
Bt.18452.1.A1_at	oxidative stress induced growth inhibitor 1	OSGIN1
Bt.9066.1.S1_at	hypothetical LOC507340	LOC507340
Bt.22773.1.S1_at	solute carrier family 25 (mitochondrial thiamine pyrophosphate carrier), member 19	SLC25A19
Bt.26423.1.A1_at	---	---
Bt.18409.1.A1_at	---	---
Bt.2911.1.A1_at	family with sequence similarity 134, member B	FAM134B
Bt.26777.1.S1_at	---	---
Bt.17915.3.S1_a_at	---	---
Bt.6566.2.S1_a_at	---	---
Bt.12697.1.S1_at	collagen, type XVI, alpha 1	COL16A1
Bt.8533.2.S1_at	NAD synthetase 1	NADSYN1
Bt.5964.2.S1_at	ligand of numb-protein X 2	LNX2
Bt.6341.1.S1_at	DnaJ (Hsp40) homolog, subfamily C, member 1	DNAJC1
Bt.20654.1.A1_a_at	---	---
Bt.17055.1.A1_at	---	---
Bt.17441.1.A1_at	Coenzyme Q10 homolog A (S. cerevisiae)	COQ10A
Bt.27543.1.A1_at	---	---
Bt.15936.1.S1_at	BCL2-antagonist/killer 1	BAK1
Bt.3395.1.S1_at	SWI/SNF related, matrix associated, actin dependent regulator of chromatin, subfamily d, member 3	SMARCD3
Bt.9735.2.A1_at	apolipoprotein M	APOM
Bt.525.1.S1_at	erythropoietin	EPO
Bt.19649.1.A1_at	---	---
Bt.12005.1.S1_at	Zinc finger protein 800	ZNF800
Bt.17579.1.A1_at	leucine rich repeat neuronal 1	LRRN1
Bt.18678.1.S1_at	TBCC domain containing 1	TBCCD1
Bt.4887.1.S1_at	small nuclear ribonucleoprotein polypeptide N /// SNRPN upstream reading frame	SNRPN /// SNURF
Bt.2465.1.S1_at	---	---
Bt.17388.1.A1_at	---	---
Bt.20967.1.S1_at	aldehyde dehydrogenase 16 family, member A1	ALDH16A1
Bt.5633.1.S1_at	transmembrane protein 129	TMEM129
Bt.13712.1.S1_at	solute carrier family 1 (glutamate/neutral amino acid transporter), member 4	SLC1A4
Bt.16976.1.S1_at	---	---
Bt.13208.2.A1_at	---	---
Bt.26181.1.A1_at	---	---
Bt.13734.1.A1_at	---	---
Bt.7165.1.S1_at	chemokine (C-X-C motif) ligand 5	CXCL5
Bt.14156.1.S1_at	---	---
Bt.13991.2.S1_at	proline-rich nuclear receptor coactivator 1	PNRC1
Bt.17386.1.A1_at	PAN3 polyA specific ribonuclease subunit homolog (S. cerevisiae)	PAN3
Bt.4993.1.S1_at	protein kinase N1	PKN1
Bt.24503.1.S1_at	EPH receptor A2	EPHA2
Bt.20973.1.S1_at	galactosidase, beta 1-like	GLB1L
Bt.24500.1.S1_at	---	---
Bt.26236.1.A1_at	---	---
Bt.9099.1.A1_at	Small nuclear RNA activating complex, polypeptide 5, 19kDa	SNAPC5
Bt.13486.2.S1_at	Glycine dehydrogenase (decarboxylating)	GLDC
Bt.7492.1.S1_at	cAMP responsive element binding protein 3	CREB3
Bt.2301.1.S1_at	---	---
Bt.29237.1.A1_at	---	---
Bt.11302.1.A1_at	---	---
Bt.6948.1.S1_at	---	---
Bt.18500.1.A1_at	---	---
Bt.11659.1.S1_at	mitochondrial ribosomal protein 63	MRP63
Bt.624.1.S1_at	LIM and cysteine-rich domains 1	LMCD1
Bt.11574.1.A1_at	serpin peptidase inhibitor, clade C (antithrombin), member 1	SERPINC1
Bt.26530.1.S1_at	Similar to ACAD 10	LOC513508
Bt.9351.2.S1_at	transmembrane channel-like 6	TMC6
Bt.26623.1.S1_at	tubulin tyrosine ligase-like family, member 3	TTLL3
Bt.13248.2.S1_at	---	---
Bt.14368.2.S1_at	---	---
Bt.1922.1.S1_at	---	---
Bt.3884.1.S1_at	mevalonate (diphospho) decarboxylase	MVD
Bt.1720.1.S1_at	similar to nucleolar protein No55	LOC788823
Bt.20300.1.A1_at	similar to hCG2042887	LOC509859
Bt.20317.1.S1_at	---	---
Bt.24324.1.A1_at	---	---
Bt.26788.1.S1_at	hypothetical LOC535329	LOC535329
Bt.22561.1.A1_at	---	---
Bt.4431.2.A1_at	ATP synthase, H+ transporting, mitochondrial F1 complex, beta polypeptide	ATP5B
Bt.5491.1.S1_at	Rab acceptor 1 (prenylated)	RABAC1
Bt.22607.1.A1_at	---	---
Bt.23981.1.A1_at	Ribosomal protein L12	RPL12
Bt.24842.1.A1_at	RAS-like, estrogen-regulated, growth inhibitor	RERG
Bt.18560.1.A1_at	---	---
Bt.6848.1.S1_at	---	---
Bt.12537.1.S1_at	ankyrin repeat and SOCS box-containing 15	ASB15
Bt.17613.1.A1_at	---	---
Bt.10056.2.S1_at	eukaryotic translation initiation factor 2-alpha kinase 3	EIF2AK3
Bt.16450.2.A1_at	Zinc finger CCCH-type containing 13	ZC3H13
Bt.14676.1.S1_at	poly (ADP-ribose) polymerase family, member 14	PARP14
Bt.21743.1.A1_at	mannose-6-phosphate receptor binding protein 1	M6PRBP1
Bt.17877.1.A1_at	---	---
Bt.1898.1.S1_at	PQ loop repeat containing 2	PQLC2
Bt.18073.1.A1_at	---	---
Bt.23195.2.S1_at	Nuclear receptor subfamily 5, group A, member 1	NR5A1
Bt.23126.1.S1_at	nitric oxide synthase 2A (inducible, hepatocytes)	NOS2A
Bt.15442.1.A1_at	---	---
Bt.2198.1.S1_at	nucleotide binding protein 2 (MinD homolog, E. coli)	NUBP2
Bt.22275.1.A1_at	interferon stimulated exonuclease gene 20kDa	ISG20
Bt.26444.1.A1_at	---	---
Bt.2664.1.S1_at	D-2-hydroxyglutarate dehydrogenase	D2HGDH
Bt.20545.1.S1_at	par-3 partitioning defective 3 homolog (C. elegans)	PARD3
Bt.20372.1.S1_at	paraoxonase 3	PON3
Bt.26644.1.A1_at	fibroblast growth factor 11	FGF11
Bt.28708.1.S1_at	---	---
Bt.25962.1.A1_at	---	---
Bt.12298.1.S1_at	toll-like receptor 3	TLR3
Bt.12722.1.A1_at	angiogenin, ribonuclease, RNase A family, 5 /// ribonuclease, RNase A family, 4	ANG /// RNASE4
Bt.18891.1.S1_at	ERGIC and golgi 3	ERGIC3
Bt.29638.1.A1_at	ChaC, cation transport regulator homolog 2 (E. coli)	CHAC2
Bt.17223.1.S1_at	interferon-induced protein 35	IFI35
Bt.13301.1.S1_at	up-regulated gene 4	URG4
Bt.16594.2.A1_at	Similar to RP11-334J6.1	LOC505073
Bt.4929.1.S2_at	glucosidase, alpha; acid	GAA
Bt.28126.1.S1_at	---	---
Bt.20124.1.S1_at	---	---
Bt.17536.1.S1_at	---	---
Bt.5149.1.S2_at	adenylate kinase 3-like 1	AK3L1
Bt.18908.1.S1_at	Heterogeneous nuclear ribonucleoprotein L-like	HNRPLL
Bt.17304.1.A1_at	---	---
Bt.10543.1.S1_at	Hypothetical protein LOC784675	KIAA1462
Bt.17988.2.A1_at	---	---
Bt.5856.1.S1_at	---	---
Bt.10035.2.S1_at	---	---
Bt.21027.2.S1_at	Slowmo homolog 1 (Drosophila)	SLMO1
Bt.11545.1.A1_at	---	---
Bt.3177.1.A1_at	---	---
Bt.25901.1.A1_at	similar to serine/threonine/tyrosine interacting protein	LOC618795
Bt.22375.1.A1_at	chromosome 1 open reading frame 66 ortholog	C3H1orf66
Bt.23178.1.S2_at	decorin	DCN
Bt.12110.2.A1_at	UTP11-like, U3 small nucleolar ribonucleoprotein, (yeast)	UTP11L
Bt.24182.1.A1_at	N-ethylmaleimide-sensitive factor	NSF
Bt.29104.1.A1_at	---	---
Bt.21459.1.S1_at	non-SMC condensin II complex, subunit H2	NCAPH2
Bt.20884.1.S1_at	RNA binding motif protein 5	RBM5
Bt.1749.1.S1_at	centromere protein B, 80kDa	CENPB
Bt.20923.1.S1_at	eukaryotic translation initiation factor 2-alpha kinase 2	EIF2AK2
Bt.6722.1.S1_at	Similar to KIAA0999 protein	LOC506539
Bt.28510.1.S1_at	chimerin (chimaerin) 2	CHN2
Bt.22009.1.S1_at	chemokine (C-X-C motif) ligand 16	CXCL16
Bt.16705.1.A1_at	---	---
Bt.12167.2.A1_a_at	UBA domain containing 2	UBAC2
Bt.20891.1.S1_at	2'-5'-oligoadenylate synthetase 2, 69/71kDa	OAS2
Bt.7338.1.S1_at	---	---
Bt.8888.2.S1_at	importin 8	IPO8
Bt.19596.1.A1_at	Vezatin, adherens junctions transmembrane protein	VEZT
Bt.24593.1.S1_at	---	---
Bt.21249.1.S1_at	similar to Leucine-rich repeat-containing protein C17orf76	LOC509555
Bt.10166.1.A1_at	---	---
Bt.26808.1.S1_at	Similar to death receptor interacting protein	LOC514187
Bt.26040.1.A1_at	carbonic anhydrase VB, mitochondrial	CA5B
Bt.18204.2.A1_at	Solute carrier family 5 (sodium/glucose cotransporter), member 10	SLC5A10
Bt.18043.1.S1_at	trinucleotide repeat containing 18	TNRC18
Bt.2288.1.S1_at	ring finger protein 135	RNF135
Bt.20194.1.S1_at	hypothetical protein MGC128432	MGC128432
Bt.5153.1.S1_at	SPARC-like 1 (mast9, hevin)	SPARCL1
Bt.15927.1.S1_at	similar to WD repeat domain, phosphoinositide interacting 1	MGC159964
Bt.29138.1.S1_at	---	---
Bt.13134.1.A1_at	jun oncogene	JUN
Bt.10942.1.S1_at	KIAA1949	KIAA1949
Bt.16432.1.A1_at	---	---
Bt.20137.1.S1_at	WD repeat domain 23	WDR23
Bt.29247.1.A1_at	WD repeat domain 32	WDR32
Bt.1878.1.S1_at	---	---
Bt.22499.1.S1_at	Chromosome 11 open reading frame 49 ortholog	C15H11orf49
Bt.26405.1.A1_at	Mortality factor 4 like 2	MORF4L2
Bt.17293.1.S1_at	---	---
Bt.7751.1.S1_at	synaptotagmin IV	SYT4
Bt.28440.1.S1_at	---	---
Bt.2886.1.S1_at	dickkopf-like 1 (soggy)	DKKL1
Bt.22809.1.S1_at	DNA fragmentation factor, 40kDa, beta polypeptide (caspase-activated DNase)	DFFB
Bt.9179.1.A1_at	Ring finger protein 213	RNF213
Bt.10554.2.S1_at	---	---
Bt.29962.1.S1_at	Mitogen-activated protein kinase kinase kinase 12	MAP3K12
Bt.18550.1.A1_at	---	---
Bt.5053.1.A1_at	Hypothetical LOC508353	LOC508353
Bt.26567.1.S1_at	adaptor-related protein complex 4, sigma 1 subunit	AP4S1
Bt.16830.1.S1_at	leucine zipper, down-regulated in cancer 1	LDOC1
Bt.29324.1.S1_at	---	---
Bt.17284.1.S1_at	polymerase (DNA-directed), delta 4	POLD4
Bt.19072.1.A1_at	---	---
Bt.16629.1.A1_at	---	---
Bt.29381.1.S1_at	---	---
Bt.18079.1.A1_at	Malonyl-CoA decarboxylase	MLYCD
Bt.8671.1.S1_at	hypothetical LOC537692	MGC152119
Bt.6536.1.S1_at	serum response factor (c-fos serum response element-binding transcription factor)	SRF
Bt.26846.1.A1_at	La ribonucleoprotein domain family, member 6 /// similar to acheron	LARP6 /// LOC507856
Bt.22299.1.S1_at	---	---
Bt.28299.1.S1_at	---	---
Bt.28223.1.S1_at	20-beta-hydroxysteroid dehydrogenase-like	MGC127133
Bt.24043.1.A1_at	---	---
Bt.19572.1.A1_at	---	---
Bt.13697.1.S1_at	GTP binding protein 3 (mitochondrial)	GTPBP3
Bt.814.1.S1_at	chromosome 19 open reading frame 60 ortholog	C7H19orf60
Bt.16495.2.A1_at	Collagen, type IV, alpha 5 (Alport syndrome)	COL4A5
Bt.25419.1.A1_at	PARK2 co-regulated	PACRG
Bt.22058.1.A1_at	Hect domain and RLD 5	HERC5
Bt.1080.1.S1_at	Hypothetical LOC617028	LOC617028
Bt.18245.1.S1_at	---	---
Bt.16353.1.A1_at	chromosome 5 open reading frame 22 ortholog	C20H5ORF22
Bt.16029.1.S2_at	fucosyltransferase 1 (galactoside 2-alpha-L-fucosyltransferase, H blood group)	FUT1
Bt.13426.1.A1_at	urocortin 3 (stresscopin)	UCN3
Bt.2518.2.S1_at	---	---
Bt.27371.1.S1_at	---	---
Bt.12910.1.S1_at	oxoglutarate (alpha-ketoglutarate) dehydrogenase (lipoamide)	OGDH
Bt.10283.1.S1_at	hypothetical protein LOC537938	LOC537938
Bt.1867.2.S1_at	protein phosphatase 1, regulatory (inhibitor) subunit 7	PPP1R7
Bt.9268.1.S1_at	MOCO sulphurase C-terminal domain containing 1	MOSC1
Bt.2580.1.S1_at	galactose mutarotase (aldose 1-epimerase)	GALM
Bt.12690.1.S1_at	TBC1 domain family, member 22A	TBC1D22A
Bt.5520.1.S1_at	isocitrate dehydrogenase 2 (NADP+), mitochondrial	IDH2
Bt.7457.1.S1_at	phosphate cytidylyltransferase 2, ethanolamine	PCYT2
Bt.17433.1.S1_at	Coiled-coil-helix-coiled-coil-helix domain containing 5	CHCHD5
Bt.10.2.S1_a_at	clathrin, light polypeptide B (light chain B)	CLTLB
Bt.24611.1.S1_at	---	---
Bt.29470.1.S1_at	---	---
Bt.19795.1.S1_at	retinyl ester hydrolase type 1	BREH1
Bt.16437.1.S1_at	bridging integrator 1	BIN1
Bt.5929.1.S1_at	similar to synapse defective 1, Rho GTPase, homolog 1	LOC789472
Bt.18854.1.A1_at	---	---
Bt.13735.1.S1_at	---	---
Bt.24420.2.S1_at	---	---
Bt.16613.1.A1_at	---	---
Bt.19890.1.A1_at	---	---
Bt.22532.1.S1_at	aspartyl-tRNA synthetase	DARS
Bt.17691.1.A1_at	cAMP responsive element binding protein 3-like 4	CREB3L4
Bt.22233.1.A1_at	---	---
Bt.28854.1.S1_at	---	---
Bt.16138.1.S1_at	similar to synapse-associated protein 102	DLG3
Bt.29837.1.S1_at	sushi domain containing 4	SUSD4
Bt.1117.1.S1_at	CAP-GLY domain containing linker protein 2	CLIP2
Bt.28756.1.A1_s_at	RUN and SH3 domain containing 1	RUSC1
Bt.24713.1.S1_at	---	---
Bt.21730.1.S1_at	tetraspanin 4	TSPAN4
Bt.1746.1.S1_at	NADH dehydrogenase (ubiquinone) 1 alpha subcomplex, 4-like 2	NDUFA4L2
Bt.11077.1.S1_at	---	---
Bt.1116.1.A1_at	gamma-aminobutyric acid (GABA) B receptor, 1	GABBR1
Bt.5132.1.S1_at	dimethylarginine dimethylaminohydrolase 2	DDAH2
Bt.2810.1.A1_at	---	---
Bt.7717.1.S1_at	cyclin D3	CCND3
Bt.778.1.S1_at	malic enzyme 1, NADP(+)-dependent, cytosolic	ME1
Bt.12706.1.A1_at	---	---
Bt.12403.1.S1_at	rhophilin, Rho GTPase binding protein 2	RHPN2
Bt.18813.1.A1_at	---	---
Bt.7041.3.A1_at	---	---
Bt.21288.2.S1_at	---	---
Bt.28574.1.S1_at	polymerase (RNA) III (DNA directed) polypeptide G (32kD)-like	POLR3GL
Bt.11660.1.A1_at	naked cuticle homolog 2 (Drosophila)	NKD2
Bt.25137.1.A1_at	intraflagellar transport 80 homolog (Chlamydomonas)	IFT80
Bt.24808.1.A1_at	---	---
Bt.633.2.S1_at	sideroflexin 1	SFXN1
Bt.22141.1.S1_at	Reticulon 3	RTN3
Bt.29921.1.S1_at	SERTA domain containing 4	SERTAD4
Bt.20015.1.S1_at	cocaine and amphetamine responsive transcript	CART
Bt.1718.2.A1_at	YY1 transcription factor	YY1
Bt.19049.1.S1_at	Hypothetical protein LOC781199	KIAA1383
Bt.11182.2.S1_at	GC-rich sequence DNA-binding factor homolog	GCFC
Bt.5314.2.S1_at	Zinc finger protein 74	ZNF74
Bt.29008.1.S1_at	---	---
Bt.21095.1.S1_at	---	---
Bt.5789.1.S1_at	spinster homolog 1 (Drosophila)	SPNS1
Bt.9807.1.S1_at	glycoprotein (transmembrane) nmb	GPNMB
Bt.25649.1.A1_at	endoplasmic reticulum aminopeptidase 2	ERAP2
Bt.19492.1.A1_at	---	---
Bt.1429.1.S1_a_at	glioma tumor suppressor candidate region gene 2	GLTSCR2
Bt.6812.1.A1_at	---	---
Bt.12605.1.S1_at	---	---
Bt.29064.1.A1_at	---	---
Bt.5466.4.S1_at	---	---
Bt.2871.2.A1_at	---	---
Bt.24446.1.A1_at	sema domain, seven thrombospondin repeats (type 1 and type 1-like), transmembrane domain (TM) and short cytoplasmic domain, (semaphorin) 5A	SEMA5A
Bt.20999.1.S1_at	collectin sub-family member 11	COLEC11
Bt.27248.1.A1_at	Matrix metallopeptidase 16 (membrane-inserted)	MMP16
Bt.25564.1.A1_at	SH3-domain GRB2-like 3	SH3GL3
Bt.16861.1.A1_at	similar to major facilitator superfamily domain containing 4	LOC515128
Bt.12508.1.S1_at	XTP3-transactivated protein A	XTP3TPA
Bt.21658.1.S1_at	inositol 1,4,5-trisphosphate 3-kinase C	ITPKC
Bt.25676.1.A1_at	---	---
Bt.14035.1.S1_at	protein kinase C, beta	PRKCB
Bt.11389.2.S1_at	---	---
Bt.22027.1.A1_at	ATP-binding cassette, sub-family B (MDR/TAP), member 8	ABCB8
Bt.22414.2.S1_at	---	---
Bt.18459.2.A1_at	---	---
Bt.1076.1.S1_at	arylsulfatase A	ARSA
Bt.502.1.A1_at	regucalcin (senescence marker protein-30)	RGN
Bt.7027.1.S1_at	MHC class I-like family A1	LOC100126815
Bt.4846.1.S1_at	similar to CG8043 CG8043-PA	LOC506009
Bt.7696.2.S1_a_at	Rab geranylgeranyltransferase, alpha subunit	RABGGTA
Bt.22843.3.S1_at	proprotein convertase subtilisin/kexin type 7	PCSK7
Bt.5606.1.A1_at	---	---
Bt.27566.1.A1_at	---	---
Bt.20434.1.A1_at	UFM1-specific peptidase 2	UFSP2
Bt.24746.1.A1_at	---	---
Bt.15747.1.A1_at	similar to Transmembrane 9 superfamily member 2 precursor (p76)	LOC514455
Bt.12256.2.S1_at	---	---
Bt.10925.1.S1_at	methionine sulfoxide reductase B2	MSRB2
Bt.27907.1.S1_at	ubiquitination factor E4B	UBE4B
Bt.14072.1.S1_at	---	---
Bt.18785.1.A1_at	transmembrane and coiled-coil domains 2	TMCO2
Bt.23250.1.A1_x_at	alpha-2-HS-glycoprotein	AHSG
Bt.21173.1.S1_at	HECT, UBA and WWE domain containing 1	HUWE1
Bt.8906.1.S1_at	lectin, galactoside-binding, soluble, 9	LGALS9
Bt.11946.1.S1_at	DENN/MADD domain containing 2A	DENND2A
Bt.10980.1.S1_at	---	---
Bt.2698.1.S1_at	FK506 binding protein 10, 65 kDa	FKBP10
Bt.8260.1.A1_at	---	---
Bt.21409.1.A1_at	Collagen, type XI, alpha 1	COL11A1
Bt.29050.1.S1_at	similar to Peptide deformylase (mitochondrial)	LOC782980
Bt.1247.1.S1_at	secretion regulating guanine nucleotide exchange factor	SERGEF
Bt.11458.1.A1_at	---	---
Bt.25392.1.A1_at	---	---
Bt.5692.1.S1_at	---	---
Bt.7530.1.S1_at	---	---
Bt.22527.1.A1_at	UDP-N-acteylglucosamine pyrophosphorylase 1	UAP1
Bt.5101.1.S1_at	prion protein interacting protein	PRNPIP
Bt.19535.1.A1_at	---	---
Bt.22692.1.A1_at	interleukin 6 receptor	IL6R
Bt.17006.1.A1_at	---	---
Bt.4532.2.S1_at	casein kinase I beta	CSNK1B
Bt.20969.1.S1_at	phosphatidylethanolamine N-methyltransferase	PEMT
Bt.18472.1.S1_at	Hypothetical LOC615338	LOC615338
Bt.26064.1.S1_at	inositol 1,4,5-trisphosphate 3-kinase A	ITPKA
Bt.6659.1.S1_at	Rho GTPase activating protein 10	ARHGAP10
Bt.21736.1.A1_at	---	---
Bt.28306.1.A1_at	---	---
Bt.27428.1.A1_at	Glycoprotein M6A	GPM6A
Bt.28552.1.A1_at	Hypothetical protein LOC786956	GPI7
Bt.27906.1.A1_at	histone cluster 3, H2a	HIST3H2A
Bt.25540.1.S1_at	---	---
Bt.16315.1.A1_at	Minichromosome maintenance complex component 3 associated protein	MCM3AP
Bt.3734.1.A1_at	Hypothetical LOC617744	LOC617744
Bt.25047.1.A1_at	---	---
Bt.5660.1.S1_at	phosphatidylinositol-4-phosphate 5-kinase, type I, alpha	PIP5K1A
Bt.18460.1.A1_at	Abhydrolase domain containing 3	ABHD3
Bt.22124.1.A1_at	Chemokine (C-C motif) ligand 25	CCL25
Bt.16802.1.A1_at	---	---
Bt.27769.1.A1_at	---	---
Bt.18839.1.A1_at	---	---
Bt.20308.2.S1_at	---	---
Bt.9224.1.S1_at	---	---
Bt.25849.1.S1_at	C1q and tumor necrosis factor related protein 6	C1QTNF6
Bt.16682.1.A1_at	---	---
Bt.16354.1.A1_at	---	---
Bt.21668.1.S1_at	---	---
Bt.16806.1.A1_at	E74-like factor 2 (ets domain transcription factor)	ELF2
Bt.21732.1.S1_at	ribonuclease T2	RNASET2
Bt.19465.1.S1_at	aminoadipate-semialdehyde dehydrogenase-phosphopantetheinyl transferase	AASDHPPT
Bt.15909.2.A1_at	---	---
Bt.20519.1.A1_at	monooxygenase, DBH-like 1	MOXD1
Bt.6025.1.S1_at	similar to B-cell novel protein 1	LOC515629
Bt.23427.1.S1_at	---	---
Bt.16453.1.A1_at	solute carrier family 6 (amino acid transporter), member 14	SLC6A14
Bt.19491.1.S1_at	similar to Selenoprotein M precursor (Protein SelM)	LOC787736
Bt.25475.1.A1_at	---	---
Bt.17982.1.S1_at	---	---
Bt.1969.1.S1_at	Calcium channel, voltage-dependent, T type, alpha 1H subunit	CACNA1H
Bt.7672.1.A1_at	---	---
Bt.25056.1.A1_at	Ctr9, Paf1/RNA polymerase II complex component, homolog (S. cerevisiae)	CTR9
Bt.21307.1.S1_at	transmembrane protein 175	TMEM175
Bt.25764.1.S1_at	low density lipoprotein receptor-related protein 5	LRP5
Bt.13795.2.S1_at	TBC1 domain family, member 20	TBC1D20
Bt.26421.1.A1_at	NADH dehydrogenase (ubiquinone) 1, alpha/beta subcomplex, 1, 8kDa	NDUFAB1
Bt.6057.1.S1_at	von Willebrand factor A domain containing 1	VWA1
Bt.20552.1.S1_at	hypothetical protein LOC788925	LOC788925
Bt.17762.1.A1_at	---	---
Bt.12619.1.S1_at	---	---
Bt.16770.1.A1_at	---	---
Bt.17405.1.S1_at	---	---
Bt.15787.1.S1_at	peptidyl-tRNA hydrolase 2	PTRH2
Bt.24071.1.A1_at	---	---
Bt.20697.1.S1_at	PRP39 pre-mRNA processing factor 39 homolog (S. cerevisiae)	PRPF39
Bt.29197.1.S1_a_at	angiopoietin 4	ANGPT4
Bt.9050.1.S1_a_at	F-box and WD repeat domain containing 5	FBXW5
Bt.26286.1.A1_at	---	---
Bt.6206.1.S1_at	similar to endo-beta-N-acetylglucosaminidase	LOC526608
Bt.9539.1.A1_at	---	---
Bt.13829.1.S1_at	CD99 molecule	CD99
Bt.22596.1.A1_at	---	---
Bt.3202.1.A1_at	proline/arginine-rich end leucine-rich repeat protein	PRELP
Bt.25704.1.A1_at	---	---
Bt.16910.1.S1_at	---	---
Bt.27520.1.A1_at	---	---
Bt.9579.2.S1_at	Basic transcription factor 3-like 4	BTF3L4
Bt.29029.1.S1_at	transforming, acidic coiled-coil containing protein 2	TACC2
Bt.22285.2.S1_at	lanosterol synthase (2,3-oxidosqualene-lanosterol cyclase)	LSS
Bt.22595.1.S1_at	---	---
Bt.29066.1.A1_at	---	---
Bt.9053.2.S1_a_at	MACRO domain containing 1	MACROD1
Bt.24512.1.A1_at	solute carrier family 45, member 2	SLC45A2
Bt.22221.1.S1_at	fibronectin type III and SPRY domain containing 2	FSD2
Bt.3235.1.A1_at	---	---
Bt.2610.1.S1_at	molybdenum cofactor sulfurase	MOCOS
Bt.13375.1.S1_at	methionine adenosyltransferase I, alpha	MAT1A
Bt.20162.1.S1_at	---	---
Bt.19308.1.S1_at	BTB and CNC homology 1, basic leucine zipper transcription factor 2	BACH2
Bt.12337.1.S1_a_at	coiled-coil-helix-coiled-coil-helix domain containing 5 /// similar to Coiled-coil-helix-coiled-coil-helix domain containing 5	CHCHD5 /// LOC783221
Bt.20151.1.S1_at	dehydrogenase/reductase (SDR family) member 7	DHRS7
Bt.23449.1.S1_at	fatty acyl CoA reductase 2	FAR2
Bt.24853.1.A1_at	---	---
Bt.28340.1.S1_at	---	---
Bt.4641.1.S1_at	signal transducer and activator of transcription 5A	STAT5A
Bt.18707.1.A1_at	---	---
Bt.13432.1.S1_at	---	---
Bt.17820.1.A1_at	---	---
Bt.21822.1.S1_at	aldehyde dehydrogenase 3 family, member B1	ALDH3B1
Bt.21876.1.A1_at	wingless-type MMTV integration site family, member 11	WNT11
Bt.27661.1.A1_at	---	---
Bt.26011.1.A1_at	---	---
Bt.20606.2.S1_at	---	---
Bt.18811.1.A1_at	---	---
Bt.1490.1.S1_at	lipase maturation factor 1	LMF1
Bt.19628.1.A1_at	Citrate lyase beta like	CLYBL
Bt.20633.2.A1_at	---	---
Bt.21432.1.S1_at	---	---
Bt.12199.1.A1_at	---	---
Bt.16977.1.A1_at	---	---
Bt.2217.1.S1_at	amyloid beta (A4) precursor protein-binding, family B, member 1 (Fe65)	APBB1
Bt.11298.1.A1_at	---	---
Bt.20219.2.S1_at	Phosphatidylinositol glycan anchor biosynthesis, class T	PIGT
Bt.24664.1.S1_at	N-acetylated alpha-linked acidic dipeptidase 2	NAALAD2
Bt.11816.1.S1_a_at	similar to C04F5.8	MGC142695
Bt.22855.1.A1_at	---	---
Bt.28416.1.A1_at	---	---
Bt.15865.1.S1_at	proteasome (prosome, macropain) subunit, beta type, 8 (large multifunctional peptidase 7)	PSMB8
Bt.6806.1.A1_at	---	---
Bt.27937.2.S1_at	---	---
Bt.6865.1.S1_at	AXL receptor tyrosine kinase	AXL
Bt.26452.1.A1_at	---	---
Bt.24884.1.A1_at	---	---
Bt.13757.1.S1_at	---	---
Bt.27361.1.A1_at	Tumor necrosis factor receptor superfamily, member 6b, decoy	TNFRSF6B
Bt.13715.2.S1_a_at	prickle homolog 3 (Drosophila)	PRICKLE3
Bt.4470.1.S1_at	regulator of G-protein signaling 7	RGS7
Bt.6781.1.S1_at	---	---
Bt.26386.1.S1_at	---	---
Bt.19271.1.A1_at	---	---
Bt.17467.1.S1_at	---	---
Bt.3964.1.S1_at	solute carrier family 2 (facilitated glucose transporter), member 3	SLC2A3
Bt.15458.1.A1_at	---	---
Bt.18327.1.A1_at	---	---
Bt.26387.1.A1_at	glutamate receptor, ionotropic, kainate 1	GRIK1
Bt.16955.1.A1_at	---	---
Bt.12885.1.S1_at	aminoacylase 1 /// similar to aminoacylase 1	ACY1 /// LOC790609
Bt.18696.1.S1_at	similar to Ribosomal protein S6 kinase alpha-4 (Nuclear mitogen-and stress-activated protein kinase 2) (90 kDa ribosomal protein S6 kinase 4) (Ribosomal protein kinase B) (RSKB)	LOC523746
Bt.6167.1.S1_at	matrix-remodelling associated 7	MXRA7
Bt.17983.2.S1_at	---	---
Bt.12916.1.S1_at	glutathione peroxidase 3 (plasma)	GPX3
Bt.4621.1.S1_a_at	smoothelin	SMTN
Bt.17726.1.A1_at	---	---
Bt.26367.1.A1_at	---	---
Bt.7955.1.S1_at	procollagen C-endopeptidase enhancer	PCOLCE
Bt.23370.1.A1_at	---	---
Bt.28404.1.A1_at	zinc finger RNA binding protein 2	ZFR2
Bt.9868.2.S1_a_at	aarF domain containing kinase 5	ADCK5
Bt.1920.2.S1_at	StAR-related lipid transfer (START) domain containing 10	STARD10
Bt.18836.1.A1_at	---	---
Bt.21103.1.S1_at	---	---
Bt.6033.1.S1_at	suppression of tumorigenicity 7	ST7
Bt.13679.2.S1_a_at	zinc finger protein 207	ZNF207
Bt.10059.1.S1_at	Enoyl Coenzyme A hydratase 1, peroxisomal	ECH1
Bt.27815.1.S1_at	fyn-related kinase	FRK
Bt.18108.1.A1_at	---	---
Bt.28681.1.A1_at	DnaJ (Hsp40) homolog, subfamily C, member 24	DNAJC24
Bt.14438.2.A1_a_at	transportin 1	TNPO1
Bt.8382.1.S1_at	Ras homolog gene family, member B	RHOB
Bt.26610.1.S1_a_at	adaptor-related protein complex 4, mu 1 subunit	AP4M1
Bt.25303.1.A1_at	---	---
Bt.26417.1.A1_at	---	---
Bt.19438.1.A1_at	---	---
Bt.126.1.S2_at	potassium inwardly-rectifying channel, subfamily J, member 2	KCNJ2
Bt.23638.1.S1_at	PEST proteolytic signal containing nuclear protein	PCNP
Bt.19141.1.A1_at	---	---
Bt.23173.1.S1_at	chromosome 20 open reading frame 149 ortholog	C13H20orf149
Bt.17014.1.A1_at	Malate dehydrogenase 1B, NAD (soluble)	MDH1B
Bt.12646.1.A1_at	Hypothetical LOC614376	LOC614376
Bt.25166.1.S1_at	---	---
Bt.12444.2.S1_at	testis expressed 261	TEX261
Bt.4607.1.S1_at	similar to mKIAA1833 protein /// hypothetical LOC515055	LOC515819 /// MGC152033
Bt.17701.1.A1_at	Zinc finger protein 2 homolog	ZFP2
Bt.14213.1.A1_at	carboxylesterase 2 (intestine, liver)	CES2
Bt.28142.1.S1_at	---	---
Bt.20293.1.S1_at	angio-associated, migratory cell protein	AAMP
Bt.17427.1.A1_at	---	---
Bt.6697.2.S1_at	---	---
Bt.17965.1.A1_at	---	---
Bt.21927.2.A1_at	Sphingomyelin phosphodiesterase 3, neutral membrane (neutral sphingomyelinase II)	SMPD3
Bt.24688.1.S1_at	transmembrane protein 8 (five membrane-spanning domains)	TMEM8
Bt.19563.1.A1_at	t-complex 11 (mouse)-like 1	TCP11L1
Bt.12906.1.S1_at	gelsolin (amyloidosis, Finnish type)	GSN
Bt.23282.1.S1_at	GLI-Kruppel family member GLI3	GLI3
Bt.16610.1.A1_at	---	---
Bt.13953.1.A1_at	---	---
Bt.16789.1.A1_at	chromosome 12 open reading frame 11 ortholog	C5H12orf11
Bt.24243.1.S1_at	---	---
Bt.935.2.S1_at	solute carrier family 35, member A4	SLC35A4
Bt.24981.1.S1_at	5,10-methenyltetrahydrofolate synthetase (5-formyltetrahydrofolate cyclo-ligase)	MTHFS
Bt.24935.1.S1_a_at	RNA binding motif, single stranded interacting protein 2	RBMS2
Bt.18541.1.A1_at	---	---
Bt.9429.1.S1_at	general transcription factor IIH, polypeptide 4, 52kDa	GTF2H4
Bt.2347.3.S1_a_at	phosphofructokinase, muscle	PFKM
Bt.9296.1.A1_at	Similar to Interferon-induced guanylate-binding protein 1 (GTP-binding protein 1) (Guanine nucleotide-binding protein 1) (HuGBP-1)	LOC512486
Bt.26646.1.S1_at	tetraspanin 17	TSPAN17
Bt.22371.1.A1_a_at	---	---
Bt.13413.1.S1_at	Family with sequence similarity 84, member A	FAM84A
Bt.2522.1.S1_at	---	---
Bt.18429.1.A1_at	Hypothetical LOC615872	LOC615872
Bt.20803.1.A1_at	---	---
Bt.22414.1.A1_at	---	---
Bt.20960.1.A1_at	zinc finger protein 292	ZNF292
Bt.27003.1.S1_at	Retinol saturase (all-trans-retinol 13,14-reductase)	RETSAT
Bt.16412.1.S1_a_at	fumarylacetoacetate hydrolase (fumarylacetoacetase)	FAH
Bt.27350.1.S1_at	---	---
Bt.26804.1.S1_at	---	---
Bt.26710.1.S1_at	---	---
Bt.2196.1.A1_at	Zinc finger, MYM-type 3	ZMYM3
Bt.13278.1.S1_at	STEAP family member 3	STEAP3
Bt.12086.1.S1_at	---	---
Bt.2167.1.S1_at	---	---
Bt.24094.1.A1_at	---	---
Bt.23002.1.S1_at	cytochrome c oxidase subunit VIa polypeptide 1	COX6A1
Bt.23886.1.A1_at	---	---
Bt.17004.1.A1_at	---	---
Bt.7067.1.A1_at	family with sequence similarity 119, member B	FAM119B
Bt.10339.1.A1_at	Similar to Ankyrin repeat domain-containing protein 26	LOC789498
Bt.9033.1.S1_at	translocation associated membrane protein 1	TRAM1
Bt.23510.2.A1_at	lysophospholipase II	LYPLA2
Bt.21042.1.S1_at	---	---
Bt.21495.1.S1_at	chromosome 17 open reading frame 59 ortholog	C19H17orf59
Bt.6089.1.S1_at	kaptin (actin binding protein)	KPTN
Bt.25275.1.A1_at	---	---
Bt.4850.3.S1_a_at	5'-nucleotidase, cytosolic III-like	NT5C3L
Bt.19703.1.A1_at	---	---
Bt.9054.1.A1_at	peroxisomal biogenesis factor 5	PEX5
Bt.29319.1.S1_at	similar to zinc finger protein 132	LOC100141141
Bt.6512.1.S1_at	similar to cytochrome b5 domain containing 2	LOC515356
Bt.23852.1.A1_at	Ribosomal protein S4, Y-linked 1	RPS4Y1
Bt.11490.1.A1_at	---	---
Bt.6045.1.S1_at	zinc finger, AN1-type domain 2B	ZFAND2B
Bt.21162.1.S1_at	---	---
Bt.4884.1.S1_at	Rab interacting lysosomal protein-like 2	RILPL2
Bt.12191.1.S1_at	---	---
Bt.19107.1.S1_at	---	---
Bt.18071.1.A1_at	---	---
Bt.22786.1.S1_at	ATP/GTP binding protein-like 5	AGBL5
Bt.26291.1.A1_at	LON peptidase N-terminal domain and ring finger 3	LONRF3
Bt.4857.1.S1_at	prune homolog (Drosophila)	PRUNE
Bt.4267.1.S1_at	melanoma inhibitory activity	MIA
Bt.20878.1.A1_at	Splicing factor, arginine/serine-rich 130	SFRS18
Bt.9083.1.S1_at	TNF receptor-associated factor 1	TRAF1
Bt.6778.1.S1_at	---	---
Bt.10893.1.S1_at	---	---
Bt.11290.1.A1_at	BCDIN3 domain containing	BCDIN3D
Bt.5007.1.A1_at	hypothetical LOC508098	LOC508098
Bt.19065.1.S1_at	Ankyrin repeat domain 10	ANKRD10
Bt.9217.1.A1_at	Major histocompatibility complex, class I	LOC512672
Bt.7593.1.S1_at	---	---
Bt.20480.1.S1_at	F-box and WD repeat domain containing 9	FBXW9
Bt.26504.1.A1_at	---	---
Bt.24745.2.S1_a_at	pantothenate kinase 4	PANK4
Bt.18459.1.A1_at	Phosphodiesterase 7B	PDE7B
Bt.11041.2.A1_at	IKAROS family zinc finger 5 (Pegasus)	IKZF5
Bt.23689.1.S1_at	---	---
Bt.17745.1.A1_at	CNKSR family member 3	CNKSR3
Bt.19829.1.A1_at	---	---
Bt.6575.2.S1_at	phosphatidylinositol 4-kinase type 2 alpha	PI4K2A
Bt.26145.1.A1_at	DnaJ (Hsp40) homolog, subfamily B, member 12	DNAJB12
Bt.10881.1.S1_at	Kelch-like 12 (Drosophila)	KLHL12
Bt.14184.1.A1_at	---	---
Bt.8549.1.S2_at	speckle-type POZ protein	SPOP
Bt.10082.1.S1_at	---	---
Bt.18105.1.A1_at	hypothetical protein LOC786620	LOC786620
Bt.19655.1.A1_at	---	---
Bt.6348.2.S1_at	---	---
Bt.26273.1.S1_at	Ribosomal protein S19	RPS19
Bt.19496.2.A1_at	---	---
Bt.309.1.S1_at	potassium voltage-gated channel, shaker-related subfamily, member 4	KCNA4
Bt.8080.1.S1_at	Progestin and adipoQ receptor family member VIII	PAQR8
Bt.21190.1.A1_at	---	---
Bt.25013.1.A1_at	---	---
Bt.20281.3.S1_a_at	phosphoglucomutase 1	PGM1
Bt.13826.1.S1_at	---	---
Bt.17589.1.A1_at	---	---
Bt.10057.1.S1_at	---	---
Bt.2409.2.S1_at	---	---
Bt.24335.1.S1_at	dual adaptor of phosphotyrosine and 3-phosphoinositides	DAPP1
Bt.20059.1.S1_at	ribosomal protein S6 kinase, 70kDa, polypeptide 2	RPS6KB2
Bt.26115.1.A1_at	---	---
Bt.21897.1.S1_at	ring finger protein 217	RNF217
Bt.23514.1.S1_at	alpha-2-macroglobulin	A2M
Bt.12445.1.A1_at	fascin homolog 1, actin-bundling protein (Strongylocentrotus purpuratus)	FSCN1
Bt.5192.3.S1_at	chromosome 6 open reading frame 47 ortholog	C23H6ORF47
Bt.27757.1.S1_at	Chitinase 3-like 2	CHI3L2
Bt.23926.1.A1_at	---	---
Bt.3829.1.A1_at	Hypothetical LOC506206	LOC506206
Bt.23628.1.A1_at	Zinc finger protein 667	ZNF667
Bt.25117.1.A1_at	arachidonate 15-lipoxygenase	ALOX15
Bt.20000.1.S1_at	---	---
Bt.20956.1.A1_at	---	---
Bt.18064.1.A1_at	---	---
Bt.17782.1.A1_at	---	---
Bt.4351.2.S1_at	brain and reproductive organ-expressed (TNFRSF1A modulator)	BRE
Bt.23154.1.S1_at	glucose 6 phosphatase, catalytic, 3	G6PC3
Bt.12054.2.S1_at	Yip1 domain family, member 1	YIPF1
Bt.28865.1.A1_at	Ribosomal protein S8	RPS8
Bt.29491.1.A1_at	---	---
Bt.28513.1.S1_at	RAB7, member RAS oncogene family-like 1	RAB7L1
Bt.7873.1.S2_at	basal cell adhesion molecule (Lutheran blood group)	BCAM
Bt.27715.1.A1_at	G protein-coupled receptor 110	GPR110
Bt.26280.1.S1_at	---	---
Bt.20452.1.A1_at	---	---
Bt.24701.1.A1_at	---	---
Bt.8782.1.S1_at	---	---
Bt.303.1.S1_at	purinergic receptor P2Y, G-protein coupled, 1	P2RY1
Bt.6731.1.S1_at	Chromosome 1 open reading frame 54 ortholog	C3H1orf54
Bt.8850.1.S1_at	seryl-tRNA synthetase 2, mitochondrial	SARS2
Bt.28989.1.S1_at	exportin, tRNA (nuclear export receptor for tRNAs)	XPOT
Bt.2469.1.S1_at	---	---
Bt.6509.2.S1_at	Laminin, gamma 2	LAMC2
Bt.17744.1.A1_at	hypothetical LOC617776	LOC617776
Bt.16672.1.A1_at	---	---
Bt.25019.1.S1_at	---	---
Bt.15736.1.S1_at	histocompatibility (minor) HA-1	HMHA1
Bt.18744.2.A1_at	WW domain binding protein 4 (formin binding protein 21)	WBP4
Bt.19281.1.A1_at	similar to Cdc42 GTPase-activating protein	LOC515490
Bt.28162.2.A1_at	phospholamban	PLN
Bt.22967.1.A1_at	sperm adhesion molecule 1	SPAM1
Bt.2787.1.S1_s_at	tRNA splicing endonuclease 54 homolog (S. cerevisiae)	TSEN54
Bt.21342.1.S1_at	S100 calcium binding protein A14	S100A14
Bt.17013.1.A1_at	---	---
Bt.10991.1.S1_at	---	---
Bt.26425.1.A1_at	---	---
Bt.17329.1.A1_at	similar to hCG1777421	LOC787439
Bt.14572.1.A1_at	doublecortin-like kinase 1	DCLK1
Bt.22722.1.A1_at	Ubiquitin fusion degradation 1 like	UFD1L
Bt.6973.1.S1_at	---	---
Bt.9538.1.S1_at	---	---
Bt.28187.1.S1_at	WEE1 homolog (S. pombe)	WEE1
Bt.17821.3.A1_at	---	---
Bt.3427.1.S1_at	selenoprotein X, 1	SEPX1
Bt.5531.1.S1_at	---	---
Bt.18380.1.A1_at	---	---
Bt.10044.1.A1_at	---	---
Bt.14175.1.A1_at	Ribosomal protein L3	Rpl3
Bt.29377.1.S1_at	vasodilator-stimulated phosphoprotein	VASP
Bt.16963.1.S1_at	tRNA-yW synthesizing protein 3 homolog (S. cerevisiae)	TYW3
Bt.13364.1.S1_at	---	---
Bt.17362.1.A1_at	---	---
Bt.3537.1.S1_at	sulfotransferase family, cytosolic, 1A, phenol-preferring, member 1	SULT1A1
Bt.17752.1.A1_at	---	---
Bt.17669.1.S1_a_at	v-rel reticuloendotheliosis viral oncogene homolog B	RELB
Bt.18465.1.A1_at	---	---
Bt.553.1.S1_at	melanocortin 1 receptor (alpha melanocyte stimulating hormone receptor)	MC1R
Bt.1935.1.S1_at	---	---
Bt.18729.1.A1_at	PR domain containing 10	PRDM10
Bt.18917.1.A1_at	---	---
Bt.15706.1.A1_at	---	---
Bt.22613.2.S1_at	---	---
Bt.24036.1.A1_at	---	---
Bt.6813.1.A1_at	---	---
Bt.27854.2.S1_at	nuclear factor, interleukin 3 regulated	NFIL3
Bt.21383.2.S1_a_at	Hypothetical LOC614973	LOC614973
Bt.28774.1.A1_at	Eukaryotic translation initiation factor 1	EIF1
Bt.22647.2.S1_at	Membrane associated guanylate kinase, WW and PDZ domain containing 3	MAGI3
Bt.209.3.S1_at	lysozyme (renal amyloidosis)	LYZ
Bt.27656.1.A1_at	---	---
Bt.28558.1.S1_at	---	---
Bt.15735.1.S1_at	agrin	AGRN
Bt.20316.1.S1_at	Ankyrin repeat domain 23	ANKRD23
Bt.22121.1.A1_at	---	---
Bt.17024.1.A1_at	---	---
Bt.16483.1.S1_at	---	---
Bt.19120.1.A1_at	---	---
Bt.19216.1.S1_at	---	---
Bt.22354.1.S1_at	---	---
Bt.19051.1.A1_at	---	---
Bt.16124.2.S1_at	---	---
Bt.4833.1.S1_at	vaccinia related kinase 3	VRK3
Bt.9673.1.S1_at	OCIA domain containing 2	OCIAD2
Bt.27297.1.S1_at	solute carrier family 5 (inositol transporters), member 3	SLC5A3
Bt.22193.2.S1_at	chromosome 1 open reading frame 142 ortholog	C7H1orf142
Bt.11228.1.S1_a_at	ceroid-lipofuscinosis, neuronal 3	CLN3
Bt.18410.1.A1_at	---	---
Bt.13855.1.A1_at	ADAM-like, decysin 1	ADAMDEC1
Bt.8601.1.S1_at	Rho guanine nucleotide exchange factor (GEF) 19	ARHGEF19
Bt.27940.1.A1_at	Rh family, B glycoprotein	RHBG
Bt.191.1.S2_at	interleukin 1, alpha	IL1A
Bt.8067.1.S1_at	Smith-Magenis syndrome chromosome region, candidate 7	SMCR7
Bt.23575.1.A1_at	---	---
Bt.27076.1.A1_at	Similar to interferon regulatory factor 2 binding protein 2	LOC781665
Bt.23624.1.S1_at	Leukotriene B4 12-hydroxydehydrogenase	LTB4DH
Bt.24818.1.A1_at	similar to dynein, axonemal, light intermediate chain 1	LOC529053
Bt.9575.1.S1_at	PQ loop repeat containing 1	PQLC1
Bt.25240.1.A1_at	---	---
Bt.17698.1.A1_at	---	---
Bt.13990.2.S1_at	zinc finger, CCHC domain containing 8	ZCCHC8
Bt.21941.1.S1_at	---	---
Bt.2905.1.S1_at	NDRG family member 2	NDRG2
Bt.22468.2.A1_at	hypothetical LOC510399	MGC128008
Bt.19090.1.S1_at	---	---
Bt.2555.1.A1_at	---	---
Bt.27958.1.A1_at	nephronophthisis 4	NPHP4
Bt.29625.1.S1_at	---	---
Bt.28291.2.A1_a_at	lactation elevated 1	LACE1
Bt.16831.1.A1_at	Carbohydrate (N-acetylglucosamine-6-O) sulfotransferase 2	CHST2
Bt.2274.1.A1_at	LAS1-like (S. cerevisiae)	LAS1L
Bt.23807.1.A1_at	---	---
Bt.10150.1.S1_at	calpain 6	CAPN6
Bt.29653.1.A1_at	YTH domain containing 1	YTHDC1
Bt.1589.1.S1_at	---	---
Bt.6047.1.S1_at	cysteine and glycine-rich protein 1	CSRP1
Bt.28267.2.S1_a_at	---	---
Bt.10862.1.S1_at	eukaryotic elongation factor, selenocysteine-tRNA-specific	EEFSEC
Bt.12599.1.S1_at	similar to alpha 1 type VII collagen	LOC507133
Bt.26061.1.A1_at	---	---
Bt.6968.1.S1_at	---	---
Bt.218.1.S1_at	A kinase (PRKA) anchor protein 4	AKAP4
Bt.20548.1.S1_at	NEDD4 binding protein 1	N4BP1
Bt.28135.1.A1_at	---	---
Bt.10101.2.S1_at	WD repeat and FYVE domain containing 2	WDFY2
Bt.18167.1.A1_at	---	---
Bt.15814.2.S1_a_at	chromosome 8 open reading frame 33 ortholog	C14H8orf33
Bt.3405.2.S1_at	---	---
Bt.28261.1.S1_at	Similar to Cytochrome c oxidase polypeptide VIc-2	MGC148714
Bt.18153.1.A1_at	---	---
Bt.3166.1.A1_at	---	---
Bt.25426.1.A1_at	---	---
Bt.3520.1.S1_at	pyrroline-5-carboxylate reductase 1	PYCR1
Bt.28789.1.A1_at	---	---
Bt.27429.1.S1_at	splicing factor 3b, subunit 1, 155kDa	SF3B1
Bt.25782.1.S1_at	Zinc finger protein 14	ZNF14
Bt.18592.1.S1_at	---	---
Bt.17330.1.A1_at	---	---
Bt.29915.2.S1_at	Kelch-like 21 (Drosophila)	KLHL21
Bt.12638.1.S1_at	---	---
Bt.18326.2.S1_a_at	similar to retinoic acid early transcript 1E	LOC513548
Bt.21903.1.S1_at	MOB1, Mps One Binder kinase activator-like 2C (yeast)	MOBKL2C
Bt.740.1.S1_at	BtKIAA1539	KIAA1539
Bt.18648.1.A1_at	---	---
Bt.17577.1.A1_at	---	---
Bt.28273.1.A1_at	---	---
Bt.24365.1.A1_at	---	---
Bt.23980.1.A1_at	---	---
Bt.22006.1.S1_at	similar to Protein SOLO	LOC527362
Bt.16481.2.A1_at	---	---
Bt.19210.1.S1_at	---	---
Bt.21963.1.S1_at	---	---
Bt.13736.3.S1_at	Pyridine nucleotide-disulphide oxidoreductase domain 1	PYROXD1
Bt.21704.1.S1_at	ADP-ribosylation factor related protein 1	ARFRP1
Bt.3099.1.S1_at	hypothetical LOC504789	LOC504789
Bt.10475.1.S1_at	neuroligin 3	NLGN3
Bt.29124.1.A1_at	---	---
Bt.22270.1.S1_at	chromosome 10 open reading frame 38 ortholog	C13H10ORF38
Bt.13184.1.S1_at	---	---
Bt.17756.1.A1_at	Similar to piggyBac transposable element derived 5	LOC616498
Bt.29238.1.A1_at	---	---
Bt.8895.1.S1_at	---	---
Bt.5722.2.S1_a_at	methyltransferase like 1	METTL1
Bt.20362.2.S1_at	splicing factor, arginine/serine-rich 14	SFRS14
Bt.16933.2.A1_at	similar to ATP-binding cassette transporter C4	LOC617079
Bt.174.1.S1_at	gamma-aminobutyric acid (GABA) A receptor, alpha 2	GABRA2
Bt.2294.1.S1_a_at	ubiquitin-like modifier activating enzyme 7	UBA7
Bt.11757.1.A1_at	---	---
Bt.13429.1.S1_at	---	---
Bt.22167.1.S1_at	leucine rich repeat containing 2	LRRC2
Bt.13027.1.A1_at	hydroxysteroid (11-beta) dehydrogenase 1	HSD11B1
Bt.19414.1.A1_at	---	---
Bt.25512.1.A1_at	---	---
Bt.22607.2.S1_at	---	---
Bt.4466.2.S1_at	PHD finger protein 2	PHF2
Bt.22116.1.A1_at	interleukin 18 binding protein	IL18BP
Bt.4078.2.S1_a_at	reticulocalbin 3, EF-hand calcium binding domain	RCN3
Bt.16187.1.A1_at	kelch repeat and BTB (POZ) domain containing 6	KBTBD6
Bt.24087.1.A1_at	---	---
Bt.6911.1.A1_at	---	---
Bt.13993.1.A1_at	---	---
Bt.406.1.S2_at	follicle stimulating hormone, beta polypeptide	FSHB
Bt.27157.1.A1_at	Serine/arginine repetitive matrix 1	SRRM1
Bt.19227.1.S1_at	---	---
Bt.4392.1.S1_at	---	---
Bt.350.1.S1_x_at	Major histocompatibility complex, class II, DQ beta
Bt.23265.1.S1_at	sprouty-related, EVH1 domain containing 1	SPRED1
Bt.7675.1.S1_at	similar to ULBP27	LOC785375
Bt.24352.1.A1_at	---	---
Bt.15836.1.S1_at	ankyrin repeat domain 1 (cardiac muscle)	ANKRD1
Bt.16133.1.A1_at	phosphatidylinositol glycan anchor biosynthesis, class H	PIGH
Bt.26398.1.A1_at	---	---
Bt.27778.1.A1_at	BMP binding endothelial regulator	BMPER
Bt.6068.3.S1_a_at	topoisomerase (DNA) III alpha	TOP3A
Bt.16018.1.S2_at	caspase 4, apoptosis-related cysteine peptidase	CASP4
Bt.4772.1.S1_at	Ubiquilin 4	UBQLN4
Bt.17665.1.A1_at	solute carrier family 25 (mitochondrial oxodicarboxylate carrier), member 21	SLC25A21
Bt.4374.1.S1_at	---	---
Bt.22326.1.A1_at	Similar to chromaffin granule ATPase II homolog	LOC618658
Bt.10317.3.A1_at	---	---
Bt.13521.2.S1_at	---	---
Bt.24353.1.S1_at	---	---
Bt.5713.1.A1_at	EPH receptor B6	EPHB6
Bt.11974.1.S1_at	---	---
Bt.1237.2.A1_at	A kinase (PRKA) anchor protein (yotiao) 9	AKAP9
Bt.19942.1.A1_at	---	---
Bt.17290.1.A1_at	---	---
Bt.6516.1.A1_at	coiled-coil domain containing 85B	CCDC85B
Bt.29456.1.A1_at	---	---
Bt.17821.2.S1_at	---	---
Bt.6859.1.A1_at	---	---
Bt.24420.1.S1_at	---	---
Bt.20628.1.S1_at	---	---
Bt.17523.1.A1_at	---	---
Bt.19640.1.A1_at	DMRT-like family A2	DMRTA2
Bt.9651.1.S1_at	---	---
Bt.24924.1.S1_at	Exportin 6	XPO6
Bt.26578.1.S1_at	solute carrier family 13 (sodium-dependent dicarboxylate transporter), member 3	SLC13A3
Bt.26355.1.A1_at	similar to Uncharacterized protein KIAA1109 (Fragile site-associated protein homolog)	LOC534295
Bt.13911.1.S1_at	---	---
Bt.8870.1.A1_at	Transmembrane BAX inhibitor motif containing 4	TMBIM4
Bt.15728.1.S1_at	Damage-specific DNA binding protein 2, 48kDa	DDB2
Bt.16217.1.A1_at	Succinate-CoA ligase, ADP-forming, beta subunit	SUCLA2
Bt.22035.2.S1_at	thioredoxin domain containing 15	TXNDC15
Bt.23869.1.A1_at	---	---
Bt.9088.1.S1_at	---	---
Bt.17532.1.A1_at	---	---
Bt.17622.1.A1_at	---	---
Bt.9075.1.S1_at	Tripartite motif-containing 25	TRIM25
Bt.6910.2.S1_at	---	---
Bt.9044.1.S1_at	Inverted formin, FH2 and WH2 domain containing	INF2
Bt.16137.1.S1_at	aldehyde dehydrogenase 9 family, member A1	ALDH9A1
Bt.25146.1.S1_at	---	---
Bt.26707.1.S1_at	lymphocyte antigen 6 complex, locus G5B	LY6G5B
Bt.19639.2.S1_at	---	---
Bt.23677.1.A1_at	---	---
Bt.25417.1.A1_at	---	---
Bt.17883.2.A1_at	---	---
Bt.22045.1.S1_at	six transmembrane epithelial antigen of the prostate 2	STEAP2
Bt.24597.2.S1_at	Golgi apparatus protein 1	GLG1
Bt.27652.1.A1_at	---	---
Bt.12875.1.S1_at	epithelial membrane protein 3	EMP3
Bt.28790.1.A1_at	---	---
Bt.8463.1.S1_at	---	---
Bt.969.1.S1_at	---	---
[truncated: 729 more rows]
