# Supplementary material for: Transcriptome dynamics and molecular cross-talk between bovine oocyte and its companion cumulus cells
Source: BMC Genomics. 2011 Jan 24;12:57. doi: 10.1186/1471-2164-12-57 (PMC3045333; doi:10.1186/1471-2164-12-57)
Supplement: Additional file 4 — List of transcripts that are expressed in both GV oocytes and CCs. [file 1471-2164-12-57-S4.XLS]

## Sheet: Tabelle1
	Transcripts expressed in both GV oocytes and cumulus cells
Probe.Set.ID	Gene.Title	Gene.Symbol
Bt.227.3.A1_a_at	glutathione S-transferase A1	GSTA1
Bt.20619.1.S1_at	---	---
Bt.24023.1.A1_at	GATA-6	LOC654400
Bt.14239.1.A1_at	neural precursor cell expressed, developmentally down-regulated 9	NEDD9
Bt.26818.1.S1_at	DnaJ (Hsp40) homolog, subfamily B, member 9	DNAJB9
Bt.25109.2.A1_at	procollagen-lysine, 2-oxoglutarate 5-dioxygenase 2	PLOD2
Bt.5326.2.S1_at	BTG family, member 2	BTG2
Bt.3821.1.A1_at	tetraspanin 6	TSPAN6
Bt.18855.1.A1_at	---	---
Bt.1546.1.S1_at	Rho family GTPase 3	RND3
Bt.5872.1.S1_at	similar to Uncharacterized protein C1orf175 homolog	LOC788470
Bt.19409.1.A1_s_at	MyoD family inhibitor domain containing	MDFIC
Bt.2415.1.S1_at	inhibitor of DNA binding 2, dominant negative helix-loop-helix protein	ID2
Bt.5705.1.S1_at	interleukin 6 signal transducer (gp130, oncostatin M receptor)	IL6ST
Bt.4417.1.S1_at	cadherin 2, type 1, N-cadherin (neuronal)	CDH2
Bt.4880.1.S1_at	solute carrier family 25 (mitochondrial carrier; phosphate carrier), member 3	SLC25A3
Bt.4089.1.S1_at	uroplakin 1B	UPK1B
Bt.8888.1.A1_at	importin 8	IPO8
Bt.27127.1.A1_at	Sorbin and SH3 domain containing 2	SORBS2
Bt.22194.1.S1_at	immediate early response 2	IER2
Bt.10018.1.S1_at	chromosome 5 open reading frame 15 ortholog	C7H5ORF15
Bt.13991.1.A1_at	proline-rich nuclear receptor coactivator 1	PNRC1
Bt.22467.1.S1_at	---	---
Bt.12583.1.A1_at	---	---
Bt.24841.1.S1_at	splA/ryanodine receptor domain and SOCS box containing 1	SPSB1
Bt.21900.1.S1_at	---	---
Bt.4138.2.S1_at	vascular endothelial growth factor A	VEGFA
Bt.4895.1.S1_at	cyclin D2	CCND2
Bt.2515.1.S1_at	H2A histone family, member Z	H2AFZ
Bt.10311.1.S1_at	---	---
Bt.9527.1.A1_at	Kruppel-like factor 10	KLF10
Bt.13739.1.S1_at	---	---
Bt.22023.1.A1_s_at	---	---
Bt.12303.1.S1_at	peptidylglycine alpha-amidating monooxygenase	PAM
Bt.21548.1.A1_at	serine/threonine kinase 38 like	STK38L
Bt.28855.1.A1_at	---	---
Bt.24258.1.S1_at	mannosidase, alpha, class 1A, member 1	MAN1A1
Bt.11102.1.A1_at	splicing factor, arginine/serine-rich 6	SFRS6
Bt.6236.1.S1_at	chaperonin containing TCP1, subunit 6A (zeta 1)	CCT6A
Bt.1821.1.S1_at	---	---
Bt.24902.1.S1_at	---	---
Bt.11096.1.S1_at	---	---
Bt.22857.1.S2_at	tribbles homolog 2 (Drosophila)	TRIB2
Bt.3815.1.S1_at	---	---
Bt.20466.1.A1_at	---	---
Bt.1087.1.S1_at	3'-phosphoadenosine 5'-phosphosulfate synthase 2	PAPSS2
Bt.24977.1.A1_at	---	---
Bt.5047.1.S1_at	heme binding protein 1 /// hypothetical LOC784895	HEBP1 /// LOC784895
Bt.8435.1.S1_at	actin, alpha 1, skeletal muscle	ACTA1
Bt.3296.1.A1_at	procollagen-proline, 2-oxoglutarate 4-dioxygenase (proline 4-hydroxylase), alpha polypeptide I	P4HA1
Bt.5273.1.S2_at	integrin, alpha V (vitronectin receptor, alpha polypeptide, antigen CD51)	ITGAV
Bt.20449.1.S1_at	---	---
Bt.27089.1.S1_at	---	---
Bt.20775.1.S1_at	---	---
Bt.1507.1.S1_at	pumilio homolog 1 (Drosophila)	PUM1
Bt.27207.1.A1_at	---	---
Bt.18776.1.S1_at	KIAA0101 protein	KIAA0101
Bt.10111.1.S1_at	---	---
Bt.29920.1.S1_at	interferon stimulated exonuclease gene 20kDa-like 2	ISG20L2
Bt.16314.1.S1_at	chromodomain helicase DNA binding protein 1	CHD1
Bt.9549.1.S1_at	HOP homeobox	HOPX
Bt.12760.1.S1_at	inhibin, beta A	INHBA
Bt.21067.1.S1_at	---	---
Bt.20914.1.A1_at	Hypothetical LOC615041	LOC615041
Bt.25001.1.A1_at	---	---
Bt.4897.1.S1_at	inhibin, alpha	INHA
Bt.3546.1.S1_at	---	---
Bt.25311.1.S1_at	---	---
Bt.10845.2.A1_at	nuclear receptor subfamily 5, group A, member 2	NR5A2
Bt.1711.1.A1_at	hypothetical protein LOC615263	LOC615263
Bt.10360.1.S1_at	---	---
Bt.7773.1.S1_x_at	MHC class I heavy chain	BOLA
Bt.15742.1.S2_at	CD47 molecule	CD47
Bt.16337.1.A1_at	immediate early response 5	IER5
Bt.20072.1.S1_at	---	---
Bt.13245.1.A1_at	MAP/microtubule affinity-regulating kinase 1	MARK1
Bt.9086.1.S1_at	Adaptor-related protein complex 1, sigma 1 subunit	AP1S1
Bt.1927.1.S1_at	cysteine-rich secretory protein LCCL domain containing 2 /// translocase of inner mitochondrial membrane 13 homolog (yeast)	CRISPLD2 /// TIMM13
Bt.15906.1.S1_at	plastin 3 (T isoform)	PLS3
Bt.22697.1.A1_at	solute carrier family 39 (zinc transporter), member 8	SLC39A8
Bt.28189.1.S1_at	---	---
Bt.17034.1.A1_at	---	---
Bt.8990.1.S1_at	---	---
Bt.3213.1.A1_at	chordin-like 1	CHRDL1
Bt.7113.1.S1_at	---	---
Bt.3149.1.S1_at	leucine rich repeat containing 36	LRRC36
Bt.2581.1.S1_at	ADP-dependent glucokinase	ADPGK
Bt.22654.1.A1_at	---	---
Bt.11516.1.S1_at	pyruvate dehydrogenase (lipoamide) alpha 1	PDHA1
Bt.11149.1.S1_at	vimentin	VIM
Bt.13247.1.S1_at	heme binding protein 2	HEBP2
Bt.3082.1.S1_at	peptidase D	PEPD
Bt.8059.2.A1_a_at	Josephin domain containing 3	JOSD3
Bt.21084.1.S1_at	---	---
Bt.18533.1.S1_at	activating transcription factor 3	ATF3
Bt.12294.2.A1_at	Adhesion molecule with Ig-like domain 2	AMIGO2
Bt.23335.1.S1_at	---	---
Bt.23123.1.S1_at	basic helix-loop-helix domain containing, class B, 2	BHLHB2
Bt.28561.1.S1_at	mitogen-activated protein kinase kinase kinase 8	MAP3K8
Bt.7318.1.S1_at	thymine-DNA glycosylase	TDG
Bt.2899.1.S2_at	v-fos FBJ murine osteosarcoma viral oncogene homolog	FOS
Bt.24509.1.S1_at	WW domain containing transcription regulator 1	WWTR1
Bt.27110.1.S1_at	Spastic paraplegia 20 (Troyer syndrome)	SPG20
Bt.5874.1.S1_at	---	---
Bt.24316.1.A1_at	---	---
Bt.19662.1.A1_at	---	---
Bt.9105.1.S1_at	---	---
Bt.2342.1.S1_at	CDP-diacylglycerol synthase (phosphatidate cytidylyltransferase) 2	CDS2
Bt.28691.1.S1_at	---	---
Bt.20485.1.S1_at	receptor accessory protein 4	REEP4
Bt.5395.1.S1_a_at	versican	VCAN
Bt.15972.1.S1_at	gap junction protein, alpha 1, 43kDa	GJA1
Bt.23770.1.A1_at	---	---
Bt.19126.1.A1_at	similar to F-box/LRR-repeat protein 17 (F-box and leucine-rich repeat protein 17) (F-box only protein 13)	LOC523504
Bt.15769.1.S1_at	ubiquitin specific peptidase 38	USP38
Bt.12609.1.A1_at	---	---
Bt.15854.1.A1_at	---	---
Bt.22167.2.A1_at	leucine rich repeat containing 2	LRRC2
Bt.24502.1.S1_at	suppressor of zeste 12 homolog (Drosophila)	SUZ12
Bt.19806.1.A1_at	---	---
Bt.26097.1.A1_at	Hypothetical protein LOC506277	LOC506277
Bt.21981.3.S1_at	---	---
Bt.22265.1.S1_at	early growth response 1	EGR1
Bt.7490.1.A1_at	methylenetetrahydrofolate dehydrogenase (NADP+ dependent) 1-like	MTHFD1L
Bt.24510.1.S1_at	ubiquitously transcribed tetratricopeptide repeat, X chromosome	UTX
Bt.3651.2.A1_at	Similar to LOC387763 protein	LOC784977
Bt.29150.1.S1_at	Similar to Protein KIAA0146	LOC512910
Bt.16194.1.A1_at	kelch-like 13 (Drosophila)	KLHL13
Bt.22822.1.S1_at	similar to transmembrane protein 17 /// transmembrane protein 17	LOC790001 /// TMEM17
Bt.23387.1.A1_at	---	---
Bt.5635.1.S1_at	transcription elongation factor A (SII)-like 1	TCEAL1
Bt.15925.1.S1_at	epoxide hydrolase 2, cytoplasmic /// similar to epoxide hydrolase 2, cytoplasmic	EPHX2 /// LOC785508
Bt.20728.1.A1_at	Hexamethylene bis-acetamide inducible 1	HEXIM1
Bt.20603.1.A1_at	hypothetical protein LOC100125286	LOC100125286
Bt.23250.2.S1_at	glycine amidinotransferase (L-arginine:glycine amidinotransferase)	GATM
Bt.28465.1.S1_at	BUD31 homolog (S. cerevisiae)	BUD31
Bt.20528.1.S1_at	---	---
Bt.13744.1.A1_at	---	---
Bt.9803.1.S1_at	---	---
Bt.8258.2.S1_at	muscleblind-like (Drosophila)	MBNL1
Bt.4116.1.S1_at	annexin A4	ANXA4
Bt.21790.1.S1_at	heterogeneous nuclear ribonucleoprotein A0	HNRNPA0
Bt.5605.1.S1_at	---	---
Bt.25066.1.S1_at	myocyte enhancer factor 2A	MEF2A
Bt.13229.1.S1_at	protein kinase, AMP-activated, gamma 2 non-catalytic subunit	PRKAG2
Bt.26511.1.S1_at	laminin, alpha 1	LAMA1
Bt.21678.1.S1_at	TAP binding protein (tapasin)	TAPBP
Bt.11662.1.A1_at	glutathione peroxidase 7	GPX7
Bt.11647.1.A1_at	similar to Upstream-binding protein 1 (LBP-1)	LOC785419
Bt.23548.2.S1_at	transmembrane protein 98	TMEM98
Bt.17151.1.S1_at	Leucine rich repeat containing 8 family, member D	LRRC8D
Bt.6126.1.S1_at	transporter 2, ATP-binding cassette, sub-family B (MDR/TAP)	TAP2
Bt.5587.1.S1_at	sphingosine-1-phosphate phosphatase 1	SGPP1
Bt.3940.1.S1_at	transcription factor 12	TCF12
Bt.23648.1.A1_at	ATP/GTP binding protein 1	AGTPBP1
Bt.18049.1.A1_at	---	---
Bt.20010.1.S1_at	Homocysteine-inducible, endoplasmic reticulum stress-inducible, ubiquitin-like domain member 1	HERPUD1
Bt.4989.1.S1_at	tuftelin 1	TUFT1
Bt.11363.1.S1_at	Inositol polyphosphate-5-phosphatase, 40kDa	INPP5A
Bt.23544.1.S1_at	---	---
Bt.6509.1.S1_at	laminin, gamma 2	LAMC2
Bt.23330.1.S1_at	---	---
Bt.26872.1.S1_at	nipsnap homolog 3A (C. elegans)	NIPSNAP3A
Bt.4661.1.S1_at	cyclin-dependent kinase 4	CDK4
Bt.3109.1.A1_s_at	suppressor of Ty 4 homolog 1 (S. cerevisiae)	SUPT4H1
Bt.14109.1.S1_at	Hypothetical protein LOC782307	LOC782307
Bt.16048.1.S1_at	serglycin	SRGN
Bt.23626.1.S1_at	1-acylglycerol-3-phosphate O-acyltransferase 5 (lysophosphatidic acid acyltransferase, epsilon)	AGPAT5
Bt.2214.1.S1_at	insulin-like growth factor binding protein 7	IGFBP7
Bt.17445.1.A1_at	---	---
Bt.27904.1.A1_at	---	---
Bt.16875.1.A1_at	t-complex 11 (mouse)-like 2	TCP11L2
Bt.25140.1.A1_at	---	---
Bt.5266.1.S1_at	Hypothetical protein LOC786280	LOC786280
Bt.10001.1.A1_at	solute carrier family 39 (zinc transporter), member 14	SLC39A14
Bt.6666.1.S1_at	RING finger protein 11	RNF11
Bt.22011.1.S1_at	O-linked N-acetylglucosamine (GlcNAc) transferase (UDP-N-acetylglucosamine:polypeptide-N-acetylglucosaminyl transferase)	OGT
Bt.16102.1.S1_at	F-box protein 11	FBXO11
Bt.2552.1.S1_at	similar to CG3337-PA	LOC525138
Bt.3092.1.S1_at	microfibrillar-associated protein 2	MFAP2
Bt.9991.1.S1_at	Pallidin homolog (mouse)	PLDN
Bt.26946.1.S1_at	sorting nexin 2	SNX2
Bt.2616.1.S1_at	Hypothetical LOC516155	LOC516155
Bt.1023.1.A1_at	---	---
Bt.9126.1.S1_at	sterol-C5-desaturase (ERG3 delta-5-desaturase homolog, S. cerevisiae)-like	SC5DL
Bt.2257.1.S1_at	---	---
Bt.20637.1.S1_at	Signal sequence receptor, gamma (translocon-associated protein gamma)	SSR3
Bt.22614.2.S1_at	---	---
Bt.12843.1.S1_at	mannose receptor, C type 2	MRC2
Bt.15941.1.S1_at	hypothetical LOC515358	LOC515358
Bt.9589.1.S1_at	hypothetical LOC535277	LOC535277
Bt.4317.1.S1_at	glutathione peroxidase 1	GPX1
Bt.21085.1.S1_at	Intersectin 1 (SH3 domain protein)	ITSN1
Bt.2129.2.S1_at	---	---
Bt.21303.1.S1_at	---	---
Bt.27004.1.A1_at	---	---
Bt.16826.1.A1_s_at	cyclin C	CCNC
Bt.17588.1.A1_at	---	---
Bt.12466.1.A1_at	---	---
Bt.4952.1.S1_at	ribosomal protein L22-like 1	RPL22L1
Bt.17690.1.A1_at	---	---
Bt.4216.1.S1_at	placental growth factor	PGF
Bt.27093.1.S1_at	zinc finger protein 189	ZNF189
Bt.26668.1.S1_at	chromodomain helicase DNA binding protein 9	CHD9
Bt.7181.1.S1_at	calpain, small subunit 1	CAPNS1
Bt.28251.1.S1_at	transmembrane protein 220	TMEM220
Bt.11163.1.S1_at	---	---
Bt.29939.2.S1_at	heat shock 70kDa protein 5 (glucose-regulated protein, 78kDa)	HSPA5
Bt.4394.1.S1_at	guanylate cyclase 1, soluble, beta 3	GUCY1B3
Bt.6599.1.S1_at	EMI domain containing 1	EMID1
Bt.13239.1.A1_at	heterogeneous nuclear ribonucleoprotein L-like	HNRPLL
Bt.8674.1.A1_at	---	---
Bt.5828.1.S1_at	SERTA domain containing 1	SERTAD1
Bt.23786.1.A1_at	acyl-CoA synthetase short-chain family member 3	ACSS3
Bt.18513.1.S1_at	FUN14 domain containing 1	FUNDC1
Bt.9907.1.S1_at	---	---
Bt.9715.1.S1_at	AE binding protein 2	AEBP2
Bt.2874.1.S1_at	Hypothetical protein LOC786210	LOC786210
Bt.29053.1.A1_at	---	---
Bt.4552.1.S1_a_at	phospholipase C, beta 4	PLCB4
Bt.812.1.S1_at	---	---
Bt.3428.1.A1_s_at	---	---
Bt.7322.1.S1_at	---	---
Bt.3487.1.S1_at	triosephosphate isomerase 1	TPI1
Bt.28535.1.S1_at	solute carrier family 9 (sodium/hydrogen exchanger), member 6	SLC9A6
Bt.29960.1.S1_at	---	---
Bt.7171.1.S1_at	TAP binding protein-like	TAPBPL
Bt.29409.1.S1_at	---	---
Bt.22200.1.S1_at	---	---
Bt.13196.1.S1_at	NIMA (never in mitosis gene a)- related kinase 9	NEK9
Bt.26549.1.A1_at	stromal antigen 2	STAG2
Bt.9172.1.A1_at	acidic repeat containing	ACRC
Bt.7128.1.S1_at	---	---
Bt.8421.1.A1_at	---	---
Bt.14737.2.S1_at	---	---
Bt.19909.1.A1_at	---	---
Bt.9712.1.S1_at	TBC1 domain family, member 12	TBC1D12
Bt.10236.1.S1_at	arginine-rich, mutated in early stage tumors	ARMET
Bt.2507.1.S1_at	splicing factor, arginine/serine-rich 10 (transformer 2 homolog, Drosophila)	SFRS10
Bt.4415.1.S1_at	heat shock 27kDa protein 1	HSPB1
Bt.3764.1.S1_at	Isopentenyl-diphosphate delta isomerase 1	IDI1
Bt.13351.1.S1_at	glycosyltransferase 25 domain containing 1	GLT25D1
Bt.9164.1.A1_at	STAM binding protein	STAMBP
Bt.2153.1.S1_at	immediate early response 3	IER3
Bt.22760.1.S1_at	---	---
Bt.27318.1.S1_at	similar to Probable global transcription activator SNF2L1 (Nucleosome-remodeling factor subunit SNF2L) (ATP-dependent helicase SMARCA1) (SWI/SNF-related matrix-associated actin-dependent regulator of chromatin subfamily A member 1)	LOC535439
Bt.13881.1.S1_at	---	---
Bt.5027.1.A1_at	paternally expressed 3	PEG3
Bt.12058.1.A1_at	---	---
Bt.20154.1.S1_at	syntaxin 16	STX16
Bt.3203.1.S1_at	carboxymethylenebutenolidase homolog (Pseudomonas)	CMBL
Bt.4790.1.S1_at	integrin-linked kinase	ILK
Bt.16211.1.A1_at	similar to PAP-associated domain-containing protein 5 (Topoisomerase-related function protein 4-2) (TRF4-2)	LOC789894
Bt.7715.1.S1_at	WD repeat domain 6	WDR6
Bt.6069.1.S1_at	---	---
Bt.22803.1.S1_at	tubulin, beta	TUBB
Bt.17361.1.A1_at	chromosome 12 open reading frame 23 ortholog	C5H12orf23
Bt.13248.1.A1_at	---	---
Bt.20133.1.S1_at	RAN binding protein 6	RANBP6
Bt.13224.1.A1_at	cytochrome P450, family 4, subfamily V, polypeptide 2	CYP4V2
Bt.23825.1.S1_at	tumor necrosis factor, alpha-induced protein 1 (endothelial)	TNFAIP1
Bt.22650.1.A1_at	---	---
Bt.12285.3.S1_a_at	N-myc (and STAT) interactor	NMI
Bt.6239.1.S1_at	pyrophosphatase (inorganic) 2	PPA2
Bt.24271.1.S1_at	importin 7	IPO7
Bt.20129.1.S1_at	cut-like homeobox 1	CUX1
Bt.3211.1.S2_at	GABA(A) receptor-associated protein like 1	GABARAPL1
Bt.16259.1.A1_at	---	---
Bt.9767.1.S1_a_at	squalene epoxidase	SQLE
Bt.22339.1.A1_at	---	---
Bt.15881.1.S1_at	ST3 beta-galactoside alpha-2,3-sialyltransferase 4	ST3GAL4
Bt.1998.1.S1_at	nerve growth factor receptor (TNFRSF16) associated protein 1 /// WW domain binding protein 5	NGFRAP1 /// WBP5
Bt.1420.1.S1_at	Similar to KIAA1276 protein	LOC523874
Bt.16975.1.S1_at	---	---
Bt.11041.1.S1_at	IKAROS family zinc finger 5 (Pegasus)	IKZF5
Bt.11042.2.S1_at	mediator complex subunit 13	MED13
Bt.12613.1.S1_at	Kruppel-like factor 6	KLF6
Bt.3722.1.S1_at	---	---
Bt.18385.1.A1_at	---	---
Bt.9870.1.S1_at	---	---
Bt.25887.1.A1_at	UDP-glucose ceramide glucosyltransferase	UGCG
Bt.911.1.S1_at	---	---
Bt.3435.1.A1_at	fin bud initiation factor	FIBIN
Bt.6686.1.S1_at	calcium/calmodulin-dependent serine protein kinase (MAGUK family)	CASK
Bt.435.1.S1_at	TIMP metallopeptidase inhibitor 2	TIMP2
Bt.9101.1.S1_at	---	---
Bt.11245.1.S1_at	hypothetical protein MGC128424	MGC128424
Bt.21965.1.S1_at	zinc finger protein 358	ZNF358
Bt.13750.1.A1_at	tripartite motif-containing 2	TRIM2
Bt.3577.1.S1_at	GRAM domain containing 3	GRAMD3
Bt.17129.1.A1_at	---	---
Bt.9286.1.S1_at	---	---
Bt.3562.1.S1_at	low density lipoprotein receptor	LDLR
Bt.16515.2.A1_at	---	---
Bt.2183.1.A1_at	hexosaminidase B (beta polypeptide)	HEXB
Bt.24305.1.A1_at	---	---
Bt.28123.1.S1_at	---	---
Bt.6247.1.S1_at	---	---
Bt.24397.2.A1_at	---	---
Bt.11993.1.S1_at	hydroxysteroid (17-beta) dehydrogenase 11	HSD17B11
Bt.6668.1.S1_at	Hypothetical LOC613896	LOC613896
Bt.18499.1.A1_at	---	---
Bt.13911.1.S1_s_at	---	---
Bt.14368.1.A1_at	---	---
Bt.28194.1.S1_at	glutathione S-transferase omega 1	GSTO1
Bt.22069.1.A1_at	---	---
Bt.15905.1.S1_at	UDP-GlcNAc:betaGal beta-1,3-N-acetylglucosaminyltransferase 2	B3GNT2
Bt.11322.1.A1_at	similar to Leucine-rich PPR motif-containing protein, mitochondrial precursor (130 kDa leucine-rich protein) (LRP 130) (GP130)	LOC509995
Bt.5005.2.A1_at	hypothetical protein LOC512596	LOC512596
Bt.9594.1.S1_at	---	---
Bt.11464.1.S1_at	similar to QSOX2 protein	LOC788063
Bt.29031.1.A1_at	Transmembrane protein 20	TMEM20
Bt.2399.1.S1_at	tensin 3	TNS3
Bt.10202.1.S1_at	reticulon 4	RTN4
Bt.23522.1.S1_at	integral membrane protein 2B	ITM2B
Bt.24262.1.S1_at	---	---
Bt.1400.1.S1_at	mitogen-activated protein kinase 1 interacting protein 1-like	MAPK1IP1L
Bt.12293.1.S1_at	hypothetical LOC786485	LOC786485
Bt.9741.1.S1_at	myotubularin related protein 4	MTMR4
Bt.837.1.S1_at	Up-regulated during vascular calcification	LOC493778
Bt.19514.1.A1_at	---	---
Bt.16739.1.A1_at	---	---
Bt.6080.1.S1_at	enoyl Coenzyme A hydratase 1, peroxisomal	ECH1
Bt.20020.1.S1_at	hyaluronan binding protein 4	HABP4
Bt.29058.1.A1_at	---	---
Bt.11417.1.A1_at	Similar to translation initiation factor eIF4A I	LOC616483
Bt.11176.1.S1_at	transmembrane protein 14A	TMEM14A
Bt.28113.1.S1_at	cytochrome P450, family 2, subfamily U, polypeptide 1	CYP2U1
Bt.25462.1.S1_at	cyclin-dependent kinase 6	CDK6
Bt.1052.1.A1_at	cholesterol 25-hydroxylase	CH25H
Bt.4741.1.S1_at	collagen, type XI, alpha 2	COL11A2
Bt.9425.3.A1_at	Similar to presenilin-like protein 4	LOC535156
Bt.8785.1.S1_at	---	---
Bt.19996.1.A1_at	---	---
Bt.23073.1.S1_at	H2A histone family, member Y	H2AFY
Bt.9191.1.S1_at	similar to copine III	LOC786592
Bt.22084.1.A1_at	---	---
Bt.20304.2.S1_at	retinoblastoma binding protein 6	RBBP6
Bt.15846.1.S1_at	Transmembrane protein 123	TMEM123
Bt.22553.1.A1_at	synaptic vesicle glycoprotein 2B	SV2B
Bt.20394.1.A1_at	Kruppel-like factor 13	KLF13
Bt.20529.1.A1_at	similar to B0432.9	LOC505636
Bt.11190.1.S1_at	phosphorylase kinase, gamma 2 (testis)	PHKG2
Bt.15554.1.A1_at	---	---
Bt.20606.1.S1_at	---	---
Bt.20744.1.A1_at	---	---
Bt.20593.2.S1_at	peptidylprolyl isomerase C (cyclophilin C)	PPIC
Bt.2815.1.S1_at	latexin	LXN
Bt.19479.2.A1_a_at	trinucleotide repeat containing 6C	TNRC6C
Bt.621.1.S1_at	cytochrome P450, family 51, subfamily A, polypeptide 1	CYP51
Bt.3075.1.S1_at	sepiapterin reductase (7,8-dihydrobiopterin:NADP+ oxidoreductase)	SPR
Bt.22084.2.S1_at	---	---
Bt.1781.1.A1_at	---	---
Bt.7815.1.A1_at	---	---
Bt.5809.1.S1_at	---	---
Bt.5970.1.S1_a_at	S100 calcium binding protein A2	S100A2
Bt.16602.1.A1_at	PRP38 pre-mRNA processing factor 38 (yeast) domain containing A	PRPF38A
Bt.29463.1.S1_at	---	---
Bt.21688.1.S1_at	---	---
Bt.15616.1.S1_at	solute carrier family 16, member 3 (monocarboxylic acid transporter 4)	SLC16A3
Bt.24537.1.A1_at	Zinc finger, RAN-binding domain containing 2	ZRANB2
Bt.13834.1.S1_at	transferrin receptor (p90, CD71)	TFRC
Bt.21959.2.S1_at	transmembrane protein 64	TMEM64
Bt.8077.1.S1_at	phosphoglycerate kinase 1	PGK1
Bt.3500.1.S1_at	phosphoribosyl pyrophosphate synthetase 1-like 1	PRPS1L1
Bt.16111.1.S1_at	---	---
Bt.27114.1.A1_at	---	---
Bt.5699.1.S1_at	---	---
Bt.2129.1.S1_at	---	---
Bt.2749.1.S1_at	cyclin-dependent kinase inhibitor 1A (p21, Cip1)	CDKN1A
Bt.3987.1.S1_at	cathepsin L2	CTSL2
Bt.16804.1.A1_at	---	---
Bt.2082.1.S1_at	---	---
Bt.6782.1.A1_at	WD repeat domain 43	WDR43
Bt.13294.1.A1_at	transmembrane protein 161B	TMEM161B
Bt.24279.1.S1_s_at	---	---
Bt.6456.1.A1_at	Adenomatosis polyposis coli down-regulated 1	APCDD1
Bt.18514.1.A1_at	---	---
Bt.16401.1.A1_at	small nuclear RNA activating complex, polypeptide 1, 43kDa	SNAPC1
Bt.3525.1.S1_at	transmembrane protein 49	TMEM49
Bt.1579.1.S1_at	polymerase I and transcript release factor	PTRF
Bt.17129.2.A1_at	---	---
Bt.13850.1.A1_at	lysophospholipase I	LYPLA1
Bt.8261.1.A1_at	---	---
Bt.14116.1.A1_at	hypothetical LOC539299	LOC539299
Bt.12504.1.S1_at	clusterin	CLU
Bt.2121.1.S1_at	nestin	NES
Bt.9361.1.S1_at	Hypothetical protein LOC782395	LOC782395
Bt.26041.1.A1_at	---	---
Bt.19937.2.S1_at	similar to Carboxypeptidase D precursor (Metallocarboxypeptidase D) (gp180)	LOC532189
Bt.14648.1.A1_at	aspartate beta-hydroxylase	ASPH
Bt.22361.1.A1_at	inversin	INVS
Bt.16614.1.A1_s_at	hypothetical LOC100174924	LOC100174924
Bt.20063.1.S1_at	---	---
Bt.23038.1.A1_at	Synaptotagmin binding, cytoplasmic RNA interacting protein	SYNCRIP
Bt.27213.1.S1_at	---	---
Bt.9989.1.S1_at	---	---
Bt.4737.1.S2_at	prion protein (p27-30) (Creutzfeldt-Jakob disease, Gerstmann-Strausler-Scheinker syndrome, fatal familial insomnia)	PRNP
Bt.28682.1.A1_at	Forkhead box P1	FOXP1
Bt.12366.1.S1_at	cyclin L2	CCNL2
Bt.20253.2.S1_at	suppressor of IKK epsilon	SIKE
Bt.3140.1.A1_at	---	---
Bt.3072.2.S1_at	---	---
Bt.17932.1.S1_at	cyclin L1	MCM2
Bt.4792.1.S1_at	---	---
Bt.13392.1.S1_at	TWIST neighbor	TWISTNB
Bt.6815.1.A1_at	EP300 interacting inhibitor of differentiation 1	EID1
Bt.1035.1.S1_a_at	Fc fragment of IgG, receptor, transporter, alpha	FCGRT
Bt.23495.1.S1_at	---	---
Bt.28256.1.A1_at	---	---
Bt.4889.1.S1_at	Eukaryotic translation initiation factor 3, subunit A	EIF3A
Bt.22605.1.A1_at	zinc finger, CW type with PWWP domain 1	ZCWPW1
Bt.5301.1.S1_at	thrombospondin 1	THBS1
Bt.27122.1.S1_at	---	---
Bt.20721.1.A1_at	---	---
Bt.9873.2.S1_at	---	---
Bt.16139.1.A1_at	prenylcysteine oxidase 1	PCYOX1
Bt.24858.1.A1_at	MIS12, MIND kinetochore complex component, homolog (yeast)	MIS12
Bt.7775.1.A1_at	UDP-N-acteylglucosamine pyrophosphorylase 1	UAP1
Bt.22199.1.S1_at	DNA-damage-inducible transcript 4-like	DDIT4L
Bt.20966.1.A1_at	---	---
Bt.24040.1.A1_at	---	---
Bt.9710.1.S1_at	PRP4 pre-mRNA processing factor 4 homolog B (yeast)	PRPF4B
Bt.5605.2.S1_at	myristoylated alanine-rich protein kinase C substrate	MARCKS
Bt.13134.1.S1_at	jun oncogene	JUN
Bt.12371.1.S1_at	chromosome 11 open reading frame 67 ortholog	C29H11orf67
Bt.22041.1.S1_at	---	---
Bt.1055.1.S1_at	Heparan sulfate 6-O-sulfotransferase 1	HS6ST1
Bt.7877.1.S1_at	Chromobox homolog 6	CBX6
Bt.22686.1.S1_at	---	---
Bt.6613.1.S1_at	---	---
Bt.23307.1.S1_at	melanoma cell adhesion molecule	MCAM
Bt.9996.1.S1_at	24-dehydrocholesterol reductase	DHCR24
Bt.13202.1.A1_at	---	---
Bt.734.1.S1_at	ADAM metallopeptidase domain 9 (meltrin gamma)	ADAM9
Bt.6041.1.S1_at	dystonin	DST
Bt.5402.1.S1_a_at	vascular endothelial growth factor B	VEGFB
Bt.12761.1.A1_at	integrin, alpha 2 (CD49B, alpha 2 subunit of VLA-2 receptor)	ITGA2
Bt.29559.1.A1_at	---	---
Bt.8485.1.A1_at	par-3 partitioning defective 3 homolog (C. elegans)	PARD3
Bt.20849.1.S1_at	zinc finger, CCHC domain containing 11	ZCCHC11
Bt.19945.1.A1_at	Hypothetical LOC616344	LOC616344
Bt.23564.1.A1_at	PHD finger protein 10	PHF10
Bt.24219.1.A1_at	ash1 (absent, small, or homeotic)-like (Drosophila)	ASH1L
Bt.1858.1.A1_at	chromosome 20 open reading frame 108 ortholog	C13H20ORF108
Bt.3001.1.S1_at	chromosome 14 open reading frame 147 ortholog	C21H14orf147
Bt.20347.1.S1_at	jumonji, AT rich interactive domain 1B	JARID1B
Bt.13220.1.S1_at	SMAD family member 4	SMAD4
Bt.6501.1.S1_at	hypothetical protein LOC507475	C2orf17
Bt.3029.1.S1_at	LEM domain containing 2	LEMD2
Bt.13846.1.S1_at	zinc finger protein 131	ZNF131
Bt.20592.1.S1_at	---	---
Bt.2169.1.S1_at	fucosidase, alpha-L- 1, tissue	FUCA1
Bt.27470.1.A1_at	GRP1 (general receptor for phosphoinositides 1)-associated scaffold protein	GRASP
Bt.944.1.S1_at	---	---
Bt.4981.1.S1_at	cysteine conjugate-beta lyase; cytoplasmic (glutamine transaminase K, kyneurenine aminotransferase) /// hypothetical LOC781819 /// similar to cytoplasmic cysteine conjugate-beta lyase /// similar to Cysteine conjugate-beta lyase; cytoplasmic (glutamine tr	CCBL1 /// LOC781819 /// LOC781863 /// LOC781909
Bt.19533.1.A1_at	Glutamate-cysteine ligase, modifier subunit	GCLM
Bt.13786.1.A1_at	---	---
Bt.15671.1.S1_at	solute carrier family 25, member 37	SLC25A37
Bt.7092.2.S1_at	---	---
Bt.16233.1.S1_at	blocked early in transport 1 homolog (S. cerevisiae)-like	BET1L
Bt.22634.1.S1_at	prostaglandin F2 receptor negative regulator	PTGFRN
Bt.22044.1.S1_at	---	---
Bt.24749.1.S1_at	---	---
Bt.7430.1.S1_at	Rho GTPase activating protein 21	ARHGAP21
Bt.8961.1.S1_at	---	---
Bt.18019.1.A1_at	---	---
Bt.13227.1.A1_at	RELT-like 1	RELL1
Bt.2325.1.S1_at	---	---
Bt.15290.1.A1_at	---	---
Bt.3753.1.S1_at	Similar to KIAA0614 protein	LOC534434
Bt.28207.1.S1_at	ring finger protein 19A	RNF19A
Bt.22438.1.S1_at	RNA binding motif protein 47	RBM47
Bt.24412.1.S1_at	Hypothetical LOC540648	MGC139150
Bt.27285.1.S1_at	---	---
Bt.26971.1.S1_at	---	---
Bt.8871.1.S1_at	forkhead box J2	FOXJ2
Bt.3007.1.S1_at	transcription factor-like 5 (basic helix-loop-helix)	TCFL5
Bt.11325.1.S1_at	activity-dependent neuroprotector homeobox	ADNP
Bt.20093.1.S1_at	---	---
Bt.26299.1.A1_at	---	---
Bt.19212.1.S1_at	---	---
Bt.16729.1.A1_at	---	---
Bt.27025.1.S1_at	UFM1-specific peptidase 2	UFSP2
Bt.17824.3.S1_at	vacuolar protein sorting 36 homolog (S. cerevisiae)	VPS36
Bt.5092.2.A1_at	histone deacetylase 6	HDAC6
Bt.9705.1.S1_at	---	---
Bt.23983.1.A1_at	polymerase (DNA directed), eta	POLH
Bt.5206.1.S1_at	KIAA0141 protein	KIAA0141
Bt.8795.1.S1_at	dysferlin	DYSF
Bt.26665.2.S1_at	Pleckstrin homology domain containing, family A (phosphoinositide binding specific) member 4	PLEKHA4
Bt.22079.1.A1_at	---	---
Bt.21774.1.S1_at	Tripartite motif-containing 27	TRIM27
Bt.12963.1.A1_at	---	---
Bt.4437.1.S1_at	Cbp/p300-interacting transactivator, with Glu/Asp-rich carboxy-terminal domain, 1	CITED1
Bt.28612.1.S1_at	---	---
Bt.5523.1.S1_at	Golgi membrane protein 1	GOLM1
Bt.2870.1.A1_at	ADP-ribosylation factor-like 3	ARL3
Bt.11778.1.A1_at	---	---
Bt.4994.1.S1_at	transmembrane protein 165	TMEM165
Bt.22093.1.S1_at	---	---
Bt.28188.1.S1_at	pogo transposable element with KRAB domain	POGK
Bt.24260.1.S1_at	---	---
Bt.21288.1.A1_at	---	---
Bt.20242.1.S1_at	zinc finger protein 521	ZNF521
Bt.28139.1.S1_at	similar to Hexokinase-2 (Hexokinase type II) (HK II)	LOC614107
Bt.5196.1.S1_at	WD repeat domain 55	WDR55
Bt.13181.9.S1_at	LUC7-like (S. cerevisiae)	LUC7L
Bt.20557.1.S1_at	actinin, alpha 2	ACTN2
Bt.1062.1.S1_at	mex-3 homolog C (C. elegans)	MEX3C
Bt.4489.1.S1_at	kelch domain containing 3	KLHDC3
Bt.7571.1.S1_at	---	---
Bt.7665.1.S1_at	Fukutin related protein	FKRP
Bt.3199.1.S1_at	RUN and SH3 domain containing 1	RUSC1
Bt.10039.1.S1_at	Glucosamine (UDP-N-acetyl)-2-epimerase/N-acetylmannosamine kinase	GNE
Bt.21226.1.S1_at	polymerase (RNA) III (DNA directed) polypeptide G (32kD)-like	POLR3GL
Bt.24616.1.S1_at	---	---
Bt.13208.1.A1_at	---	---
Bt.21440.1.S1_at	DEAD (Asp-Glu-Ala-Asp) box polypeptide 17	DDX17
Bt.15724.1.S1_at	chromosome 22 open reading frame 32 ortholog	C5H22orf32
Bt.24974.1.A1_at	Speckle-type POZ protein-like	SPOPL
Bt.20400.2.S1_at	similar to ATP-binding cassette, sub-family C, member 4	LOC521568
Bt.1929.1.S1_at	---	---
Bt.23633.2.A1_at	proline synthetase co-transcribed homolog (bacterial)	PROSC
Bt.12032.1.S1_at	---	---
Bt.24321.1.S1_at	---	---
Bt.27108.1.A1_at	---	---
Bt.4646.1.S1_at	solute carrier family 2 (facilitated glucose transporter), member 1	SLC2A1
Bt.18593.1.A1_at	---	---
Bt.16092.1.S1_at	gamma-glutamyl carboxylase	GGCX
Bt.10198.1.S1_at	chromobox homolog 3 (HP1 gamma homolog, Drosophila)	CBX3
Bt.7176.1.S1_at	spondin 1, extracellular matrix protein	SPON1
Bt.16917.1.S1_at	MLX interacting protein	MLXIP
Bt.3560.1.S1_at	WAS/WASL interacting protein family, member 3	WIPF3
Bt.8518.1.S1_at	---	---
Bt.19561.1.S1_at	CD83 molecule	CD83
Bt.22319.1.S1_at	ariadne homolog 2 (Drosophila)	ARIH2
Bt.22073.1.S1_at	---	---
Bt.3138.1.S1_at	---	---
Bt.17008.1.S1_at	---	---
Bt.7547.1.S1_at	---	---
Bt.721.1.A1_at	ATP-binding cassette, sub-family G (WHITE), member 1	ABCG1
Bt.6275.1.S1_at	---	---
Bt.17041.2.S1_at	---	---
Bt.9670.1.A1_at	---	---
Bt.16776.1.S1_at	similar to tigger transposable element derived 5	LOC540422
Bt.8487.1.A1_at	---	---
Bt.3947.1.S1_at	similar to 52 kDa repressor of the inhibitor of the protein kinase (p58IPK-interacting protein) (58 kDa interferon-induced protein kinase-interacting protein) (P52rIPK) (Death-associated protein 4) (THAP domain-containing protein 0)	LOC781415
Bt.24282.1.A1_at	Protein phosphatase 1, regulatory (inhibitor) subunit 15B	PPP1R15B
Bt.10303.1.S1_at	carbohydrate (N-acetylgalactosamine 4-0) sulfotransferase 14	CHST14
Bt.4609.1.S1_at	---	---
Bt.27719.1.A1_at	SH3-domain binding protein 4	SH3BP4
Bt.26552.1.S1_at	interleukin 10 receptor, beta	IL10RB
Bt.20211.1.S1_at	toll-like receptor adaptor molecule 2	TICAM2
Bt.26316.1.A1_at	---	---
Bt.7776.1.S2_at	fucokinase	FUK
Bt.4121.1.S1_at	Membrane-associated ring finger (C3HC4) 6	MARCH6
Bt.28267.1.S1_at	---	---
Bt.23631.1.S1_at	similar to Zinc finger protein 281 (Zinc finger DNA-binding protein 99) (Transcription factor ZBP-99) (GC-box-binding zinc finger protein 1)	LOC532401
Bt.25226.1.A1_at	---	---
Bt.3732.1.A1_at	---	---
Bt.25144.1.A1_at	---	---
Bt.19183.1.A1_at	---	---
Bt.23616.1.S1_at	---	---
Bt.19774.1.A1_at	WW and C2 domain containing 2	WWC2
Bt.19621.1.A1_at	---	---
Bt.4894.1.S1_at	cleavage and polyadenylation specific factor 3-like	CPSF3L
Bt.14737.1.A1_s_at	---	---
Bt.28042.1.S1_at	leukemia NUP98 fusion partner 1	LNP1
Bt.9799.1.S1_at	eukaryotic translation initiation factor 4 gamma, 2	EIF4G2
Bt.14200.1.A1_at	Metallothionein 1E	MT1E
Bt.13489.1.S1_at	---	---
Bt.11524.1.A1_at	ATPase, class II, type 9B	ATP9B
Bt.14204.1.A1_at	Cytoplasmic polyadenylation element binding protein 2	CPEB2
Bt.6524.1.S1_at	---	---
Bt.5019.1.S1_at	palmitoyl-protein thioesterase 1	PPT1
Bt.6152.1.S1_at	---	---
Bt.7439.1.S1_at	ADP-ribosylation factor GTPase activating protein 3	ARFGAP3
Bt.11224.1.S1_at	scavenger receptor class B, member 2	SCARB2
Bt.8828.1.S1_at	---	---
Bt.6110.1.S1_at	hypoxia-inducible factor prolyl 4-hydroxylase	PH-4
Bt.22016.1.S1_at	---	---
Bt.13390.2.S1_a_at	2,4-dienoyl CoA reductase 1, mitochondrial	DECR1
Bt.7678.1.A1_at	E2F transcription factor 6	E2F6
Bt.7142.1.S1_at	v-maf musculoaponeurotic fibrosarcoma oncogene homolog F (avian)	MAFF
Bt.4535.1.S1_at	tyrosyl-tRNA synthetase	YARS
Bt.28106.1.S1_at	---	---
Bt.22488.1.A1_at	solute carrier family 30 (zinc transporter), member 6	SLC30A6
Bt.9792.1.S1_at	arrestin domain containing 4	ARRDC4
Bt.28549.1.S1_at	---	---
Bt.6991.1.S1_at	fem-1 homolog a (C. elegans)	FEM1A
Bt.13955.1.S1_at	---	---
Bt.7407.1.S1_at	vacuolar protein sorting 4 homolog B (S. cerevisiae)	VPS4B
Bt.17164.1.S1_at	---	---
Bt.23960.2.A1_at	---	---
Bt.7676.2.S1_a_at	calreticulin	CALR
Bt.3779.1.S2_at	ribosomal protein S15a	RPS15A
Bt.12315.1.S1_at	---	---
Bt.13593.1.A1_at	---	---
Bt.5544.1.S1_at	DEAH (Asp-Glu-Ala-His) box polypeptide 9	DHX9
Bt.22444.1.A1_at	zinc finger protein 292	ZNF292
Bt.26891.1.S1_at	Fc fragment of IgG binding protein	FCGBP
Bt.18184.1.A1_at	---	---
Bt.23401.1.S1_at	four and a half LIM domains 1	FHL1
Bt.19266.1.A1_at	---	---
Bt.27332.1.A1_at	---	---
Bt.2369.1.S1_at	---	---
Bt.884.1.S1_at	fer-1-like 3, myoferlin (C. elegans)	FER1L3
Bt.18986.1.S1_at	membrane-bound transcription factor peptidase, site 1	MBTPS1
Bt.9096.1.S1_at	---	---
Bt.8970.1.S1_at	oxidoreductase NAD-binding domain containing 1	OXNAD1
Bt.19984.1.S1_at	hypothetical protein LOC613674	LOC613674
Bt.9870.2.A1_at	---	---
Bt.9424.1.S1_at	desmuslin	DMN
Bt.11938.1.A1_at	---	---
Bt.24596.1.A1_at	---	---
Bt.28200.1.A1_at	Copine I	CPNE1
Bt.1074.1.A1_a_at	ATP-binding cassette, sub-family C (CFTR/MRP), member 8	ABCC8
Bt.4031.1.S1_at	ST3 beta-galactoside alpha-2,3-sialyltransferase 2	ST3GAL2
Bt.25197.1.A1_at	---	---
Bt.12586.1.A1_at	similar to CG2943 CG2943-PA	LOC508439
Bt.2091.1.S1_at	DNA-damage-inducible transcript 4	DDIT4
Bt.27817.1.S1_at	cylindromatosis (turban tumor syndrome)	CYLD
Bt.28049.1.S1_at	---	---
Bt.1143.1.S1_at	lysosomal protein transmembrane 4 beta	LAPTM4B
Bt.4544.1.S1_at	Integrin, alpha 6	ITGA6
Bt.2347.1.S1_at	phosphofructokinase, muscle	PFKM
Bt.21620.1.A1_at	---	---
Bt.19102.1.S1_at	---	---
Bt.27851.1.S1_at	---	---
Bt.8904.1.S1_at	---	---
Bt.2503.1.S1_at	pseudouridylate synthase 7 homolog (S. cerevisiae)	PUS7
Bt.4682.1.S1_at	---	---
Bt.13335.1.S1_at	ribokinase	RBKS
Bt.21463.2.A1_at	Eukaryotic translation initiation factor 3, subunit F	EIF3F
Bt.12052.1.S1_at	AP2 associated kinase 1	AAK1
Bt.21051.1.S1_at	mitochondrial ribosomal protein L50	MRPL50
Bt.20420.1.S1_at	cyclin-dependent kinase inhibitor 2C (p18, inhibits CDK4)	CDKN2C
Bt.12370.1.S1_at	myeloid leukemia factor 2	MLF2
Bt.5088.1.S1_at	Similar to RP11-334J6.1	LOC505073
Bt.12425.1.S1_at	ethanolamine kinase 2	ETNK2
Bt.17943.1.S1_at	fat mass and obesity associated	FTO
Bt.4478.1.S1_at	FK506 binding protein 3, 25kDa	FKBP3
Bt.16122.1.S1_at	sorbitol dehydrogenase	SORD
Bt.21383.1.S1_at	Hypothetical LOC614973	LOC614973
Bt.5329.1.S1_at	chromosome 10 open reading frame 57 ortholog	C28H10orf57
Bt.4195.1.S1_at	glycine cleavage system protein H (aminomethyl carrier)	GCSH
Bt.19167.1.A1_at	Ankyrin repeat and sterile alpha motif domain containing 1A	ANKS1A
Bt.28615.1.S1_at	family with sequence similarity 127, member A /// similar to family with sequence similarity 127, member A	FAM127A /// LOC783730
Bt.8382.2.S1_at	ras homolog gene family, member B	RHOB
Bt.17644.1.A1_at	Hypothetical LOC509493	MGC143392
Bt.16976.2.A1_at	---	---
Bt.26909.1.S1_at	---	---
Bt.19380.1.A1_at	Hypothetical LOC613328	MGC139239
Bt.1828.1.A1_at	solute carrier family 27 (fatty acid transporter), member 3	SLC27A3
Bt.13896.1.S1_at	hypothetical LOC506185	LOC506185
Bt.60.2.A1_at	---	---
Bt.4078.1.S1_at	reticulocalbin 3, EF-hand calcium binding domain	RCN3
Bt.28074.1.S1_at	---	---
Bt.19400.1.A1_at	zinc finger protein 567	ZNF567
Bt.18348.1.S1_at	---	---
Bt.22143.1.A1_at	synaptotagmin IV	SYT4
Bt.4099.1.S1_at	similar to voltage-dependent anion channel 2 /// voltage-dependent anion channel 2	LOC784294 /// VDAC2
Bt.9379.1.S1_at	monoamine oxidase A	MAOA
Bt.10692.1.S1_at	---	---
Bt.6728.1.A1_at	necdin homolog (mouse)	NDN
Bt.1732.1.A1_at	E74-like factor 2 (ets domain transcription factor)	ELF2
Bt.2647.1.A1_at	---	---
Bt.19519.1.S1_at	Helicase-like transcription factor	HLTF
Bt.26143.1.A1_at	REST corepressor 3	RCOR3
Bt.4959.1.A1_at	fatty acid desaturase 1	FADS1
Bt.15717.1.A1_at	sorting nexin 7	SNX7
Bt.3860.1.S1_at	Enah/Vasp-like	EVL
Bt.15397.1.S1_a_at	ribosomal protein L9	RPL9
Bt.28224.1.A1_at	---	---
Bt.13574.1.S1_at	ADP-ribosylation-like factor 6 interacting protein 5	ARL6IP5
Bt.3072.1.A1_at	---	---
Bt.12380.1.S1_at	---	---
Bt.28662.1.A1_at	---	---
Bt.24955.1.S1_at	Matrin 3	MATR3
Bt.22612.1.A1_at	chromosome 8 open reading frame 40 ortholog	C27H8orf40
Bt.6597.2.S1_a_at	lectin, galactoside-binding, soluble, 3 binding protein	LGALS3BP
Bt.746.1.S1_at	proteolipid protein 2 (colonic epithelium-enriched)	PLP2
Bt.24392.1.S1_at	neurexin 2	NRXN2
Bt.27082.1.S1_at	---	---
Bt.1930.1.S1_at	dynactin 2 (p50)	DCTN2
Bt.1126.1.A1_at	similar to ATP-binding cassette, sub-family C, member 4	LOC531645
Bt.3319.1.A1_at	MORN repeat containing 4	MORN4
Bt.1797.1.S1_at	metallophosphoesterase 1	MPPE1
Bt.13592.1.A1_at	vacuolar protein sorting 24 homolog (S. cerevisiae)	VPS24
Bt.11945.2.A1_at	chromosome 14 open reading frame 124 ortholog	C10H14orf124
Bt.2159.1.S1_at	transmembrane protein 45A	TMEM45A
Bt.7493.1.S1_at	chromosome 2 open reading frame 25 ortholog	C2H2ORF25
Bt.21920.1.S1_at	---	---
Bt.8730.1.S1_at	---	---
Bt.17491.1.A1_at	calcium/calmodulin-dependent protein kinase ID	CAMK1D
Bt.20651.1.S1_at	solute carrier family 35, member F5	SLC35F5
Bt.14211.1.A1_at	---	---
Bt.15839.1.S1_at	---	---
Bt.22101.1.A1_at	---	---
Bt.15860.1.S1_at	zinc finger protein 238	ZNF238
Bt.13249.1.A1_at	stearoyl-CoA desaturase 5	SCD5
Bt.22029.1.S1_at	THUMP domain containing 3	THUMPD3
Bt.3026.1.A1_at	transcription elongation factor A (SII), 3	TCEA3
Bt.20321.1.S1_at	---	---
Bt.28617.1.S1_at	Stomatin	STOM
Bt.9252.1.A1_at	jumonji domain containing 1C	JMJD1C
Bt.28143.1.S1_at	---	---
Bt.21957.1.S1_at	---	---
Bt.17906.1.S1_at	zinc finger protein 667	ZNF667
Bt.10107.1.S1_at	calcium binding atopy-related autoantigen 1	CBARA1
Bt.10329.1.A1_at	---	---
Bt.13194.1.A1_at	---	---
Bt.21448.2.S1_at	solute carrier family 12 (potassium/chloride transporters), member 7	SLC12A7
Bt.29904.1.S1_at	---	---
Bt.17352.1.A1_at	Programmed cell death 10	PDCD10
Bt.6001.1.S1_s_at	similar to Chromosome 16 open reading frame 24	LOC530342
Bt.5377.1.S1_at	RAB34, member RAS oncogene family	RAB34
Bt.6549.1.S1_at	---	---
Bt.6653.2.A1_at	alkB, alkylation repair homolog 4 (E. coli)	ALKBH4
Bt.17173.1.A1_at	---	---
Bt.11617.1.A1_at	praja 1	PJA1
Bt.20191.1.S1_at	LUC7-like 2 (S. cerevisiae)	LUC7L2
Bt.22533.1.S1_at	aldolase A, fructose-bisphosphate	ALDOA
Bt.16525.1.A1_at	---	---
Bt.28631.1.S1_at	ATG4 autophagy related 4 homolog C (S. cerevisiae)	ATG4C
Bt.11093.1.S1_at	echinoderm microtubule associated protein like 4	EML4
Bt.22647.1.S1_at	Putative homeodomain transcription factor 1	PHTF1
Bt.25185.1.S1_at	SH3 domain containing 19	SH3D19
Bt.11826.1.S1_at	zinc finger CCCH-type, antiviral 1	ZC3HAV1
Bt.10152.1.A1_at	phospholipid scramblase 1	PLSCR1
Bt.23664.1.S1_at	spermine oxidase	SMOX
Bt.12562.1.S1_at	calpain 5	CAPN5
Bt.12862.1.S1_at	---	---
Bt.8919.1.S1_at	RAB33B, member RAS oncogene family	RAB33B
Bt.28491.1.S1_at	---	---
Bt.2478.1.S1_at	vacuolar protein sorting 26 homolog A (S. pombe)	VPS26A
Bt.18973.1.S1_a_at	hexosaminidase (glycosyl hydrolase family 20, catalytic domain) containing	HEXDC
Bt.18577.2.A1_at	---	---
Bt.5473.1.S1_at	CD151 molecule (Raph blood group)	CD151
Bt.18353.1.A1_at	---	---
Bt.22670.1.A1_at	---	---
Bt.27823.1.A1_at	---	---
Bt.15740.1.A1_at	tumor protein D52-like 1	TPD52L1
Bt.26426.1.A1_at	RNA binding motif protein 43	RBM43
Bt.16111.2.S1_at	---	---
Bt.9873.1.A1_at	---	---
Bt.6442.1.S1_at	Tropomyosin 1 (alpha)	TPM1
Bt.9391.1.A1_at	baculoviral IAP repeat-containing 3	BIRC3
Bt.21891.1.A1_at	Solute carrier family 30 (zinc transporter), member 5	SLC30A5
Bt.24364.1.A1_at	protease, serine, 35	PRSS35
Bt.4451.1.S1_at	four and a half LIM domains 2	FHL2
Bt.28644.1.A1_at	---	---
Bt.26828.1.S1_at	centlein, centrosomal protein	CNTLN
Bt.11465.1.S1_at	3-hydroxy-3-methylglutaryl-coenzyme A reductase	HMGCR
Bt.18519.1.A1_at	round spermatid basic protein 1	RSBN1
Bt.21924.1.A1_at	similar to uronyl-2-sulfotransferase	LOC535975
Bt.25071.1.S1_at	---	---
Bt.2510.1.A1_at	splicing factor, arginine/serine-rich 5	SFRS5
Bt.3229.1.S1_at	hyaluronan and proteoglycan link protein 3	HAPLN3
Bt.8961.2.S1_at	---	---
Bt.8496.1.S1_at	GDP-mannose pyrophosphorylase B	GMPPB
Bt.6589.1.A1_at	Similar to glycogen branching enzyme	LOC533763
Bt.9959.2.S1_a_at	Asparagine-linked glycosylation 13 homolog (S. cerevisiae)	ALG13
Bt.18057.1.A1_at	human immunodeficiency virus type I enhancer binding protein 1	HIVEP1
Bt.3943.1.A1_at	UDP-Gal:betaGlcNAc beta 1,4- galactosyltransferase, polypeptide 4	B4GALT4
Bt.8920.1.S1_at	---	---
Bt.16387.2.A1_at	DnaJ (Hsp40) homolog, subfamily C, member 24	DNAJC24
Bt.1563.1.S1_at	transducer of ERBB2, 2	TOB2
Bt.1131.1.S1_at	peptidylprolyl isomerase B (cyclophilin B)	PPIB
Bt.17041.1.A1_at	---	---
Bt.11659.2.A1_at	mitochondrial ribosomal protein 63	MRP63
Bt.4245.1.S1_at	rhomboid domain containing 2	RHBDD2
Bt.22033.1.A1_at	---	---
Bt.26635.2.S1_at	frizzled homolog 1 (Drosophila)	FZD1
Bt.5240.1.S1_at	connective tissue growth factor	CTGF
Bt.13194.2.S1_at	---	---
Bt.1252.1.S1_at	---	---
Bt.19810.1.A1_at	janus kinase and microtubule interacting protein 1	JAKMIP1
Bt.6404.1.S1_at	Kruppel-like factor 15	KLF15
Bt.723.1.S1_at	---	---
Bt.28184.1.S1_at	cappuccino homolog (mouse)	CNO
Bt.10077.1.S2_at	interferon regulatory factor 1	IRF1
Bt.14340.1.A1_at	similar to ring finger protein 103	LOC511639
Bt.22070.1.A1_at	---	---
Bt.5502.1.A1_at	---	---
Bt.6921.1.S1_at	---	---
Bt.21896.1.S1_at	Collagen, type XXI, alpha 1	COL21A1
Bt.10630.1.S1_at	neuromedin B	NMB
Bt.9077.1.S1_at	---	---
Bt.16127.1.S1_at	headcase homolog (Drosophila)	HECA
Bt.4648.1.S1_at	Fanconi anemia, complementation group C	FANCC
Bt.17416.1.S1_at	---	---
Bt.10916.2.S1_at	non imprinted in Prader-Willi/Angelman syndrome 2	NIPA2
Bt.14658.1.A1_at	phosphatidylinositol glycan anchor biosynthesis, class T	PIGT
Bt.14095.1.S1_at	---	---
Bt.4442.1.S1_at	ATPase, H+ transporting, lysosomal accessory protein 1	ATP6AP1
Bt.20697.2.A1_at	PRP39 pre-mRNA processing factor 39 homolog (S. cerevisiae)	PRPF39
Bt.7288.1.S1_at	signal sequence receptor, delta (translocon-associated protein delta)	SSR4
Bt.22670.2.S1_at	---	---
Bt.951.1.S1_at	myeloid cell leukemia sequence 1 (BCL2-related)	MCL1
Bt.1484.1.S1_at	UDP-N-acetyl-alpha-D-galactosamine:polypeptide N-acetylgalactosaminyltransferase 2 (GalNAc-T2)	GALNT2
Bt.2575.1.S1_at	proteasome (prosome, macropain) activator subunit 1 (PA28 alpha)	PSME1
Bt.6835.1.S1_at	akirin 1	AKIRIN1
Bt.25022.1.S1_at	---	---
Bt.22391.1.S1_at	NECAP endocytosis associated 1	NECAP1
Bt.27457.1.S1_at	---	---
Bt.1151.1.S1_at	cellular retinoic acid binding protein 2	CRABP2
Bt.28292.2.S1_a_at	---	---
Bt.17073.1.S1_at	---	---
Bt.15441.1.A1_at	---	---
Bt.12267.1.S1_at	similar to C11orf61 protein	LOC613830
Bt.23621.1.S1_at	---	---
Bt.12314.1.S1_at	6-phosphofructo-2-kinase/fructose-2,6-biphosphatase 3	PFKFB3
Bt.3823.1.S1_at	arginine vasopressin-induced 1	AVPI1
Bt.2318.2.S1_at	---	---
Bt.4753.1.S1_at	RAB11 family interacting protein 4 (class II)	RAB11FIP4
Bt.2583.1.S1_at	mannose-6-phosphate protein p76	P76
Bt.8264.1.A1_at	---	---
Bt.13501.1.A1_at	GPN-loop GTPase 1	GPN1
Bt.4937.1.S1_at	similar to KIAA1398 protein	LOC505941
Bt.4711.1.S1_at	ribosomal protein S9	RPS9
Bt.5252.1.S1_at	phosphoglycerate mutase 1 (brain)	PGAM1
Bt.4532.1.S1_at	casein kinase 1, alpha 1	CSNK1A1
Bt.12360.1.S1_at	---	---
Bt.21738.1.A1_at	---	---
Bt.20080.1.S1_at	WD repeat and SOCS box-containing 1	WSB1
Bt.24208.1.S1_at	---	---
Bt.3900.1.S1_at	molybdenum cofactor synthesis 1	MOCS1
Bt.21202.1.S1_at	---	---
Bt.5176.1.S1_at	solute carrier family 25 (mitochondrial carrier; adenine nucleotide translocator), member 6	SLC25A6
Bt.21663.1.S1_at	kelch-like 2, Mayven (Drosophila)	KLHL2
Bt.28523.1.S1_at	---	---
Bt.9414.1.S1_at	similar to carbamoylphosphate synthetase 2/aspartate transcarbamylase/dihydroorotase	LOC504261
Bt.20263.1.S1_at	Rab geranylgeranyltransferase, beta subunit	RABGGTB
Bt.28786.1.A1_at	acyl-Coenzyme A dehydrogenase family, member 10	ACAD10
Bt.12283.1.A1_at	DIRAS family, GTP-binding RAS-like 3	DIRAS3
Bt.3276.1.A1_at	enolase superfamily member 1	ENOSF1
Bt.27195.1.S1_at	SEC24 related gene family, member B (S. cerevisiae)	SEC24B
Bt.26593.1.A1_at	ubiquilin 2	UBQLN2
Bt.5089.1.S3_at	Similar to histone	H3F3A
Bt.16143.2.A1_at	proline-rich nuclear receptor coactivator 2	PNRC2
Bt.8678.1.A1_at	---	---
Bt.10734.1.A1_at	similar to Double-strand-break repair protein rad21 homolog (hHR21) (Nuclear matrix protein 1) (NXP-1) (SCC1 homolog)	LOC512408
Bt.8102.1.S1_at	solute carrier family 39 (zinc transporter), member 7	SLC39A7
Bt.19608.1.S1_at	hydroxysteroid dehydrogenase like 2	HSDL2
Bt.23969.1.A1_at	---	---
Bt.23076.1.S1_at	chromosome 1 open reading frame 93 ortholog	C16H1orf93
Bt.4066.1.S1_at	myotubularin related protein 15	MTMR15
Bt.23635.1.S1_at	---	---
Bt.14352.1.A1_at	---	---
Bt.19382.1.S1_at	---	---
Bt.23305.1.S1_at	reticulocalbin 1, EF-hand calcium binding domain	RCN1
Bt.21241.3.S1_at	Sp1 transcription factor	SP1
Bt.23854.1.A1_at	NEDD4 binding protein 2-like 1	N4BP2L1
Bt.5120.1.S1_at	nicotinamide nucleotide transhydrogenase	NNT
Bt.21559.1.S1_at	---	---
Bt.22577.2.S1_at	solute carrier family 25, member 33	SLC25A33
Bt.22574.1.S1_at	Adenosylmethionine decarboxylase 1	AMD1
Bt.29895.1.S1_at	---	---
Bt.9719.1.S1_at	PWWP domain containing 2A	PWWP2A
Bt.7413.1.S1_at	granulin	GRN
Bt.24722.1.A1_at	similar to LisH domain and HEAT repeat-containing protein KIAA1468	LOC504761
Bt.20569.1.A1_at	---	---
Bt.2318.1.A1_at	---	---
Bt.17444.2.A1_at	---	---
Bt.24847.1.S1_at	similar to Pre-mRNA cleavage complex 2 protein Pcf11 (Pre-mRNA cleavage complex II protein Pcf11)	LOC510604
Bt.23128.1.S1_at	Protein disulfide isomerase family A, member 4	PDIA4
Bt.26461.1.A1_at	ankylosis, progressive homolog (mouse)	ANKH
Bt.7594.1.S1_at	spermidine/spermine N1-acetyltransferase 1	SAT1
Bt.23492.1.S1_at	ubiquitin specific peptidase 40	USP40
Bt.9925.1.S1_at	---	---
Bt.9772.1.S1_at	---	---
Bt.7574.1.S1_at	sorting nexin 4	SNX4
Bt.5049.1.S1_at	---	---
Bt.25062.1.A1_at	fibroblast growth factor 12	FGF12
Bt.9558.1.S1_at	hypothetical protein LOC530205	LOC530205
Bt.5560.1.S1_at	IgA regulatory protein	IGIP
Bt.26859.1.S1_at	family with sequence similarity 3, member A	FAM3A
Bt.27269.1.A1_at	STARD3 N-terminal like	STARD3NL
Bt.13353.1.A1_at	vezatin, adherens junctions transmembrane protein	VEZT
Bt.20077.1.S1_at	aspartylglucosaminidase	AGA
Bt.27937.1.A1_at	---	---
Bt.3928.1.S1_at	heterogeneous nuclear ribonucleoprotein A/B	HNRNPAB
Bt.21071.2.A1_at	---	---
Bt.29135.1.A1_at	---	---
Bt.15794.1.S1_at	Similar to antigen NY-CO-41	LOC539626
Bt.7344.1.S1_at	---	---
Bt.26748.1.A1_at	---	---
Bt.4204.1.S1_at	alpha-N-acetylglucosaminidase	NAGLU
Bt.8583.1.S1_at	mannosyl (alpha-1,3-)-glycoprotein beta-1,2-N-acetylglucosaminyltransferase	MGAT1
Bt.29905.1.S1_at	---	---
Bt.23660.1.A1_at	---	---
Bt.26573.2.S1_at	lysophosphatidylcholine acyltransferase 3	LPCAT3
Bt.23651.1.A1_at	dimethylarginine dimethylaminohydrolase 1	DDAH1
Bt.2216.2.S1_at	---	---
Bt.2901.1.A1_at	zinc finger protein 192	ZNF192
Bt.9872.1.S1_at	Hypothetical LOC616587	LOC616587
Bt.12506.1.S1_at	serpin peptidase inhibitor, clade E (nexin, plasminogen activator inhibitor type 1), member 2	SERPINE2
Bt.20591.2.A1_at	---	---
Bt.5449.1.S1_at	7-dehydrocholesterol reductase	DHCR7
Bt.9571.1.S1_at	RNA binding motif (RNP1, RRM) protein 3	RBM3
Bt.20939.1.A1_at	---	---
Bt.4870.1.S1_at	TSC22 domain family, member 1	TSC22D1
Bt.21997.1.S1_at	protein phosphatase 1K (PP2C domain containing)	PPM1K
Bt.21306.1.A1_at	---	---
Bt.19517.1.S1_at	v-erb-b2 erythroblastic leukemia viral oncogene homolog 3 (avian)	ERBB3
Bt.27846.1.S1_at	Hypothetical protein LOC788919	LOC788919
Bt.3403.1.S1_at	---	---
Bt.17536.2.A1_at	---	---
Bt.7393.1.S1_at	Nephronectin	NPNT
Bt.5136.1.S1_at	TIMP metallopeptidase inhibitor 3	TIMP3
Bt.12249.2.S1_at	jumonji domain containing 1A	JMJD1A
Bt.17299.1.A1_at	similar to seven in absentia homolog 2	LOC785659
Bt.25107.1.A1_at	FYVE, RhoGEF and PH domain containing 5	FGD5
Bt.16311.1.A1_at	---	---
Bt.20613.2.A1_at	breast cancer anti-estrogen resistance 3	BCAR3
Bt.2425.2.S1_at	---	---
Bt.7776.1.S1_at	tumor protein, translationally-controlled 1	TPT1
Bt.4011.1.S1_at	transmembrane protein 120A	TMEM120A
Bt.4677.1.S1_at	succinate dehydrogenase complex, subunit D, integral membrane protein	SDHD
Bt.4467.2.S1_a_at	diablo homolog (Drosophila)	DIABLO
Bt.16110.1.A1_at	SON DNA binding protein	SON
Bt.18420.2.A1_at	---	---
Bt.15931.1.S1_at	ribosomal protein L14	RPL14
Bt.26869.1.A1_at	---	---
Bt.4725.1.S1_at	B-cell translocation gene 1, anti-proliferative	BTG1
Bt.5333.1.S1_at	cysteine-rich with EGF-like domains 1	CRELD1
Bt.24240.1.S1_at	dehydrogenase E1 and transketolase domain containing 1	DHTKD1
Bt.11168.1.S1_at	---	---
Bt.7092.1.S1_at	---	---
Bt.27118.1.A1_at	hypothetical LOC510651	LOC510651
Bt.28167.1.S1_at	Zinc finger CCCH-type containing 13	ZC3H13
Bt.6842.1.S1_at	CDC14 cell division cycle 14 homolog B (S. cerevisiae)	CDC14B
Bt.28697.1.S1_at	solute carrier family 31 (copper transporters), member 1	SLC31A1
Bt.19745.1.S1_at	elongation factor, RNA polymerase II, 2	ELL2
Bt.15436.2.S1_a_at	ribosomal protein L10 /// ribosomal protein L10 pseudogene	RPL10 /// RPL10
Bt.20346.1.S1_at	---	---
Bt.3998.1.S1_at	ATPase, H+ transporting, lysosomal 34kDa, V1 subunit D	ATP6V1D
Bt.14236.1.A1_at	---	---
Bt.7610.1.A1_at	---	---
Bt.19402.1.A1_at	hypothetical protein LOC782528	MGC134114
Bt.19161.1.S1_at	activating transcription factor 4 (tax-responsive enhancer element B67)	ATF4
Bt.11188.1.S1_at	sterol carrier protein 2	SCP2
Bt.5736.1.S1_at	---	---
Bt.17444.1.S1_at	---	---
Bt.3410.1.S1_at	synaptogyrin 2	SYNGR2
Bt.19311.1.A1_at	antizyme inhibitor 1	AZIN1
Bt.24669.1.A1_at	---	---
Bt.10317.2.S1_at	---	---
Bt.7021.1.S1_at	---	---
Bt.7465.2.A1_at	TP53 regulating kinase	TP53RK
Bt.16108.1.A1_at	methylmalonyl CoA epimerase	MCEE
Bt.29910.1.S1_at	sarcoglycan, epsilon	Sgce
Bt.24226.1.S1_at	Similar to elongation factor 1 alpha	EEF1A1
Bt.20064.1.S1_at	teashirt zinc finger homeobox 1	TSHZ1
Bt.20278.1.S1_at	zinc finger, MYM-type 3	ZMYM3
Bt.10990.1.S1_at	SPRY domain containing 4	SPRYD4
Bt.12440.1.A1_at	---	---
Bt.17456.1.S1_at	adenosine kinase	ADK
Bt.10600.1.S1_at	regulator of chromosome condensation (RCC1) and BTB (POZ) domain containing protein 2	RCBTB2
Bt.28611.1.A1_at	---	---
Bt.1539.1.S1_at	GM2 ganglioside activator	GM2A
Bt.24657.1.S1_at	CREB/ATF bZIP transcription factor	CREBZF
Bt.9711.1.S1_at	acyl-Coenzyme A oxidase 3, pristanoyl	ACOX3
Bt.7696.1.S1_at	Rab geranylgeranyltransferase, alpha subunit	RABGGTA
Bt.8521.1.A2_at	Lectin, mannose-binding, 1	LMAN1
Bt.6824.1.A1_at	similar to CXXC finger 6	LOC538481
Bt.4500.1.S1_at	---	---
Bt.22285.1.A1_at	Lanosterol synthase (2,3-oxidosqualene-lanosterol cyclase)	LSS
Bt.10620.1.S1_at	dedicator of cytokinesis 1	DOCK1
Bt.3945.1.S1_at	---	---
Bt.1730.1.A1_at	inhibitor of DNA binding 1, dominant negative helix-loop-helix protein	ID1
Bt.13967.1.A1_at	---	---
Bt.14038.1.A1_at	5', 3'-nucleotidase, cytosolic	NT5C
Bt.5435.1.S1_at	protein kinase C, beta	PRKCB
Bt.25338.1.S1_at	---	---
Bt.9047.1.S1_at	D-dopachrome tautomerase	DDT
Bt.10579.1.S1_at	---	---
Bt.4986.1.S1_at	ORM1-like 2 (S. cerevisiae)	ORMDL2
Bt.8879.2.S1_at	---	---
Bt.15896.1.S1_at	---	---
Bt.20909.1.S1_at	---	---
Bt.9037.1.S1_at	---	---
Bt.10997.1.S1_at	DNA fragmentation factor, 45kDa, alpha polypeptide	DFFA
Bt.3854.1.S1_at	---	---
Bt.3782.1.A1_at	---	---
Bt.1915.1.S1_at	---	---
Bt.11047.1.S1_at	nuclear receptor binding SET domain protein 1	NSD1
Bt.3726.1.A1_at	development and differentiation enhancing factor 2	DDEF2
Bt.9559.2.S1_at	amyloid beta (A4) precursor protein	APP
Bt.6219.1.S1_at	ninjurin 1	NINJ1
Bt.1576.1.S1_at	GABA(A) receptor-associated protein	GABARAP
Bt.8015.3.A1_at	---	---
Bt.7389.2.A1_at	---	---
Bt.13309.1.S1_at	---	---
Bt.3609.1.S1_at	---	---
Bt.1658.1.S1_at	dual specificity phosphatase 1	DUSP1
Bt.24199.1.A1_s_at	uterine milk protein precursor	LOC286871
Bt.5267.1.S1_at	annexin A6	ANXA6
Bt.8821.1.S1_at	La ribonucleoprotein domain family, member 1	LARP1
Bt.8879.1.A1_at	---	---
Bt.28621.1.S1_at	---	---
Bt.18252.1.A1_at	family with sequence similarity 152, member A	FAM152A
Bt.24292.1.S1_at	---	---
Bt.1434.1.S1_at	nuclear undecaprenyl pyrophosphate synthase 1 homolog (S. cerevisiae)	NUS1
Bt.21635.1.S1_a_at	proteasome (prosome, macropain) 26S subunit, non-ATPase, 13	PSMD13
Bt.5796.1.S1_at	RNA binding motif protein 14	RBM14
Bt.8324.1.S1_at	similar to hypothetical protein HSPC111	HSPC111
Bt.3862.1.S1_a_at	peroxisome proliferator-activated receptor gamma	PPARG
Bt.26776.1.S1_at	EF-hand calcium binding domain 2	EFCAB2
Bt.23599.1.S1_at	paraoxonase 2	PON2
Bt.28567.1.A1_at	nuclear factor (erythroid-derived 2)-like 1	NFE2L1
Bt.7523.1.S1_at	PHD finger protein 23	PHF23
Bt.12698.1.A1_at	---	---
Bt.28431.1.S1_at	---	---
Bt.23143.1.A1_at	RAB12, member RAS oncogene family	RAB12
Bt.3606.1.S1_at	TBC1 domain family, member 4	TBC1D4
Bt.7655.1.S1_at	cold shock domain protein A	CSDA
Bt.11631.2.S1_at	Influenza virus NS1A binding protein	IVNS1ABP
Bt.5549.1.A1_at	zinc finger E-box binding homeobox 1	ZEB1
Bt.22783.1.S1_at	enolase 1, (alpha)	ENO1
Bt.1563.2.S1_at	---	---
Bt.24900.1.S1_at	integrin alpha FG-GAP repeat containing 1	ITFG1
Bt.10066.1.S1_at	similar to F55A4.8a	LOC529052
Bt.24611.2.A1_at	---	---
Bt.7247.1.S1_at	prostaglandin E synthase 3 (cytosolic)	PTGES3
Bt.9828.1.S1_at	histidine triad nucleotide binding protein 3	HINT3
Bt.26117.1.A1_at	---	---
Bt.6091.1.S1_at	glyceraldehyde-3-phosphate dehydrogenase	GAPDH
Bt.10854.1.S1_at	yrdC domain containing (E. coli)	YRDC
Bt.19807.1.S1_at	src kinase associated phosphoprotein 2	SKAP2
Bt.23605.2.S1_at	thyroid hormone receptor, alpha (erythroblastic leukemia viral (v-erb-a) oncogene homolog, avian)	THRA
Bt.4283.1.S1_at	similar to 60S ribosomal protein L22 (Heparin binding protein HBp15)	LOC616065
Bt.13996.3.A1_at	phospholipase D1, phosphatidylcholine-specific	PLD1
Bt.24350.1.A1_at	MAX gene associated	MGA
Bt.10908.1.S1_at	Parvin, alpha	PARVA
Bt.22471.1.S1_at	PHD finger protein 5A	PHF5A
Bt.7585.1.S1_at	Solute carrier family 12 (potassium/chloride transporters), member 4	SLC12A4
Bt.13349.1.S1_at	transmembrane protein 70	TMEM70
Bt.13736.2.A1_at	RecQ protein-like (DNA helicase Q1-like)	RECQL
Bt.25869.1.A1_at	Ankyrin repeat and SOCS box-containing 7	ASB7
Bt.2562.1.S1_at	protein disulfide isomerase family A, member 3	PDIA3
Bt.7041.1.S1_at	---	---
Bt.20240.1.S1_at	SAM and SH3 domain containing 1	SASH1
Bt.5326.1.S1_at	chromodomain helicase DNA binding protein 3	CHD3
Bt.9618.1.S1_at	---	---
Bt.14054.1.A1_at	interferon-related developmental regulator 1	IFRD1
Bt.13486.1.A1_at	Glycine dehydrogenase (decarboxylating)	GLDC
Bt.28338.1.S1_at	endoplasmic reticulum aminopeptidase 1	ERAP1
Bt.5319.2.S1_a_at	peroxiredoxin 6	PRDX6
Bt.22747.1.S1_at	---	---
Bt.22243.1.S1_at	---	---
Bt.13949.1.S1_at	glutathione S-transferase pi 1	GSTP1
Bt.20085.1.A1_at	transmembrane protein 33	TMEM33
Bt.10084.1.S1_at	caspase 3, apoptosis-related cysteine peptidase	CASP3
Bt.21948.1.S1_at	---	---
Bt.9731.1.S1_at	glutaredoxin 2	GLRX2
Bt.11263.2.S1_at	---	---
Bt.8715.1.S1_at	DEAH (Asp-Glu-Ala-His) box polypeptide 15	DHX15
Bt.2235.1.S1_at	GDP dissociation inhibitor 1	GDI1
Bt.5043.1.S1_at	---	---
Bt.11150.1.S1_at	---	---
Bt.3287.1.S1_at	similar to HCV F-transactivated protein 1	LOC615008
Bt.20465.1.S1_at	sirtuin (silent mating type information regulation 2 homolog) 1 (S. cerevisiae)	SIRT1
Bt.7980.1.S1_at	LIM and SH3 protein 1 /// similar to LIM and SH3 protein 1	LASP1 /// LOC787753
Bt.5038.1.S3_at	histone cluster 2, H2be	HIST2H2BE
Bt.20463.1.S1_at	similar to Mitochondrial import receptor subunit TOM20 homolog (Mitochondrial 20 kDa outer membrane protein) (Outer mitochondrial membrane receptor Tom20) /// translocase of outer mitochondrial membrane 20 homolog (yeast)	LOC783687 /// TOMM20
Bt.4983.1.S1_at	es1 protein	ES1
Bt.22726.1.A1_at	Carbonic anhydrase VIII	CA8
Bt.5445.3.A1_at	tubulin, beta 6	TUBB6
Bt.6490.3.A1_at	cullin 1	CUL1
Bt.662.1.S1_at	similar to XBP1 /// X-box binding protein 1	LOC788943 /// XBP1
Bt.4440.1.A1_at	hypothetical protein LOC787344	MGC138057
Bt.4008.1.S1_at	thioredoxin reductase 2	TXNRD2
Bt.4549.1.S1_at	ADP-ribosylation factor guanine nucleotide-exchange factor 1(brefeldin A-inhibited)	ARFGEF1
Bt.4014.1.S1_s_at	glucosidase, alpha; neutral AB	GANAB
Bt.15704.1.S1_at	---	---
Bt.18421.1.S1_at	---	---
Bt.10912.1.S1_at	---	---
Bt.13202.2.S1_at	---	---
Bt.5379.1.S1_at	protein tyrosine phosphatase, receptor type, F	PTPRF
Bt.6665.1.S1_at	---	---
Bt.8876.1.S1_at	---	---
Bt.6099.1.S1_at	tubulin, gamma complex associated protein 6	TUBGCP6
Bt.18006.1.S1_at	myelin protein zero-like 1	MPZL1
Bt.15460.1.A1_at	Ribosomal protein S3	RPS3
Bt.17497.1.S1_at	---	---
Bt.28432.1.S1_at	lamin A/C	LMNA
Bt.21451.2.A1_at	---	---
Bt.23438.1.S1_at	anthrax toxin receptor 2	ANTXR2
Bt.10317.1.A1_at	---	---
Bt.6313.1.S1_at	ring finger protein 44	RNF44
Bt.23380.2.S1_at	heterogeneous nuclear ribonucleoprotein A1	HNRNPA1
Bt.28115.1.S1_at	---	---
Bt.3960.1.S1_a_at	voltage-dependent anion channel 1	VDAC1
Bt.6982.1.S1_at	similar to RRP1-like protein B	LOC510240
Bt.5038.4.A1_at	non-POU domain containing, octamer-binding	NONO
Bt.15770.1.S1_at	CSRP2 binding protein	CSRP2BP
Bt.24607.2.S1_at	nucleolar protein 11	NOL11
Bt.29469.1.A1_at	RAB6B, member RAS oncogene family	RAB6B
Bt.7215.1.S1_at	acyl-coenzyme A dehydrogenase, very long chain	ACADVL
Bt.28669.1.A1_at	ChaC, cation transport regulator homolog 1 (E. coli)	CHAC1
Bt.14075.1.S1_at	Hypothetical protein LOC788978	LOC788978
Bt.12859.1.S1_at	heterogeneous nuclear ribonucleoprotein H1 (H)	HNRNPH1
Bt.25268.1.A1_at	---	---
Bt.5393.1.S1_at	tetratricopeptide repeat domain 3	TTC3
Bt.8455.1.S1_at	---	---
Bt.13534.1.S1_at	HRAS-like suppressor 3	HRASLS3
Bt.13766.1.A1_at	dipeptidyl-peptidase 8	DPP8
Bt.11745.1.S1_at	---	---
Bt.28211.1.A1_at	---	---
Bt.5966.1.A1_at	acyl-coenzyme A dehydrogenase, C-4 to C-12 straight chain	ACADM
Bt.29332.1.A1_at	ERO1-like	ERO1L
Bt.26935.1.A1_at	TAF13 RNA polymerase II, TATA box binding protein (TBP)-associated factor, 18kDa	TAF13
Bt.8566.1.S1_at	acidic (leucine-rich) nuclear phosphoprotein 32 family, member A	ANP32A
Bt.1350.1.S1_at	ubiquitin protein ligase E3A	UBE3A
Bt.7596.1.S1_at	hypothetical LOC616632	LOC616632
Bt.5299.1.S1_at	sperm associated antigen 7	SPAG7
Bt.2174.2.A1_at	Ubiquitin-like modifier activating enzyme 6	UBA6
Bt.13959.1.S1_at	Protein kinase C, epsilon	PRKCE
Bt.27237.1.S1_a_at	asparagine-linked glycosylation 5 homolog (S. cerevisiae, dolichyl-phosphate beta-glucosyltransferase)	ALG5
Bt.4582.2.S1_at	ELMO/CED-12 domain containing 3	ELMOD3
Bt.25112.1.S1_at	Androgen-induced 1	AIG1
Bt.12257.1.S1_at	CAS1 domain containing 1	CASD1
Bt.16403.1.A1_at	---	---
Bt.14051.1.S1_at	dual specificity phosphatase 16	DUSP16
Bt.22482.1.S1_at	---	---
Bt.20182.1.S1_at	interferon regulatory factor 3	IRF3
Bt.18025.1.S1_at	---	---
Bt.14201.1.S1_a_at	hypothetical protein MGC134244	MGC134244
Bt.16761.1.S1_a_at	hypothetical protein LOC100125581 /// hypothetical LOC618452 /// hypothetical LOC783192 /// zinc finger protein 75 (D8C6)	100125581 /// LOC618452 /// LOC783192 /// ZNF75
Bt.8641.1.A1_at	G1 to S phase transition 2	GSPT2
Bt.27820.1.S1_at	sphingomyelin synthase 1	SGMS1
Bt.5583.1.S1_at	peptidylprolyl cis/trans isomerase, NIMA-interacting 1	PIN1
Bt.28618.1.S1_at	mesoderm induction early response 1, family member 3	MIER3
Bt.11370.1.A1_at	tumor protein p53 inducible protein 13	TP53I13
Bt.4265.1.S1_at	---	---
Bt.9603.2.S1_at	integrator complex subunit 8	INTS8
Bt.9591.2.S1_at	Glutaminase	GLS
Bt.23334.1.A1_at	similar to melanoma antigen 2	LOC522586
Bt.11769.1.A1_at	EP300 interacting inhibitor of differentiation 3	EID3
Bt.17252.1.S1_at	transmembrane protein 135	TMEM135
Bt.12357.1.S1_at	DEAD (Asp-Glu-Ala-Asp) box polypeptide 6	DDX6
Bt.2216.1.A1_at	---	---
Bt.22224.1.S1_at	similar to Family with sequence similarity 100, member B	LOC618617
Bt.11236.1.S1_at	Hypothetical protein LOC538173	LOC538173
Bt.5484.1.S1_at	very low density lipoprotein receptor	vldlr
Bt.12697.1.S1_a_at	collagen, type XVI, alpha 1	COL16A1
Bt.17455.1.S1_at	---	---
Bt.18466.1.A1_at	Exocyst complex component 2	EXOC2
Bt.3898.1.S1_at	isocitrate dehydrogenase 3 (NAD+) alpha	IDH3A
Bt.20034.1.S1_at	---	---
Bt.24362.1.A1_at	WD repeat domain 82	WDR82
Bt.20692.1.A1_at	Basic leucine zipper and W2 domains 1	BZW1
Bt.3024.1.S1_at	biogenesis of lysosomal organelles complex-1, subunit 2	BLOC1S2
Bt.14142.1.S1_at	phosphatidylinositol 4-kinase, catalytic, alpha	PI4KA
Bt.15530.1.S1_at	similar to 60S ribosomal protein L12 /// ribosomal protein L12	LOC784762 /// RPL12
Bt.9814.1.S1_at	ribosomal protein L36a /// similar to mCG7611	RPL36A /// RPL36A
Bt.23935.1.A1_at	---	---
Bt.10565.1.A1_at	spectrin repeat containing, nuclear envelope 1	SYNE1
Bt.21487.1.A1_at	---	---
Bt.21972.2.S1_at	Zinc finger, RAN-binding domain containing 1	ZRANB1
Bt.27899.1.A1_at	karyopherin alpha 1 (importin alpha 5)	KPNA1
Bt.22568.1.S1_at	ribosomal protein L29	RPL29
Bt.7246.1.S1_at	glutaminyl-tRNA synthetase	QARS
Bt.8823.3.S1_a_at	chromosome 9 open reading frame 46 ortholog	C8H9ORF46
Bt.13571.1.S1_at	---	---
Bt.16655.1.S1_at	---	---
Bt.4466.1.A1_at	PHD finger protein 2	PHF2
Bt.28265.1.A1_at	---	---
Bt.6810.1.A1_at	---	---
Bt.9041.1.S1_at	Splicing factor, arginine/serine-rich 11	SFRS11
Bt.11182.1.S1_at	synaptojanin 1	SYNJ1
Bt.1517.1.S1_at	BCL2-like 13 (apoptosis facilitator) /// similar to Bcl-2-like 13 protein (Protein Mil1) (Bcl-rambo)	BCL2L13 /// LOC788054
Bt.2801.1.S1_at	leprecan 1	LOC539976
Bt.28442.1.S1_at	---	---
Bt.4750.1.S1_at	transketolase	TKT
Bt.23259.1.S1_at	eukaryotic translation initiation factor 2A, 65kDa	EIF2A
Bt.4495.1.S1_at	similar to mCG142721	LOC512869
Bt.4381.1.A1_at	procollagen-proline, 2-oxoglutarate 4-dioxygenase (proline 4-hydroxylase), alpha polypeptide II	P4HA2
Bt.17350.1.A1_at	---	---
Bt.4837.1.A1_at	aldolase C, fructose-bisphosphate	ALDOC
Bt.28610.1.S1_at	---	---
Bt.1699.3.S1_a_at	recombination signal binding protein for immunoglobulin kappa J region	RBPJ
Bt.24220.1.S1_at	---	---
Bt.18039.1.S1_at	---	---
Bt.13545.1.S1_at	grainyhead-like 1 (Drosophila)	GRHL1
Bt.2967.1.S1_at	trafficking protein particle complex 2-like	TRAPPC2L
Bt.7887.1.S1_at	eukaryotic translation initiation factor 4B	EIF4B
Bt.16125.1.A1_at	ring finger protein, transmembrane 1	RNFT1
Bt.26778.1.S1_at	---	---
Bt.18577.1.S1_at	---	---
Bt.4505.1.S1_at	histidine triad nucleotide binding protein 1	HINT1
Bt.2981.1.S1_at	guanine nucleotide binding protein (G protein), beta polypeptide 2-like 1	GNB2L1
Bt.4484.1.S1_at	---	---
Bt.29874.1.S1_at	eukaryotic translation initiation factor 2C, 3	EIF2C3
Bt.17755.1.A1_at	Dermatan sulfate epimerase	DSE
Bt.9236.1.S1_at	HECT, UBA and WWE domain containing 1	HUWE1
Bt.23589.2.S1_at	signal sequence receptor, alpha	SSR1
Bt.20581.1.S1_at	potassium channel tetramerisation domain containing 6	KCTD6
Bt.28105.1.S1_at	fibronectin type III domain containing 3B	FNDC3B
Bt.1571.1.S1_at	Praja 2, RING-H2 motif containing	PJA2
Bt.13324.1.S1_a_at	isocitrate dehydrogenase 1 (NADP+), soluble	IDH1
Bt.23383.1.S1_at	ribosomal protein S27 (metallopanstimulin 1)	RPS27
Bt.3028.1.S1_at	motile sperm domain containing 3	MOSPD3
Bt.783.1.S1_at	aldehyde oxidase 1	AOX1
Bt.21543.1.S1_at	---	---
Bt.1607.1.S1_at	hypothetical protein LOC768238 /// hypothetical LOC782307	LOC768238 /// LOC782307
Bt.9320.1.S1_a_at	hypothetical protein LOC613571	MGC152007
Bt.16248.1.A1_at	---	---
Bt.2973.2.S1_a_at	pyruvate dehydrogenase (lipoamide) beta	PDHB
Bt.26885.1.S1_at	FK506 binding protein 7	FKBP7
Bt.26928.1.S1_at	---	---
Bt.10703.1.S1_a_at	chromodomain helicase DNA binding protein 2	CHD2
Bt.28226.3.A1_s_at	Hypothetical LOC512741	LOC512741
Bt.22637.1.S1_at	---	---
Bt.16648.1.A1_at	---	---
Bt.28816.1.A1_at	phosphatidic acid phosphatase type 2 domain containing 1B	PPAPDC1B
Bt.2670.1.S1_at	---	---
Bt.18900.1.S1_at	---	---
Bt.26692.1.S1_a_at	BCL2/adenovirus E1B 19kDa interacting protein 3	BNIP3
Bt.23556.1.S1_at	transformer-2 alpha	TRA2A
Bt.26862.1.S1_at	zinc finger protein 408	ZNF408
Bt.5489.1.S1_at	Heterogeneous nuclear ribonucleoprotein A2/B1	HNRNPA2B1
Bt.21366.2.S1_at	GUF1 GTPase homolog (S. cerevisiae)	GUF1
Bt.10036.1.S1_at	sestrin 3	SESN3
Bt.27549.1.A1_at	tudor domain containing 6	TDRD6
Bt.20251.1.S1_at	chromosome 1 open reading frame 149 ortholog	C3H1orf149
Bt.17786.1.S1_at	---	---
Bt.9901.1.S1_at	---	---
Bt.8686.1.S1_at	tumor rejection antigen (gp96) 1	TRA1
Bt.29299.1.S1_at	solute carrier family 39 (zinc transporter), member 9	SLC39A9
Bt.9578.1.S1_at	protein phosphatase 1, catalytic subunit, gamma isoform	PPP1CC
Bt.3863.1.S1_at	zinc finger protein 36, C3H type, homolog (mouse)	ZFP36
Bt.3442.1.A1_at	sarcoglycan, beta (43kDa dystrophin-associated glycoprotein)	SGCB
Bt.24994.1.A1_at	Hypothetical protein MGC137021	MGC137021
Bt.18131.1.A1_at	---	---
Bt.25077.1.S1_at	---	---
Bt.12558.1.S1_at	unc-119 homolog B (C. elegans)	UNC119B
Bt.20530.1.S1_at	NmrA-like family domain containing 1	NMRAL1
Bt.27084.1.S1_at	---	---
Bt.23227.1.S1_at	---	---
Bt.3780.1.S1_at	neuronal protein 3.1	LOC100125763
Bt.1492.1.S1_at	xylosyltransferase II	XYLT2
Bt.17595.3.A1_at	Transmembrane protein 183A	TMEM183A
Bt.3306.1.S1_at	similar to Uncharacterized protein KIAA0552	LOC512397
Bt.19578.1.S1_at	v-maf musculoaponeurotic fibrosarcoma oncogene homolog K (avian)	MAFK
Bt.6873.1.A1_at	replication initiator 1	REPIN1
Bt.23381.1.S1_at	ribosomal protein L10a	RPL10A
Bt.1111.1.S1_at	major facilitator superfamily domain containing 1	MFSD1
Bt.21151.1.S1_at	mitochondrial ribosomal protein L24	MRPL24
Bt.5636.1.S1_at	Exocyst complex component 1	EXOC1
Bt.5447.1.S1_at	natriuretic peptide receptor B/guanylate cyclase B (atrionatriuretic peptide receptor B)	NPR2
Bt.23317.1.S1_at	ribosomal protein L13	RPL13
Bt.19323.1.A1_at	---	---
Bt.3183.2.S1_a_at	heterogeneous nuclear ribonucleoprotein K	HNRNPK
Bt.26459.1.S1_at	similar to multiple EGF-like-domains 8 /// multiple EGF-like-domains 8	LOC615688 /// MEGF8
Bt.23306.1.S1_at	---	---
Bt.21286.1.S1_at	---	---
Bt.2594.1.S1_at	splicing factor, arginine/serine-rich 2	SFRS2
Bt.28853.1.A1_at	---	---
Bt.28877.1.A1_at	---	---
Bt.24504.1.A1_at	UDP-N-acetyl-alpha-D-galactosamine:polypeptide N-acetylgalactosaminyltransferase 12 (GalNAc-T12)	GALNT12
Bt.2726.1.S1_at	similar to dapper 1	LOC538778
Bt.5626.3.S1_at	kinesin light chain 1	KLC1
Bt.24221.2.S1_at	---	---
Bt.15993.1.S1_s_at	ribosomal protein, large, P0	RPLP0
Bt.24325.1.A1_at	---	---
Bt.23957.1.A1_at	---	---
Bt.28382.1.S1_at	---	---
Bt.7192.1.S1_at	mitochondrial ribosomal protein L17	MRPL17
Bt.11050.2.S1_at	F-box and WD repeat domain containing 12	FBXW12
Bt.14048.1.A1_at	thioesterase superfamily member 2	THEM2
Bt.26764.1.A1_at	latrophilin 2	LPHN2
Bt.3691.1.S1_at	Proteasome (prosome, macropain) 26S subunit, non-ATPase, 7	PSMD7
Bt.21447.1.A1_at	IKK interacting protein	IKIP
Bt.9077.2.S1_at	---	---
Bt.7168.1.S1_at	Collagen, type XXVII, alpha 1	COL27A1
Bt.1293.1.S1_at	family with sequence similarity 125, member A	FAM125A
Bt.5653.1.A1_at	Nedd4 family interacting protein 2	NDFIP2
Bt.25249.1.A1_at	polymerase (RNA) II (DNA directed) polypeptide K, 7.0kDa	POLR2K
Bt.742.1.S2_at	high-mobility group box 1	HMGB1
Bt.23034.2.S1_at	SMT3 suppressor of mif two 3 homolog 3 (S. cerevisiae)	SUMO3
Bt.29017.1.A1_at	---	---
Bt.15748.1.A1_at	ARV1 homolog (S. cerevisiae)	ARV1
Bt.17608.1.A1_at	---	---
Bt.11533.1.A1_at	---	---
Bt.7323.1.S1_at	eukaryotic translation elongation factor 2	EEF2
Bt.23799.1.S1_at	Vac14 homolog (S. cerevisiae)	VAC14
Bt.2634.1.S1_at	DnaJ (Hsp40) homolog, subfamily C, member 10	DNAJC10
Bt.3913.1.S1_at	vascular endothelial growth factor C	VEGFC
Bt.25773.1.A1_at	IQ motif containing with AAA domain 1	IQCA1
Bt.8608.1.S1_at	---	---
Bt.26730.1.S1_at	torsin A interacting protein 2	TOR1AIP2
Bt.18767.1.A1_at	---	---
Bt.23224.1.S1_at	---	---
Bt.22854.2.S1_at	fatty acid synthase	FASN
Bt.6860.1.A1_at	activating transcription factor 1	ATF1
Bt.21197.1.A1_at	---	---
Bt.4250.2.S1_at	microtubule-associated protein 4	MAP4
Bt.28183.1.S1_at	---	---
Bt.27061.1.S1_at	transducer of ERBB2, 1 /// similar to Protein Tob1 (Transducer of erbB-2 1)	TOB1 /// TOB1
Bt.4658.2.A1_at	Ubiquitin-like 4A	UBL4A
Bt.10231.1.S1_at	tropomodulin 3 (ubiquitous)	TMOD3
Bt.24873.1.S1_at	Myeloid/lymphoid or mixed-lineage leukemia (trithorax homolog, Drosophila); translocated to, 10	MLLT10
Bt.27070.1.S1_at	choline kinase alpha	CHKA
Bt.2982.1.S1_at	low density lipoprotein receptor-related protein associated protein 1	LRPAP1
Bt.23712.1.A1_at	Ashwin	LOC540024
Bt.19495.1.A1_at	---	---
Bt.28772.1.A1_at	---	---
Bt.14186.1.S1_at	actin, beta	ACTB
Bt.12588.1.S1_at	---	---
Bt.25924.1.A1_at	hypothetical protein LOC540455	LOC540455
Bt.1167.1.S1_at	DEK oncogene (DNA binding)	DEK
Bt.1185.1.A1_at	nucleolar protein 3 (apoptosis repressor with CARD domain)	NOL3
Bt.5345.1.S1_at	malate dehydrogenase 1, NAD (soluble)	MDH1
Bt.6642.1.S1_a_at	---	---
Bt.21384.1.A1_at	Ubiquitin protein ligase E3B	UBE3B
Bt.20207.1.A1_at	asparagine-linked glycosylation 12 homolog (S. cerevisiae, alpha-1,6-mannosyltransferase)	ALG12
Bt.4378.1.S1_at	endothelin converting enzyme 1	ECE1
Bt.16945.1.S1_at	ethylmalonic encephalopathy 1	ETHE1
Bt.2573.1.S1_at	CD9 molecule	CD9
Bt.29296.1.S1_at	---	---
Bt.24224.1.S1_at	Protein tyrosine phosphatase-like (proline instead of catalytic arginine), member b	PTPLB
Bt.13707.1.A1_at	---	---
Bt.26892.1.S1_at	Nibrin	NBN
Bt.26519.1.S1_at	---	---
Bt.18231.1.S1_at	cytochrome P450, family 2, subfamily C, polypeptide 87	CYP2C87
Bt.19726.1.S1_at	---	---
Bt.13391.1.S1_at	Capping protein (actin filament) muscle Z-line, alpha 2	CAPZA2
Bt.10067.1.S1_at	Hypothetical protein LOC782710	LOC782710
Bt.11389.1.S1_a_at	cyclin I	CCNI
Bt.27354.1.S1_at	---	---
Bt.6642.1.S1_at	---	---
Bt.6685.1.S1_at	methylenetetrahydrofolate dehydrogenase (NADP+ dependent) 2, methenyltetrahydrofolate cyclohydrolase	MTHFD2
Bt.24241.1.A1_at	---	---
Bt.6890.1.S1_at	---	---
Bt.14196.1.A1_at	sema domain, immunoglobulin domain (Ig), transmembrane domain (TM) and short cytoplasmic domain, (semaphorin) 4F	SEMA4F
Bt.20378.1.S1_at	---	---
Bt.4822.1.A1_at	Transcription elongation factor A (SII)-like 8	TCEAL8
Bt.633.1.S1_at	sideroflexin 1	SFXN1
Bt.14902.1.A1_at	---	---
Bt.19121.2.S1_a_at	Coiled-coil domain containing 134	CCDC134
Bt.23244.1.S1_at	eukaryotic translation initiation factor 3, subunit D	EIF3D
Bt.247.1.S2_at	annexin A5	ANXA5
Bt.1346.1.S1_at	DnaJ (Hsp40) homolog, subfamily C, member 5	DNAJC5
Bt.12348.1.A1_at	RNA binding motif protein 39	RBM39
Bt.21133.1.S1_at	---	---
Bt.17015.1.A1_at	---	---
Bt.4431.1.S1_a_at	ATP synthase, H+ transporting, mitochondrial F1 complex, beta polypeptide	ATP5B
Bt.28873.1.S1_at	cullin 2	CUL2
Bt.6989.1.S1_at	transmembrane BAX inhibitor motif containing 1	TMBIM1
Bt.20271.1.S1_at	---	---
Bt.11650.1.A1_at	---	---
Bt.21115.2.S1_at	Sec23 homolog A (S. cerevisiae)	SEC23A
Bt.7174.1.S1_at	similar to BTB (POZ) domain containing 2	LOC533435
Bt.29944.1.S1_at	hypothetical LOC532021	MGC151858
Bt.1451.1.S1_at	---	---
Bt.23273.1.S1_at	cold inducible RNA binding protein	CIRBP
Bt.24471.1.S1_a_at	bromodomain PHD finger transcription factor	BPTF
Bt.12179.1.S1_at	similar to Putative glycerophosphodiester phosphodiesterase 5	LOC518469
Bt.24307.1.A1_at	---	---
Bt.13200.1.A1_at	similar to solute carrier family 35, member E1	LOC533774
Bt.5154.1.S1_s_at	heat shock 70kDa protein 1A /// heat shock 70kDa protein 1B	HSPA1A /// HSPA1B
Bt.3404.1.S1_at	hypothetical protein LOC100138915 /// ribosomal protein L36a /// similar to mCG7611 /// ribosomal protein L36a-like	LOC100138915 /// RPL36A /// RPL36A /// RPL36AL
Bt.17925.1.A1_at	Hypothetical protein LOC787639	LOC787639
Bt.9900.1.S1_at	amyloid beta precursor protein (cytoplasmic tail) binding protein 2	APPBP2
Bt.17405.2.A1_at	---	---
Bt.11908.1.S1_at	fibronectin type III domain containing 3A	FNDC3A
Bt.1020.1.S1_at	CDC-like kinase 1	CLK1
Bt.16079.1.S1_at	reticulon 3	RTN3
Bt.8606.1.S1_a_at	---	---
Bt.20416.1.S1_at	transporter 1, ATP-binding cassette, sub-family B (MDR/TAP)	TAP1
Bt.15275.1.S1_at	ribosomal protein S18	RPS18
Bt.7911.1.S1_at	ubiquitin-fold modifier conjugating enzyme 1	UFC1
Bt.2047.1.S1_at	adrenomedullin	ADM
Bt.19303.1.A1_at	---	---
Bt.16068.1.A1_at	Glutamate-cysteine ligase, catalytic subunit	GCLC
Bt.4787.1.S1_at	eukaryotic elongation factor-2 kinase	EEF2K
Bt.17122.1.S1_at	---	---
Bt.18218.1.A1_at	Protein phosphatase 3 (formerly 2B), catalytic subunit, gamma isoform	PPP3CC
Bt.2501.2.A1_at	---	---
Bt.13825.1.A1_at	---	---
Bt.22693.1.A1_at	---	---
Bt.7397.1.S1_at	follistatin-like 1	FSTL1
Bt.2066.1.S1_at	---	---
Bt.21469.1.S1_at	Zinc finger protein 326	ZNF326
Bt.1740.1.S1_at	cysteine-rich with EGF-like domains 2	CRELD2
Bt.25189.1.A1_at	family with sequence similarity 55, member C	FAM55C
Bt.16695.2.A1_at	---	---
Bt.13975.1.S1_a_at	apolipoprotein D	APOD
Bt.8356.1.S1_at	transmembrane emp24-like trafficking protein 10 (yeast)	TMED10
Bt.23343.2.S1_a_at	ribosomal protein L27a	RPL27A
Bt.28210.1.S1_at	---	---
Bt.22035.1.A1_at	thioredoxin domain containing 15	TXNDC15
Bt.7670.1.A1_at	B-cell CLL/lymphoma 6	BCL6
Bt.3035.2.S1_at	coiled-coil-helix-coiled-coil-helix domain containing 5 /// similar to Coiled-coil-helix-coiled-coil-helix domain containing 5	CHCHD5 /// LOC783221
Bt.1154.1.S1_at	WD repeat domain 1	WDR1
Bt.4038.1.S1_at	Rho guanine nucleotide exchange factor (GEF) 7	ARHGEF7
Bt.7849.1.S1_at	lysyl-tRNA synthetase	KARS
Bt.23097.1.A1_at	---	---
Bt.13587.1.S1_at	Mannosidase, alpha, class 2A, member 1	MAN2A1
Bt.24615.1.S1_at	nuclear receptor binding factor 2	NRBF2
Bt.12358.1.S1_at	---	---
Bt.21607.1.S1_at	Cbp/p300-interacting transactivator, with Glu/Asp-rich carboxy-terminal domain, 2	CITED2
Bt.2297.2.S1_at	phosphoribosylglycinamide formyltransferase, phosphoribosylglycinamide synthetase, phosphoribosylaminoimidazole synthetase	GART
Bt.27546.1.S1_at	similar to Ninein-like protein /// similar to RIKEN cDNA 4930519N13 /// similar to KIAA0980 protein /// similar to KIAA0980 protein	LOC100138444 /// LOC513940 /// LOC783633 /// LOC785425
Bt.21351.1.S1_a_at	eukaryotic translation initiation factor 2, subunit 3 gamma, 52kDa	EIF2S3
Bt.4241.1.S1_at	ribosomal protein S14	RPS14
Bt.11623.1.A1_a_at	---	---
Bt.13906.1.S1_at	---	---
Bt.10006.1.A1_at	family with sequence similarity 45, member A	FAM45A
Bt.19933.1.S1_at	far upstream element (FUSE) binding protein 1	FUBP1
Bt.21670.1.A1_at	5-azacytidine induced 2	AZI2
Bt.13929.1.A1_at	DPH3, KTI11 homolog (S. cerevisiae)	DPH3
Bt.5533.1.S1_at	stromal cell derived factor 4	SDF4
Bt.6090.1.S1_at	---	---
Bt.7468.1.S1_at	---	---
Bt.3114.1.A1_at	DC2 protein	DC2
Bt.18689.1.S1_at	arylsulfatase B	ARSB
Bt.26778.2.A1_at	---	---
Bt.20985.1.S1_at	---	---
Bt.2541.1.S1_at	ATP synthase, H+ transporting, mitochondrial F0 complex, subunit C2 (subunit 9)	ATP5G2
Bt.22295.1.S1_at	Fas (TNFRSF6) associated factor 1	FAF1
Bt.13867.1.S1_at	Hypothetical protein LOC782324	LOC782324
Bt.22487.3.S1_at	---	---
Bt.1174.2.A1_at	muscleblind-like 2 (Drosophila)	MBNL2
Bt.23351.1.S1_at	dolichyl-diphosphooligosaccharide-protein glycosyltransferase	DDOST
Bt.6149.1.S1_at	Hypoxia up-regulated 1	HYOU1
Bt.17683.1.A1_at	DBF4 homolog (S. cerevisiae)	DBF4
Bt.20365.1.S1_at	pim-2 oncogene	PIM2
Bt.3852.1.S1_at	O-sialoglycoprotein endopeptidase	OSGEP
Bt.5487.1.S1_at	aldehyde dehydrogenase 3 family, member A2	ALDH3A2
Bt.22702.1.A1_at	---	---
Bt.3580.1.A1_at	phosphatidylinositol glycan anchor biosynthesis, class K	PIGK
Bt.2105.1.S1_at	LATS, large tumor suppressor, homolog 1 (Drosophila)	LATS1
Bt.2232.1.S1_at	---	---
Bt.21036.2.A1_at	---	---
Bt.4796.1.S1_at	prolyl endopeptidase	PREP
Bt.22570.1.S1_at	proteasome (prosome, macropain) 26S subunit, ATPase, 6	PSMC6
Bt.22567.1.S1_at	---	---
Bt.7540.3.S1_at	discoidin domain receptor tyrosine kinase 1	DDR1
Bt.1429.3.A1_s_at	glioma tumor suppressor candidate region gene 2	GLTSCR2
Bt.1608.1.S1_at	Mof4 family associated protein 1	MRFAP1
Bt.9072.1.S1_at	small inducible cytokine subfamily E, member 1 (endothelial monocyte-activating)	SCYE1
Bt.2251.1.S1_at	phosphoglucomutase 3	PGM3
Bt.21077.1.S1_at	ES cell expressed Ras	ERAS
Bt.5175.1.S1_at	ribonuclease/angiogenin inhibitor 1	RNH1
Bt.20215.1.S1_at	---	---
Bt.26553.1.A1_at	transmembrane protein 47	TMEM47
Bt.28146.1.A1_at	Hypothetical LOC537932	LOC537932
Bt.5436.1.S1_at	platelet-activating factor acetylhydrolase, isoform Ib, alpha subunit 45kDa	PAFAH1B1
Bt.23310.1.S1_at	small nuclear ribonucleoprotein polypeptides B and B1	SNRPB
Bt.5340.1.S1_s_at	non-metastatic cells 1, protein (NM23A) expressed in	NME1
Bt.3277.1.S1_at	aldehyde dehydrogenase 18 family, member A1	ALDH18A1
Bt.1500.1.S1_at	coronin, actin binding protein, 1B	CORO1B
Bt.11448.1.S1_at	prothymosin, alpha (gene sequence 28)	PTMA
Bt.28154.1.S1_at	EF-hand domain family, member A1	EFHA1
Bt.28824.1.A1_at	H2A histone family, member V	H2AFV
Bt.26643.1.S1_at	Mediator of DNA damage checkpoint 1	MDC1
Bt.1432.1.S1_a_at	ribosomal protein L13a	RPL13A
Bt.25555.1.S1_at	leucine rich repeat containing 28	LRRC28
Bt.28136.1.A1_at	---	---
Bt.9637.1.S1_at	sorting nexin 5	SNX5
Bt.5039.1.S1_at	high mobility group nucleosomal binding domain 3	HMGN3
Bt.28874.1.S1_at	Nucleoporin 98kDa	NUP98
Bt.3744.1.S1_at	ribonuclease H2, subunit B	RNASEH2B
Bt.22452.1.S1_at	---	---
Bt.9399.1.S1_at	---	---
Bt.9809.1.S1_at	PEST proteolytic signal containing nuclear protein	PCNP
Bt.28376.1.S1_at	---	---
Bt.7541.1.S1_at	non-metastatic cells 4, protein expressed in	NME4
Bt.15773.1.S1_at	Rho GTPase activating protein 1	ARHGAP1
Bt.13216.2.A1_at	density-regulated protein /// similar to Density-regulated protein /// similar to Density-regulated protein	DENR /// LOC538904 /// LOC785243
Bt.22587.1.S1_at	chondroitin polymerizing factor	CHPF
Bt.19938.1.A1_at	Sp3 transcription factor	SP3
Bt.3383.1.S1_at	transcription factor Dp-1	TFDP1
Bt.10261.1.S1_at	phosphatidylinositol glycan anchor biosynthesis, class N	PIGN
Bt.27434.1.A1_at	Biphenyl hydrolase-like (serine hydrolase; breast epithelial mucin-associated antigen)	BPHL
Bt.3991.1.S1_at	Similar to centaurin delta2	LOC511889
Bt.11239.2.S1_at	spastic paraplegia 7 (pure and complicated autosomal recessive)	SPG7
Bt.27886.1.S1_s_at	Vinculin	VCL
Bt.28119.1.S1_at	Outer dense fiber of sperm tails 2	ODF2
Bt.3437.1.S1_at	DEAD (Asp-Glu-Ala-Asp) box polypeptide 5	DDX5
Bt.5334.1.S1_at	ribosomal protein SA	RPSA
Bt.24468.1.S1_at	---	---
Bt.11306.1.S1_at	TAF11 RNA polymerase II, TATA box binding protein (TBP)-associated factor, 28kDa	TAF11
Bt.21039.1.A1_at	RAS, dexamethasone-induced 1	RASD1
Bt.23548.1.S1_at	ribosomal protein L34	RPL34
Bt.1059.2.S1_at	ATPase, Ca++ transporting, cardiac muscle, slow twitch 2	ATP2A2
Bt.23596.1.S1_at	Leydig cell tumor 10 kDa protein homolog	LOC614800
Bt.15643.1.A1_at	---	---
Bt.28318.1.A1_at	---	---
Bt.11466.1.A1_at	---	---
Bt.9728.1.S1_at	ATPase, Na+/K+ transporting, beta 3 polypeptide	ATP1B3
Bt.13873.1.S1_at	---	---
Bt.7633.1.S1_at	eukaryotic translation elongation factor 1 epsilon 1	EEF1E1
Bt.7714.1.S1_at	valosin-containing protein	VCP
Bt.541.1.S1_at	estrogen receptor 2 (ER beta)	ESR2
Bt.27192.1.S1_at	eukaryotic translation termination factor 1	ETF1
Bt.3162.1.S1_at	procollagen-proline, 2-oxoglutarate 4-dioxygenase (proline 4-hydroxylase), beta polypeptide	P4HB
Bt.27484.1.A1_at	---	---
Bt.15806.2.A1_at	similar to iron-responsive element binding protein 2	LOC539404
Bt.20786.1.A1_at	---	---
Bt.11219.1.A1_at	3'-phosphoadenosine 5'-phosphosulfate synthase 1	PAPSS1
Bt.22297.1.S1_at	---	---
Bt.17432.1.S1_at	---	---
Bt.20542.1.S1_at	jun B proto-oncogene	JUNB
Bt.4474.1.S1_at	dysbindin (dystrobrevin binding protein 1) domain containing 2	DBNDD2
Bt.231.1.S1_at	thioredoxin	TXN
Bt.16099.1.A1_at	similar to NMDA receptor regulated 1	LOC536676
Bt.18415.1.A1_at	FtsJ methyltransferase domain containing 1	FTSJD1
Bt.17122.2.A1_at	---	---
Bt.21708.1.S1_at	RAB4A, member RAS oncogene family	RAB4A
Bt.2426.1.S1_at	transmembrane protein 101	TMEM101
Bt.6371.1.S1_at	RAN binding protein 10	RANBP10
Bt.27826.1.S1_at	RasGEF domain family, member 1B	RASGEF1B
Bt.11177.1.S1_at	Sortilin 1	SORT1
Bt.13357.1.S1_at	hypothetical LOC508527	LOC508527
Bt.1086.1.S1_at	exocyst complex component 7	EXOC7
Bt.12596.1.S1_at	nucleolar protein 9	NOL9
Bt.1474.1.S1_at	---	---
Bt.10262.1.A1_at	hypothetical LOC281082	LOC281082
Bt.3966.1.S1_at	protein phosphatase 3 (formerly 2B), catalytic subunit, alpha isoform	PPP3CA
Bt.5197.1.S1_at	Similar to Ras-GTPase-activating protein SH3-domain-binding protein	LOC783166
Bt.18715.1.A1_at	---	---
Bt.2195.1.A1_at	guanine nucleotide binding protein (G protein), gamma 10	GNG10
Bt.4184.1.S2_at	hypoxia-inducible factor 1, alpha subunit (basic helix-loop-helix transcription factor)	HIF1A
Bt.3244.1.A1_at	enolase-phosphatase 1	ENOPH1
Bt.7078.1.S2_at	thioredoxin domain containing 5	TXNDC5
Bt.13589.1.A1_at	dual specificity phosphatase 11	DUSP11
Bt.3005.1.S1_at	lactate dehydrogenase B	LDHB
Bt.3981.1.S1_at	hypothetical LOC788761	LOC788761
Bt.20289.1.S1_at	Regulator of chromosome condensation 2	RCC2
Bt.22064.1.A1_at	arginine/serine-rich coiled-coil 2	RSRC2
Bt.2958.1.A1_at	NFKB repressing factor	NKRF
Bt.11597.1.S1_at	LSM6 homolog, U6 small nuclear RNA associated (S. cerevisiae)	LSM6
Bt.16100.1.S1_at	---	---
Bt.22283.1.S1_at	---	---
Bt.23490.1.S1_at	ribosomal protein L30	RPL30
Bt.5305.1.A1_at	nuclear factor (erythroid-derived 2)-like 2	NFE2L2
Bt.5054.1.S1_a_at	ribosomal protein L24	RPL24
Bt.24614.1.S1_at	insulin induced gene 1	INSIG1
Bt.24368.1.S1_at	jumonji domain containing 4	JMJD4
Bt.8254.1.S1_at	actin related protein 2/3 complex, subunit 5, 16kDa	ARPC5
Bt.5963.1.S1_at	isoamyl acetate-hydrolyzing esterase 1 homolog (S. cerevisiae)	IAH1
Bt.17929.2.S1_at	ubiquitin-like modifier activating enzyme 5	UBA5
Bt.4145.1.S1_at	zinc finger, DHHC-type containing 4	ZDHHC4
Bt.6382.1.S1_at	OTU domain containing 5	OTUD5
Bt.1684.1.S1_at	egl nine homolog 1 (C. elegans)	EGLN1
Bt.10814.1.S1_at	coagulation factor II (thrombin) receptor	F2R
Bt.3301.1.S1_at	high-mobility group 20B	HMG20B
Bt.6642.2.S1_at	---	---
Bt.26815.1.S1_at	single-stranded DNA binding protein 2	SSBP2
Bt.20120.2.S1_at	---	---
Bt.70.1.S1_at	NADH dehydrogenase (ubiquinone) 1 beta subcomplex, 10, 22kDa	NDUFB10
Bt.4664.1.S1_at	Yip1 domain family, member 3	YIPF3
Bt.19850.2.S1_at	---	---
Bt.5173.1.A1_at	multiple coagulation factor deficiency 2	MCFD2
Bt.19559.1.S1_at	---	---
Bt.22312.1.S1_at	lon peptidase 1, mitochondrial	LONP1
Bt.20035.1.S1_at	CXXC finger 5	CXXC5
Bt.4393.1.S1_at	WD repeat domain 45	WDR45
Bt.15682.1.A1_at	---	---
Bt.23399.1.S1_at	pyruvate kinase, muscle	PKM2
Bt.11794.1.S1_at	HIG1 domain family, member 1A	HIGD1A
Bt.16911.1.A1_at	---	---
Bt.7648.1.S1_at	ribosomal protein S19	RPS19
Bt.25320.1.S1_at	secernin 3	SCRN3
Bt.4351.1.S1_at	Brain and reproductive organ-expressed (TNFRSF1A modulator)	BRE
Bt.1277.1.S1_a_at	Jumonji, AT rich interactive domain 1C	JARID1C
Bt.9730.1.S1_at	COP9 constitutive photomorphogenic homolog subunit 5 (Arabidopsis)	COPS5
Bt.6520.1.A1_at	frequently rearranged in advanced T-cell lymphomas 2	FRAT2
Bt.8739.1.S1_at	aldehyde dehydrogenase 9 family, member A1	ALDH9A1
Bt.409.1.S1_at	guanine nucleotide binding protein (G protein), gamma 5	GNG5
Bt.28428.1.S1_at	similar to ATPase family AAA domain-containing protein 2B	LOC518785
Bt.14156.2.A1_at	---	---
Bt.10116.1.A1_at	BCL2-associated athanogene 3	BAG3
Bt.11073.1.S1_at	chromosome 9 open reading frame 21 ortholog	C8H9orf21
Bt.13529.1.S1_at	splicing factor 3b, subunit 1, 155kDa	SF3B1
Bt.22840.2.S1_at	CD46 molecule, complement regulatory protein	CD46
Bt.25407.1.S1_at	Similar to G-protein coupled receptor-associated sorting protein 1 (GASP-1)	LOC507696
Bt.13203.1.S1_at	---	---
Bt.656.1.S1_at	---	---
Bt.16273.2.A1_at	---	---
Bt.5346.1.S1_at	ribosomal protein, large, P2	RPLP2
Bt.16839.1.S1_at	---	---
Bt.15323.1.A1_at	---	---
Bt.29643.1.A1_at	---	---
Bt.2728.1.S1_at	histone cluster 1, H1c	HIST1H1C
Bt.15739.1.S1_at	stimulated by retinoic acid 13 homolog (mouse)	STRA13
Bt.13886.2.S1_at	ubiquitin specific peptidase 34	USP34
Bt.13440.1.S1_at	---	---
Bt.10352.1.S1_at	processing of precursor 5, ribonuclease P/MRP subunit (S. cerevisiae)	POP5
Bt.22975.1.S1_at	transportin 1	TNPO1
Bt.13521.1.A1_at	---	---
Bt.16726.1.A1_at	kinesin family member 27	KIF27
Bt.15872.1.S1_at	SLU7 splicing factor homolog (S. cerevisiae)	SLU7
Bt.15708.1.S1_at	MON1 homolog A (yeast)	MON1A
Bt.5225.1.S1_at	mitochondrial ribosomal protein L3	MRPL3
Bt.19999.1.A1_at	FIC domain containing	FICD
Bt.3880.1.S1_at	MARCKS-like 1	MARCKSL1
Bt.29929.1.S1_at	---	---
Bt.20245.1.S1_at	pleckstrin homology domain containing, family O member 1	PLEKHO1
Bt.16252.1.A1_at	---	---
Bt.27257.1.S1_at	hypothetical LOC522319	LOC522319
Bt.21373.2.A1_at	---	---
Bt.21059.3.S1_a_at	similar to ANKHD1-EIF4EBP3 protein	LOC509490
Bt.20944.1.A1_at	RNA binding motif protein 25	RBM25
Bt.25084.1.S1_at	---	---
Bt.17295.1.A1_at	antagonist of mitotic exit network 1 homolog (S. cerevisiae)	AMN1
Bt.3975.1.S1_at	WD repeat domain 85	WDR85
Bt.6400.2.S1_a_at	WD repeat domain 60	WDR60
Bt.1718.3.S1_at	YY1 transcription factor	YY1
Bt.4367.1.S1_at	chromosome 17 open reading frame 62 ortholog	C19H17orf62
Bt.1178.1.S1_at	S100 calcium binding protein A1-like /// S100 calcium binding protein A1	LOC786100 /// S100a1
Bt.5269.1.S1_at	beta-2-microglobulin	B2M
Bt.24979.1.S1_at	CD1e molecule	CD1E
Bt.21322.1.S1_at	Fast skeletal myosin light chain 2	MYLPF
Bt.25020.1.A1_at	---	---
Bt.5080.1.A1_at	chromosome 19 open reading frame 10 ortholog	C7H19orf10
Bt.11717.1.S1_s_at	Pterin-4 alpha-carbinolamine dehydratase/dimerization cofactor of hepatocyte nuclear factor 1 alpha (TCF1) 2	PCBD2
Bt.9122.1.A1_at	---	---
Bt.5524.1.S1_at	YTH domain family, member 2	YTHDF2
Bt.10847.1.S1_at	---	---
Bt.3631.1.S1_at	eukaryotic translation elongation factor 1 gamma	EEF1G
Bt.2131.1.S1_at	CTD (carboxy-terminal domain, RNA polymerase II, polypeptide A) small phosphatase 2	CTDSP2
Bt.28665.1.S1_at	Hypothetical LOC618507	LOC618507
Bt.20738.1.S1_at	fatty acyl CoA reductase 1	FAR1
Bt.10190.1.S1_at	---	---
Bt.19625.1.A1_at	---	---
Bt.13705.1.S1_at	signal sequence receptor, beta (translocon-associated protein beta)	SSR2
Bt.29459.1.A1_at	enhancer of polycomb homolog 2 (Drosophila)	EPC2
Bt.4059.1.S1_at	similar to Membralin	LOC514413
Bt.9940.1.S1_at	malignant T cell amplified sequence 1	MCTS1
Bt.10037.1.S1_at	SCO cytochrome oxidase deficient homolog 1 (yeast)	SCO1
Bt.12359.1.S1_at	---	---
Bt.1696.1.S1_at	sorting and assembly machinery component 50 homolog	SAMM50
Bt.20872.3.S1_a_at	phosphatidylinositol glycan anchor biosynthesis, class O	PIGO
Bt.20145.1.S1_at	PRELI domain containing 1	PRELID1
Bt.27401.1.A1_at	ring finger protein 128	RNF128
Bt.12322.1.S1_at	S-adenosylhomocysteine hydrolase	AHCY
Bt.1452.2.A1_at	---	---
Bt.23277.1.A1_at	heterogeneous nuclear ribonucleoprotein D-like	HNRPDL
Bt.17032.1.A1_at	Cell division cycle 2-like 5 (cholinesterase-related cell division controller)	CDC2L5
Bt.10437.1.S1_at	isoleucyl-tRNA synthetase 2, mitochondrial	IARS2
Bt.18733.1.S1_at	Chloride channel CLIC-like 1	CLCC1
Bt.5458.1.S1_at	poly(A) binding protein, cytoplasmic 1	PABPC1
Bt.4966.1.S1_at	proteasome (prosome, macropain) subunit, beta type, 4	PSMB4
Bt.2486.2.S1_at	molybdenum cofactor synthesis 3	MOCS3
Bt.11076.1.S1_at	UPF0546 membrane protein C1orf91 homolog	LOC100126052
Bt.24229.1.S1_at	---	---
Bt.5107.1.S1_at	cholinergic receptor, nicotinic, beta 1 (muscle)	CHRNB1
Bt.28850.1.S1_at	---	---
Bt.28620.1.S1_at	solute carrier family 27 (fatty acid transporter), member 2	SLC27A2
Bt.10238.1.S1_at	enoyl Coenzyme A hydratase domain containing 1	ECHDC1
Bt.28749.1.S1_at	selenophosphate synthetase 1	SEPHS1
Bt.833.1.A1_at	anaphase promoting complex subunit 5	ANAPC5
Bt.4054.1.S1_at	---	---
Bt.3616.1.S1_at	ribosomal protein L3	Rpl3
Bt.12342.1.S1_at	exocyst complex component 4	EXOC4
Bt.5079.1.S1_at	proteasome (prosome, macropain) 26S subunit, ATPase, 4	PSMC4
Bt.6002.1.S1_at	ATP-binding cassette, sub-family A (ABC1), member 3	ABCA3
Bt.10056.1.S1_at	eukaryotic translation initiation factor 2-alpha kinase 3	EIF2AK3
Bt.24221.1.S1_at	---	---
Bt.25044.2.A1_at	Similar to importin alpha 3	LOC535090
Bt.2098.2.S1_at	Rho guanine nucleotide exchange factor (GEF) 12	ARHGEF12
Bt.22734.1.A1_at	ectonucleotide pyrophosphatase/phosphodiesterase 4 (putative function)	ENPP4
Bt.13128.1.S1_at	succinate dehydrogenase complex, subunit B, iron sulfur (Ip)	SDHB
Bt.1556.1.S1_at	heat-responsive protein 12	HRSP12
Bt.21054.1.A1_at	phosphodiesterase 8A	PDE8A
Bt.5131.1.S1_at	chitinase domain containing 1	CHID1
Bt.10922.1.A1_at	---	---
Bt.3946.3.S1_at	similar to Coiled-coil domain-containing protein 3	LOC509875
Bt.15819.1.A1_a_at	metaxin 2	MTX2
Bt.27232.1.S1_at	---	---
Bt.24895.1.A1_at	ankyrin repeat domain 11	ANKRD11
Bt.265.1.S1_at	ubiquinol-cytochrome c reductase, Rieske iron-sulfur polypeptide 1	UQCRFS1
Bt.11135.1.S1_at	MpV17 mitochondrial inner membrane protein	MPV17
Bt.22737.1.S1_at	erbb2 interacting protein	ERBB2IP
Bt.2806.1.S1_at	chromosome 20 open reading frame 12 ortholog	C13H20ORF12
Bt.28265.2.S1_at	---	---
Bt.29931.1.S1_at	kinesin family member 1C	KIF1C
Bt.5245.2.S1_a_at	ribosomal protein S2	RPS2
Bt.19425.1.S1_at	La ribonucleoprotein domain family, member 4	LARP4
Bt.1808.1.S1_at	cytochrome c-1	CYC1
Bt.2367.1.A1_at	5'-nucleotidase, ecto (CD73)	NT5E
Bt.21724.1.S1_at	Farnesyl-diphosphate farnesyltransferase 1	FDFT1
Bt.22772.2.S1_at	mitochondrial ribosomal protein S33	MRPS33
Bt.6071.1.S1_at	---	---
Bt.9732.2.S1_at	GTP-binding protein 10 (putative)	GTPBP10
Bt.3091.1.S1_at	ribosomal protein L23	RPL23
Bt.2711.1.S1_at	succinate-CoA ligase, alpha subunit	SUCLG1
Bt.1867.1.S1_at	protein phosphatase 1, regulatory (inhibitor) subunit 7	PPP1R7
Bt.13490.1.S1_at	ribosomal protein S6 kinase, 90kDa, polypeptide 5	RPS6KA5
Bt.13562.1.S1_at	---	---
Bt.15698.1.S1_at	coiled-coil domain containing 47	CCDC47
Bt.4738.1.S2_at	calpastatin	CAST
Bt.9401.1.S1_at	KDEL (Lys-Asp-Glu-Leu) endoplasmic reticulum protein retention receptor 1	KDELR1
Bt.29916.1.S1_at	Regulation of nuclear pre-mRNA domain containing 1B	RPRD1B
Bt.7066.1.S1_at	arachidonate 5-lipoxygenase-activating protein	ALOX5AP
Bt.16040.1.S1_at	SH3 domain binding glutamic acid-rich protein like 3	SH3BGRL3
Bt.20163.3.S1_a_at	peptidylprolyl isomerase (cyclophilin)-like 1	PPIL1
Bt.7052.1.S1_at	ribosomal protein L5	RPL5
Bt.7415.1.S1_at	pre-B-cell leukemia homeobox interacting protein 1	PBXIP1
Bt.20977.2.S1_at	Cell cycle progression 1	CCPG1
Bt.11069.1.S1_at	adenylate cyclase 6	ADCY6
Bt.4480.1.S2_at	guanylate cyclase 1, soluble, alpha 3	GUCY1A3
Bt.19398.1.A1_at	---	---
Bt.21551.1.S1_at	uridine-cytidine kinase 1-like 1	UCKL1
Bt.1734.1.S1_at	ER lipid raft associated 2	ERLIN2
Bt.13865.1.A1_at	guanidinoacetate N-methyltransferase	GAMT
Bt.12952.2.S1_a_at	deoxyribonuclease I	DNASE1
Bt.27569.1.A1_at	zinc finger protein 565	ZNF565
Bt.22740.1.A1_at	Core 1 synthase, glycoprotein-N-acetylgalactosamine 3-beta-galactosyltransferase, 1	C1GALT1
Bt.11710.1.S1_at	phosducin-like 3	PDCL3
Bt.22302.1.S1_at	---	---
Bt.1960.1.S1_at	B9 protein domain 2	B9D2
Bt.1595.1.S1_at	cisplatin resistance-associated overexpressed protein	CROP
Bt.29263.1.S1_at	methyltransferase like 11A	METTL11A
Bt.1801.2.S1_a_at	tetraspanin 31	TSPAN31
Bt.29908.1.S1_at	splicing factor, arginine/serine-rich 12	SFRS12
Bt.16064.1.S1_a_at	ribosomal protein L37a	RPL37A
Bt.16145.1.A1_at	Chromosome 9 open reading frame 105 ortholog	H8C9ORF105
Bt.9559.1.S1_at	solute carrier family 25 (mitochondrial carrier; adenine nucleotide translocator), member 5	SLC25A5
Bt.10122.1.S1_at	---	---
Bt.26976.1.S1_at	COX11 homolog, cytochrome c oxidase assembly protein (yeast)	COX11
Bt.8736.2.S1_at	Similar to chromosome 1 open reading frame 9	LOC520588
Bt.5911.1.S1_at	---	---
Bt.16563.1.A1_at	---	---
Bt.470.1.S1_at	coagulation factor II (thrombin)	F2
Bt.1322.1.S1_at	thioredoxin domain containing 1	TXNDC1
Bt.22852.1.S1_at	Matrix-remodelling associated 7	MXRA7
Bt.15729.1.S1_at	proteasome (prosome, macropain) activator subunit 2 (PA28 beta)	PSME2
Bt.21371.1.A1_at	heterogeneous nuclear ribonucleoprotein R	HNRNPR
Bt.21215.1.A1_at	paired-like homeodomain 2	PITX2
Bt.14107.1.S1_at	Transmembrane protein 32	TMEM32
Bt.2501.1.S1_at	---	---
Bt.25187.1.A1_at	Ectonucleotide pyrophosphatase/phosphodiesterase 1	ENPP1
Bt.26673.1.S1_at	Neuroblastoma, suppression of tumorigenicity 1	NBL1
Bt.6065.1.S1_at	hexosaminidase A (alpha polypeptide)	HEXA
Bt.28373.1.S1_at	---	---
Bt.20070.1.S1_at	SIL1 homolog, endoplasmic reticulum chaperone (S. cerevisiae)	SIL1
Bt.10038.1.S1_at	---	---
Bt.13355.1.S1_at	---	---
Bt.7058.1.S1_at	---	---
Bt.2822.1.S1_at	ribosomal protein L8	RPL8
Bt.6910.1.S1_at	---	---
Bt.24270.1.S1_at	heat shock 60kDa protein 1 (chaperonin)	HSPD1
Bt.11237.1.S1_at	YTH domain containing 1	YTHDC1
Bt.7808.1.A1_at	tetraspanin 33	TSPAN33
Bt.20788.1.A1_at	Similar to RP5-1022P6.2	LOC518469
Bt.29544.1.A1_at	outer dense fiber of sperm tails 2-like	ODF2L
Bt.14095.2.S1_at	---	---
Bt.5756.1.A1_at	---	---
Bt.26419.1.S1_a_at	DEAD (Asp-Glu-Ala-Asp) box polypeptide 31	DDX31
Bt.15436.1.S1_s_at	ribosomal protein L10	RPL10
Bt.20977.1.S1_at	---	---
Bt.26842.1.S1_at	RNA binding motif protein 23	RBM23
Bt.10163.1.S1_at	---	---
Bt.13762.1.S1_at	transmembrane protein 50B	TMEM50B
Bt.16722.1.S1_at	---	---
Bt.27442.1.S1_at	hypothetical protein LOC535260	FAM151B
Bt.11230.1.S1_at	1-acylglycerol-3-phosphate O-acyltransferase 9	AGPAT9
Bt.4012.1.S1_at	ribosomal protein L18a	RPL18A
Bt.17107.1.S1_at	chromosome 17 open reading frame 37 ortholog	C19H17orf37
Bt.26817.1.S1_at	---	---
Bt.5422.1.S1_at	pyrroline-5-carboxylate reductase-like	PYCRL
Bt.3826.1.S1_at	lon peptidase 2, peroxisomal	LONP2
Bt.16181.1.A1_at	---	---
Bt.15754.1.S1_at	TIA1 cytotoxic granule-associated RNA binding protein-like 1	TIAL1
Bt.23326.1.S1_at	actin, gamma 1	ACTG1
Bt.24422.1.S1_at	phosphatidylinositol glycan anchor biosynthesis, class B	PIGB
Bt.5542.3.A1_at	---	---
Bt.17968.1.S1_at	similar to proteasome 26S non-ATPase subunit 8	LOC785653
Bt.12649.1.S1_at	inositol monophosphatase domain containing 1	IMPAD1
Bt.20532.1.S1_at	proteasome (prosome, macropain) subunit, beta type, 9 (large multifunctional peptidase 2)	PSMB9
Bt.12167.1.S1_at	UBA domain containing 2	UBAC2
Bt.26464.1.A1_at	---	---
Bt.25046.1.A1_at	---	---
Bt.7343.1.A1_at	---	---
Bt.25567.1.A1_at	Amyloid beta (A4) precursor protein-binding, family B, member 2 (Fe65-like)	APBB2
Bt.12261.1.A1_at	taspase, threonine aspartase, 1	TASP1
Bt.8163.1.S1_at	zinc finger CCCH-type containing 11A	ZC3H11A
Bt.13627.1.A1_at	---	---
Bt.4766.1.S1_at	septin 2	2002-09-01
Bt.16448.2.A1_a_at	splicing factor, arginine/serine-rich 2, interacting protein	SFRS2IP
Bt.26662.1.S1_at	golgi autoantigen, golgin subfamily a, 4	GOLGA4
Bt.12911.1.S1_at	ribosomal protein L26	RPL26
Bt.5211.1.S1_at	ribosomal protein L21	RPL21
Bt.27565.1.S1_at	protein tyrosine phosphatase, receptor type, K	PTPRK
Bt.12831.1.S1_at	ribosomal protein S29	RPS29
Bt.71.1.S1_at	NADH dehydrogenase (ubiquinone) 1 beta subcomplex, 5, 16kDa	NDUFB5
Bt.1157.1.S1_at	microsomal glutathione S-transferase 3	MGST3
Bt.27186.1.S1_at	motile sperm domain containing 2	MOSPD2
Bt.17318.1.S1_at	CKLF-like MARVEL transmembrane domain containing 6	CMTM6
Bt.17308.1.A1_at	---	---
Bt.5040.1.S1_at	ubiquinol-cytochrome c reductase (6.4kD) subunit	UQCR
Bt.21803.1.A1_at	5'-nucleotidase, cytosolic III	NT5C3
Bt.5507.1.S1_at	similar to ribosomal protein L23a /// similar to ribosomal protein L23a /// ribosomal protein L23a	LOC615028 /// LOC786430 /// RPL23A
Bt.25562.1.S1_at	---	---
Bt.9136.1.S1_at	similar to beta-1,2-N-acetylglucosaminyltransferase II /// mannosyl (alpha-1,6-)-glycoprotein beta-1,2-N-acetylglucosaminyltransferase	LOC790576 /// MGAT2
Bt.9969.1.S1_at	phosphatidylinositol transfer protein, beta	PITPNB
Bt.4314.1.S1_at	annexin A2	ANXA2
Bt.13324.2.S1_a_at	isocitrate dehydrogenase 1 (NADP+), soluble /// isocitrate dehydrogenase 3 (NAD+) beta	IDH1 /// IDH3B
Bt.401.2.S1_at	diazepam binding inhibitor (GABA receptor modulator, acyl-Coenzyme A binding protein)	DBI
Bt.5177.1.S1_at	BMP and activin membrane-bound inhibitor homolog (Xenopus laevis)	BAMBI
Bt.23127.1.S1_at	prolylcarboxypeptidase (angiotensinase C)	PRCP
Bt.9844.1.S1_at	---	---
Bt.21443.1.S1_at	Trafficking protein, kinesin binding 1	TRAK1
Bt.3183.3.A1_at	Heterogeneous nuclear ribonucleoprotein K	HNRPK
Bt.20602.1.S1_at	ubiquitin-conjugating enzyme E2B (RAD6 homolog)	UBE2B
Bt.20226.2.A1_at	---	---
Bt.9193.1.S1_at	---	---
Bt.7728.1.A1_at	---	---
Bt.6867.1.A1_at	gypsy retrotransposon integrase 1	GIN1
Bt.9744.1.S1_at	---	---
Bt.3665.1.S1_at	ribosomal protein L4	RPL4
Bt.9322.1.S1_at	coiled-coil domain containing 76	CCDC76
Bt.13584.1.A1_at	hypothetical protein LOC613274	LOC613274
Bt.13704.1.S1_at	signal peptidase complex subunit 2 homolog (S. cerevisiae)	SPCS2
Bt.28398.1.S1_at	brix domain containing 2	BXDC2
Bt.3071.1.S1_at	Cytoskeleton-associated protein 4	CKAP4
Bt.17367.1.S1_at	DnaJ (Hsp40) homolog, subfamily B, member 1	DNAJB1
Bt.842.2.S1_at	Torsin A interacting protein 1	TOR1AIP1
Bt.7908.1.S1_at	similar to ribosomal protein S6-like /// ribosomal protein S6	LOC787914 /// RPS6
Bt.56.1.S1_at	NADH dehydrogenase (ubiquinone) Fe-S protein 6, 13kDa (NADH-coenzyme Q reductase)	NDUFS6
Bt.15677.1.A1_at	---	---
Bt.7432.1.A1_at	---	---
Bt.7805.1.S1_at	nuclear casein kinase and cyclin-dependent kinase substrate 1	NUCKS1
Bt.5804.1.S1_at	spen homolog, transcriptional regulator (Drosophila)	SPEN
Bt.4773.4.S1_at	ATPase, H+ transporting, lysosomal 70kDa, V1 subunit A	ATP6V1A
Bt.24689.1.S1_at	---	---
Bt.4896.1.S1_at	Proliferation-associated 2G4, 38kDa	PA2G4
Bt.29924.1.S1_at	---	---
Bt.3907.1.S2_at	coatomer protein complex, subunit zeta 1	COPZ1
Bt.2056.1.S1_at	N-acylaminoacyl-peptide hydrolase	APEH
Bt.15948.1.S1_at	retinoblastoma 1	RB1
Bt.27081.1.S1_at	polymerase (DNA directed) kappa	POLK
Bt.12054.1.S1_at	Yip1 domain family, member 1	YIPF1
Bt.12912.1.S2_at	collagen, type IV, alpha 1	COL4A1
Bt.22625.1.A1_at	short coiled-coil protein	SCOC
Bt.8041.1.S1_at	penta-EF-hand domain containing 1	PEF1
Bt.615.1.S1_at	monocyte to macrophage differentiation-associated	MMD
Bt.9945.1.S1_at	Amino-terminal enhancer of split	AES
Bt.28695.2.A1_at	FERM domain containing 6	FRMD6
Bt.26726.2.S1_at	pre-B-cell leukemia homeobox 3	PBX3
Bt.28797.1.A1_at	centromere protein N	CENP-N
Bt.3589.2.A1_at	transducin-like enhancer of split 1 (E(sp1) homolog, Drosophila)	TLE1
Bt.16038.1.S1_a_at	copper metabolism (Murr1) domain containing 1	COMMD1
Bt.4136.1.S1_at	chromosome 19 open reading frame 63 ortholog	C18H19ORF63
Bt.460.1.S1_s_at	thiosulfate sulfurtransferase (rhodanese) /// similar to Thiosulfate sulfurtransferase (Rhodanese)	TST /// TST
Bt.20257.2.S1_at	P97Bucentaur-2	P97BCNT2
Bt.10930.1.S1_at	---	---
Bt.5141.1.S2_at	UDP-Gal:betaGlcNAc beta 1,4- galactosyltransferase, polypeptide 1	B4GALT1
Bt.66.1.S1_at	NADH dehydrogenase (ubiquinone) 1 alpha subcomplex, 3, 9kDa	NDUFA3
Bt.18015.1.A1_at	---	---
Bt.20169.1.S1_at	solute carrier family 35, member B2	SLC35B2
Bt.23193.1.S1_at	CD2 (cytoplasmic tail) binding protein 2	CD2BP2
Bt.2527.1.S1_at	Similar to dishevelled 3	LOC539203
Bt.24527.1.S1_at	activating transcription factor 7 interacting protein	ATF7IP
Bt.20140.1.S1_at	hypothetical LOC514490	MGC151666
Bt.2706.1.S1_at	---	---
Bt.13337.1.A1_at	transmembrane protein 66	TMEM66
Bt.15664.1.S1_at	Obg-like ATPase 1	OLA1
Bt.7576.1.S1_at	---	---
Bt.5075.1.S1_at	serine peptidase inhibitor, Kunitz type, 2	SPINT2
Bt.23657.1.A1_at	coiled-coil domain containing 90B	CCDC90B
Bt.20226.1.A1_at	---	---
Bt.11696.1.A1_at	---	---
Bt.3791.1.S1_at	basigin	BSG
Bt.12748.1.S1_at	small nuclear ribonucleoprotein 70kDa polypeptide (RNP antigen)	SNRP70
Bt.23290.1.S1_at	---	---
Bt.29417.1.S1_at	transmembrane protein 30A	TMEM30A
Bt.2147.1.S1_at	---	---
Bt.18408.1.A1_at	coiled-coil domain containing 117 /// hypothetical LOC785632	CCDC117 /// LOC785632
Bt.1082.1.A1_at	---	---
Bt.14023.1.S1_at	hypothetical LOC507997	MGC138989
Bt.15913.1.S1_at	---	---
Bt.23263.1.S1_s_at	heat shock 90kDa protein 1, beta	HSP90AB1
Bt.20604.1.S1_at	threonyl-tRNA synthetase	TARS
Bt.21723.1.A1_at	pelota homolog (Drosophila)	PELO
Bt.23083.1.S2_at	phosducin-like	PDCL
Bt.11924.1.S1_at	signal recognition particle 72kDa	SRP72
Bt.23615.1.S1_at	---	---
Bt.2934.1.S1_at	Ribosomal protein S26	RPS26
Bt.2686.1.S1_at	ribosomal protein S16	RPS16
Bt.20899.1.A1_at	---	---
Bt.8869.1.S1_at	similar to serine/arginine repetitive matrix 2	LOC534002
Bt.2926.1.S1_at	heterogeneous nuclear ribonucleoprotein M	HNRNPM
Bt.15926.1.S1_at	---	---
Bt.4886.1.A1_at	leucine rich repeat containing 17	LRRC17
Bt.853.1.S1_at	mitochondrial ribosomal protein L45	MRPL45
Bt.5261.1.S1_at	glycosylphosphatidylinositol anchor attachment protein 1 homolog (yeast)	GPAA1
Bt.25038.1.S1_at	mediator complex subunit 12	MED12
Bt.23668.1.A1_at	---	---
Bt.20569.3.S1_at	---	---
Bt.3877.1.S1_at	TEA domain family member 2	TEAD2
Bt.8621.1.S1_at	---	---
Bt.12444.1.A1_at	testis expressed 261	TEX261
Bt.19850.1.S1_at	---	---
Bt.21408.1.S1_at	ubiquitin-conjugating enzyme E2S	UBE2S
Bt.5099.1.S1_at	calponin 3, acidic	CNN3
Bt.20982.1.A1_at	GTPase activating protein and VPS9 domains 1	GAPVD1
Bt.3779.1.S1_at	similar to ribosomal protein S15a /// similar to ribosomal protein S15a /// ribosomal protein S15a	LOC616893 /// LOC781186 /// RPS15A
Bt.25234.1.S1_at	GC-rich sequence DNA-binding factor homolog	GCFC
Bt.1422.1.S1_at	---	---
Bt.13526.1.S1_at	Hypothetical LOC539261	LOC539261
Bt.25927.1.A1_at	solute carrier family 35 (UDP-galactose transporter), member A2	SLC35A2
Bt.3050.1.S1_at	eukaryotic translation initiation factor 2B, subunit 2 beta, 39kDa	EIF2B2
Bt.6386.2.S1_at	Chromosome 1 open reading frame 85 ortholog	C3H1orf85
Bt.19773.1.S1_at	---	---
Bt.14566.1.A1_at	G protein-coupled receptor 116	GPR116
Bt.23256.1.S1_at	ubiquitin A-52 residue ribosomal protein fusion product 1	UBA52
Bt.11196.1.S1_at	histidine triad nucleotide binding protein 2	HINT2
Bt.18479.1.A1_at	Zinc finger protein 608	ZNF608
Bt.20942.1.S1_at	---	---
Bt.21697.1.S1_at	WD-repeat protein 33	WDR33
Bt.22066.2.S1_at	KH domain containing, RNA binding, signal transduction associated 1	KHDRBS1
Bt.23285.1.S1_at	Hypothetical LOC616719	LOC616719
Bt.5631.1.S1_at	ATX1 antioxidant protein 1 homolog (yeast)	ATOX1
Bt.8279.2.S1_at	Chromosome 3 open reading frame 60 ortholog	C22H3orf60
Bt.11932.1.S1_at	---	---
Bt.15313.1.S1_at	inhibitor of growth family, member 2	ING2
Bt.3093.1.S1_at	Impact homolog (mouse)	IMPACT
Bt.1876.1.S1_at	peroxisomal biogenesis factor 10	PEX10
Bt.14369.1.A1_at	cytochrome P450, family 39, subfamily A, polypeptide 1	CYP39A1
Bt.26183.1.A1_at	---	---
Bt.25255.1.A1_at	---	---
Bt.7007.1.S1_at	growth hormone inducible transmembrane protein /// hypothetical protein LOC100139659	GHITM /// LOC100139659
Bt.16860.1.A1_at	purine-rich element binding protein A	PURA
Bt.24396.3.A1_at	nudix (nucleoside diphosphate linked moiety X)-type motif 10	NUDT10
Bt.20028.1.S1_at	mannosidase, alpha, class 2C, member 1	MAN2C1
Bt.20450.1.S1_at	---	---
Bt.6086.1.S1_at	Ankyrin 3, node of Ranvier (ankyrin G)	ANK3
Bt.13421.1.S1_at	ATG4 autophagy related 4 homolog D (S. cerevisiae)	ATG4D
Bt.20861.1.A1_at	---	---
Bt.3921.1.S1_at	ribosomal protein S10	RPS10
Bt.6298.1.S1_at	G protein-coupled receptor 125	GPR125
Bt.21097.1.S1_at	Hypothetical LOC522276	MGC152084
Bt.14158.2.S1_at	cullin 5	CUL5
Bt.13543.1.S1_at	Chromosome 1 open reading frame 21 ortholog	H16C1ORF21
Bt.23354.1.S1_at	epoxide hydrolase 1, microsomal (xenobiotic)	EPHX1
Bt.24289.1.A1_at	---	---
Bt.23611.3.S1_at	TCDD-inducible poly(ADP-ribose) polymerase	TIPARP
Bt.25092.1.S1_at	S-adenosylhomocysteine hydrolase-like 1	AHCYL1
Bt.19329.1.A1_at	EF-hand domain family, member D1	EFHD1
Bt.6357.1.S1_at	serine carboxypeptidase 1	SCPEP1
Bt.4971.1.A1_at	transcription elongation factor A (SII)-like 4	TCEAL4
Bt.1370.1.S1_at	argininosuccinate synthetase 1	ASS1
Bt.648.2.S1_at	Leucine rich repeat (in FLII) interacting protein 1	LRRFIP1
Bt.3997.1.A1_at	testis-specific kinase 1	TESK1
Bt.9118.1.S1_at	GDP-mannose 4,6-dehydratase	GMDS
Bt.13352.1.S1_at	Similar to DNA polymerase gamma	LOC533090
Bt.8874.1.S1_at	similar to 5-nucleotidase domain containing 2	LOC514296
Bt.58.1.S1_at	NADH dehydrogenase (ubiquinone) Fe-S protein 4, 18kDa (NADH-coenzyme Q reductase)	NDUFS4
Bt.25226.2.S1_at	---	---
Bt.24983.1.A1_at	similar to dynein, cytoplasmic 2, heavy chain 1	LOC512287
Bt.195.2.S1_at	F-box and leucine-rich repeat protein 11	FBXL11
Bt.4827.1.S1_at	---	---
Bt.793.1.S1_at	ribosomal protein S6 kinase-like 1	RPS6KL1
Bt.1290.1.A1_a_at	proteasome (prosome, macropain) subunit, beta type, 2	PSMB2
Bt.6706.1.S1_at	RNA binding motif protein 8A	RBM8A
Bt.1004.1.A1_at	cleavage and polyadenylation specific factor 6, 68kDa	CPSF6
Bt.8835.1.S1_at	eukaryotic translation initiation factor 2B, subunit 5 epsilon, 82kDa	EIF2B5
Bt.21844.2.S1_at	---	---
Bt.15673.1.A1_at	acyl-Coenzyme A binding domain containing 6	ACBD6
Bt.16329.1.A1_at	TGFB-induced factor homeobox 1	TGIF1
Bt.9590.1.S1_at	similar to Nucleolar pre-ribosomal-associated protein 1 (Protein URB1)	LOC530483
Bt.27031.1.A1_at	RAD50 interactor 1	RINT1
Bt.10898.1.S1_at	serine incorporator 2	SERINC2
Bt.8515.1.S1_at	ubiquitin protein ligase E3 component n-recognin 5	UBR5
Bt.29411.2.A1_at	UHRF1 (ICBP90) binding protein 1-like	UHRF1BP1L
Bt.5082.1.S1_at	Talin 1	TLN1
Bt.27032.1.S1_at	---	---
Bt.2847.1.S1_a_at	myosin, light chain 6, alkali, smooth muscle and non-muscle	MYL6
Bt.6130.1.S1_at	ribophorin II	RPN2
Bt.24735.1.A1_at	---	---
Bt.6567.1.S1_at	---	---
Bt.21306.2.S1_at	---	---
Bt.23339.1.S2_at	hypothetical LOC784205 /// ribosomal protein L15	LOC784205 /// RPL15
Bt.22001.1.A1_at	tetratricopeptide repeat domain 14	TTC14
Bt.12080.1.S1_at	LRRN4 C-terminal like	LRRN4CL
Bt.6446.1.S1_at	growth arrest and DNA-damage-inducible, alpha	GADD45A
Bt.26738.1.A1_at	Hypothetical protein LOC789621	LOC789621
Bt.18378.1.S1_at	Similar to KIAA1014 protein	LOC535649
Bt.3458.2.S1_at	Eukaryotic translation initiation factor 2, subunit 2 beta, 38kDa	EIF2S2
Bt.20644.1.A1_at	transmembrane protein 19	TMEM19
Bt.926.1.S1_at	---	---
Bt.6505.1.A1_at	---	---
Bt.6427.1.S1_at	chaperonin containing TCP1, subunit 4 (delta)	CCT4
Bt.26875.1.A1_at	Similar to N-acetylated alpha-linked acidic dipeptidase 2	LOC783075
Bt.18113.1.S1_a_at	interleukin enhancer binding factor 2, 45kDa	ILF2
Bt.23212.1.S1_at	sterol-C4-methyl oxidase-like	SC4MOL
Bt.27479.1.A1_at	hypothetical LOC540295	MGC142488
Bt.3152.1.S1_at	endoplasmic reticulum protein 29	ERP29
Bt.13376.1.S1_at	dehydrogenase/reductase (SDR family) member 1	DHRS1
[truncated: 6,921 more rows]
