# Supplementary material for: Transcriptome dynamics and molecular cross-talk between bovine oocyte and its companion cumulus cells
Source: BMC Genomics. 2011 Jan 24;12:57. doi: 10.1186/1471-2164-12-57 (PMC3045333; doi:10.1186/1471-2164-12-57)
Supplement: Additional file 5 — List of transcripts that are expressed only MII CCs. [file 1471-2164-12-57-S5.XLS]

## Sheet: Tabelle1
	Transcripts exclusively expressed in MII oocytes relative to CCs
Probe.Set.ID	Gene.Title	Gene.Symbol
Bt.7207.1.S1_at	zona pellucida glycoprotein 4	ZP4
Bt.25355.1.A1_at	NLR family, pyrin domain containing 5	NLRP5
Bt.26882.1.A1_at	chromosome 11 open reading frame 16	C11orf16
Bt.511.1.S1_at	zona pellucida glycoprotein 3 (sperm receptor)	ZP3
Bt.10952.1.A1_at	similar to transducin-like enhancer of split 6 (E(sp1) homolog, Drosophila)	LOC783914
Bt.27030.1.S1_at	RNA binding motif protein 35A	RBM35A
Bt.9569.1.S1_at	tumor-associated calcium signal transducer 1	TACSTD1
Bt.18080.3.A1_at	Similar to TESC protein	LOC509794
Bt.29214.1.A1_at	insulin-like growth factor 2 mRNA binding protein 3	IGF2BP3
Bt.28191.1.S1_at	---	---
Bt.16624.1.A1_at	Similar to Family with sequence similarity 81, member A	LOC538402
Bt.26983.1.S1_at	caspase 1, apoptosis-related cysteine peptidase (interleukin 1, beta, convertase)	CASP1
Bt.26472.1.A1_at	V-mos Moloney murine sarcoma viral oncogene homolog	MOS
Bt.21044.1.A1_at	---	---
Bt.27324.1.A1_at	cyclin M2	CNNM2
Bt.13778.1.A1_at	---	---
Bt.11579.1.A1_at	DEAD (Asp-Glu-Ala-Asp) box polypeptide 25	DDX25
Bt.15246.1.S1_at	hypothetical LOC507942	MGC152281
Bt.21546.1.S1_at	similar to ATPase, Class II, type 9A	LOC516579
Bt.27163.1.A1_at	Hypothetical protein LOC784144	LOC784144
Bt.102.1.S1_at	myogenic factor 5	MYF5
Bt.18568.1.A1_at	Rap GTPase interactor	RADIL
Bt.13619.1.A1_at	---	---
Bt.13902.1.S1_at	interferon regulatory factor 8	IRF8
Bt.28068.1.S1_at	---	---
Bt.6658.2.A1_at	family with sequence similarity 46, member B	FAM46B
Bt.7208.1.S1_at	zona pellucida glycoprotein 2 (sperm receptor)	ZP2
Bt.28443.2.S1_at	Microtubule associated monoxygenase, calponin and LIM domain containing 2	MICAL2
Bt.19757.1.A1_at	---	---
Bt.26160.1.A1_s_at	maelstrom homolog (Drosophila)	MAEL
Bt.27202.1.A1_at	sclerostin domain containing 1	SOSTDC1
Bt.27123.1.A1_at	ecotropic viral integration site 1	EVI1
Bt.28379.1.S1_at	ubiquitin-like with PHD and ring finger domains 1	UHRF1
Bt.16487.1.S1_at	claudin 10	CLDN10
Bt.26293.1.A1_at	Slowmo homolog 1 (Drosophila)	SLMO1
Bt.24549.1.A1_at	transketolase-like 1	TKTL1
Bt.8371.1.S1_at	---	---
Bt.26950.1.A1_at	solute carrier family 39 (zinc transporter), member 12	SLC39A12
Bt.3774.1.A1_at	Rho family GTPase 1	RND1
Bt.22954.1.S1_at	bone morphogenetic protein 15	BMP15
Bt.22768.1.A1_at	Similar to polydom	LOC781282
Bt.24814.1.S1_at	similar to mutS homolog 5	LOC100139295
Bt.27156.1.A1_s_at	---	---
Bt.28192.2.S1_at	interferon regulatory factor 6	IRF6
Bt.18955.2.A1_at	---	---
Bt.7047.1.S1_at	growth differentiation factor 9	GDF9
Bt.21721.1.A1_at	ubiquitin specific peptidase 2	USP2
Bt.3948.1.S1_at	cadherin 3, type 1, P-cadherin (placental)	CDH3
Bt.16671.1.A1_at	---	---
Bt.16876.1.A1_at	---	---
Bt.2771.1.A1_at	seizure related 6 homolog (mouse)	SEZ6
Bt.29953.2.S1_at	cyclin Y-like 1	CCNYL1
Bt.20905.1.S1_at	zeta-chain (TCR) associated protein kinase 70kDa	ZAP70
Bt.18673.1.A1_at	---	---
Bt.27920.1.A1_at	hematopoietically expressed homeobox	HHEX
Bt.13326.1.S1_at	growth arrest-specific 7	GAS7
Bt.16926.1.A1_at	---	---
Bt.28987.1.S1_at	---	---
Bt.26616.1.S1_at	hypothetical LOC519307	LOC519307
Bt.17332.1.S1_at	similar to mineralocorticoid receptor	LOC537614
Bt.17332.3.A1_at	Similar to mineralocorticoid receptor	LOC613833
Bt.27582.1.S1_at	---	---
Bt.27446.1.A1_at	---	---
Bt.13026.1.S1_at	nuclear receptor subfamily 0, group B, member 1	NR0B1
Bt.16979.3.S1_at	---	---
Bt.23669.1.A1_at	---	---
Bt.9412.1.S1_at	Similar to collagen, type XIV, alpha 1	LOC781493
Bt.26594.1.S1_at	---	---
Bt.6250.1.S1_at	---	---
Bt.20157.1.S1_at	glutaminase 2 (liver, mitochondrial)	GLS2
Bt.1522.1.A1_at	similar to Putative hexokinase HKDC1 (Hexokinase domain-containing protein 1)	LOC614824
Bt.14100.1.S1_at	olfactomedin 4	OLFM4
Bt.27393.1.A1_at	hypothetical protein C10orf132	C10orf132
Bt.16897.1.A1_at	---	---
Bt.19449.1.A1_at	mab-21-like 1 (C. elegans)	MAB21L1
Bt.19823.1.A1_at	Translocation associated membrane protein 2	TRAM2
Bt.27747.1.A1_at	Tudor and KH domain containing	TDRKH
Bt.27419.1.S1_at	SRY (sex determining region Y)-box 2	SOX2
Bt.26356.1.A1_at	glutamate decarboxylase 1 (brain, 67kDa)	GAD1
Bt.11641.1.S1_at	thrombospondin 4	THBS4
Bt.25031.1.S1_at	neuron navigator 3	NAV3
Bt.24501.1.A1_at	ALX homeobox 1	ALX1
Bt.5976.1.S1_at	---	---
Bt.18692.1.S1_at	---	---
Bt.11920.1.A1_at	Similar to neuregulin 2	LOC783452
Bt.15915.1.S1_at	---	---
Bt.14726.1.A1_at	carbamoyl-phosphate synthetase 1, mitochondrial	CPS1
Bt.580.1.S1_at	neurofilament, light polypeptide 68kDa	NEFL
Bt.797.1.S1_at	hydrogen voltage-gated channel 1	HVCN1
Bt.2657.1.S1_a_at	fermitin family homolog 3 (Drosophila)	FERMT3
Bt.27472.1.A1_at	---	---
Bt.16823.1.A1_at	Polycomb group ring finger 5	PCGF5
Bt.1347.1.S1_at	SEC16 homolog B (S. cerevisiae)	SEC16B
Bt.6670.1.S1_at	Hairy/enhancer-of-split related with YRPW motif 1	HEY1
Bt.25164.1.A1_at	tetraspanin 19	TSPAN19
Bt.19616.1.A1_at	SIX homeobox 1	SIX1
Bt.18623.1.A1_at	microtubule-associated protein, RP/EB family, member 2	MAPRE2
Bt.17096.1.S1_at	synaptonemal complex protein 3	SYCP3
Bt.12598.1.S1_at	Cartilage intermediate layer protein, nucleotide pyrophosphohydrolase	CILP
Bt.29205.1.A1_at	---	---
Bt.20134.1.S1_at	carboxypeptidase N, polypeptide 1	CPN1
Bt.9130.2.A1_at	similar to Uncharacterized FAM18-like protein CG5021	LOC100139027
Bt.13871.1.S1_at	---	---
Bt.14110.1.S1_at	---	---
Bt.28638.1.A1_at	---	---
Bt.11044.1.S1_at	cyclic AMP-regulated phosphoprotein, 21 kDa	ARPP-21
Bt.22489.1.S1_at	---	---
Bt.22869.1.S2_at	fatty acid binding protein 5	FABP5
Bt.12607.1.A1_at	similar to 5033413D22Rik protein	LOC515167
Bt.22461.1.S1_at	---	---
Bt.13650.2.A1_at	similar to Myosin-Vb	LOC514078
Bt.26985.1.A1_at	T-cell leukemia/lymphoma 1A	TCL1A
Bt.14272.1.A1_at	---	---
Bt.9577.1.S1_a_at	chemokine (C-C motif) ligand 25	CCL25
Bt.26760.1.S1_at	arrestin domain containing 2	ARRDC2
Bt.16568.2.A1_at	Sestrin 1	SESN1
Bt.22314.1.S1_at	centromere protein P	CENPP
Bt.16050.1.S1_at	solute carrier family 25 (mitochondrial carrier: glutamate), member 22	SLC25A22
Bt.17468.1.A1_at	---	---
Bt.25669.1.S1_at	Mucolipin 2	MCOLN2
Bt.25578.1.A1_at	---	---
Bt.23612.1.S1_at	POU class 5 homeobox 1	POU5F1
Bt.26222.1.A1_at	similar to growth differentiation factor 3 /// similar to growth differentiation factor 3	LOC504995 /// LOC786521
Bt.2818.2.S1_a_at	nudix (nucleoside diphosphate linked moiety X)-type motif 2	NUDT2
Bt.20223.2.S1_at	Interleukin 17D	IL17D
Bt.16709.1.A1_at	---	---
Bt.15658.1.S1_at	---	---
Bt.28566.1.S1_at	---	---
Bt.26920.2.A1_a_at	---	---
Bt.2430.1.S1_at	PIF1 5'-to-3' DNA helicase homolog (S. cerevisiae)	PIF1
Bt.2157.1.S1_a_at	retinitis pigmentosa GTPase regulator interacting protein 1	RPGRIP1
Bt.20920.1.S1_at	peroxisome proliferator-activated receptor gamma, coactivator 1 alpha	PPARGC1A
Bt.18545.1.A1_at	RAB22A, member RAS oncogene family	RAB22A
Bt.21087.1.A1_at	transcription factor 19 (SC1)	TCF19
Bt.18840.1.S1_at	adenylate cyclase 2 (brain)	ADCY2
Bt.444.1.S1_at	phosphodiesterase 6C, cGMP-specific, cone, alpha prime	PDE6C
Bt.25499.1.A1_at	---	---
Bt.8063.1.S1_at	HMP19 protein	HMP19
Bt.639.1.S1_at	cell division cycle 20 homolog (S. cerevisiae)	CDC20
Bt.5555.1.S1_at	visual system homeobox 1	VSX1
Bt.16004.1.A1_at	myosin, heavy chain 8, skeletal muscle, perinatal	MYH8
Bt.2578.1.A1_at	Hypothetical LOC534560	MGC152232
Bt.20216.2.S1_at	ribose 5-phosphate isomerase A	RPIA
Bt.27837.1.S1_at	phosphotyrosine interaction domain containing 1	PID1
Bt.18253.1.A1_at	Similar to glutamate receptor interacting protein 1	LOC518313
Bt.24810.1.S1_at	Arginine decarboxylase	ADC
Bt.5957.1.S1_at	---	---
Bt.28051.1.S1_at	ankyrin repeat domain 40	ANKRD40
Bt.15419.1.S1_at	grancalcin, EF-hand calcium binding protein	GCA
Bt.26612.1.S1_at	regulator of G-protein signaling 16	RGS16
Bt.22984.1.S1_a_at	glucosaminyl (N-acetyl) transferase 3, mucin type	GCNT3
Bt.18328.2.A1_a_at	synuclein, alpha interacting protein	SNCAIP
Bt.28171.1.S1_at	plastin 1 (I isoform)	PLS1
Bt.24218.1.S1_at	cell division cycle 6 homolog (S. cerevisiae)	CDC6
Bt.22042.1.S1_at	transmembrane protein 30B	TMEM30B
Bt.6858.1.S1_at	RasGEF domain family, member 1A	RASGEF1A
Bt.13219.1.S1_at	hexamthylene bis-acetamide inducible 2	HEXIM2
Bt.1907.1.S1_at	hypothetical LOC614490	LOC614490
Bt.27541.1.A1_at	zinc finger and BTB domain containing 5	ZBTB5
Bt.15730.2.S1_at	kinesin family member 2C	KIF2C
Bt.21390.1.S1_at	collagen, type II, alpha 1	COL2A1
Bt.20247.1.S1_at	family with sequence similarity 117, member A	FAM117A
Bt.22849.1.S1_at	---	---
Bt.12222.1.S1_at	---	---
Bt.29955.1.A1_at	---	---
Bt.16951.1.A1_at	frizzled homolog 2 (Drosophila)	FZD2
Bt.28168.1.A1_at	ADP-ribosylation factor-like 15	ARL15
Bt.20481.2.S1_at	---	---
Bt.5892.1.S1_at	Chromosome 6 open reading frame 25	C6orf25
Bt.4210.1.A1_a_at	kininogen 1	KNG1
Bt.22959.1.S1_at	Ras homolog enriched in brain like 1	RHEBL1
Bt.22982.1.A1_at	Src homology 2 domain containing F	SHF
Bt.2952.1.A1_at	similar to sialic acid binding Ig-like lectin 5	LOC511180
Bt.25530.1.A1_at	FERM domain containing 5	FRMD5
Bt.27319.2.S1_at	cell division cycle associated 8	CDCA8
Bt.24532.1.A1_at	interleukin 17 receptor B	IL17RB
Bt.27330.2.S1_at	hypothetical LOC532883	LOC532883
Bt.27144.1.S1_at	homeobox A9	HOXA9
Bt.16817.1.A1_at	LY6/PLAUR domain containing 6B	LYPD6B
Bt.3949.1.S2_at	6-phosphofructo-2-kinase/fructose-2,6-biphosphatase 2	PFKFB2
Bt.12876.2.S1_at	ligase I, DNA, ATP-dependent	LIG1
Bt.25580.1.A1_at	---	---
Bt.24897.1.A1_at	---	---
Bt.11016.1.S1_at	---	---
Bt.25472.1.A1_at	leucine rich repeat containing 34	LRRC34
Bt.7651.1.S1_at	ankyrin repeat and SOCS box-containing 11	ASB11
Bt.17791.1.A1_at	Lactate dehydrogenase C	LDHC
Bt.27959.1.S1_at	claudin 23	CLDN23
Bt.27865.2.S1_at	similar to Protein VPRBP (HIV-1 Vpr-binding protein) (VprBP) (Vpr-interacting protein) (DDB1- and CUL4-associated factor 1) /// Vpr (HIV-1) binding protein	LOC541079 /// VPRBP
Bt.24464.1.A1_at	---	---
Bt.28476.1.S1_at	monoacylglycerol O-acyltransferase 1	MOGAT1
Bt.24933.1.S1_at	retinoic acid receptor responder (tazarotene induced) 1	RARRES1
Bt.10696.1.S1_at	cell division cycle associated 3	CDCA3
Bt.10090.1.S1_at	---	---
Bt.562.1.S1_at	6-phosphofructo-2-kinase/fructose-2,6-biphosphatase 1	PFKFB1
Bt.25006.1.S1_at	Serine/threonine kinase 33	STK33
Bt.18266.1.A1_at	---	---
Bt.12691.1.A1_at	Epidermal growth factor receptor pathway substrate 8	EPS8
Bt.5497.1.S1_a_at	neurexin 1	NRXN1
Bt.18081.2.S1_at	kinesin family member 20A	KIF20A
Bt.9150.1.A1_at	---	---
Bt.4110.1.S1_at	histamine receptor H1	HRH1
Bt.18126.1.A1_at	prickle homolog 1	PRICKLE1
Bt.10136.1.S1_at	---	---
Bt.20243.3.A1_at	Solute carrier family 25, member 26	SLC25A26
Bt.28098.1.S1_at	adhesion molecule, interacts with CXADR antigen 1	AMICA1
Bt.29250.1.S1_at	---	---
Bt.9070.2.S1_at	---	---
Bt.26429.1.A1_at	---	---
Bt.28079.1.A1_at	---	---
Bt.16256.2.S1_at	potassium channel tetramerisation domain containing 9	KCTD9
Bt.16166.1.A1_at	---	---
Bt.16103.1.S1_at	apolipoprotein B	APOB
Bt.26904.1.S1_at	similar to dedicator of cytokinesis 2	LOC510083
Bt.143.1.S1_at	neutrophil cytosolic factor 2	NCF2
Bt.22705.1.A1_at	---	---
Bt.27571.1.A1_at	Gametocyte specific factor 1	GTSF1
Bt.18055.1.A1_at	Similar to FLJ00068 protein	LOC509753
Bt.26792.1.S1_at	RAS guanyl releasing protein 2 (calcium and DAG-regulated)	RASGRP2
Bt.13162.1.S1_at	keratin 5	KRT5
Bt.20003.1.A1_at	tyrosine aminotransferase	TAT
Bt.467.1.S1_at	microtubule-associated protein tau	MAPT
Bt.27251.1.A1_at	Similar to membrane associated guanylate kinase, WW and PDZ domain containing 1	LOC783484
Bt.3857.2.S1_at	---	---
Bt.24610.1.A1_at	Armadillo repeat containing 2	ARMC2
Bt.5819.1.S1_at	forkhead box M1	FOXM1
Bt.26081.1.A1_at	lysophosphatidylcholine acyltransferase 2	LPCAT2
Bt.9699.1.S1_at	cytochrome P450, family 26, subfamily A, polypeptide 1	CYP26A1
Bt.20913.1.S1_at	transcriptional adaptor 2 (ADA2 homolog, yeast)-like	TADA2L
Bt.6523.1.A1_at	---	---
Bt.24963.1.A1_at	two pore segment channel 1	TPCN1
Bt.6619.1.S1_at	coronin 6	CORO6
Bt.18748.1.A1_at	protein tyrosine phosphatase, receptor type, B	PTPRB
Bt.20681.1.A1_at	RING1 and YY1 binding protein	RYBP
Bt.748.2.A1_at	---	---
Bt.18285.1.A1_at	NK2 homeobox 2	NKX2-2
Bt.24259.3.S1_at	mitochondrial fission regulator 1	MTFR1
Bt.4795.1.S1_at	solute carrier family 6 (neurotransmitter transporter, serotonin), member 4	SLC6A4
Bt.21654.1.S1_at	---	---
Bt.16213.1.S1_at	metallothionein 3	MT3
Bt.17609.1.A1_at	oxoglutarate dehydrogenase-like	OGDHL
Bt.17967.1.A1_at	---	---
Bt.7524.1.A1_at	SIX homeobox 3	SIX3
Bt.20360.1.A1_at	NUAK family, SNF1-like kinase, 2	NUAK2
Bt.3699.1.S1_at	dynein, cytoplasmic 1, intermediate chain 1	DYNC1I1
Bt.6521.1.A1_at	par-6 partitioning defective 6 homolog beta (C. elegans)	PARD6B
Bt.20623.1.A1_at	---	---
Bt.25016.1.S1_at	similar to early B-cell factor	LOC537712
Bt.28687.1.A1_at	similar to ZMYM6 protein	LOC618247
Bt.6392.1.S1_at	Transient receptor potential cation channel, subfamily M, member 6	TRPM6
Bt.8135.1.S1_at	lecithin retinol acyltransferase (phosphatidylcholine--retinol O-acyltransferase)	LRAT
Bt.21819.1.S1_at	proline-serine-threonine phosphatase interacting protein 1	PSTPIP1
Bt.4271.2.S1_at	CD58 molecule	CD58
Bt.26812.1.S1_at	---	---
Bt.4635.1.S1_at	calponin 2	CNN2
Bt.3361.1.S1_at	CDC42 binding protein kinase gamma	CDC42BPG
Bt.19779.1.A1_at	---	---
Bt.29063.1.A1_at	---	---
Bt.6362.1.A1_at	similar to lipase, hormone-sensitive	LOC785088
Bt.18867.1.A1_at	---	---
Bt.9214.1.A1_at	solute carrier family 45, member 4	SLC45A4
Bt.28328.1.A1_at	---	---
Bt.2111.1.S1_a_at	origin recognition complex, subunit 1-like (yeast)	ORC1L
Bt.9248.1.A1_at	RELT tumor necrosis factor receptor	RELT
Bt.11739.1.S1_a_at	signal transducing adaptor family member 2	STAP2
Bt.24790.2.A1_at	protein tyrosine phosphatase, receptor type, G	PTPRG
Bt.25473.1.A1_at	---	---
Bt.17048.3.A1_a_at	spermatogenesis associated, serine-rich 1	SPATS1
Bt.16296.1.A1_at	ATPase, Ca++ transporting, cardiac muscle, slow twitch 2	ATP2A2
Bt.19700.1.A1_at	---	---
Bt.14379.1.A1_at	GINS complex subunit 3 (Psf3 homolog)	GINS3
Bt.22180.1.S1_at	C-type lectin superfamily 4, member G	CLEC4G
Bt.11273.1.S1_at	mediator complex subunit 20	MED20
Bt.21400.1.A1_s_at	nuclear autoantigenic sperm protein (histone-binding)	NASP
Bt.25965.2.S1_at	nuclear receptor co-repressor 1	NCOR1
Bt.13934.1.S1_at	CD3g molecule, gamma (CD3-TCR complex)	CD3G
Bt.22479.1.S1_at	cytoplasmic polyadenylation element binding protein 4	CPEB4
Bt.28550.1.S1_at	---	---
Bt.1873.2.A1_at	hypothetical LOC789276 /// neuron specific gene family member 1	LOC789276 /// NSG1
Bt.26060.1.A1_at	Bruton agammaglobulinemia tyrosine kinase	BTK
Bt.18914.2.S1_at	---	---
Bt.27298.1.A1_at	similar to apoptotic peptidase activating factor 1	LOC537782
Bt.6125.2.S1_at	jagged 1 (Alagille syndrome)	JAG1
Bt.51.1.S1_at	cyclin-dependent kinase 5	CDK5
Bt.21917.1.S1_at	pyridoxal (pyridoxine, vitamin B6) phosphatase	PDXP
Bt.21943.1.S1_at	UDP-Gal:betaGlcNAc beta 1,4- galactosyltransferase, polypeptide 6	B4GALT6
Bt.27767.1.A1_at	GDNF family receptor alpha 2	GFRA2
Bt.3362.1.S1_at	periplakin	PPL
Bt.27681.1.A1_at	toll-like receptor adaptor molecule 2	TICAM2
Bt.1295.1.S1_at	---	---
Bt.24480.1.S1_at	similar to phosphoinositide-binding protein PIP3-E	LOC516875
Bt.4793.1.S1_at	solute carrier family 12 (sodium/potassium/chloride transporters), member 2	SLC12A2
Bt.22669.1.S1_at	WD repeat domain 20	WDR20
Bt.12240.1.A1_at	---	---
Bt.17278.3.S1_a_at	branched chain aminotransferase 1, cytosolic	BCAT1
Bt.24293.1.A1_at	betaine-homocysteine methyltransferase	BHMT
Bt.25368.1.A1_at	RNA binding protein with multiple splicing 2	RBPMS2
Bt.29458.1.S1_at	Sarcoma antigen NY-SAR-48	NY-SAR-48
Bt.13052.1.S1_at	X-linked inhibitor of apoptosis	XIAP
Bt.6151.1.S1_at	colony stimulating factor 1 receptor	CSF1R
Bt.23542.1.S1_at	RNA binding motif protein 38	RBM38
Bt.12550.1.S1_at	IQ motif containing GTPase activating protein 3	IQGAP3
Bt.29257.1.A1_at	---	---
Bt.13445.1.S1_at	Cytochrome b5 type B (outer mitochondrial membrane)	CYB5B
Bt.27627.1.A1_at	syntrophin, alpha 1 (dystrophin-associated protein A1, 59kDa, acidic component)	SNTA1
Bt.24772.1.A1_at	inositol hexaphosphate kinase 1	IHPK1
Bt.14520.1.A1_at	CD109 molecule	CD109
Bt.22576.3.S1_at	protein phosphatase 1, regulatory (inhibitor) subunit 3D	PPP1R3D
Bt.28069.1.S1_at	transmembrane and immunoglobulin domain containing 1	TMIGD1
Bt.1206.1.S1_at	B-box and SPRY domain containing	BSPRY
Bt.27323.1.S1_at	Transmembrane protein 52	TMEM52
Bt.18503.1.A1_at	Peptidylprolyl isomerase H (cyclophilin H)	PPIH
Bt.25541.1.A1_at	coiled-coil domain containing 135	CCDC135
Bt.27445.1.A1_at	ELAV (embryonic lethal, abnormal vision, Drosophila)-like 3 (Hu antigen C)	ELAVL3
Bt.13793.1.A1_at	Similar to Probable phospholipid-transporting ATPase VA (P-locus fat-associated ATPase)	LOC510723
Bt.25370.1.A1_at	---	---
Bt.992.1.A1_at	---	---
Bt.18132.1.A1_at	Rho guanine nucleotide exchange factor (GEF) 5	ARHGEF5
Bt.27231.1.S1_at	V-maf musculoaponeurotic fibrosarcoma oncogene homolog G (avian)	MAFG
Bt.17619.1.A1_at	similar to potassium voltage-gated channel, shaker-related subfamily, member 3	LOC525507
Bt.212.1.S1_at	protein phosphatase 3 (formerly 2B), regulatory subunit B, alpha isoform	PPP3R1
Bt.28346.2.S1_at	non-SMC condensin I complex, subunit H	NCAPH
Bt.27053.1.A1_at	G protein-coupled receptor 1	GPR1
Bt.931.1.S1_at	similar to phospholipase C, gamma 2	LOC511659
Bt.5319.3.A1_at	Leo1, Paf1/RNA polymerase II complex component, homolog (S. cerevisiae)	LEO1
Bt.3046.1.S1_at	Snail homolog 1 (Drosophila)	SNAI1
Bt.17117.1.A1_at	---	---
Bt.5844.1.S1_at	chromosome 17 open reading frame 39 ortholog	C19H17ORF39
Bt.14266.1.A1_a_at	agmatine ureohydrolase (agmatinase)	AGMAT
Bt.18422.1.S1_at	similar to transcriptional adaptor 2 (ADA2 homolog, yeast)-beta	LOC515581
Bt.709.1.S1_at	lysophosphatidylcholine acyltransferase 4	LPCAT4
Bt.27870.1.S1_at	connector enhancer of kinase suppressor of Ras 1 /// similar to Connector enhancer of kinase suppressor of ras 1 (Connector enhancer of KSR1) (hCNK1) (Connector enhancer of KSR-like) (CNK homolog protein 1)	CNKSR1 /// LOC783017
Bt.12567.1.A1_at	similar to HRAS-like suppressor	LOC784776
Bt.2737.1.S1_at	carbonic anhydrase III, muscle specific	CA3
Bt.1402.2.S1_at	guanine nucleotide binding protein (G protein), alpha activating activity polypeptide O	GNAO1
Bt.29516.1.S1_at	---	---
Bt.17016.1.S1_at	---	---
Bt.1739.1.S1_at	Frizzled homolog 4 (Drosophila)	FZD4
Bt.8637.1.S1_at	similar to F47B8.14	LOC525174
Bt.16057.3.A1_a_at	hypothetical LOC540019	MGC159903
Bt.27608.1.A1_at	---	---
Bt.6694.1.S1_at	Hypothetical LOC521064	LOC521064
Bt.24860.1.A1_at	---	---
Bt.11140.1.S1_at	---	---
Bt.23550.1.S1_at	diacylglycerol O-acyltransferase homolog 2 (mouse)	DGAT2
Bt.28389.1.A1_at	elongation factor RNA polymerase II	ELL
Bt.28172.2.A1_at	V-set and immunoglobulin domain containing 1	VSIG1
Bt.21061.1.A1_at	---	---
Bt.26336.1.A1_at	neurexophilin 1	NXPH1
Bt.1992.1.S1_at	chromosome 11 open reading frame 51 ortholog /// similar to Uncharacterized protein C11orf51	C15H11ORF51 /// LOC782016
Bt.727.3.S1_at	Coiled-coil domain containing 53	CCDC53
Bt.16267.1.A1_at	---	---
Bt.8319.1.S1_at	mitochondrial tumor suppressor 1	MTUS1
Bt.3195.1.S1_at	solute carrier family 7 (cationic amino acid transporter, y+ system), member 9	SLC7A9
Bt.27037.1.A1_at	Cadherin-like 23	CDH23
Bt.21078.2.S1_at	---	---
Bt.9948.1.S1_at	---	---
Bt.2927.1.A1_at	family with sequence similarity 110, member A	FAM110A
Bt.26911.1.A1_at	TAF3 RNA polymerase II, TATA box binding protein (TBP)-associated factor, 140kDa	TAF3
Bt.14657.1.A1_at	Bcl2-like 14 (apoptosis facilitator)	BCL2L14
Bt.12140.1.S1_at	Mucin 13, cell surface associated	MUC13
Bt.136.1.S1_at	uncoupling protein 3 (mitochondrial, proton carrier)	UCP3
Bt.28317.1.S1_at	Carbonic anhydrase IX	CA9
Bt.923.2.S1_at	zinc finger, CCHC domain containing 3	ZCCHC3
Bt.26627.1.S1_at	HNF1 homeobox B	HNF1B
Bt.28023.1.S1_at	seminal vesicle secretory protein 109	PDC-109
Bt.21645.2.S1_at	stromal antigen 3	STAG3
Bt.6522.1.A1_at	---	---
Bt.10952.2.S1_at	---	---
Bt.29697.1.S1_at	ADP-ribosyltransferase 3	ART3
Bt.28355.1.S1_at	---	---
Bt.21909.1.S1_at	peroxisomal membrane protein 4, 24kDa	PXMP4
Bt.17311.2.S1_at	retinitis pigmentosa 2 (X-linked recessive)	RP2
Bt.11199.1.S1_at	myozenin 1	MYOZ1
Bt.199.1.S1_at	prepronociceptin	PNOC
Bt.4057.1.S1_at	myosin, heavy chain 10, non-muscle	MYH10
Bt.25443.1.A1_at	solute carrier family 6 (neurotransmitter transporter, GABA), member 1	SLC6A1
Bt.16155.1.A1_at	---	---
Bt.28603.1.A1_at	PAS domain containing serine/threonine kinase	PASK
Bt.16659.1.A1_at	Hypothetical protein LOC790425	LOC790425
Bt.11386.1.S1_at	similar to Zinc finger homeobox protein 3 (Zinc finger homeodomain protein 3) (ZFH-3) (Alpha-fetoprotein enhancer-binding protein) (AT motif-binding factor) (AT-binding transcription factor 1)	LOC510844
Bt.26963.1.S1_at	hematopoietic SH2 domain containing	HSH2D
Bt.27151.1.A1_at	zinc finger, CW type with PWWP domain 1	ZCWPW1
Bt.27611.1.S1_at	similar to zinc finger protein of the cerebellum 2	LOC514433
Bt.9431.1.S1_at	REX1, RNA exonuclease 1 homolog (S. cerevisiae)	REXO1
Bt.17379.1.A1_at	dimethylglycine dehydrogenase	DMGDH
Bt.15886.1.S1_at	acyl-CoA synthetase long-chain family member 5	ACSL5
Bt.18116.1.S1_at	poly (ADP-ribose) polymerase family, member 12	PARP12
Bt.1409.1.S1_at	tubulin polymerization-promoting protein family member 3	TPPP3
Bt.16113.2.S1_at	A kinase (PRKA) anchor protein 11	AKAP11
Bt.25183.1.A1_at	hypothetical LOC509158	LOC509158
Bt.10342.1.A1_s_at	feline leukemia virus subgroup C cellular receptor family, member 2 /// similar to Feline leukemia virus subgroup C receptor-related protein 2 (Calcium-chelate transporter) (CCT)	FLVCR2 /// LOC781116
Bt.5302.1.S1_a_at	murine retrovirus integration site 1 homolog	MRVI1
Bt.27420.1.A1_at	Similar to zinc finger protein RIZ	LOC789222
Bt.13870.1.A1_at	receptor-interacting serine-threonine kinase 4	RIPK4
Bt.9449.1.S1_at	proline-rich cyclin A1-interacting protein	PROCA1
Bt.26374.1.A1_at	---	---
Bt.29902.1.S1_at	Caspase recruitment domain family, member 10	CARD10
Bt.18276.2.A1_at	---	---
Bt.4706.1.S1_at	protein phosphatase 1, regulatory (inhibitor) subunit 1B	PPP1R1B
Bt.17994.1.S1_at	centromere protein O	CENPO
Bt.26630.1.S1_at	Nuclear factor of activated T-cells, cytoplasmic, calcineurin-dependent 1	NFATC1
Bt.13927.1.S1_at	hypothetical protein LOC505415	LOC505415
Bt.11267.1.S1_at	TEA domain family member 3	TEAD3
Bt.8180.3.A1_a_at	Similar to copine III-like related protein	LOC782388
Bt.20673.1.A1_at	similar to small inducible cytokine A1	LOC786156
Bt.26070.1.S1_at	---	---
Bt.24947.1.S1_at	hypothetical protein LOC614757	LOC614757
Bt.20227.2.S1_at	Solute carrier family 25 (mitochondrial carrier; ornithine transporter) member 15	SLC25A15
Bt.16106.1.A1_at	---	---
Bt.26411.1.A1_at	---	---
Bt.9519.3.S1_at	sestrin 2	SESN2
Bt.24683.1.A1_at	Putative hyaluronan receptor for endocytosis	hare
Bt.3941.1.S1_at	interleukin 2 receptor, alpha	IL2RA
Bt.16274.1.A1_at	Hypothetical LOC540188	LOC540188
Bt.25460.2.S1_at	OTU domain containing 3	OTUD3
Bt.2617.1.S1_at	calpain 10	CAPN10
Bt.25857.1.A1_at	---	---
Bt.21479.3.S1_at	Crooked neck pre-mRNA splicing factor-like 1 (Drosophila)	CRNKL1
Bt.2949.1.S1_at	growth factor receptor-bound protein 7	GRB7
Bt.16150.1.A1_at	Myocyte enhancer factor 2C	MEF2C
Bt.26843.1.S1_at	RAB35, member RAS oncogene family	RAB35
Bt.1341.1.S1_at	Hypothetical LOC527172	LOC527172
Bt.26080.2.S1_at	myomesin family, member 3	MYOM3
Bt.11875.1.S1_at	bridging integrator 2	BIN2
Bt.19605.3.A1_a_at	---	---
Bt.19661.1.S1_at	protein phosphatase 2 (formerly 2A), regulatory subunit B, beta isoform	PPP2R2B
Bt.21763.2.S1_at	Nuclear factor I/B	NFIB
Bt.6488.1.S1_at	hypothetical LOC509540	LOC509540
Bt.11428.1.A1_at	chromosome 21 open reading frame 7 ortholog	C1H21ORF7
Bt.16814.1.A1_at	---	---
Bt.26381.1.A1_at	---	---
Bt.12589.1.S1_at	---	---
Bt.9141.2.S1_at	CCR4-NOT transcription complex, subunit 3	CNOT3
Bt.14387.1.S1_at	---	---
Bt.23153.1.S1_at	retinol dehydrogenase 12 (all-trans/9-cis/11-cis)	RDH12
Bt.18332.1.S1_at	---	---
Bt.18003.1.S1_at	cullin 3	CUL3
Bt.28625.1.S1_at	Rho GTPase activating protein 26	ARHGAP26
Bt.20823.2.S1_at	---	---
Bt.26758.1.A1_at	zinc finger protein 710	ZNF710
Bt.29853.1.S1_at	nebulin	NEB
Bt.20951.2.S1_at	transmembrane protein 163	TMEM163
Bt.6021.1.S1_at	regeneration associated muscle protease	DKFZP586H2123
Bt.6435.1.A1_at	---	---
Bt.18731.1.A1_at	---	---
Bt.18817.2.A1_at	---	---
Bt.9081.1.S1_at	chromosome 1 open reading frame 149 ortholog	C3H1orf149
Bt.1478.1.S1_at	RAS protein activator like 2	RASAL2
Bt.8099.2.S1_at	---	---
Bt.28423.1.S1_at	TBC1 domain family, member 30	TBC1D30
Bt.10002.1.S1_at	similar to AP-3 complex subunit beta-2 (Adapter-related protein complex 3 beta-2 subunit) (Beta3B-adaptin) (Adaptor protein complex AP-3 beta-2 subunit) (AP-3 complex beta-2 subunit) (Clathrin assembly protein complex 3 beta-2 large chain) (Neuron-	LOC790439
Bt.20261.1.S1_at	protein tyrosine phosphatase, non-receptor type 3	PTPN3
Bt.164.1.S1_a_at	potassium voltage-gated channel, subfamily H (eag-related), member 1	KCNH1
Bt.8158.1.S1_at	Forkhead box G1	FOXG1
Bt.4052.1.S1_at	carboxypeptidase A1 (pancreatic)	CPA1
Bt.27481.2.S1_at	spastic paraplegia 3A (autosomal dominant)	SPG3A
Bt.17746.1.A1_at	Myotubularin related protein 2	MTMR2
Bt.21228.3.S1_a_at	PAX interacting (with transcription-activation domain) protein 1	PAXIP1
Bt.6814.2.S1_at	myosin regulatory light chain interacting protein	MYLIP
Bt.21929.2.S1_at	---	---
Bt.2070.3.S1_at	dual specificity phosphatase 10	DUSP10
Bt.8292.2.S1_at	mediator complex subunit 13-like	MED13L
Bt.15674.3.S1_at	Polymerase (DNA-directed), delta 3, accessory subunit	POLD3
Bt.25671.1.A1_at	tetratricopeptide repeat domain 18	TTC18
Bt.14107.2.S1_at	Transmembrane protein 32	TMEM32
Bt.28543.1.A1_at	potassium intermediate/small conductance calcium-activated channel, subfamily N, member 4	KCNN4
Bt.17045.1.A1_at	G protein-coupled receptor 52	GPR52
Bt.1440.1.S1_at	kinesin family member C1	KIFC1
Bt.4279.2.S1_at	SHC (Src homology 2 domain containing) transforming protein 1	SHC1
Bt.17305.1.A1_at	fragile X mental retardation 1 neighbor	FMR1NB
Bt.11217.1.S1_at	mucin 15, cell surface associated	MUC15
Bt.24133.1.A1_at	---	---
Bt.21154.2.S1_at	serine/threonine kinase 4	STK4
Bt.25777.1.A1_at	Bol, boule-like (Drosophila)	BOLL
Bt.21915.1.S1_at	FRAS1 related extracellular matrix 1	FREM1
Bt.21454.1.S1_at	G protein-coupled receptor, family C, group 5, member C	GPRC5C
Bt.8676.1.S1_at	similar to TNF receptor-associated factor 4 /// TNF receptor-associated factor 4	LOC783305 /// TRAF4
Bt.28430.1.S1_at	---	---
Bt.24209.1.S1_at	H1 histone family, member 0	H1F0
Bt.9167.1.S1_at	---	---
Bt.115.1.S1_at	dopa decarboxylase (aromatic L-amino acid decarboxylase)	DDC
Bt.16606.1.A1_at	pellino homolog 1 (Drosophila)	PELI1
Bt.27703.1.A1_at	solute carrier family 12 (potassium/chloride transporters), member 8	SLC12A8
Bt.4434.1.A1_at	CYB5 protein	CYB5
Bt.18965.1.A1_at	Solute carrier family 4, sodium bicarbonate cotransporter, member 8	SLC4A8
Bt.16795.1.A1_at	sperm associated antigen 6	SPAG6
Bt.18616.1.S1_at	striatin, calmodulin binding protein	STRN
Bt.8024.2.S1_at	myotubularin related protein 1	MTMR1
Bt.8964.2.S1_a_at	protein phosphatase 1, regulatory (inhibitor) subunit 1A	PPP1R1A
Bt.3068.2.S1_a_at	origin recognition complex, subunit 6 like (yeast)	ORC6L
Bt.3339.1.S1_at	sema domain, immunoglobulin domain (Ig), transmembrane domain (TM) and short cytoplasmic domain, (semaphorin) 4A	SEMA4A
Bt.20723.1.A1_at	Eukaryotic translation initiation factor 4E nuclear import factor 1	EIF4ENIF1
Bt.8954.1.S1_at	liver expressed antimicrobial peptide 2	LEAP2
Bt.21610.1.S1_at	COBW domain containing 2	CBWD2
Bt.26303.1.A1_at	nei like 2 (E. coli)	NEIL2
Bt.18699.1.A1_at	Pannexin 1	PANX1
Bt.13407.1.S1_at	---	---
Bt.19881.1.S1_at	ribosomal RNA processing 15 homolog (S. cerevisiae)	RRP15
Bt.17653.1.A1_at	uridine phosphorylase 2	UPP2
Bt.24919.1.S1_at	---	---
Bt.26873.1.A1_at	similar to hCG1997495	LOC784245
Bt.18717.2.S1_at	---	---
Bt.7568.1.S1_at	---	---
Bt.10349.1.S1_at	G protein-coupled receptor 37 (endothelin receptor type B-like) /// similar to Probable G-protein coupled receptor 37 precursor (Endothelin B receptor-like protein 1) (ETBR-LP-1) (Parkin-associated endothelin receptor-like receptor) (PAELR)	GPR37 /// LOC790388
Bt.2511.1.S1_at	F-box and leucine-rich repeat protein 6	FBXL6
Bt.26071.2.S1_at	---	---
Bt.27159.1.A1_at	---	---
Bt.3992.1.S1_at	phosphatidylserine decarboxylase	PISD
Bt.24330.2.A1_at	---	---
Bt.21986.2.S1_at	Ubiquitin specific peptidase 7 (herpes virus-associated)	USP7
Bt.18724.3.A1_at	---	---
Bt.28839.1.S1_at	absent in melanoma 1-like	AIM1L
Bt.17942.1.S1_at	limb bud and heart development homolog (mouse)	LBH
Bt.11658.1.A1_at	---	---
Bt.47.1.S1_at	carbonic anhydrase VI	CA6
Bt.28366.2.S1_at	epithelial cell transforming sequence 2 oncogene	ECT2
Bt.29868.1.S1_at	cytochrome c oxidase subunit VIb testes-specific isoform	COX6B2
Bt.12744.1.S1_at	ATPase, Ca++ transporting, type 2C, member 2	ATP2C2
Bt.391.1.S1_a_at	protein kinase, cAMP-dependent, catalytic, beta	PRKACB
Bt.13781.1.S1_at	---	---
Bt.9650.2.S1_a_at	---	---
Bt.28976.1.S1_at	Kinesin family member 9	KIF9
Bt.26671.1.S1_at	Sema domain, immunoglobulin domain (Ig), transmembrane domain (TM) and short cytoplasmic domain, (semaphorin) 4B	SEMA4B
Bt.16065.1.S1_at	cytoskeleton associated protein 2	CKAP2
Bt.21255.1.A1_a_at	polycomb group ring finger 1	PCGF1
Bt.10161.1.A1_at	---	---
Bt.24025.1.A1_at	---	---
Bt.25405.1.A1_at	placenta-specific 1	PLAC1
Bt.28080.1.S1_at	lethal giant larvae homolog 2 (Drosophila)	LLGL2
Bt.8124.1.S1_at	collagen, type I, alpha 2	COL1A2
Bt.20513.1.S1_at	MAP/microtubule affinity-regulating kinase 2	MARK2
Bt.264.1.S1_at	erythrocyte membrane protein band 4.1 (elliptocytosis 1, RH-linked)	EPB41
Bt.21642.1.A1_at	similar to KRAB-A domain containing 2	LOC530088
Bt.23082.1.S1_at	mitogen-activated protein kinase kinase kinase kinase 2	MAP4K2
Bt.21321.1.S1_at	similar to zinc finger protein 7 (KOX 4, clone HF.16)	LOC785799
Bt.27456.1.A1_at	---	---
Bt.19885.1.A1_at	---	---
Bt.21379.2.S1_at	---	---
Bt.15802.2.S1_at	Kruppel-like factor 5 (intestinal)	KLF5
Bt.5106.1.S1_at	GNAS complex locus	GNAS
Bt.22604.1.A1_at	hect domain and RLD 3	HERC3
Bt.24383.1.S1_at	delta-like 2 homolog (Drosophila)	DLK2
Bt.16415.3.A1_at	---	---
Bt.26308.1.S1_at	RAD18 homolog (S. cerevisiae)	RAD18
Bt.19423.1.S1_at	ATP-binding cassette, sub-family A (ABC1), member 1	ABCA1
Bt.28500.1.S1_at	TBC1 domain family, member 14	TBC1D14
Bt.27310.1.S1_at	cyclin E1	CCNE1
Bt.27947.1.S1_at	---	---
Bt.13046.1.S1_at	aryl hydrocarbon receptor	AHR
Bt.2649.1.A1_at	Emopamil binding protein-like	EBPL
Bt.19647.2.S1_at	ankyrin repeat domain 28	ANKRD28
Bt.4763.1.S1_at	CD247 molecule	CD247
Bt.23325.1.A1_at	---	---
Bt.24533.1.A1_at	---	---
Bt.24560.1.S1_at	similar to LisH domain and HEAT repeat-containing protein KIAA1468	LOC504761
Bt.29297.1.S1_at	Calpain 13	CAPN13
Bt.21871.1.S1_a_at	LSM7 homolog, U6 small nuclear RNA associated (S. cerevisiae)	LSM7
Bt.12712.1.A1_at	v-ets erythroblastosis virus E26 oncogene homolog 1 (avian)	ETS1
Bt.27558.1.A1_at	---	---
Bt.11453.1.S1_at	---	---
Bt.29857.1.A1_at	casein kinase 1, gamma 3	CSNK1G3
Bt.25644.1.A1_at	---	---
Bt.18693.1.S1_at	bone morphogenetic protein receptor, type IA	BMPR1A
Bt.4154.1.S1_at	protein kinase, membrane associated tyrosine/threonine 1	PKMYT1
Bt.35.1.S1_at	motilin	MLN
Bt.27805.1.S1_at	centromere protein M	CENPM
Bt.26108.1.A1_at	---	---
Bt.26339.1.A1_at	eyes absent homolog 2 (Drosophila)	EYA2
Bt.24460.1.S1_at	zinc finger, CCHC domain containing 12	ZCCHC12
Bt.6818.2.S1_at	ring finger protein 14	RNF14
Bt.12300.2.S1_at	myosin, heavy chain 1, skeletal muscle, adult	MYH1
Bt.15357.1.A1_at	---	---
Bt.21994.1.S1_at	regulator of G-protein signaling 10	RGS10
Bt.17239.2.A1_at	AE binding protein 2	AEBP2
Bt.24887.1.S1_at	E74-like factor 5 (ets domain transcription factor)	ELF5
Bt.17134.2.S1_a_at	INO80 complex subunit E	INO80E
Bt.22635.2.S1_at	tetratricopeptide repeat domain 9C	TTC9C
Bt.17520.2.A1_at	Coiled-coil domain containing 149	CCDC149
Bt.7765.1.S1_at	---	---
Bt.26001.1.S1_at	myopalladin	MYPN
Bt.7578.2.S1_at	---	---
Bt.19082.2.A1_at	---	---
Bt.2225.1.S1_at	---	---
Bt.11591.1.A1_at	---	---
Bt.4211.1.S1_at	ATPase, H+ transporting, lysosomal 56/58kDa, V1 subunit B1	ATP6V1B1
Bt.11056.1.S1_at	LRP2 binding protein	LRP2BP
Bt.5067.1.S1_at	ATP-binding cassette, sub-family A (ABC1), member 4	ABCA4
Bt.9062.1.S1_at	SPARC related modular calcium binding 1	SMOC1
Bt.5561.1.S1_at	melanocortin 4 receptor	MC4R
Bt.1892.1.S1_at	GTP binding protein 1	GTPBP1
Bt.21360.1.S1_at	similar to ring finger protein 40	LOC539901
Bt.10666.1.A1_s_at	---	---
Bt.20187.2.S1_at	similar to WD repeat domain 76	LOC515302
Bt.4627.1.S1_at	solute carrier family 6 (neurotransmitter transporter, creatine), member 8	SLC6A8
Bt.3938.1.S1_at	NFKB inhibitor interacting Ras-like 2	NKIRAS2
Bt.1706.1.S1_at	---	---
Bt.11007.2.S1_at	high-mobility group protein 2-like 1	HMG2L1
Bt.24718.1.S1_at	LETM1 domain containing 1	LETMD1
Bt.27709.1.A1_at	---	---
Bt.18447.1.A1_at	centrosome and spindle pole associated protein 1	CSPP1
Bt.19146.1.A1_at	cold shock domain containing E1, RNA-binding	CSDE1
Bt.6169.2.S1_at	leucine-rich repeats and calponin homology (CH) domain containing 3	LRCH3
Bt.27211.1.S1_at	dual specificity phosphatase 13	DUSP13
Bt.21766.3.S1_at	myeloid leukemia factor 1	MLF1
Bt.3696.1.A1_at	---	---
Bt.10890.2.S1_a_at	mediator complex subunit 15	MED15
Bt.26451.1.A1_at	---	---
Bt.16735.1.A1_at	Plakophilin 4	PKP4
Bt.17489.2.S1_at	---	---
Bt.14240.1.S1_at	filamin C, gamma (actin binding protein 280)	FLNC
Bt.4833.3.S1_a_at	vaccinia related kinase 3	VRK3
Bt.16362.3.S1_at	SET domain containing 3	SETD3
Bt.22672.1.A1_at	hydroxyprostaglandin dehydrogenase 15-(NAD)	HPGD
Bt.25550.1.A1_at	Similar to senataxin	LOC534284
Bt.20732.1.A1_at	Phosphatidylinositol-4-phosphate 5-kinase, type I, beta	PIP5K1B
Bt.17734.1.A1_at	Zinc finger, AN1-type domain 2A	ZFAND2A
Bt.12462.1.S1_at	lipolysis stimulated lipoprotein receptor	LSR
Bt.11807.1.S1_at	ubiquitin-conjugating enzyme E2R 2	UBE2R2
Bt.9665.1.S1_at	General transcription factor IIE, polypeptide 1, alpha 56kDa	GTF2E1
Bt.26651.1.S1_at	UDP-GlcNAc:betaGal beta-1,3-N-acetylglucosaminyltransferase 4	B3GNT4
Bt.13507.1.S1_at	---	---
Bt.3356.1.A1_at	---	---
Bt.25723.1.A1_at	similar to WD repeat domain 40C	LOC616656
Bt.1476.1.S1_at	---	---
Bt.27001.2.S1_at	Hypothetical protein LOC514154	LOC514154
Bt.19603.1.A1_at	---	---
Bt.26137.1.A1_at	---	---
Bt.28378.1.S1_at	A kinase (PRKA) anchor protein 1	AKAP1
Bt.171.1.S1_at	gamma-aminobutyric acid (GABA) A receptor, alpha 4	GABRA4
Bt.5336.1.A1_a_at	transferrin	TF
Bt.12410.1.S1_a_at	calcium/calmodulin-dependent protein kinase (CaM kinase) II gamma	CAMK2G
Bt.27555.1.A1_at	homeobox C13	HOXC13
Bt.28940.1.A1_at	---	---
Bt.17394.1.A1_at	---	---
Bt.21886.1.S1_at	---	---
Bt.7129.1.S1_at	euchromatic histone-lysine N-methyltransferase 2	EHMT2
Bt.26921.1.A1_at	solute carrier family 27 (fatty acid transporter), member 6	SLC27A6
Bt.5361.2.S1_a_at	elastin	ELN
Bt.27465.1.A1_at	---	---
Bt.22252.1.A1_at	Beta-1,3-N-acetylgalactosaminyltransferase 2	B3GALNT2
Bt.25212.1.A1_at	---	---
Bt.24415.1.A1_at	---	---
Bt.9479.2.S1_at	PHD finger protein 11	PHF11
Bt.2336.1.S1_at	Septin 3	2003-09-01
Bt.27054.3.S1_at	---	---
Bt.17148.2.S1_at	fem-1 homolog c (C. elegans)	FEM1C
Bt.18916.1.A1_at	---	---
Bt.25049.1.S1_at	translocation associated membrane protein 1-like 1	TRAM1L1
Bt.27344.1.A1_at	solute carrier family 4, sodium bicarbonate cotransporter, member 9	SLC4A9
Bt.24381.2.S1_at	dCMP deaminase	DCTD
Bt.25807.2.S1_at	c-abl oncogene 1, receptor tyrosine kinase /// exosome component 2	ABL1 /// EXOSC2
Bt.24687.1.A1_at	Hypothetical LOC533427	LOC533427
Bt.26092.1.A1_at	---	---
Bt.22832.1.S1_at	F-box protein 31	FBXO31
Bt.28034.2.S1_at	excision repair cross-complementing rodent repair deficiency, complementation group 5	ERCC5
Bt.21563.1.S1_at	similar to WW, C2 and coiled-coil domain containing 1	LOC520730
Bt.18325.2.A1_a_at	microtubule-associated protein 7	MAP7
Bt.11164.1.S1_at	FYVE, RhoGEF and PH domain containing 2	FGD2
Bt.10330.1.S1_at	HMG-box transcription factor 1	HBP1
Bt.568.1.S1_at	integrin-binding sialoprotein	IBSP
Bt.5732.1.S1_at	---	---
Bt.2268.1.S1_at	LAG1 homolog, ceramide synthase 4	LASS4
Bt.12663.1.S1_at	cytokeratin 19	LOC514812
Bt.12149.1.S1_at	similar to WNK lysine deficient protein kinase 4	LOC100139742
Bt.8344.1.S1_at	ladinin 1	LAD1
Bt.15965.1.S1_at	SRY (sex determining region Y)-box 15	SOX15
Bt.22878.2.S1_a_at	breast cancer 1, early onset	BRCA1
Bt.19012.1.A1_at	---	---
Bt.3814.1.S1_at	Disabled homolog 2, mitogen-responsive phosphoprotein (Drosophila)	DAB2
Bt.29668.1.A1_at	---	---
Bt.9074.2.S1_at	---	---
Bt.21614.2.S1_at	transmembrane protein 120B	TMEM120B
Bt.18958.1.S1_at	PCTAIRE protein kinase 1	PCTK1
Bt.27367.1.S1_at	transient receptor potential cation channel, subfamily V, member 6	TRPV6
Bt.24382.1.S1_at	Bardet-Biedl syndrome 9	BBS9
Bt.9562.1.S1_at	sodium channel, voltage-gated, type V, alpha subunit	SCN5A
Bt.1404.3.A1_at	dynein heavy chain Bv1	Bv1
Bt.15826.1.A1_at	breast cancer anti-estrogen resistance 1	BCAR1
Bt.3372.2.S1_a_at	1-acylglycerol-3-phosphate O-acyltransferase 6 (lysophosphatidic acid acyltransferase, zeta)	AGPAT6
Bt.19558.1.S1_at	similar to centrosomal protein 250kDa, isoform 1 (predicted)	LOC507479
Bt.26990.1.A1_at	similar to NLR family, pyrin domain containing 1 /// NLR family, pyrin domain containing 1	LOC528166 /// NLRP1
Bt.6657.1.S1_at	transmembrane protein 63B	TMEM63B
Bt.22004.1.A1_at	---	---
Bt.16517.2.S1_at	hypothetical LOC511442	LOC511442
Bt.7429.1.S1_at	TSPY-like 2	TSPYL2
Bt.28586.2.S1_at	similar to Endoplasmic reticulum metallopeptidase 1 (Felix-ina)	LOC541094
Bt.17158.2.S1_at	similar to Uncharacterized protein KIAA0753	LOC512933
Bt.27352.1.S1_at	Rho guanine exchange factor (GEF) 16	ARHGEF16
Bt.8106.1.S1_at	nidogen 1	NID1
Bt.17469.1.A1_at	---	---
Bt.8751.1.S1_a_at	polycomb group ring finger 2	PCGF2
Bt.10592.1.A1_at	---	---
Bt.24355.1.A1_at	XK, Kell blood group complex subunit-related family, member 8	XKR8
Bt.6707.1.S1_at	---	---
Bt.24148.1.A1_at	Jub, ajuba homolog (Xenopus laevis)	JUB
Bt.22746.1.S1_at	WAP four-disulfide core domain 1	WFDC1
Bt.22594.3.S1_at	similar to PAP-associated domain-containing protein 5 (Topoisomerase-related function protein 4-2) (TRF4-2)	LOC789894
Bt.20832.1.S1_at	---	---
Bt.28358.1.A1_at	gasdermin C	GSDMC
Bt.13021.1.S1_at	cadherin 1, type 1, E-cadherin (epithelial)	CDH1
Bt.15764.2.S1_at	sirtuin (silent mating type information regulation 2 homolog) 3 (S. cerevisiae)	SIRT3
Bt.26890.1.S1_at	v-myb myeloblastosis viral oncogene homolog (avian)-like 2	MYBL2
Bt.24523.1.S1_at	Septin 1	2001-09-01
Bt.27166.1.A1_at	cancer susceptibility candidate 3	CASC3
Bt.6132.1.S1_at	ring finger protein 126	RNF126
Bt.19917.1.A1_at	---	---
Bt.13774.1.S1_at	RFT1 homolog (S. cerevisiae)	RFT1
Bt.17614.1.S1_at	RNA binding motif protein 25	RBM25
Bt.22014.1.S1_at	---	---
Bt.26158.1.A1_at	potassium intermediate/small conductance calcium-activated channel, subfamily N, member 3	KCNN3
Bt.26550.2.S1_at	ATP-binding cassette, sub-family F (GCN20), member 2	ABCF2
Bt.18718.2.A1_at	hypothetical LOC514189	LOC514189
Bt.16611.1.A1_at	midline 1 (Opitz/BBB syndrome)	MID1
Bt.25511.1.A1_at	RAD51-like 1 (S. cerevisiae)	RAD51L1
Bt.6303.1.S1_at	---	---
Bt.27680.1.S1_at	---	---
Bt.5610.1.S1_at	BAI1-associated protein 2	BAIAP2
Bt.16884.1.A1_at	zinc finger protein 529	ZNF529
Bt.26956.1.S1_at	Similar to NAC-beta splice	LOC528166
Bt.25667.1.A1_at	Similar to sarcoma antigen NY-SAR-41 (NY-SAR-41)	LOC528009
Bt.19135.3.A1_at	Hypothetical LOC539572	LOC539572
Bt.9551.1.S1_at	similar to cDNA sequence BC004004	LOC618886
Bt.17009.1.A1_at	polymerase (RNA) II (DNA directed) polypeptide A, 220kDa	POLR2A
Bt.17833.1.A1_at	spermatogenesis and oogenesis specific basic helix-loop-helix 1	SOHLH1
Bt.28734.1.S1_at	Cadherin-like 26	CDH26
Bt.25101.1.S1_at	---	---
Bt.16098.1.S1_at	abhydrolase domain containing 9	ABHD9
Bt.8191.1.S1_at	solute carrier family 9 (sodium/hydrogen exchanger), member 3 regulator 1	SLC9A3R1
Bt.20345.2.S1_at	ferredoxin 1-like	FDX1L
Bt.22538.2.S1_at	frizzled homolog 8 (Drosophila)	FZD8
Bt.23465.1.S1_at	keratin 25	KRT25
Bt.16790.1.S1_at	Hypothetical protein LOC789703	LOC789703
Bt.12576.2.A1_at	Thymidylate synthetase	TYMS
Bt.29909.1.S1_at	Hypothetical protein LOC515309	LOC515309
Bt.18819.1.A1_at	---	---
Bt.16666.1.A1_at	1-acylglycerol-3-phosphate O-acyltransferase 9	AGPAT9
Bt.16183.1.A1_s_at	Hypothetical LOC509061	LOC509061
Bt.18827.1.A1_at	similar to Mediterranean fever protein	LOC529195
Bt.7871.1.S1_at	PDZ and LIM domain 2 (mystique)	PDLIM2
Bt.4778.1.S1_at	sodium channel, nonvoltage-gated 1 alpha	SCNN1A
Bt.2181.1.S1_at	similar to TNF receptor-associated factor 2	TRAF2
Bt.8881.1.A1_at	EPH receptor A1	EPHA1
Bt.22511.1.S1_at	ubiquitin protein ligase E3B	UBE3B
Bt.10695.1.A1_at	---	---
Bt.27336.1.A1_at	---	---
Bt.17260.1.S1_at	---	---
Bt.28392.1.S1_at	Similar to KIAA1609 protein	LOC531539
Bt.21353.2.A1_a_at	SR-related CTD-associated factor 1	SCAF1
Bt.21681.2.S1_at	F-box and leucine-rich repeat protein 4	FBXL4
Bt.19674.1.A1_at	---	---
Bt.16197.1.A1_at	WAS/WASL interacting protein family, member 2	WIPF2
Bt.4921.1.S1_at	tafazzin	TAZ
Bt.16979.2.S1_at	N-acyl phosphatidylethanolamine phospholipase D	NAPEPLD
Bt.18097.1.A1_at	---	---
Bt.26214.1.A1_at	similar to chromosome 17 open reading frame 53	LOC615299
Bt.8926.2.S1_at	---	---
Bt.20779.1.A1_at	---	---
Bt.5372.1.S1_at	intercellular adhesion molecule 1	ICAM1
Bt.25664.1.A1_at	Homeodomain interacting protein kinase 2	HIPK2
Bt.18955.1.S1_at	---	---
Bt.11696.2.S1_at	---	---
Bt.2241.1.S1_at	similar to RRP1-like protein B	LOC510240
Bt.4322.2.S1_at	CDC-like kinase 3	CLK3
Bt.9239.1.S1_at	adenosine A2b receptor	ADORA2B
Bt.18914.3.S1_at	Podocalyxin-like	PODXL
Bt.17574.1.A1_at	similar to corticosteroid binding protein	LOC513746
Bt.21461.1.S1_at	---	---
Bt.17046.1.A1_at	RGD motif, leucine rich repeats, tropomodulin domain and proline-rich containing	RLTPR
Bt.28331.1.A1_at	---	---
Bt.1072.1.S1_at	active BCR-related gene	ABR
Bt.11476.1.S1_at	LFNG O-fucosylpeptide 3-beta-N-acetylglucosaminyltransferase	LFNG
Bt.2006.1.A1_at	mitochondrial ubiquitin ligase activator of NFKB 1	MUL1
Bt.6874.1.S1_at	similar to rCG52295	LOC506408
Bt.18726.1.A1_at	---	---
Bt.27477.1.A1_at	---	---
Bt.29281.1.S1_at	adaptor-related protein complex 1, mu 2 subunit	AP1M2
Bt.22788.1.S1_at	Makorin, ring finger protein, 2	MKRN2
Bt.13069.1.S1_at	calcium channel, voltage-dependent, L type, alpha 1D subunit	CACNA1D
Bt.25904.1.A1_at	transient receptor potential cation channel, subfamily V, member 1	TRPV1
Bt.11475.1.A1_at	---	---
Bt.17819.2.A1_at	Sodium channel, nonvoltage-gated 1, gamma	SCNN1G
Bt.11211.1.S1_at	solute carrier family 5 (sodium/glucose cotransporter), member 1	SLC5A1
Bt.13003.3.A1_at	T cell receptor, alpha	TRA@
Bt.5622.1.S1_at	complement component 5	C5
Bt.12848.1.S1_at	parathyroid hormone-like hormone	PTHLH
Bt.279.1.S1_at	fibroblast growth factor-binding protein (FGF-BP) /// similar to fibroblast growth factor-binding protein	LOC281812 /// LOC783341
Bt.25827.1.A1_at	---	---
Bt.1074.1.A1_a_at	ATP-binding cassette, sub-family C (CFTR/MRP), member 8	ABCC8
Bt.22681.1.A1_at	---	---
Bt.619.2.A1_at	Yes-associated protein 1, 65kDa	YAP1
Bt.29830.1.S1_at	ubiquitin specific peptidase 37	USP37
Bt.2500.1.S1_at	---	---
Bt.16310.1.A1_at	solute carrier family 1 (glial high affinity glutamate transporter), member 2	SLC1A2
Bt.8798.1.S1_at	aldehyde dehydrogenase 1 family, member A3	ALDH1A3
Bt.17756.1.A1_at	Similar to piggyBac transposable element derived 5	LOC616498
Bt.27340.1.A1_at	similar to YLP motif containing 1	LOC540849
Bt.16808.2.A1_at	RAS-like, family 12	RASL12
Bt.11301.1.S1_at	actin binding LIM protein family, member 3	ABLIM3
Bt.5754.2.S1_at	serine/threonine kinase receptor associated protein	STRAP
Bt.26102.1.A1_at	Ganglioside induced differentiation associated protein 2	GDAP2
Bt.15452.1.A1_at	---	---
Bt.1319.1.S1_at	Activating transcription factor 5	ATF5
Bt.27.1.S1_at	tyrosine 3-monooxygenase/tryptophan 5-monooxygenase activation protein, gamma polypeptide	YWHAG
Bt.17047.1.A1_at	ELAV (embryonic lethal, abnormal vision, Drosophila)-like 4 (Hu antigen D)	ELAVL4
Bt.21482.2.S1_at	PR domain containing 1, with ZNF domain	PRDM1
Bt.21602.1.S1_at	axin 1	AXIN1
Bt.29470.1.S1_at	---	---
Bt.15979.1.S1_at	survival motor neuron	SMN
Bt.25095.1.A1_at	ATPase type 13A5	ATP13A5
Bt.29118.1.A1_at	---	---
Bt.27155.1.A1_at	similar to Zinc finger protein 618	ZNF618
Bt.17969.1.A1_at	SH3KBP1 binding protein 1	SHKBP1
Bt.27633.1.A1_at	tripartite motif-containing 3	TRIM3
Bt.411.1.S1_at	neuregulin 1	NRG1
Bt.17185.1.A1_at	---	---
Bt.28110.1.S1_at	---	---
Bt.19003.1.A1_at	Intersectin 1 (SH3 domain protein)	ITSN1
Bt.17294.3.A1_at	epidermal growth factor receptor pathway substrate 15	EPS15
Bt.299.1.S1_at	ST6 beta-galactosamide alpha-2,6-sialyltranferase 1	ST6GAL1
Bt.24351.1.A1_at	Lix1 homolog (chicken)	LIX1
Bt.8004.1.A1_at	---	---
Bt.12930.1.S1_a_at	tachykinin, precursor 1	TAC1
Bt.27678.1.A1_at	M-phase phosphoprotein 10 (U3 small nucleolar ribonucleoprotein)	MPHOSPH10
Bt.26686.1.S1_at	immunoglobulin superfamily, member 9	IGSF9
Bt.12993.1.S1_at	hyaluronan-mediated motility receptor (RHAMM)	HMMR
Bt.28936.1.S1_at	---	---
Bt.452.1.S1_at	glycosylphosphatidylinositol specific phospholipase D1	GPLD1
Bt.8441.3.S1_at	starch binding domain 1	STBD1
Bt.27347.1.A1_at	---	---
Bt.13053.1.S1_at	glutamine-fructose-6-phosphate transaminase 1	GFPT1
Bt.15822.1.S1_at	Gardner-Rasheed feline sarcoma viral (v-fgr) oncogene homolog	FGR
Bt.26201.1.A1_at	---	---
Bt.18672.1.A1_at	tRNA methyltransferase 12 homolog (S. cerevisiae)	TRMT12
Bt.13563.2.S1_at	calcium modulating ligand	CAMLG
Bt.27854.2.S1_at	nuclear factor, interleukin 3 regulated	NFIL3
Bt.7642.1.S1_at	---	---
Bt.25825.1.A1_at	Similar to KIAA0550 protein	LOC533925
Bt.19208.2.S1_at	KIAA0528-like	LOC520387
Bt.23071.1.A1_at	similar to Uncharacterized protein KIAA2030	LOC540792
Bt.11413.1.S1_at	RAB7B, member RAS oncogene family	RAB7B
Bt.16023.1.S1_at	RAB3C, member RAS oncogene family	RAB3C
Bt.16526.2.A1_at	similar to lymphoid-restricted membrane protein	LOC100140494
Bt.4734.1.S1_at	guanine nucleotide binding protein (G protein), alpha 14	GNA14
Bt.26850.1.S1_at	ATP-binding cassette, sub-family G (WHITE), member 4	ABCG4
Bt.2138.1.S1_s_at	mitochondrial ribosomal protein L43	MRPL43
Bt.6659.2.S1_at	Rho GTPase activating protein 10	ARHGAP10
Bt.27153.1.A1_at	---	---
Bt.18224.2.A1_at	CUG triplet repeat, RNA binding protein 1	CUGBP1
Bt.29947.2.S1_at	acetoacetyl-CoA synthetase	AACS
Bt.20511.1.S1_at	hypothetical LOC783943 /// ral guanine nucleotide dissociation stimulator	LOC783943 /// RALGDS
Bt.26856.1.A1_at	similar to leucine-rich repeats and calponin homology (CH) domain containing 3	LOC506150
Bt.17890.1.A1_at	---	---
Bt.24153.1.A1_at	Ring finger protein 43	RNF43
Bt.6507.1.S1_at	FOS-like antigen 2	FOSL2
Bt.23605.1.S1_at	nuclear receptor subfamily 1, group D, member 1	NR1D1
Bt.16508.1.A1_at	myosin IE	MYO1E
Bt.26822.1.A1_at	similar to SCL/TAL1 interrupting locus	LOC510012
Bt.19420.2.S1_at	---	---
Bt.18411.1.A1_at	---	---
Bt.27519.1.A1_at	---	---
Bt.12867.2.S1_at	zinc finger protein 318	ZNF318
Bt.24358.2.S1_at	SMAD specific E3 ubiquitin protein ligase 1	SMURF1
Bt.25737.1.A1_at	---	---
Bt.7353.1.S1_at	solute carrier family 46 (folate transporter), member 1	SLC46A1
Bt.24465.1.A1_at	Cerebellin 4 precursor	CBLN4
Bt.16934.1.A1_at	---	---
Bt.29850.1.S1_at	centromere protein-A /// CENP-A protein /// similar to Histone H3-like centromeric protein A (Centromere protein A) (CENP-A) /// similar to Histone H3-like centromeric protein A (Centromere protein A) (CENP-A) /// similar to Histone H3-like centromeric pr	CENP-A /// CENP-A /// LOC618307 /// LOC782601 /// LOC782634 /// LOC782883
Bt.26023.1.A1_at	WD repeat domain 16	WDR16
Bt.2768.2.A1_at	Gem (nuclear organelle) associated protein 8	GEMIN8
Bt.19094.1.A1_at	---	---
Bt.27767.2.S1_at	Solute carrier family 28 (sodium-coupled nucleoside transporter), member 3	SLC28A3
Bt.25492.1.A1_at	RAB40B, member RAS oncogene family	RAB40B
Bt.8165.2.S1_at	---	---
Bt.26835.1.S1_at	RAN guanine nucleotide release factor	RANGRF
Bt.22408.1.S1_at	potassium large conductance calcium-activated channel, subfamily M, beta member 1	KCNMB1
Bt.27254.2.S1_at	wingless-type MMTV integration site family, member 2B	WNT2B
Bt.20868.1.A1_at	---	---
Bt.3933.1.S1_at	coiled-coil domain containing 64B	CCDC64B
Bt.9850.1.A1_at	transmembrane protein 171	TMEM171
Bt.19011.1.S1_at	similar to giantin	LOC532923
Bt.20343.1.S1_at	unc-13 homolog D (C. elegans)	UNC13D
Bt.1710.1.S1_at	endosulfine alpha	ENSA
Bt.27218.1.A1_at	methyl CpG binding protein 2 (Rett syndrome)	MECP2
Bt.18932.1.A1_at	hypothetical protein LOC614993	LOC614993
Bt.17192.1.A1_at	---	---
Bt.16021.1.S1_at	cholinergic receptor, nicotinic, alpha 1 (muscle)	CHRNA1
Bt.16580.1.S1_at	CD2-associated protein	CD2AP
Bt.827.1.A1_at	transmembrane protein 125	TMEM125
Bt.17753.2.A1_at	Similar to CTDSPL2 protein	LOC540232
Bt.17343.1.S1_at	similar to HMG-box transcription factor TCF-3	TCF7L1
Bt.8274.2.S1_at	Homeodomain interacting protein kinase 4	HIPK4
Bt.16071.1.S1_at	cyclin T2	CCNT2
Bt.5524.2.S1_at	YTH domain family, member 2	YTHDF2
Bt.10827.1.A1_at	---	---
Bt.24213.2.S1_at	RRN3 RNA polymerase I transcription factor homolog (S. cerevisiae)	RRN3
Bt.27557.1.A1_at	---	---
Bt.19490.1.A1_at	---	---
Bt.18820.2.A1_at	---	---
Bt.27637.1.A1_at	WD repeat domain 72	WDR72
Bt.13566.1.A1_at	---	---
Bt.11266.1.S1_a_at	epidermal growth factor receptor pathway substrate 15-like 1	EPS15L1
Bt.16494.1.S1_at	---	---
Bt.17383.1.A1_at	---	---
Bt.11667.2.A1_at	---	---
Bt.24344.1.S1_at	---	---
Bt.10273.1.A1_at	---	---
Bt.24840.1.A1_at	---	---
Bt.13096.1.S1_at	c-fos induced growth factor (vascular endothelial growth factor D)	FIGF
Bt.10183.2.S1_at	vesicle transport through interaction with t-SNAREs homolog 1A	VTI1A
Bt.29277.1.S1_at	leucine rich repeat containing 51	LRRC51
Bt.3265.1.S1_at	RAC/CDC42 exchange factor	GEFT
Bt.13127.1.S1_at	angiopoietin 1	ANGPT1
Bt.23893.1.A1_s_at	---	---
Bt.23232.2.A1_at	---	---
Bt.14715.1.S1_at	Angiotensinogen (serpin peptidase inhibitor, clade A, member 8)	AGT
Bt.19386.1.A1_at	---	---
Bt.16836.2.A1_at	myosin IB	MYO1B
Bt.27373.1.A1_at	---	---
Bt.23659.1.S1_at	solute carrier family 1 (neuronal/epithelial high affinity glutamate transporter, system Xag), member 1	SLC1A1
Bt.16452.1.S1_at	proline rich Gla (G-carboxyglutamic acid) 2	PRRG2
Bt.23829.1.A1_at	---	---
Bt.20329.1.A1_at	ADP-ribosylation factor-like 4D	ARL4D
Bt.11725.1.A1_at	---	---
Bt.20843.1.S1_at	RAB5B, member RAS oncogene family	RAB5B
Bt.26370.1.A1_at	---	---
Bt.18790.1.A1_at	adenosine deaminase, RNA-specific	ADAR
Bt.13598.1.S1_at	polyglutamine binding protein 1	PQBP1
Bt.19371.1.S1_at	---	---
Bt.29772.1.S1_s_at	solute carrier family 8 (sodium/calcium exchanger), member 1	SLC8A1
Bt.21630.1.S1_at	---	---
Bt.9805.1.A1_at	serine hydroxymethyltransferase 1 (soluble)	SHMT1
Bt.22202.1.S1_at	---	---
Bt.2944.3.S1_a_at	hypothetical protein LOC528833	LOC528833
Bt.21413.2.S1_at	solute carrier family 44, member 2	SLC44A2
Bt.21513.2.S1_at	BUB1 budding uninhibited by benzimidazoles 1 homolog (yeast)	BUB1
Bt.28264.2.S1_at	solute carrier family 25, member 40	SLC25A40
Bt.23180.1.S1_at	profilin 1	PFN1
Bt.27616.1.A1_at	Zic family member 3 heterotaxy 1 (odd-paired homolog, Drosophila)	ZIC3
Bt.24080.1.A1_at	---	---
Bt.25700.1.A1_at	chloride channel 2	CLCN2
Bt.20844.1.A1_at	SMAD family member 3	SMAD3
Bt.25970.1.A1_at	---	---
Bt.22323.1.A1_a_at	Ras association (RalGDS/AF-6) domain family member 5	RASSF5
Bt.26457.1.A1_at	---	---
Bt.27619.1.A1_at	distal-less homeobox 4	DLX4
Bt.15809.3.S1_at	---	---
Bt.7994.2.S1_at	coiled-coil domain containing 106	CCDC106
Bt.16402.2.A1_s_at	Ras and Rab interactor 3	RIN3
Bt.23094.2.A1_at	similar to prostaglandin F synthase-like1 protein	LOC785762
Bt.28562.1.S1_at	Golgi-localized protein	GOLSYN
Bt.29351.1.A1_at	Protease, serine, 22	PRSS22
Bt.19650.1.A1_at	cell division cycle 7 homolog (S. cerevisiae)	CDC7
Bt.25991.1.A1_at	---	---
Bt.24823.1.A1_at	---	---
Bt.27241.1.S1_at	Similar to Spectrin beta chain, erythrocyte (Beta-I spectrin)	LOC527711
Bt.16366.1.A1_at	---	---
Bt.25850.1.S1_at	---	---
Bt.26598.1.S1_at	Phosphatidylcholine transfer protein-like	LOC513767
Bt.24430.1.S1_at	hypothetical LOC529593	LOC529593
Bt.17508.1.S1_at	AMME chromosomal region gene 1-like	AMMECR1L
Bt.27015.2.S1_at	G protein-coupled receptor kinase interactor 2	GIT2
Bt.7337.1.A1_at	similar to centaurin delta 1	LOC512010
Bt.3457.1.S1_at	TBC1 domain family, member 10A	TBC1D10A
Bt.21967.1.S1_at	---	---
Bt.17654.1.A1_at	NIPA-like domain containing 2	NPAL2
Bt.29740.1.S1_at	ATP-binding cassette, sub-family B (MDR/TAP), member 1 /// similar to Multidrug resistance protein 1	ABCB1 /// LOC785554
Bt.21050.2.S1_at	WNK lysine deficient protein kinase 2	WNK2
Bt.18374.2.A1_at	Transducin-like enhancer of split 4 (E(sp1) homolog, Drosophila)	TLE4
Bt.18835.1.S1_at	cysteinyl-tRNA synthetase	CARS
Bt.19470.1.A1_at	secretogranin III	SCG3
Bt.19658.1.A1_at	---	---
Bt.7236.1.S1_at	phosphoinositide-3-kinase, regulatory subunit 1 (alpha)	PIK3R1
Bt.17276.1.A1_at	Jumonji, AT rich interactive domain 2	JARID2
Bt.1928.2.S1_at	WD repeat domain 59	WDR59
Bt.29027.1.A1_at	---	---
Bt.26724.1.A1_at	---	---
Bt.876.1.S1_at	Olfactomedin 1	OLFM1
Bt.25326.1.A1_at	Rabphilin 3A-like (without C2 domains)	RPH3AL
Bt.26448.1.A1_at	---	---
Bt.15721.3.A1_at	Asparagine-linked glycosylation 1 homolog (S. cerevisiae, beta-1,4-mannosyltransferase)	ALG1
Bt.22973.1.S1_at	myogenic factor 6 (herculin)	MYF6
Bt.22179.1.S1_at	similar to basement membrane-induced gene	LOC507126
Bt.16252.2.S1_at	---	---
Bt.3034.1.S1_at	cartilage oligomeric matrix protein	COMP
Bt.29496.1.A1_at	similar to Uncharacterized protein C1orf112 homolog	LOC784034
Bt.13130.1.S1_at	CD40 molecule, TNF receptor superfamily member 5	CD40
Bt.27893.1.S1_at	---	---
Bt.28686.2.S1_at	Mal, T-cell differentiation protein 2	MAL2
Bt.22649.1.A1_at	PTK2 protein tyrosine kinase 2	PTK2
Bt.24015.1.A1_at	---	---
Bt.26362.1.A1_at	host cell factor C2	HCFC2
Bt.20836.1.S1_at	similar to mannose receptor C1	LOC783547
Bt.26307.1.A1_at	regulator of G-protein signaling 12	RGS12
Bt.16538.3.S1_at	Similar to ORAOV1 protein	LOC784752
Bt.7555.2.S1_at	similar to stromal membrane-associated GTPase-activating protein 2 /// stromal membrane-associated GTPase-activating protein 2	LOC790140 /// SMAP2
Bt.26952.2.A1_at	similar to DNA replication complex GINS protein PSF2	LOC614351
Bt.14682.2.S1_at	---	---
Bt.18499.1.A1_at	---	---
Bt.16330.2.S1_at	GrpE-like 2, mitochondrial (E. coli)	GRPEL2
Bt.1047.1.S1_at	huntingtin interacting protein 1 related	HIP1R
Bt.18059.1.S1_at	citrate lyase beta like	CLYBL
Bt.21672.1.S1_at	---	---
Bt.2687.1.A1_at	midnolin	MIDN
Bt.24161.1.A1_at	---	---
Bt.17349.1.A1_at	Lipin 1	LPIN1
Bt.15950.1.S1_at	---	---
Bt.9106.1.A1_at	Giant axonal neuropathy (gigaxonin)	GAN
Bt.5517.1.S1_at	2',3'-cyclic nucleotide 3' phosphodiesterase	CNP
Bt.20167.1.S1_at	cell death-inducing DFFA-like effector a	CIDEA
Bt.134.1.S1_at	erythrocyte membrane protein band 4.2	EPB42
Bt.10852.3.S1_at	damage-specific DNA binding protein 2, 48kDa	DDB2
Bt.18596.1.A1_at	Similar to neuroblastoma-amplified protein	LOC521982
Bt.3262.3.S1_at	CDK5 regulatory subunit associated protein 1	CDK5RAP1
Bt.25978.1.A1_at	---	---
Bt.910.2.S1_at	ubiquitin-fold modifier 1	UFM1
Bt.17637.2.S1_at	Amyloid beta (A4) precursor protein-binding, family B, member 2 (Fe65-like)	APBB2
Bt.5056.3.S1_at	EGF-containing fibulin-like extracellular matrix protein 1	EFEMP1
Bt.28088.1.S1_at	chemokine (C-X-C motif) ligand 13 (B-cell chemoattractant)	CXCL13
Bt.27972.1.S1_at	forty-two-three domain containing 1	FYTTD1
Bt.17799.1.S1_at	---	---
Bt.26688.2.S1_a_at	FERM domain containing 3	FRMD3
Bt.17451.2.A1_at	---	---
Bt.22599.1.A1_at	L-threonine dehydrogenase	TDH
Bt.17845.1.A1_at	SEC23 interacting protein	SEC23IP
Bt.26462.1.S1_at	endothelin 3	EDN3
Bt.22429.1.S1_at	Similar to PAR3 beta	LOC535378
Bt.17156.1.A1_at	---	---
Bt.27302.1.S1_at	similar to KIAA0030	MCM2
Bt.23707.1.A1_at	---	---
Bt.23791.1.A1_at	---	---
Bt.24634.1.S1_at	---	---
Bt.29105.1.S1_at	hypothetical protein LOC783682	MGC152301
Bt.17059.2.S1_at	similar to nucleolar protein with MIF4G domain 1	LOC618228
Bt.27285.2.S1_at	---	---
Bt.21406.1.A1_at	---	---
Bt.23055.2.S1_at	discs, large homolog 5 (Drosophila)	DLG5
Bt.28568.1.A1_at	---	---
Bt.11759.1.A1_at	paired box 6	PAX6
Bt.15438.1.A1_at	---	---
Bt.29420.1.S1_at	---	---
Bt.7012.1.S1_at	breast carcinoma amplified sequence 1	BCAS1
Bt.8932.1.S1_at	---	---
Bt.23717.1.A1_at	Mitogen-activated protein kinase kinase 4	MAP2K4
Bt.16736.1.A1_at	Mitogen-activated protein kinase kinase kinase kinase 3	MAP4K3
Bt.6837.2.S1_at	ring finger and FYVE-like domain containing 1	RFFL
Bt.16334.3.A1_at	---	---
Bt.20258.3.S1_at	---	---
Bt.232.1.S1_at	seminal vesicle secretion 8	SVS8
Bt.6886.1.S1_at	ATP-binding cassette, sub-family F (GCN20), member 3	ABCF3
Bt.2872.1.A1_at	---	---
Bt.18247.1.A1_at	mesoderm induction early response 1, family member 3	MIER3
Bt.989.2.A1_at	craniofacial development protein 2	CFDP2
Bt.17854.1.A1_at	POU class 2 associating factor 1	POU2AF1
Bt.19280.1.A1_at	similar to Forkhead box protein D1 (Forkhead-related protein FKHL8) (Forkhead-related transcription factor 4) (FREAC-4)	LOC783819
Bt.21033.1.A1_at	TRNA 5-methylaminomethyl-2-thiouridylate methyltransferase	TRMU
Bt.2656.1.S1_at	tumor necrosis factor receptor superfamily, member 25	TNFRSF25
Bt.26537.1.S1_at	leucine rich repeat containing 33	LRRC33
Bt.22207.1.S1_at	phosphomevalonate kinase	PMVK
Bt.23141.2.S1_at	programmed cell death 11	PDCD11
Bt.26128.1.A1_at	cytotoxic and regulatory T cell molecule	CRTAM
Bt.28747.1.S1_at	Solute carrier family 6 (proline IMINO transporter), member 20	SLC6A20
Bt.19969.1.S1_a_at	carboxypeptidase A1 (pancreatic) /// carboxypeptidase A5	CPA1 /// CPA5
Bt.25933.1.A1_at	---	---
Bt.18610.1.A1_at	---	---
Bt.27869.1.A1_at	lysophosphatidic acid receptor 2	LPAR2
Bt.13101.1.S1_at	calcium channel, voltage-dependent, alpha 2/delta subunit 1	CACNA2D1
Bt.18676.1.A1_at	---	---
Bt.270.1.S1_at	fucosyltransferase 8 (alpha (1,6) fucosyltransferase)	FUT8
Bt.22257.1.S1_at	asialoglycoprotein receptor 1	ASGR1
Bt.12000.1.S1_at	---	---
Bt.26412.1.A1_at	similar to trypsin domain containing 1 (predicted)	LOC514320
Bt.9957.1.S1_a_at	stratifin	SFN
Bt.19254.2.S1_at	Nucleoporin 155kDa	NUP155
Bt.20853.1.S1_a_at	src kinase associated phosphoprotein 1	SKAP1
Bt.26596.1.S1_at	---	---
Bt.9199.1.A1_at	---	---
Bt.11664.1.A1_at	---	---
Bt.18968.1.A1_at	chromosome 6 open reading frame 165 ortholog	C9H6ORF165
Bt.9729.1.A1_at	Kinesin family member 18A	KIF18A
Bt.14570.2.S1_at	4-aminobutyrate aminotransferase	ABAT
Bt.29712.1.S1_at	tight junction protein 1 (zona occludens 1)	TJP1
Bt.28024.1.S1_at	Fas ligand /// similar to LOC407111 protein /// similar to LOC407111 protein	FASLG /// LOC784352 /// LOC785839
Bt.26896.1.S1_at	MAX dimerization protein 3	MXD3
Bt.27894.1.S1_at	protein phosphatase 1, regulatory (inhibitor) subunit 13B	PPP1R13B
Bt.5360.2.S1_at	poly(A) polymerase alpha	PAPOLA
Bt.29875.1.S1_s_at	very low density lipoprotein receptor	vldlr
Bt.27707.1.A1_at	---	---
Bt.22523.2.S1_at	dispatched homolog 1 (Drosophila)	DISP1
Bt.11917.1.S1_at	chromosome 17 open reading frame 28 ortholog	C19H17ORF28
Bt.17740.1.A1_at	---	---
Bt.29084.1.S1_at	---	---
Bt.17566.1.A1_at	---	---
Bt.21983.2.S1_a_at	palmitoyl-protein thioesterase 2	PPT2
Bt.4332.1.S1_at	CCAAT/enhancer binding protein (C/EBP), alpha	CEBPA
Bt.29076.1.S1_at	similar to hCG1811317	LOC510079
Bt.17470.1.A1_at	---	---
Bt.18817.1.A1_at	Smg-7 homolog, nonsense mediated mRNA decay factor (C. elegans)	SMG7
Bt.17928.2.A1_at	anoctamin 1, calcium activated chloride channel	ANO1
Bt.27284.2.A1_at	---	---
Bt.18308.1.A1_at	---	---
Bt.13516.3.A1_at	thromboxane A synthase 1 (platelet, cytochrome P450, family 5, subfamily A)	TBXAS1
Bt.16895.1.A1_at	---	---
Bt.13026.1.A1_at	---	---
Bt.167.1.S1_at	mitogen-activated protein kinase 1	MAPK1
Bt.17074.1.A1_at	---	---
Bt.25841.1.A1_at	Hypothetical LOC615510	LOC615510
Bt.7861.1.A1_at	---	---
Bt.23375.1.S1_at	---	---
Bt.7075.1.A1_at	Similar to arginine-glutamic acid dipeptide (RE) repeats	LOC535394
Bt.27605.1.A1_at	potassium inwardly-rectifying channel, subfamily J, member 15	KCNJ15
Bt.12535.1.S1_at	gap junction protein, delta 2, 36kDa	GJD2
Bt.17203.1.A1_at	---	---
Bt.21422.1.A1_at	---	---
Bt.1377.1.S1_at	chemokine (C-C motif) receptor 1	CCR1
Bt.18150.1.A1_at	---	---
Bt.26407.3.S1_at	transmembrane protein 181	TMEM181
Bt.20475.1.S1_at	---	---
Bt.27050.1.S1_at	Hypothetical protein LOC780995	LOC780995
Bt.30.1.S1_at	hyaluronan and proteoglycan link protein 1	HAPLN1
Bt.25926.1.A1_at	phosphodiesterase 3B, cGMP-inhibited	PDE3B
Bt.27743.2.A1_at	R-spondin homolog (Xenopus laevis)	RSPO1
Bt.24483.1.A1_at	Similar to KIAA0460 protein	LOC614766
Bt.27488.1.A1_at	---	---
Bt.29393.1.A1_at	Abhydrolase domain containing 5	ABHD5
Bt.29817.1.A1_at	MHC class I heavy chain	BOLA
Bt.23766.1.A1_at	---	---
Bt.29309.1.A1_at	---	---
Bt.14054.2.S1_at	interferon-related developmental regulator 1	IFRD1
Bt.18674.1.A1_at	---	---
Bt.27585.1.A1_at	---	---
Bt.14141.1.S1_at	---	---
Bt.19509.1.A1_at	Similar to cordon-bleu homolog (mouse)	LOC505588
Bt.4259.1.S1_at	cathelicidin 2	CATHL2
Bt.8213.1.S1_at	ORAI calcium release-activated calcium modulator 1	ORAI1
Bt.6067.1.S1_at	SH2 domain containing 3C	SH2D3C
Bt.24494.2.S1_at	Hypothetical LOC512321	LOC512321
Bt.21188.1.S1_at	---	---
Bt.2738.1.A1_at	---	---
Bt.19571.1.S1_at	---	---
Bt.16192.1.A1_at	---	---
Bt.24054.1.A1_at	---	---
Bt.12610.1.A1_at	interleukin 12A (natural killer cell stimulatory factor 1, cytotoxic lymphocyte maturation factor 1, p35)	IL12A
Bt.23800.1.A1_at	---	---
Bt.9693.1.S1_at	serpin peptidase inhibitor, clade B like	LOC511106
Bt.3409.1.A1_at	---	---
Bt.9156.2.S1_at	cell division cycle 2-like 5 (cholinesterase-related cell division controller)	CDC2L5
Bt.27206.1.A1_at	---	---
Bt.24441.3.S1_at	---	---
Bt.25800.1.A1_at	Chromosome 2 open reading frame 39 ortholog	C11H2orf39
Bt.29348.1.A1_at	---	---
Bt.2750.1.S1_at	transcription factor AP-2 alpha (activating enhancer binding protein 2 alpha)	TFAP2A
Bt.29251.1.A1_at	---	---
Bt.18042.1.A1_at	---	---
Bt.27296.1.S1_at	solute carrier family 12 (sodium/chloride transporters), member 3	SLC12A3
Bt.5014.1.S1_at	fibroblast growth factor receptor 1	FGFR1
Bt.10604.1.A1_at	FYN oncogene related to SRC, FGR, YES	FYN
Bt.26674.1.S1_at	jagged 2	JAG2
Bt.21926.2.S1_a_at	Translocase of outer mitochondrial membrane 34	TOMM34
Bt.26074.1.A1_at	---	---
Bt.16415.1.S1_at	---	---
Bt.2732.1.A1_at	---	---
Bt.16766.1.A1_at	similar to KIAA1324	LOC784449
Bt.24505.1.S1_at	ubiquitin specific peptidase 28	USP28
Bt.18736.1.A1_at	Similar to RP11-244N9.5	LOC616726
Bt.28540.1.A1_at	transmembrane protein 44	TMEM44
Bt.28797.2.S1_at	centromere protein N	CENP-N
Bt.25448.1.A1_at	---	---
Bt.25668.2.S1_at	chromosome 10 open reading frame 33 ortholog	C26H10orf33
Bt.24404.1.A1_at	---	---
Bt.20361.3.S1_at	F-box and leucine-rich repeat protein 20	FBXL20
Bt.28445.1.S1_at	diacylglycerol kinase, eta	DGKH
Bt.5769.1.S1_at	similar to AAT1-alpha	LOC531600
Bt.26819.1.S1_at	protein associated with topoisomerase II homolog 1 (yeast)	PATL1
Bt.3598.1.S1_at	O-linked N-acetylglucosamine (GlcNAc) transferase (UDP-N-acetylglucosamine:polypeptide-N-acetylglucosaminyl transferase)	OGT
Bt.28626.2.S1_at	similar to GC-rich sequence DNA-binding factor (GCF) (Transcription factor 9) (TCF-9)	LOC521363
Bt.21945.1.S1_at	---	---
Bt.29479.1.S1_at	Beta-carotene oxygenase 2	BCO2
Bt.3600.1.A1_at	---	---
Bt.4547.2.S1_a_at	solute carrier family 6, member 15	SLC6A15
Bt.24998.1.S1_at	SPECC1-like	SPECC1L
Bt.25836.2.A1_at	Olfactomedin-like 1	OLFML1
Bt.17044.2.A1_at	---	---
Bt.3035.1.S1_at	dystroglycan 1 (dystrophin-associated glycoprotein 1)	DAG1
Bt.20596.1.S1_at	Myelin protein zero-like 2	MPZL2
Bt.18824.1.A1_at	---	---
Bt.2274.1.A1_at	LAS1-like (S. cerevisiae)	LAS1L
Bt.28004.2.A1_x_at	Hypothetical LOC505306	LOC505306
Bt.17876.1.A1_at	---	---
Bt.3714.2.S1_at	---	---
Bt.2151.1.S1_at	prostaglandin-endoperoxide synthase 1 (prostaglandin G/H synthase and cyclooxygenase)	PTGS1
Bt.24216.1.A1_at	---	---
Bt.19362.1.A1_at	---	---
Bt.24313.1.A1_at	---	---
Bt.7988.2.S1_at	Similar to Etr-3	LOC614413
Bt.20824.1.A1_at	Male germ cell-associated kinase	MAK
Bt.26355.1.A1_at	similar to Uncharacterized protein KIAA1109 (Fragile site-associated protein homolog)	LOC534295
Bt.27279.1.S1_at	---	---
Bt.26033.1.A1_at	---	---
Bt.21888.1.S1_at	similar to Uncharacterized protein C15orf39	LOC784903
Bt.26927.1.S1_at	transmembrane protein 180	TMEM180
Bt.28271.1.A1_at	---	---
Bt.1343.2.A1_at	---	---
Bt.125.1.S1_at	guanylate cyclase 2D, membrane (retina-specific)	GUCY2D
Bt.28019.1.S1_at	growth hormone	GH
Bt.19370.1.A1_at	---	---
Bt.1509.1.S1_at	leukocyte cell derived chemotaxin 1	LECT1
Bt.21191.2.A1_at	phosphodiesterase 4D interacting protein	PDE4DIP
Bt.25789.1.A1_at	---	---
Bt.17583.1.A1_at	---	---
Bt.7689.1.S1_at	---	---
Bt.25478.1.A1_at	similar to signal peptide, CUB domain, EGF-like 2	LOC529947
Bt.214.1.S1_at	development and differentiation enhancing factor 1	DDEF1
Bt.29755.1.A1_at	---	---
Bt.11749.1.A1_at	---	---
Bt.570.1.S1_at	uromodulin	UMOD
Bt.8293.1.S1_at	nephrosis 1, congenital, Finnish type (nephrin)	NPHS1
Bt.28671.1.S1_at	Sorbin and SH3 domain containing 1	SORBS1
Bt.20057.1.S1_at	cathepsin G /// similar to cathepsin G	CTSG /// LOC509956
Bt.19927.2.A1_at	Tumor suppressor candidate 3	TUSC3
Bt.23306.1.S1_at	---	---
Bt.8549.2.S1_at	endothelial cell-specific molecule 2	ECSM2
Bt.7431.1.S1_a_at	similar to formin homology 2 domain containing 1	LOC787862
Bt.27239.1.A1_at	mixed lineage kinase domain-like	MLKL
Bt.22977.3.S1_a_at	DNA (cytosine-5-)-methyltransferase 3 beta	DNMT3B
Bt.17120.1.A1_at	ELL associated factor 2	EAF2
Bt.12804.1.A1_at	v-kit Hardy-Zuckerman 4 feline sarcoma viral oncogene homolog	KIT
Bt.29068.1.A1_at	---	---
Bt.11752.1.A1_at	---	---
Bt.18783.1.A1_at	---	---
Bt.26275.1.A1_at	major facilitator superfamily domain containing 9	MFSD9
Bt.1978.9.S1_at	T cell receptor, beta cluster	TRB@
Bt.5264.2.S1_a_at	---	---
Bt.19062.1.A1_at	---	---
Bt.15446.1.A1_at	---	---
Bt.15566.1.A1_at	---	---
Bt.27554.1.A1_at	---	---
Bt.29704.1.S1_at	---	---
Bt.25103.2.A1_at	Tudor domain containing 7	TDRD7
Bt.27214.1.A1_at	similar to General transcription factor 3C polypeptide 3 (Transcription factor IIIC subunit gamma) (TF3C-gamma) (TFIIIC 102 kDa subunit) (TFIIIC102)	LOC522473
Bt.23902.1.A1_at	---	---
Bt.3885.3.S1_at	chloride channel, calcium activated, family member 3	CLCA3
Bt.29805.1.A1_at	---	---
Bt.26189.1.A1_at	---	---
Bt.4767.1.S2_at	lysosomal trafficking regulator	LYST
Bt.13143.1.A1_at	lipase, hormone-sensitive	LIPE
Bt.2158.1.S1_at	membrane-spanning 4-domains, subfamily A, member 1	MS4A1
Bt.24110.1.A1_at	Similar to OTTHUMP00000021886	LOC614478
Bt.24855.1.S1_at	tumor necrosis factor (ligand) superfamily, member 13b	TNFSF13B
Bt.17087.1.A1_at	---	---
Bt.8927.1.S1_at	---	---
Bt.26315.1.A1_at	Hypothetical protein MGC137255	MGC137255
Bt.11019.1.S1_at	similar to F-box only protein 40 (Muscle disease-related protein)	LOC613597
Bt.15628.1.S1_at	---	---
Bt.23523.1.S1_at	tumor suppressor candidate 5	TUSC5
Bt.17794.2.A1_at	actinin, alpha 1	ACTN1
Bt.4679.1.S1_at	Fc fragment of IgG, low affinity IIb, receptor (CD32)	FCGR2B
Bt.10475.1.S1_at	neuroligin 3	NLGN3
Bt.25040.1.S1_at	plakophilin 3	PKP3
Bt.6505.1.A1_at	---	---
Bt.28654.1.S1_at	ubiquitin specific peptidase 42	USP42
Bt.29468.1.A1_at	---	---
Bt.9282.1.S1_at	---	---
Bt.25576.1.A1_at	SLIT and NTRK-like family, member 1	SLITRK1
Bt.22692.1.A1_at	interleukin 6 receptor	IL6R
Bt.27307.1.S1_at	---	---
Bt.26981.1.A1_at	---	---
Bt.23504.1.A1_at	sulfatase 2	SULF2
Bt.4723.1.S1_at	interleukin 10	IL10
Bt.24624.2.S1_at	mitochondrial ribosomal protein S9	MRPS9
Bt.24216.2.S1_at	---	---
Bt.27983.1.S1_at	bone morphogenetic protein receptor, type IB	BMPR1B
Bt.13081.1.S1_at	cytochrome P450, subfamily I (aromatic compound-inducible), polypeptide 1	CYP1A1
Bt.17615.1.A1_at	---	---
Bt.23.2.S1_at	solute carrier family 6 (neurotransmitter transporter, noradrenalin), member 2	SLC6A2
Bt.16319.1.A1_at	similar to ankyrin repeat and FYVE domain containing 1	LOC528403
Bt.17143.1.A1_at	---	---
Bt.8308.2.S1_at	neuropilin 2	NRP2
Bt.19517.1.S1_at	v-erb-b2 erythroblastic leukemia viral oncogene homolog 3 (avian)	ERBB3
Bt.29749.1.A1_x_at	---	---
Bt.17790.1.S1_at	---	---
Bt.17451.1.S1_at	---	---
Bt.9103.1.A1_at	phosphatidylinositol transfer protein, membrane-associated 1	PITPNM1
Bt.21241.1.S1_at	Sp1 transcription factor	SP1
Bt.26317.1.A1_at	---	---
Bt.25330.1.A1_at	---	---
Bt.21472.1.S1_at	splicing factor, arginine/serine-rich 16	SFRS16
Bt.24197.1.A1_at	---	---
Bt.25007.2.A1_at	---	---
Bt.27949.1.A1_at	insulin-like growth factor 2 mRNA binding protein 1	IGF2BP1
Bt.29586.1.A1_at	---	---
Bt.26833.1.S1_at	hypothetical protein LOC790892	MGC148449
Bt.28239.1.S1_at	organic solute transporter alpha	OSTALPHA
Bt.10295.1.A1_at	Amyloid beta (A4) precursor protein-binding, family A, member 2 (X11-like)	APBA2
Bt.5608.1.A1_at	phosphodiesterase 4A, cAMP-specific (phosphodiesterase E2 dunce homolog, Drosophila)	PDE4A
Bt.26762.1.S1_at	Rho guanine nucleotide exchange factor (GEF) 4	ARHGEF4
Bt.16059.2.A1_at	---	---
Bt.18887.3.A1_at	---	---
Bt.29388.1.A1_at	---	---
Bt.1763.1.S1_at	heart and neural crest derivatives expressed 1	HAND1
Bt.9716.1.A1_at	Thioredoxin-like 1	TXNL1
Bt.24821.1.S1_at	acyl-Coenzyme A binding domain containing 4	ACBD4
Bt.22464.2.S1_at	methyltransferase like 2B	METTL2B
Bt.13557.3.S1_at	guanine nucleotide binding protein-like 1	GNL1
Bt.8677.1.S1_at	---	---
Bt.25324.1.A1_at	---	---
Bt.18732.1.S1_at	Coiled-coil domain containing 90A	CCDC90A
Bt.2033.1.A1_at	Hypothetical LOC513129	LOC513129
Bt.15574.1.A1_at	---	---
Bt.28503.1.A1_at	---	---
Bt.27574.1.A1_at	---	---
Bt.4811.1.S1_at	ras-related C3 botulinum toxin substrate 3 (rho family, small GTP binding protein Rac3)	RAC3
Bt.5003.2.S1_a_at	endomucin	EMCN
Bt.25444.1.A1_at	multiple EGF-like-domains 11	MEGF11
Bt.29074.1.A1_at	SET and MYND domain containing 3	SMYD3
Bt.27537.1.A1_at	Methionine aminopeptidase 1D	MAP1D
Bt.26077.1.A1_at	neurexin 3	NRXN3
Bt.21669.2.S1_at	zinc finger protein 274	ZNF274
Bt.16581.1.A1_at	---	---
Bt.24877.1.S1_at	---	---
Bt.13306.2.S1_at	---	---
Bt.25880.2.S1_at	similar to kelch repeat and BTB (POZ) domain containing 9	LOC537141
Bt.17986.1.A1_at	---	---
Bt.12078.1.A1_at	neurocan	NCAN
Bt.23388.1.A1_at	neuronal guanine nucleotide exchange factor	NGEF
Bt.12984.1.S1_at	solute carrier family 38, member 3	SLC38A3
Bt.2481.1.A1_at	chromosome 6 open reading frame 105 ortholog	C23H6ORF105
Bt.18560.1.A1_at	---	---
Bt.175.1.S1_at	gamma-aminobutyric acid (GABA) A receptor, alpha 3	GABRA3
Bt.11389.2.S1_at	---	---
Bt.21767.1.S1_a_at	titin	TTN
Bt.1978.7.S1_at	---	---
Bt.29389.1.S1_at	---	---
Bt.4814.1.S1_at	neurocalcin delta	NCALD
Bt.22409.1.S1_at	heat shock 70kDa protein 12A	HSPA12A
Bt.1078.1.A1_at	RNA binding motif protein 35B	RBM35B
Bt.32.1.S1_at	timeless homolog (Drosophila)	TIMELESS
Bt.2401.1.S1_at	---	---
Bt.19917.2.S1_at	---	---
Bt.7056.2.A1_at	Hemoglobin, gamma 2	HBG
Bt.29336.1.A1_at	---	---
Bt.9060.1.S1_at	TAO kinase 2	TAOK2
Bt.23669.2.S1_at	---	---
Bt.19717.1.S1_at	similar to CG12393 CG12393-PA	LOC785809
Bt.16720.1.A1_at	Cytochrome P450, family 4, subfamily B, polypeptide 1	CYP4B1
Bt.24676.1.S1_at	SAR1 gene homolog B (S. cerevisiae)	SAR1B
Bt.21924.3.A1_at	---	---
Bt.24294.1.A1_at	---	---
Bt.25823.1.A1_at	---	---
Bt.2901.2.S1_at	zinc finger protein 192	ZNF192
Bt.4126.2.S1_at	cytochrome P450, family 4, subfamily A, polypeptide 22	CYP4A22
Bt.16051.3.S1_at	Peroxisome proliferator-activated receptor gamma, coactivator-related 1	PPRC1
Bt.25917.1.A1_at	Jumonji domain containing 2B	JMJD2B
Bt.10277.1.A1_at	nucleolar protein 5A (56kDa with KKE/D repeat)	NOL5A
Bt.12445.2.S1_at	fascin homolog 1, actin-bundling protein (Strongylocentrotus purpuratus)	FSCN1
Bt.23928.1.S1_at	---	---
Bt.29780.1.A1_at	gap junction protein, beta 1, 32kDa	GJB1
Bt.28340.2.S1_at	---	---
Bt.18487.3.S1_at	leucine-rich repeats and calponin homology (CH) domain containing 4	LRCH4
Bt.15907.1.A1_at	Methylmalonic aciduria (cobalamin deficiency) cblC type, with homocystinuria	MMACHC
Bt.26255.2.A1_at	Myeloproliferative leukemia virus oncogene	MPL
Bt.4071.1.S1_at	Receptor accessory protein 1	REEP1
Bt.8352.2.S1_a_at	zinc finger, MYND-type containing 15	ZMYND15
Bt.28414.1.A1_at	---	---
Bt.22034.1.S1_at	---	---
Bt.28307.1.S1_at	similar to ileal sodium/bile acid cotransporter	LOC525823
Bt.24290.1.A1_at	Ribosomal protein L9	RPL9
Bt.6074.1.S1_at	claudin 3	CLDN3
Bt.8392.2.S1_at	Pre-mRNA cleavage factor I, 59 kDa subunit	FLJ12529
Bt.19653.1.A1_at	Chromosome 7 open reading frame 11 ortholog	H4C7ORF11
Bt.13150.1.S1_at	erythropoietin receptor	EPOR
Bt.20043.1.S1_at	dual specificity phosphatase 14	DUSP14
Bt.21239.3.S1_at	Mitogen-activated protein kinase-activated protein kinase 5	MAPKAPK5
Bt.1150.2.S1_at	Dishevelled associated activator of morphogenesis 2	DAAM2
Bt.22870.1.A1_at	peroxisome proliferator-activated receptor delta	PPARD
Bt.12710.2.S1_at	Mitogen-activated protein kinase kinase kinase kinase 1	MAP4K1
Bt.882.1.S1_at	---	---
Bt.7066.1.S1_at	arachidonate 5-lipoxygenase-activating protein	ALOX5AP
Bt.29693.1.A1_at	HECT, C2 and WW domain containing E3 ubiquitin protein ligase 1	HECW1
Bt.7000.1.S1_at	---	---
Bt.13297.2.A1_at	similar to calmodulin regulated spectrin-associated protein 1-like 1	LOC520385
Bt.28683.1.S1_at	Similar to Zinc finger protein 613	LOC787554
Bt.18208.1.A1_at	Zinc finger and BTB domain containing 32	ZBTB32
Bt.7048.1.S1_at	Rh-associated glycoprotein	RHAG
Bt.25980.1.A1_at	zinc finger protein 45	ZNF45
Bt.17341.1.S1_at	---	---
Bt.25562.2.A1_at	---	---
Bt.25408.1.S1_at	TBK1 binding protein 1	TBKBP1
Bt.29454.1.S1_at	DnaJ (Hsp40) homolog, subfamily C, member 10	DNAJC10
Bt.9163.2.S1_at	purinergic receptor P2Y, G-protein coupled, 10	P2RY10
Bt.8041.2.S1_at	penta-EF-hand domain containing 1	PEF1
Bt.1815.2.A1_at	CUE domain containing 1	CUEDC1
Bt.25422.1.A1_at	Adaptor-related protein complex 1, gamma 2 subunit	AP1G2
Bt.21547.2.S1_at	plakophilin 2	PKP2
Bt.16356.1.S1_at	Ectonucleoside triphosphate diphosphohydrolase 3	ENTPD3
Bt.4811.3.A1_at	Ras-related C3 botulinum toxin substrate 3 (rho family, small GTP binding protein Rac3)
Bt.26099.1.A1_at	---	---
Bt.3930.1.S1_at	acetylserotonin O-methyltransferase	ASMT
Bt.16171.2.A1_at	guanine nucleotide binding protein (G protein), beta polypeptide 3	GNB3
Bt.27603.1.A1_at	---	---
Bt.23394.1.S1_at	---	---
Bt.21350.1.A1_at	Ankyrin repeat and sterile alpha motif domain containing 6	ANKS6
Bt.7161.2.A1_at	Spermatid perinuclear RNA binding protein	STRBP
Bt.29930.2.S1_at	DENN/MADD domain containing 3	DENND3
Bt.6636.1.S1_at	---	---
Bt.27623.2.S1_a_at	growth hormone regulated TBC protein 1	GRTP1
Bt.25776.1.A1_at	hypothetical LOC540812	LOC540812
Bt.29833.1.S1_at	cannabinoid receptor 1	LOC540382
Bt.6464.1.A1_at	---	---
Bt.4414.2.S1_at	synaptotagmin XVII	SYT17
Bt.26592.2.A1_at	---	---
Bt.6072.1.S1_a_at	syntaxin 1A (brain)	STX1A
Bt.18440.1.S1_at	similar to guanylate binding protein 4	LOC510382
Bt.27304.2.S1_a_at	---	---
Bt.12985.1.S1_at	VAMP (vesicle-associated membrane protein)-associated protein B and C	VAPB
Bt.24788.1.A1_at	kelch repeat and BTB (POZ) domain containing 7	KBTBD7
Bt.13132.1.S1_at	urotensin 2 receptor	UTS2R
Bt.1899.3.S1_at	Immunoglobulin superfamily containing leucine-rich repeat	ISLR
Bt.15508.1.A1_at	---	---
Bt.29774.1.A1_at	solute carrier family 4, anion exchanger, member 2 (erythrocyte membrane protein band 3-like 1)	SLC4A2
Bt.27034.1.A1_at	tektin 1	TEKT1
Bt.17538.1.A1_at	---	---
Bt.25459.1.A1_at	ATPase type 13A4	ATP13A4
