# Supplementary material for: Transcriptome dynamics and molecular cross-talk between bovine oocyte and its companion cumulus cells
Source: BMC Genomics. 2011 Jan 24;12:57. doi: 10.1186/1471-2164-12-57 (PMC3045333; doi:10.1186/1471-2164-12-57)
Supplement: Additional file 6 — List of transcripts that are expressed in both MII oocytes and CCs. [file 1471-2164-12-57-S6.XLS]

## Sheet: Tabelle1
	Transcripts exclusively expressed in MII cumulus cells relative to oocytes
Probe.Set.ID	Gene.Title	Gene.Symbol
Bt.5522.1.S1_at	thrombospondin 2	THBS2
Bt.27520.1.A1_at	---	---
Bt.632.1.S1_s_at	TIMP metallopeptidase inhibitor 1	TIMP1
Bt.24978.1.A1_at	granzyme K (granzyme 3; tryptase II)	GZMK
Bt.22130.1.S1_at	interferon-induced protein with tetratricopeptide repeats 5	IFIT5
Bt.1613.1.S1_at	HtrA serine peptidase 1	HTRA1
Bt.2452.1.S1_at	lumican	LUM
Bt.1286.1.S1_a_at	retinoic acid receptor responder (tazarotene induced) 2	RARRES2
Bt.5007.1.A1_at	hypothetical LOC508098	LOC508098
Bt.5598.1.S1_at	chromosome 8 open reading frame 4 ortholog	C27H8orf4
Bt.9238.1.S1_at	solute carrier family 38, member 2	SLC38A2
Bt.10272.1.S1_at	stanniocalcin 1	STC1
Bt.6406.1.S2_at	CCAAT/enhancer binding protein (C/EBP), delta	CEBPD
Bt.1745.1.S1_at	keratin 18	KRT18
Bt.28704.1.S1_at	phospholipid scramblase 4	PLSCR4
Bt.5078.1.S1_at	melanoma antigen family D, 2	MAGED2
Bt.5427.1.A1_at	secretogranin II (chromogranin C)	SCG2
Bt.20619.1.S1_at	---	---
Bt.22194.1.S1_at	immediate early response 2	IER2
Bt.405.1.S1_at	follistatin	FST
Bt.20089.1.A1_s_at	---	---
Bt.3171.1.A1_at	---	---
Bt.9423.1.S1_at	---	---
Bt.2712.1.S1_at	serpin peptidase inhibitor, clade A (alpha-1 antiproteinase, antitrypsin), member 5	SERPINA5
Bt.5387.1.S1_at	lipoprotein lipase	LPL
Bt.11430.1.S1_at	RAB14, member RAS oncogene family	RAB14
Bt.19927.1.A1_at	---	---
Bt.15565.1.S1_at	transmembrane protein 176A	TMEM176A
Bt.4137.1.A1_at	---	---
Bt.14010.1.S1_at	prostaglandin reductase 1	PTGR1
Bt.958.1.A1_at	tumor necrosis factor, alpha-induced protein 6	TNFAIP6
Bt.2899.1.S1_at	v-fos FBJ murine osteosarcoma viral oncogene homolog	FOS
Bt.14031.1.S1_at	syndecan 4	SDC4
Bt.12304.1.S1_at	ISG15 ubiquitin-like modifier	ISG15
Bt.435.1.S1_at	TIMP metallopeptidase inhibitor 2	TIMP2
Bt.12010.1.S1_at	ADAM metallopeptidase with thrombospondin type 1 motif, 1	ADAMTS1
Bt.12099.1.A1_at	Transmembrane emp24 protein transport domain containing 7	TMED7
Bt.23178.1.S1_at	decorin	DCN
Bt.25192.1.S1_at	---	---
Bt.23509.2.A1_at	---	---
Bt.21250.1.S1_a_at	transmembrane protein 176B	TMEM176B
Bt.22000.1.A1_at	cysteine-rich, angiogenic inducer, 61	CYR61
Bt.17714.1.A1_at	Phosphorylase, glycogen; liver (Hers disease, glycogen storage disease type VI)	PYGL
Bt.13991.1.A1_at	proline-rich nuclear receptor coactivator 1	PNRC1
Bt.2942.1.S1_at	---	---
Bt.25248.1.A1_at	---	---
Bt.8258.1.S1_at	muscleblind-like (Drosophila)	MBNL1
Bt.28282.1.S1_at	---	---
Bt.227.2.A1_a_at	glutathione S-transferase A1	GSTA1
Bt.3247.1.S1_at	matrilin 2	MATN2
Bt.15836.1.S1_at	ankyrin repeat domain 1 (cardiac muscle)	ANKRD1
Bt.13367.1.A1_at	X (inactive)-specific transcript	XIST
Bt.27127.1.A1_at	Sorbin and SH3 domain containing 2	SORBS2
Bt.29956.1.A1_at	bone morphogenetic protein 2	BMP2
Bt.6768.1.S1_at	secreted protein, acidic, cysteine-rich (osteonectin)	SPARC
Bt.24157.1.A1_at	DKFZP564O0823 protein	DKFZP564O0823
Bt.22023.1.A1_s_at	---	---
Bt.22094.1.A1_at	interleukin 33	IL33
Bt.15788.1.S1_a_at	Similar to Bone marrow stromal cell antigen 2	LOC507402
Bt.22018.1.A1_at	Sorting nexin 13	SNX13
Bt.21385.1.S1_at	serpin peptidase inhibitor, clade H (heat shock protein 47), member 1, (collagen binding protein 1)	SERPINH1
Bt.10994.1.S1_at	synaptosomal-associated protein, 23kDa	SNAP23
Bt.3278.1.A1_at	ephrin-A5	EFNA5
Bt.16123.1.S1_at	serum/glucocorticoid regulated kinase 1	SGK1
Bt.1537.1.S1_at	N-myc downstream regulated gene 1	NDRG1
Bt.22665.1.S1_at	phosphoribosylglycinamide formyltransferase, phosphoribosylglycinamide synthetase, phosphoribosylaminoimidazole synthetase /// interferon, alpha; receptor	GART /// IFNAR1
Bt.7190.1.S1_at	cytochrome P450, family 11, subfamily A, polypeptide 1	CYP11A1
Bt.27152.1.A1_at	---	---
Bt.27386.1.A1_at	ankyrin repeat domain 50	ANKRD50
Bt.18774.1.A1_at	---	---
Bt.21102.1.S1_at	---	---
Bt.18203.2.S1_at	junctional adhesion molecule 2	JAM2
Bt.27281.1.S1_at	---	---
Bt.12872.1.S1_at	BTB (POZ) domain containing 3	BTBD3
Bt.15231.1.S1_at	Rac/Cdc42 guanine nucleotide exchange factor (GEF) 6	ARHGEF6
Bt.4760.1.S1_at	hydroxy-delta-5-steroid dehydrogenase, 3 beta- and steroid delta-isomerase 1	HSD3B1
Bt.5519.2.S1_at	melanoma antigen family D, 1	MGC128691
Bt.22413.1.A1_at	Transducin-like enhancer of split 4 (E(sp1) homolog, Drosophila)	TLE4
Bt.4388.1.S1_at	interleukin 27 receptor, alpha	IL27RA
Bt.4063.1.S1_at	phospholipase A2, group VII (platelet-activating factor acetylhydrolase, plasma)	PLA2G7
Bt.2518.1.S1_at	---	---
Bt.3890.1.S1_at	tumor necrosis factor receptor superfamily, member 1A	TNFRSF1A
Bt.8227.1.S1_at	nuclear factor of kappa light polypeptide gene enhancer in B-cells inhibitor, zeta	NFKBIZ
Bt.350.1.S1_s_at	MHC class II antigen	BLA-DQB
Bt.19160.1.A1_at	Similar to VNN2 protein	LOC534929
Bt.3797.1.S1_at	fibromodulin	FMOD
Bt.5176.2.A1_at	similar to CG17657 CG17657-PA	LOC527992
Bt.28390.1.S1_at	TSC22 domain family, member 3	TSC22D3
Bt.15968.1.S1_at	---	---
Bt.3191.1.A1_at	kelch-like 24 (Drosophila)	KLHL24
Bt.24051.1.S1_at	---	---
Bt.26408.1.A1_at	splicing factor, arginine/serine-rich 2, interacting protein	SFRS2IP
Bt.22421.1.A1_at	similar to signal peptide peptidase-like 2A	LOC530325
Bt.20354.1.S1_at	melanoma antigen family D, 4-like	LOC100125231
Bt.7816.1.S1_at	---	---
Bt.668.1.S1_at	Prostate transmembrane protein, androgen induced 1	PMEPA1
Bt.641.1.S1_at	proteasome (prosome, macropain) subunit, alpha type, 2	PSMA2
Bt.3051.1.S1_at	Pleckstrin homology-like domain, family A, member 1	PHLDA1
Bt.9841.1.S1_at	---	---
Bt.5650.1.S1_at	BTG family, member 3	BTG3
Bt.7671.1.S1_at	interferon induced transmembrane protein 3 (1-8U)	IFITM3
Bt.3311.1.S1_at	---	---
Bt.24328.1.S1_at	---	---
Bt.20072.1.S1_at	---	---
Bt.21962.1.S1_at	ependymin related protein 1 (zebrafish)	EPDR1
Bt.27696.1.A1_at	SH3 domain binding glutamic acid-rich protein like	SH3BGRL
Bt.14176.1.S1_at	nuclear protein localization 4 homolog (S. cerevisiae)	NPLOC4
Bt.6726.1.S1_at	---	---
Bt.5324.1.S1_s_at	MHC class I antigen /// MHC Class I JSP.1 /// hypothetical protein 100125016	BOLA-N /// JSP.1 /// LOC100125916
Bt.20891.1.S1_at	2'-5'-oligoadenylate synthetase 2, 69/71kDa	OAS2
Bt.26501.1.S1_at	---	---
Bt.3513.1.A1_at	---	---
Bt.9966.1.S1_at	Similar to procollagen alpha 2(V)	LOC782818
Bt.3405.1.S1_at	---	---
Bt.13235.1.S1_at	similar to RGC-32	MGC148992
Bt.4138.2.S1_at	vascular endothelial growth factor A	VEGFA
Bt.3750.1.S1_at	S100 calcium binding protein A11 (calgizzarin)	S100A11
Bt.5037.1.S2_at	ash1 (absent, small, or homeotic)-like (Drosophila)	ASH1L
Bt.19936.1.A1_at	---	---
Bt.12466.1.A1_at	---	---
Bt.7181.1.S1_at	calpain, small subunit 1	CAPNS1
Bt.6597.1.S1_at	lectin, galactoside-binding, soluble, 3 binding protein	LGALS3BP
Bt.21877.1.S1_at	---	---
Bt.6700.1.A1_at	similar to trophoblast Kunitz domain protein 2	LOC515917
Bt.24419.1.S1_at	KRR1, small subunit (SSU) processome component, homolog (yeast)	KRR1
Bt.1213.1.S1_at	---	---
Bt.5775.1.S1_at	biliverdin reductase A	BLVRA
Bt.1229.1.S1_at	apolipoprotein A-I	APOA1
Bt.12728.1.A1_a_at	---	---
Bt.28087.1.S1_at	nuclear receptor coactivator 7	NCOA7
Bt.15941.1.S1_at	hypothetical LOC515358	LOC515358
Bt.2415.1.S1_at	inhibitor of DNA binding 2, dominant negative helix-loop-helix protein	ID2
Bt.27617.1.S1_at	---	---
Bt.10150.1.S1_at	calpain 6	CAPN6
Bt.22275.1.A1_at	interferon stimulated exonuclease gene 20kDa	ISG20
Bt.23250.7.A1_x_at	alpha-2-HS-glycoprotein	AHSG
Bt.27143.1.A1_at	Outer dense fiber of sperm tails 2-like	ODF2L
Bt.22812.1.S1_at	---	---
Bt.6000.1.A1_at	---	---
Bt.17585.1.S2_at	ST3 beta-galactoside alpha-2,3-sialyltransferase 5	ST3GAL5
Bt.1652.1.S1_at	hypothetical protein LOC533126	LOC533126
Bt.5604.1.A1_at	---	---
Bt.3253.1.A1_at	similar to chromosome 14 open reading frame 132	LOC617871
Bt.26919.1.S1_at	netrin 4	NTN4
Bt.11018.1.S1_at	FBJ murine osteosarcoma viral oncogene homolog B	FOSB
Bt.5037.1.S1_at	S100 calcium-binding protein A10	S100A10
Bt.28639.1.S1_at	---	---
Bt.5074.1.S1_at	Splicing factor proline/glutamine-rich (polypyrimidine tract binding protein associated)	SFPQ
Bt.21930.1.S1_at	---	---
Bt.11315.1.A1_at	similar to Dermatan-sulfate epimerase-like protein	LOC538958
Bt.5229.1.S1_at	serpin peptidase inhibitor, clade E (nexin, plasminogen activator inhibitor type 1), member 1	SERPINE1
Bt.2230.1.S2_at	caveolin 1, caveolae protein, 22kDa	CAV1
Bt.19218.1.A1_at	---	---
Bt.5401.1.S1_at	transglutaminase 2 (C polypeptide, protein-glutamine-gamma-glutamyltransferase)	TGM2
Bt.23335.1.S1_at	---	---
Bt.6566.1.A1_at	---	---
Bt.15724.1.S1_at	chromosome 22 open reading frame 32 ortholog	C5H22orf32
Bt.17460.1.A1_at	SLIT and NTRK-like family, member 2	SLITRK2
Bt.4998.1.S1_at	procollagen-lysine 1, 2-oxoglutarate 5-dioxygenase 1	PLOD1
Bt.1345.1.S1_at	coagulation factor II (thrombin) receptor-like 2	F2RL2
Bt.10266.1.S1_at	proteasome (prosome, macropain) subunit, alpha type, 1	PSMA1
Bt.27138.1.S1_at	Quinolinate phosphoribosyltransferase (nicotinate-nucleotide pyrophosphorylase (carboxylating))	QPRT
Bt.4275.1.S1_at	---	---
Bt.29107.1.S1_at	---	---
Bt.18023.1.S1_at	---	---
Bt.2418.1.S1_at	DIP2 disco-interacting protein 2 homolog C (Drosophila)	DIP2C
Bt.4107.1.S1_at	desmocollin 2	DSC2
Bt.20529.1.A1_at	similar to B0432.9	LOC505636
Bt.26716.3.A1_a_at	polymerase (RNA) I polypeptide C, 30kDa	POLR1C
Bt.5389.1.S1_at	eukaryotic translation initiation factor 4E binding protein 1	EIF4EBP1
Bt.21383.1.S1_at	Hypothetical LOC614973	LOC614973
Bt.14239.1.A1_at	neural precursor cell expressed, developmentally down-regulated 9	NEDD9
Bt.21164.1.S1_at	v-myc myelocytomatosis viral oncogene homolog (avian)	MYC
Bt.3872.1.S1_at	suppressor of Ty 4 homolog 1 (S. cerevisiae)	SUPT4H1
Bt.13332.1.S1_at	---	---
Bt.4565.1.S1_at	snail homolog 2 (Drosophila)	SNAI2
Bt.24380.1.A1_at	kelch-like 28 (Drosophila)	KLHL28
Bt.23331.1.S1_at	AHNAK nucleoprotein	AHNAK
Bt.1268.1.A1_at	---	---
Bt.22167.2.A1_at	leucine rich repeat containing 2	LRRC2
Bt.25539.1.A1_at	heparan sulfate (glucosamine) 3-O-sulfotransferase 5	HS3ST5
Bt.23676.1.S1_at	---	---
Bt.18822.1.A1_at	tribbles homolog 2 (Drosophila)	TRIB2
Bt.27283.1.S1_x_at	MHC class I heavy chain	BOLA
Bt.20270.1.S1_at	Similar to RIKEN cDNA 4121402D02 gene	LOC787839
Bt.13862.1.A1_at	WD repeat domain 37	WDR37
Bt.24816.1.A1_at	---	---
Bt.4790.1.S1_at	integrin-linked kinase	ILK
Bt.21959.1.S1_at	transmembrane protein 64	TMEM64
Bt.21678.1.S1_at	TAP binding protein (tapasin)	TAPBP
Bt.26064.1.S1_at	inositol 1,4,5-trisphosphate 3-kinase A	ITPKA
Bt.11662.1.A1_at	glutathione peroxidase 7	GPX7
Bt.3988.1.S1_at	translocator protein (18kDa)	TSPO
Bt.5491.1.S1_at	Rab acceptor 1 (prenylated)	RABAC1
Bt.16920.1.A1_s_at	---	---
Bt.2962.1.S1_at	---	---
Bt.17717.1.A1_at	ubiquitin specific peptidase like 1	USPL1
Bt.26426.1.A1_at	RNA binding motif protein 43	RBM43
Bt.22978.1.S1_at	interferon induced transmembrane protein 1 (9-27)	IFITM1
Bt.6146.1.S1_at	---	---
Bt.5153.1.S1_at	SPARC-like 1 (mast9, hevin)	SPARCL1
Bt.8962.3.S1_s_at	ubiquitin specific peptidase 18	USP18
Bt.22364.1.S1_at	Signal transducer and activator of transcription 1, 91kDa	STAT1
Bt.10931.1.S1_at	H2A histone family, member Y2	H2AFY2
Bt.18855.1.A1_at	---	---
Bt.19818.1.A1_at	DEAH (Asp-Glu-Ala-His) box polypeptide 9	DHX9
Bt.20111.1.S1_at	tumor necrosis factor receptor superfamily, member 12A	TNFRSF12A
Bt.4714.1.S1_at	matrix metallopeptidase 9 (gelatinase B, 92kDa gelatinase, 92kDa type IV collagenase)	MMP9
Bt.13330.2.A1_at	pyruvate dehydrogenase kinase, isozyme 4	PDK4
Bt.12912.1.S1_at	collagen, type IV, alpha 1	COL4A1
Bt.20536.1.S1_at	protein phosphatase 2, regulatory subunit B', alpha isoform	PPP2R5A
Bt.3149.1.S1_at	leucine rich repeat containing 36	LRRC36
Bt.11974.1.S1_at	---	---
Bt.13748.1.S1_at	similar to dual-specificity tyrosine-(Y)-phosphorylation regulated kinase 2	LOC514916
Bt.8967.1.S1_at	myostatin	MSTN
Bt.8436.1.S1_at	interferon, alpha-inducible protein 6	IFI6
Bt.25176.2.S1_at	---	---
Bt.5250.1.S1_at	milk fat globule-EGF factor 8 protein	MFGE8
Bt.16058.1.A1_at	---	---
Bt.26094.1.A1_at	---	---
Bt.5635.1.S1_at	transcription elongation factor A (SII)-like 1	TCEAL1
Bt.3821.2.S1_at	tetraspanin 6	TSPAN6
Bt.1792.1.S1_at	3-hydroxybutyrate dehydrogenase, type 2	BDH2
Bt.5273.1.S1_at	integrin, alpha V (vitronectin receptor, alpha polypeptide, antigen CD51)	ITGAV
Bt.24459.1.A1_at	DCP1 decapping enzyme homolog B (S. cerevisiae)	DCP1B
Bt.20872.1.A1_at	phosphatidylinositol glycan anchor biosynthesis, class O	PIGO
Bt.13949.1.S1_at	glutathione S-transferase pi 1	GSTP1
Bt.19746.1.S1_at	---	---
Bt.1469.1.S1_at	---	---
Bt.799.1.S1_at	---	---
Bt.13036.1.S1_at	progesterone receptor	PGR
Bt.20300.1.A1_at	similar to hCG2042887	LOC509859
Bt.22394.1.A1_at	---	---
Bt.11778.1.A1_at	---	---
Bt.25663.1.A1_at	copine VIII	CPNE8
Bt.9795.1.S1_at	Cell cycle associated protein 1	CAPRIN1
Bt.13028.1.S1_at	periostin, osteoblast specific factor	POSTN
Bt.6087.1.S1_at	transmembrane 4 L six family member 1	TM4SF1
Bt.19199.1.A1_at	Doublecortin-like kinase 1	DCLK1
Bt.2294.1.S1_a_at	ubiquitin-like modifier activating enzyme 7	UBA7
Bt.21428.1.S1_at	---	---
Bt.8338.1.S1_at	Cbp/p300-interacting transactivator, with Glu/Asp-rich carboxy-terminal domain, 4	CITED4
Bt.1664.1.A1_at	empty spiracles homeobox 2	EMX2
Bt.27683.1.A1_at	---	---
Bt.11748.1.A1_at	similar to family with sequence similarity 20, member C	LOC534672
Bt.10893.1.S1_at	---	---
Bt.11363.1.S1_at	Inositol polyphosphate-5-phosphatase, 40kDa	INPP5A
Bt.5508.1.S1_at	interferon (alpha, beta and omega) receptor 2	IFNAR2
Bt.21772.1.A1_at	EGF, latrophilin and seven transmembrane domain containing 1	ELTD1
Bt.24928.1.S1_at	filamin A interacting protein 1-like	FILIP1L
Bt.12583.1.A1_at	---	---
Bt.959.1.S1_at	filamin A, alpha (actin binding protein 280)	FLNA
Bt.5061.1.S1_at	phosphofructokinase, liver	PFKL
Bt.6001.1.S1_s_at	similar to Chromosome 16 open reading frame 24	LOC530342
Bt.2521.1.S1_at	hypothetical LOC100174923	LOC100174923
Bt.7734.1.S1_at	hydroxy-delta-5-steroid dehydrogenase, 3 beta- and steroid delta-isomerase 7	HSD3B7
Bt.11135.1.S1_at	MpV17 mitochondrial inner membrane protein	MPV17
Bt.11061.1.S1_at	tenascin C	TNC
Bt.11942.1.S1_at	collagen, type XVIII, alpha 1	COL18A1
Bt.27830.1.A1_at	SP140 nuclear body protein	SP140
Bt.17526.1.A1_at	---	---
Bt.4844.1.S1_at	pleiotrophin	PTN
Bt.19793.1.A1_at	Ras-related GTP binding B	RRAGB
Bt.15683.1.S1_at	---	---
Bt.13530.1.S1_at	dodecenoyl-Coenzyme A delta isomerase (3,2 trans-enoyl-Coenzyme A isomerase)	DCI
Bt.14676.1.S1_at	poly (ADP-ribose) polymerase family, member 14	PARP14
Bt.3196.1.S1_at	stimulated by retinoic acid gene 6 homolog (mouse)	STRA6
Bt.7184.1.S1_at	v-raf murine sarcoma 3611 viral oncogene homolog	ARAF
Bt.28101.1.S1_at	---	---
Bt.24446.1.A1_at	sema domain, seven thrombospondin repeats (type 1 and type 1-like), transmembrane domain (TM) and short cytoplasmic domain, (semaphorin) 5A	SEMA5A
Bt.28399.1.S1_at	human immunodeficiency virus type I enhancer binding protein 2	HIVEP2
Bt.26713.1.S1_at	solute carrier family 38, member 5	SLC38A5
Bt.8491.1.S1_at	similar to SMAP-2b	MGC148871
Bt.12907.2.S1_a_at	---	---
Bt.23148.1.S1_at	---	---
Bt.6154.1.S1_at	four and a half LIM domains 3	FHL3
Bt.13665.1.A1_at	---	---
Bt.20915.1.S1_at	apolipoprotein O-like	APOOL
Bt.13546.2.S1_at	---	---
Bt.20580.1.S1_at	---	---
Bt.9989.1.S1_at	---	---
Bt.4895.1.S1_at	cyclin D2	CCND2
Bt.12477.1.S1_a_at	tropomyosin 2 (beta)	TPM2
Bt.5175.1.S1_at	ribonuclease/angiogenin inhibitor 1	RNH1
Bt.6361.1.S1_at	DEAD (Asp-Glu-Ala-Asp) box polypeptide 5	DDX5
Bt.16337.1.A1_at	immediate early response 5	IER5
Bt.4806.1.S1_at	ral guanine nucleotide dissociation stimulator-like 2	RGL2
Bt.24300.1.A1_at	---	---
Bt.3311.3.S1_at	---	---
Bt.12566.1.S1_at	interleukin 17 receptor A	IL17RA
Bt.1638.1.S1_at	---	---
Bt.6143.1.S1_at	leukotriene A4 hydrolase	LTA4H
Bt.6983.1.S1_at	---	---
Bt.23495.1.S1_at	---	---
Bt.20402.2.A1_at	polycystic kidney disease 2 (autosomal dominant)	PKD2
Bt.23498.1.S1_at	UDP-N-acetyl-alpha-D-galactosamine:polypeptide N-acetylgalactosaminyltransferase-like 1	GALNTL1
Bt.4887.2.A1_a_at	small nuclear ribonucleoprotein polypeptide N	SNRPN
Bt.4792.1.S1_at	---	---
Bt.8144.1.S1_at	chemokine (C motif) ligand 1	XCL1
Bt.12186.1.S1_at	insulin-like 3 (Leydig cell)	INSL3
Bt.12273.1.S1_at	polymerase (RNA) III (DNA directed) polypeptide F, 39 kDa	POLR3F
Bt.9733.1.S1_at	---	---
Bt.5453.1.S1_at	---	---
Bt.20230.1.S1_at	junction plakoglobin	JUP
Bt.29900.1.S1_at	Similar to POTE8A	LOC786977
Bt.5131.1.S1_at	chitinase domain containing 1	CHID1
Bt.3323.1.S1_at	plexin B2	PLXNB2
Bt.20556.1.S1_at	Ewing sarcoma breakpoint region 1	EWSR1
Bt.28740.1.S1_at	regenerating islet-derived family, member 4	REG4
Bt.13725.1.A1_at	---	---
Bt.2451.2.A1_at	CREB/ATF bZIP transcription factor	CREBZF
Bt.3794.1.S1_at	phosphofructokinase, platelet	PFKP
Bt.11934.1.S1_at	transmembrane protein 199	TMEM199
Bt.4105.1.S1_at	C1q and tumor necrosis factor related protein 1	C1QTNF1
Bt.19801.1.A1_at	---	---
Bt.27654.1.S1_at	---	---
Bt.22459.1.S1_at	Similar to Neural cell adhesion molecule 1, 180 kDa isoform precursor (N-CAM 180) (NCAM-180)	LOC785319
Bt.13253.1.S1_at	---	---
Bt.11035.1.S1_at	mesoderm development candidate 1	MESDC1
Bt.15938.1.S1_at	low density lipoprotein receptor-related protein 10	LRP10
Bt.17216.1.A1_at	---	---
Bt.19862.1.A1_at	Sema domain, transmembrane domain (TM), and cytoplasmic domain, (semaphorin) 6D	SEMA6D
Bt.2691.1.S1_at	adaptor-related protein complex 1, gamma 1 subunit	AP1G1
Bt.16754.2.A1_at	---	---
Bt.28956.1.A1_at	family with sequence similarity 80, member B	FAM80B
Bt.21160.1.A1_at	---	---
Bt.20286.1.S1_at	phosphodiesterase 4B, cAMP-specific	PDE4B
Bt.21364.2.S1_at	---	---
Bt.8039.1.S1_at	Transmembrane protein 170	TMEM170
Bt.72.1.S1_at	matrix metallopeptidase 1 (interstitial collagenase)	MMP1
Bt.4370.2.S1_at	leucine rich repeat containing 41	LRRC41
Bt.6041.1.S1_at	dystonin	DST
Bt.5196.1.S1_at	WD repeat domain 55	WDR55
Bt.12285.2.S1_a_at	N-myc (and STAT) interactor	NMI
Bt.2416.1.S2_at	testis enhanced gene transcript	TEGT
Bt.23514.1.S1_at	alpha-2-macroglobulin	A2M
Bt.10884.2.S1_at	---	---
Bt.5774.2.S1_at	v-ets erythroblastosis virus E26 oncogene homolog 2 (avian)	ETS2
Bt.9527.1.A1_at	Kruppel-like factor 10	KLF10
Bt.3999.1.S1_at	N-acetylgalactosaminidase, alpha-	NAGA
Bt.20272.1.S1_at	Hypothetical LOC538515	MGC143103
Bt.10777.1.S1_at	---	---
Bt.6080.1.S1_at	enoyl Coenzyme A hydratase 1, peroxisomal	ECH1
Bt.16514.2.A1_s_at	ADP-ribosylhydrolase like 2	ADPRHL2
Bt.8960.1.S1_at	GATA binding protein 4	GATA4
Bt.12722.1.A1_at	angiogenin, ribonuclease, RNase A family, 5 /// ribonuclease, RNase A family, 4	ANG /// RNASE4
Bt.3307.1.A1_at	Norrie disease (pseudoglioma)	NDP
Bt.13181.9.S1_at	LUC7-like (S. cerevisiae)	LUC7L
Bt.5597.1.S1_at	elaC homolog 1 (E. coli)	ELAC1
Bt.26889.1.S1_at	solute carrier family 33 (acetyl-CoA transporter), member 1	SLC33A1
Bt.6546.1.A1_at	---	---
Bt.4738.1.S1_at	calpastatin	CAST
Bt.15888.1.A1_at	cullin 3	CUL3
Bt.5215.1.S1_at	apolipoprotein E	APOE
Bt.25111.1.A1_at	Similar to Interferon-induced protein 44-like	LOC508347
Bt.24926.1.S1_at	---	---
Bt.2696.1.A1_at	cadherin 11, type 2, OB-cadherin (osteoblast)	CDH11
Bt.21965.1.S1_at	zinc finger protein 358	ZNF358
Bt.9880.1.S1_at	---	---
Bt.4740.1.S1_at	hyaluronoglucosaminidase 1	HYAL1
Bt.13335.1.S1_at	ribokinase	RBKS
Bt.5413.3.A1_a_at	glucosidase, beta; acid (includes glucosylceramidase)	GBA
Bt.9798.1.S1_at	---	---
Bt.12339.1.S1_at	pyruvate carboxylase	PC
Bt.24828.1.A1_at	---	---
Bt.28258.1.S1_at	cadherin 17, LI cadherin (liver-intestine)	CDH17
Bt.17943.1.S1_at	fat mass and obesity associated	FTO
Bt.23501.1.S1_at	chromosome 1 open reading frame 174 ortholog	C16H1orf174
Bt.4507.1.S1_at	complement component 4A	C4A
Bt.28975.1.S1_at	zinc finger, SWIM-type containing 6	ZSWIM6
Bt.10354.1.S1_at	---	---
Bt.24550.1.S1_at	---	---
Bt.1898.1.S1_at	PQ loop repeat containing 2	PQLC2
Bt.19774.2.S1_at	WW and C2 domain containing 2	WWC2
Bt.5664.1.S1_at	---	---
Bt.20696.1.A1_at	---	---
Bt.3200.1.S1_at	dicarbonyl/L-xylulose reductase	DCXR
Bt.20778.3.A1_at	TGFB-induced factor homeobox 1	TGIF1
Bt.22650.1.A1_at	---	---
Bt.27079.1.S1_at	melanoma antigen family H, 1	MAGEH1
Bt.29903.1.A1_at	chromosome 11 open reading frame 54 ortholog	C29H11orf54
Bt.15696.1.S1_at	selenoprotein S	SELS
Bt.9296.1.A1_at	Similar to Interferon-induced guanylate-binding protein 1 (GTP-binding protein 1) (Guanine nucleotide-binding protein 1) (HuGBP-1)	LOC512486
Bt.16109.1.S1_at	---	---
Bt.4419.1.S1_at	Poliovirus receptor-related 2 (herpesvirus entry mediator B)	PVRL2
Bt.11029.1.S1_at	Coiled-coil domain containing 8	CCDC8
Bt.4750.1.S1_at	transketolase	TKT
Bt.7410.1.S1_at	similar to Endopin 1b	LOC786621
Bt.15735.1.S1_at	agrin	AGRN
Bt.21465.1.S1_at	insulin-like growth factor binding protein 5	IGFBP5
Bt.4733.1.S1_at	phosphoglycerate dehydrogenase	PHGDH
Bt.7390.1.S1_at	ring finger protein 157	RNF157
Bt.3000.2.S1_a_at	microtubule-associated protein 1 light chain 3 gamma	MAP1LC3C
Bt.24517.2.A1_at	G protein-coupled receptor, family C, group 5, member B	GPRC5B
Bt.9267.1.A1_at	apolipoprotein B mRNA editing enzyme, catalytic polypeptide-like 3B	APOBEC3B
Bt.15881.1.S1_at	ST3 beta-galactoside alpha-2,3-sialyltransferase 4	ST3GAL4
Bt.3805.1.S1_at	MHC class I antigen /// MHC Class I JSP.1	BOLA-N /// JSP.1
Bt.27379.1.A1_at	Chemokine (C-X-C motif) receptor 7	CXCR7
Bt.20458.1.S1_at	MAP7 domain containing 1	MAP7D1
Bt.8109.1.A1_a_at	sushi-repeat-containing protein, X-linked 2	SRPX2
Bt.24098.1.A1_at	interferon induced with helicase C domain 1	IFIH1
Bt.18753.1.A1_at	protein tyrosine phosphatase, receptor type, D	PTPRD
Bt.3754.1.A1_at	hypothetical LOC784866	LOC784866
Bt.29380.1.A1_at	---	---
Bt.25475.1.A1_at	---	---
Bt.23821.1.S1_at	---	---
Bt.18654.1.A1_at	---	---
Bt.3221.1.A1_at	Methyl-CpG binding domain protein 1	MBD1
Bt.6947.1.S1_at	adenine phosphoribosyltransferase	APRT
Bt.20403.1.S1_at	Hypothetical protein LOC789882	LOC789882
Bt.12875.1.S1_at	epithelial membrane protein 3	EMP3
Bt.27957.1.A1_at	poly (ADP-ribose) polymerase family, member 8	PARP8
Bt.9930.1.S1_at	---	---
Bt.11909.1.A1_at	---	---
Bt.29331.1.S1_at	like-glycosyltransferase	LARGE
Bt.3216.1.A1_at	armadillo repeat containing, X-linked 1	ARMCX1
Bt.3311.2.S1_at	---	---
Bt.24997.1.S1_at	---	---
Bt.21410.1.S1_at	cathepsin A	CTSA
Bt.3388.1.S1_at	N-acetylneuraminic acid synthase	NANS
Bt.3036.2.A1_at	---	---
Bt.5177.1.S1_at	BMP and activin membrane-bound inhibitor homolog (Xenopus laevis)	BAMBI
Bt.27963.1.A1_at	arylacetamide deacetylase-like 1	AADACL1
Bt.27140.1.S1_at	similar to mKIAA1077 protein	LOC535166
Bt.28736.1.S1_at	---	---
Bt.10131.1.A1_at	Similar to BC030336 protein	LOC786480
Bt.23318.1.S1_at	collagen, type III, alpha 1	COL3A1
Bt.24531.1.S1_at	interleukin 4 receptor	IL4R
Bt.16058.2.S1_at	---	---
Bt.29271.1.A1_at	retinoblastoma-like 1 (p107)	RBL1
Bt.15298.1.A1_at	---	---
Bt.26728.1.S1_at	Bromodomain adjacent to zinc finger domain, 2B	BAZ2B
Bt.4030.1.S1_at	ancient ubiquitous protein 1	AUP1
Bt.1000.1.S1_at	cullin 7	CUL7
Bt.9580.1.S1_at	---	---
Bt.367.1.S1_at	oxidized low density lipoprotein (lectin-like) receptor 1	OLR1
Bt.9570.1.S1_at	similar to tumor necrosis factor, alpha-induced protein 2	LOC786672
Bt.7471.1.S1_at	H2A histone family, member J	H2AFJ
Bt.28642.1.A1_at	---	---
Bt.11576.1.S1_at	spermidine/spermine N1-acetyltransferase family member 2	SAT2
Bt.8377.1.S1_at	---	---
Bt.11034.1.S1_at	MID1 interacting protein 1 (gastrulation specific G12 homolog (zebrafish))	MID1IP1
Bt.20923.1.S1_at	eukaryotic translation initiation factor 2-alpha kinase 2	EIF2AK2
Bt.2897.2.A1_at	sulfatase modifying factor 2	SUMF2
Bt.7430.1.S1_at	Rho GTPase activating protein 21	ARHGAP21
Bt.28965.1.A1_at	Signal sequence receptor, alpha (translocon-associated protein alpha)	SSR1
Bt.3927.1.S1_at	Microfibrillar-associated protein 3	MFAP3
Bt.19806.1.A1_at	---	---
Bt.24315.1.A1_at	---	---
Bt.21409.1.A1_at	Collagen, type XI, alpha 1	COL11A1
Bt.27694.1.S1_at	steroid-5-alpha-reductase, alpha polypeptide 1 (3-oxo-5 alpha-steroid delta 4-dehydrogenase alpha 1)	SRD5A1
Bt.26926.1.S1_at	---	---
Bt.4093.1.S1_at	biliverdin reductase B (flavin reductase (NADPH))	BLVRB
Bt.28094.1.S1_at	---	---
Bt.9036.1.A1_at	zinc finger CCCH-type containing 7A	ZC3H7A
Bt.8802.1.S1_at	hypothetical LOC508425	MGC155170
Bt.24813.1.A1_at	receptor (chemosensory) transporter protein 4	RTP4
Bt.21746.1.S1_at	---	---
Bt.4245.1.S1_at	rhomboid domain containing 2	RHBDD2
Bt.3391.1.S1_at	MARVEL domain containing 1	MARVELD1
Bt.27212.1.A1_at	Similar to cardiac muscle ryanodine receptor	LOC783524
Bt.4374.1.S1_at	---	---
Bt.19737.1.A1_at	---	---
Bt.28470.1.A1_at	---	---
Bt.5462.1.S2_at	similar to dynein, cytoplasmic, heavy polypeptide 1	LOC537748
Bt.800.1.S1_at	mitogen-activated protein kinase 13	MAPK13
Bt.3115.1.A1_at	Aspartylglucosaminidase	AGA
Bt.4078.1.S1_at	reticulocalbin 3, EF-hand calcium binding domain	RCN3
Bt.21156.1.S1_at	telomerase-associated protein 1	TEP1
Bt.4222.1.S1_at	serpin peptidase inhibitor, clade B (ovalbumin), member 6	SERPINB6
Bt.11668.1.S1_at	---	---
Bt.5626.1.S1_at	Kinesin light chain 1	KLC1
Bt.16831.1.A1_at	Carbohydrate (N-acetylglucosamine-6-O) sulfotransferase 2	CHST2
Bt.15501.1.S1_at	---	---
Bt.16483.2.A1_at	Zinc finger protein 567	ZNF567
Bt.5005.2.A1_at	hypothetical protein LOC512596	LOC512596
Bt.2600.1.A1_at	---	---
Bt.5268.1.S1_at	follistatin-like 3 (secreted glycoprotein)	FSTL3
Bt.28266.1.A1_at	---	---
Bt.2113.1.S1_at	CNDP dipeptidase 2 (metallopeptidase M20 family)	CNDP2
Bt.28243.1.S1_a_at	vanin 1	VNN1
Bt.27838.2.S1_a_at	pleckstrin homology-like domain, family B, member 3	PHLDB3
Bt.12294.1.S1_at	Adhesion molecule with Ig-like domain 2	AMIGO2
Bt.23841.1.A1_at	Transcription factor A, mitochondrial	TFAM
Bt.16181.1.A1_at	---	---
Bt.28735.1.A1_at	---	---
Bt.9361.1.S1_at	Hypothetical protein LOC782395	LOC782395
Bt.2177.1.S1_at	similar to Family with sequence similarity 114, member A1	LOC511583
Bt.17345.1.A1_at	---	---
Bt.14103.1.A1_at	---	---
Bt.7772.1.S1_at	smoothened homolog (Drosophila)	SMO
Bt.20063.1.S1_at	---	---
Bt.7152.1.S1_at	---	---
Bt.20098.1.S1_at	ring finger protein 187	RNF187
Bt.26511.2.S1_at	laminin, alpha 1	LAMA1
Bt.20055.1.S1_at	chromosome 9 open reading frame 59	C9ORF59
Bt.2524.1.S1_at	Stromal cell-derived factor 1	SDF1
Bt.4392.2.A1_at	---	---
Bt.26393.1.A1_at	---	---
Bt.6840.1.S1_a_at	FK506 binding protein 11, 19 kDa	FKBP11
Bt.20551.1.S1_at	---	---
Bt.15912.1.S1_at	placenta-specific 8	PLAC8
Bt.12906.1.S1_at	gelsolin (amyloidosis, Finnish type)	GSN
Bt.5530.1.S1_at	dehydrogenase/reductase (SDR family) member 3	DHRS3
Bt.13829.1.S1_at	CD99 molecule	CD99
Bt.16018.1.S2_at	caspase 4, apoptosis-related cysteine peptidase	CASP4
Bt.5762.1.S1_at	---	---
Bt.5206.1.S1_at	KIAA0141 protein	KIAA0141
Bt.7440.1.S1_at	ring finger protein 1	RING1
Bt.20970.1.A1_at	Kinesin family member 21A	KIF21A
Bt.28935.1.A1_at	---	---
Bt.27760.1.S1_at	major histocompatibility complex, class I, A /// major histocompatibility complex, class I, A	BoLA /// HLA-A
Bt.13597.2.S1_a_at	apoptosis-inducing factor, mitochondrion-associated, 2	AIFM2
Bt.1052.1.A1_at	cholesterol 25-hydroxylase	CH25H
Bt.4001.1.S1_at	heme oxygenase (decycling) 1	HMOX1
Bt.4541.1.S1_at	protein phosphatase 1M (PP2C domain containing)	PPM1M
Bt.26965.1.A1_at	---	---
Bt.7092.2.S1_at	---	---
Bt.19826.1.A1_at	---	---
Bt.4802.1.S1_at	lactotransferrin	LTF
Bt.9034.1.S1_at	proline rich 15	PRR15
Bt.20151.1.S1_at	dehydrogenase/reductase (SDR family) member 7	DHRS7
Bt.3857.1.S1_at	endonuclease G	ENDOG
Bt.19591.1.A1_at	FUN14 domain containing 1	FUNDC1
Bt.4872.1.S1_at	matrix-remodelling associated 8	MXRA8
Bt.5583.1.S1_at	peptidylprolyl cis/trans isomerase, NIMA-interacting 1	PIN1
Bt.12715.1.S1_at	scavenger receptor class A, member 5	SCARA5
Bt.22411.1.A1_at	potassium voltage-gated channel, Isk-related family, member 4	KCNE4
Bt.10200.1.S1_at	cathepsin L1	CTSL1
Bt.24807.1.S1_at	Vacuolar protein sorting 13 homolog D (S. cerevisiae)	VPS13D
Bt.2017.1.S1_at	tissue factor pathway inhibitor 2	TFPI2
Bt.4345.1.S1_at	Fas (TNF receptor superfamily, member 6)	FAS
Bt.28044.1.S1_at	---	---
Bt.462.1.S1_at	protein kinase, cAMP-dependent, regulatory, type II, beta	PRKAR2B
Bt.19811.1.A1_at	---	---
Bt.807.2.A1_at	---	---
Bt.24842.1.A1_at	RAS-like, estrogen-regulated, growth inhibitor	RERG
Bt.11432.1.A1_at	---	---
Bt.20971.1.S1_at	calpain 2, (m/II) large subunit	CAPN2
Bt.13341.1.S1_at	---	---
Bt.20725.1.A1_at	---	---
Bt.5259.1.S1_at	XIAP associated factor 1	XAF1
Bt.20759.1.A1_at	---	---
Bt.21737.1.S1_at	---	---
Bt.5272.1.A1_at	---	---
Bt.10153.1.S1_at	eukaryotic translation initiation factor 2C, 4	EIF2C4
Bt.21952.1.A1_at	---	---
Bt.13775.1.A1_at	---	---
Bt.8997.1.S1_at	---	---
Bt.27876.1.A1_at	zinc finger, CCHC domain containing 10	ZCCHC10
Bt.7629.1.S1_at	Serpin peptidase inhibitor, clade B (ovalbumin), member 1	SERPINB1
Bt.13974.1.A1_at	Similar to BANK	LOC617055
Bt.28251.1.S1_at	transmembrane protein 220	TMEM220
Bt.3387.1.S1_at	transmembrane protein 132A	TMEM132A
Bt.19725.1.A1_at	cell growth regulator with ring finger domain 1	CGRRF1
Bt.29532.1.A1_at	---	---
Bt.2038.1.S1_at	---	---
Bt.25832.1.S1_at	---	---
Bt.19479.1.A1_at	trinucleotide repeat containing 6C	TNRC6C
Bt.137.1.S1_at	angiopoietin 2	ANGPT2
Bt.6316.1.S1_at	Nuclear receptor subfamily 2, group F, member 6	NR2F6
Bt.11180.1.A1_a_at	leucine rich repeat neuronal 2	LRRN2
Bt.7152.2.S1_at	---	---
Bt.9172.1.A1_at	acidic repeat containing	ACRC
Bt.27071.1.S1_at	tripartite motif-containing 38	TRIM38
Bt.10469.1.S1_at	potassium channel tetramerisation domain containing 18	KCTD18
Bt.11816.1.S1_at	similar to C04F5.8	MGC142695
Bt.26719.1.S1_at	---	---
Bt.1922.1.S1_at	---	---
Bt.2364.1.S1_at	lysine-rich coiled-coil 1	KRCC1
Bt.11521.1.A1_at	placenta-specific 9	PLAC9
Bt.20432.1.S1_at	serpin peptidase inhibitor, clade B (ovalbumin), member 8	SERPINB8
Bt.4606.1.S1_at	---	---
Bt.25003.1.S1_at	similar to Prion-like-(Q/N-rich)-domain-bearing protein family member (pqn-75)	LOC524974
Bt.4437.1.S1_at	Cbp/p300-interacting transactivator, with Glu/Asp-rich carboxy-terminal domain, 1	CITED1
Bt.18750.1.A1_at	achaete-scute complex homolog 1 (Drosophila)	ASCL1
Bt.24640.1.S1_at	ilvB (bacterial acetolactate synthase)-like	ILVBL
Bt.9185.1.A1_at	GRAM domain containing 1C	GRAMD1C
Bt.7788.1.S1_at	coiled-coil domain containing 80	CCDC80
Bt.23894.1.A1_at	ubiquitin-conjugating enzyme E2, J1 (UBC6 homolog, yeast)	UBE2J1
Bt.9622.1.A1_at	KTI12 homolog, chromatin associated (S. cerevisiae)	KTI12
Bt.1436.1.S1_at	pregnancy-associated glycoprotein 11	PAG11
Bt.1645.1.S1_at	prostaglandin D2 synthase 21kDa (brain)	PTGDS
Bt.22573.1.A1_at	---	---
Bt.6973.2.A1_at	---	---
Bt.1293.1.S1_at	family with sequence similarity 125, member A	FAM125A
Bt.8869.2.S1_at	zinc finger, DHHC-type containing 17	ZDHHC17
Bt.4485.1.S1_at	---	---
Bt.4664.1.S1_at	Yip1 domain family, member 3	YIPF3
Bt.20773.1.S1_at	---	---
Bt.13464.1.S1_at	Protein phosphatase 3 (formerly 2B), catalytic subunit, beta isoform	PPP3CB
Bt.24379.1.A1_at	neurotrimin	HNT
Bt.20211.1.S1_at	toll-like receptor adaptor molecule 2	TICAM2
Bt.16001.1.S1_at	cytochrome P450, family 27, subfamily A, polypeptide 1	CYP27A1
Bt.2679.1.S1_at	---	---
Bt.18581.1.A1_at	---	---
Bt.11480.1.S1_at	---	---
Bt.23391.1.S1_at	---	---
Bt.20334.1.S1_at	hypothetical protein LOC100125880	LOC100125880
Bt.7967.1.S1_at	Vav 2 protein	LOC515718
Bt.20021.2.S1_at	chromosome 7 open reading frame 28A ortholog	C25H7orf28A
Bt.6575.1.A1_at	---	---
Bt.21432.2.A1_at	---	---
Bt.3803.1.A1_at	resistance to inhibitors of cholinesterase 8 homolog A (C. elegans)	RIC8A
Bt.28560.1.S1_at	chromosome 18 open reading frame 10 ortholog	C24H18ORF10
Bt.1615.1.A1_at	DENN/MADD domain containing 4A	DENND4A
Bt.4606.2.S1_at	Kruppel-like factor 6	KLF6
Bt.16963.1.S1_at	tRNA-yW synthesizing protein 3 homolog (S. cerevisiae)	TYW3
Bt.25087.3.S1_at	similar to ras-like protein TC10	LOC100139988
Bt.2911.1.A1_at	family with sequence similarity 134, member B	FAM134B
Bt.21736.1.A1_at	---	---
Bt.8800.1.S1_at	ST3 beta-galactoside alpha-2,3-sialyltransferase 3	ST3GAL3
Bt.3537.1.S1_at	sulfotransferase family, cytosolic, 1A, phenol-preferring, member 1	SULT1A1
Bt.25346.1.A1_at	---	---
Bt.21688.1.S1_at	---	---
Bt.15889.1.S1_at	---	---
Bt.18316.2.S1_at	Similar to Adult retina protein	LOC513587
Bt.11659.1.S1_at	mitochondrial ribosomal protein 63	MRP63
Bt.29662.1.A1_at	---	---
Bt.22046.1.S1_at	alpha-methylacyl-CoA racemase	AMACR
Bt.2850.1.A1_at	---	---
Bt.10184.1.S1_a_at	casein kinase 1, delta	CSNK1D
Bt.24904.1.A1_at	ADAM metallopeptidase with thrombospondin type 1 motif, 6	ADAMTS6
Bt.5402.1.S1_a_at	vascular endothelial growth factor B	VEGFB
Bt.24630.1.S1_at	septin 10	2010-09-01
Bt.13751.1.S1_a_at	glutathione S-transferase kappa 1	GSTK1
Bt.15867.1.S1_at	small EDRK-rich factor 2	SERF2
Bt.4645.1.S1_at	family with sequence similarity 129, member A	FAM129A
Bt.7179.1.S1_a_at	matrix metallopeptidase 23B	MMP23B
Bt.12221.1.S1_at	amyotrophic lateral sclerosis 2 (juvenile) chromosome region, candidate 4	ALS2CR4
Bt.22655.1.A1_at	GTF2I repeat domain containing 2	GTF2IRD2
Bt.21369.1.S1_at	---	---
Bt.4216.1.S1_at	placental growth factor	PGF
Bt.17690.1.A1_at	---	---
Bt.6943.1.S1_at	---	---
Bt.22460.1.S2_at	monoamine oxidase B	MAOB
Bt.22230.1.S1_at	zinc finger, DHHC-type containing 14	ZDHHC14
Bt.27361.1.A1_at	Tumor necrosis factor receptor superfamily, member 6b, decoy	TNFRSF6B
Bt.19107.1.S1_at	---	---
Bt.17361.1.A1_at	chromosome 12 open reading frame 23 ortholog	C5H12orf23
Bt.13725.2.S1_at	---	---
Bt.20115.2.S1_at	---	---
Bt.20238.1.S1_at	C-type lectin domain family 14, member A	CLEC14A
Bt.22848.1.S1_at	zinc finger, CCCH-type with G patch domain	ZGPAT
Bt.20446.1.A1_at	---	---
Bt.6321.1.S1_at	---	---
Bt.19625.1.A1_at	---	---
Bt.6139.1.S1_at	protein kinase C substrate 80K-H	PRKCSH
Bt.28624.1.S1_at	sterile alpha motif domain containing 9	SAMD9
Bt.12256.1.S1_at	---	---
Bt.5576.1.S1_at	chromodomain helicase DNA binding protein 2	CHD2
Bt.19876.1.A1_at	---	---
Bt.3704.2.S1_a_at	transcobalamin II; macrocytic anemia	TCN2
Bt.19574.1.A1_at	sodium leak channel, non-selective	NALCN
Bt.6566.2.S1_at	---	---
Bt.25377.1.S1_at	SV2 related protein homolog (rat)	SVOP
Bt.20994.1.S1_at	---	---
Bt.28082.1.S1_at	transmembrane 9 superfamily protein member 4	TM9SF4
Bt.12297.1.S1_at	lysyl oxidase-like 4	LOXL4
Bt.7585.1.S1_at	Solute carrier family 12 (potassium/chloride transporters), member 4	SLC12A4
Bt.5605.3.S1_at	---	---
Bt.16983.1.S1_at	TRIM6-TRIM34	TRIM6-TRIM34
Bt.16633.1.S1_at	Solute carrier family 38, member 1	SLC38A1
Bt.11190.1.S1_at	phosphorylase kinase, gamma 2 (testis)	PHKG2
Bt.22613.1.A1_at	---	---
Bt.16791.1.A1_at	---	---
Bt.14310.1.S1_a_at	ATP-binding cassette, sub-family B (MDR/TAP), member 6	ABCB6
Bt.9714.1.S1_at	actin, gamma 2, smooth muscle, enteric	ACTG2
Bt.24923.1.S1_at	Hypothetical LOC535060	LOC535060
Bt.16387.2.A1_at	DnaJ (Hsp40) homolog, subfamily C, member 24	DNAJC24
Bt.9246.1.A1_at	---	---
Bt.9673.1.S1_at	OCIA domain containing 2	OCIAD2
Bt.25289.1.A1_at	Chromosome 15 open reading frame 40 ortholog	C21H15orf40
Bt.27708.1.A1_at	---	---
Bt.29725.1.S1_at	collagen, type IV, alpha 4	COL4A4
Bt.25252.1.A1_at	---	---
Bt.4850.2.S1_at	5'-nucleotidase, cytosolic III-like	NT5C3L
Bt.16921.1.S1_at	---	---
Bt.3092.1.S1_at	microfibrillar-associated protein 2	MFAP2
Bt.3405.2.S1_at	---	---
Bt.5692.2.S1_at	---	---
Bt.17082.1.A1_at	---	---
Bt.7264.1.S1_at	cathepsin F	CTSF
Bt.24354.1.S1_at	stefin C	LOC514170
Bt.21743.1.A1_at	mannose-6-phosphate receptor binding protein 1	M6PRBP1
Bt.16241.1.A1_at	---	---
Bt.4753.1.S1_at	RAB11 family interacting protein 4 (class II)	RAB11FIP4
Bt.23195.1.S1_a_at	---	---
Bt.18123.1.A1_at	SCY1-like 1 binding protein 1	SCYL1BP1
Bt.4175.1.S1_at	histocompatibility (minor) 13	HM13
Bt.2392.1.S1_at	ST6 (alpha-N-acetyl-neuraminyl-2,3-beta-galactosyl-1,3)-N-acetylgalactosaminide alpha-2,6-sialyltransferase 2	ST6GALNAC2
Bt.27145.1.A1_at	---	---
Bt.25657.1.S1_at	---	---
Bt.21777.1.S1_at	---	---
Bt.24397.2.A1_at	---	---
Bt.4877.1.S1_at	phospholipase C, delta 1	PLCD1
Bt.6710.1.S1_a_at	similar to CG2446 CG2446-PC	LOC516108
Bt.12406.1.S1_at	tubulin tyrosine ligase-like family, member 12	TTLL12
Bt.28151.1.S1_at	---	---
Bt.5850.1.S1_at	---	---
Bt.28209.1.S1_at	RGM domain family, member B	RGMB
Bt.19514.1.A1_at	---	---
Bt.3532.1.A1_at	---	---
Bt.10066.1.S1_at	similar to F55A4.8a	LOC529052
Bt.5885.1.S1_at	enoyl Coenzyme A hydratase domain containing 2	ECHDC2
Bt.2372.1.S1_at	euchromatic histone-lysine N-methyltransferase 2	EHMT2
Bt.16947.2.A1_at	---	---
Bt.1960.1.S1_at	B9 protein domain 2	B9D2
Bt.7707.1.S1_at	cerebral cavernous malformation 2	CCM2
Bt.24935.3.S1_a_at	RNA binding motif, single stranded interacting protein 2	RBMS2
Bt.9740.1.S1_at	---	---
Bt.11599.1.S1_at	---	---
Bt.15895.1.A1_at	similar to HRAS-like suppressor 3 (H-rev 107 protein)	LOC614402
Bt.3540.1.S1_at	secreted frizzled-related protein 4	SFRP4
Bt.7951.1.S1_at	sphingomyelin phosphodiesterase 1, acid lysosomal	SMPD1
Bt.23366.1.S1_at	CDP-diacylglycerol--inositol 3-phosphatidyltransferase (phosphatidylinositol synthase)	CDIPT
Bt.5599.1.S1_at	GLI pathogenesis-related 2	GLIPR2
Bt.1867.1.S1_at	protein phosphatase 1, regulatory (inhibitor) subunit 7	PPP1R7
Bt.5139.1.S1_at	unc-45 homolog A (C. elegans)	UNC45A
Bt.7596.1.S1_at	hypothetical LOC616632	LOC616632
Bt.9670.2.S1_at	---	---
Bt.26605.1.S1_at	RAS protein activator like 1 (GAP1 like)	RASAL1
Bt.21528.1.A1_at	midkine (neurite growth-promoting factor 2)	MDK
Bt.22545.2.S1_at	ELKS/RAB6-interacting/CAST family member 1	ERC1
Bt.15798.1.S1_at	poliovirus receptor	PVR
Bt.26866.1.S1_at	ATPase family, AAA domain containing 3A	ATAD3A
Bt.3891.1.S1_at	fatty acid desaturase 2	FADS2
Bt.12415.1.S1_at	---	---
Bt.14142.1.S1_at	phosphatidylinositol 4-kinase, catalytic, alpha	PI4KA
Bt.25305.1.A1_at	---	---
Bt.17302.1.A1_at	---	---
Bt.9539.1.A1_at	---	---
Bt.5188.1.S1_at	ankyrin repeat and BTB (POZ) domain containing 1	ABTB1
Bt.20219.2.S1_a_at	phosphatidylinositol glycan anchor biosynthesis, class T	PIGT
Bt.1487.1.S1_at	peptidase (mitochondrial processing) alpha	PMPCA
Bt.19932.1.S1_at	Similar to cystin cilia-associated protein	LOC616812
Bt.18434.1.A1_at	---	---
Bt.2973.2.S1_a_at	pyruvate dehydrogenase (lipoamide) beta	PDHB
Bt.13315.1.S1_at	hypothetical protein LOC768237	LOC768237
Bt.13805.1.S1_at	---	---
Bt.19533.2.A1_at	Glutamate-cysteine ligase, modifier subunit	GCLM
Bt.13975.1.S1_a_at	apolipoprotein D	APOD
Bt.10813.1.S1_at	PDZ and LIM domain 4	PDLIM4
Bt.6025.3.A1_at	Solute carrier family 27 (fatty acid transporter), member 1	SLC27A1
Bt.18572.1.A1_at	Similar to Pur-gamma B-form	LOC512941
Bt.4894.1.S1_at	cleavage and polyadenylation specific factor 3-like	CPSF3L
Bt.5463.1.S1_at	peroxisomal biogenesis factor 11 gamma	PEX11G
Bt.18483.1.A1_at	---	---
Bt.4379.1.S1_at	R3H domain and coiled-coil containing 1	R3HCC1
Bt.21621.1.S1_at	transmembrane emp24 protein transport domain containing 1	TMED1
Bt.10241.1.S1_at	leucine-zipper-like transcription regulator 1	LZTR1
Bt.23076.1.S1_at	chromosome 1 open reading frame 93 ortholog	C16H1orf93
Bt.12572.1.S1_at	phosphatidylinositol glycan anchor biosynthesis, class S	PIGS
Bt.12503.1.A1_at	carbonic anhydrase XIII	CA13
Bt.29330.1.A1_at	leucine rich repeat transmembrane neuronal 1	LRRTM1
Bt.9320.1.S1_a_at	hypothetical protein LOC613571	MGC152007
Bt.22028.1.S1_at	glutaminyl-tRNA synthase (glutamine-hydrolyzing)-like 1	QRSL1
Bt.3989.1.S1_at	---	---
Bt.8904.1.S1_at	---	---
Bt.21930.2.S1_at	---	---
Bt.16038.1.S1_at	copper metabolism (Murr1) domain containing 1	COMMD1
Bt.4873.1.S1_at	cytochrome b5 reductase 3	CYB5R3
Bt.23799.1.S1_at	Vac14 homolog (S. cerevisiae)	VAC14
Bt.20617.1.S1_at	BEX family member 5	BEX5
Bt.27852.3.S1_at	pyroglutamyl-peptidase I	PGPEP1
Bt.11156.1.S1_at	chromosome 9 open reading frame 16 ortholog	C11H9orf16
Bt.16124.1.A1_at	---	---
Bt.12375.1.S1_at	additional sex combs like 1 (Drosophila)	ASXL1
Bt.11323.1.A1_at	---	---
Bt.9933.1.S1_at	protein tyrosine phosphatase, receptor type, S	PTPRS
Bt.11221.1.S1_at	glycophorin C (Gerbich blood group)	GYPC
Bt.20090.1.S1_at	enolase 2 (gamma, neuronal)	ENO2
Bt.27806.1.S1_at	mannose phosphate isomerase	MPI
Bt.10845.1.S1_at	nuclear receptor subfamily 5, group A, member 2	NR5A2
Bt.17124.1.A1_s_at	nudix (nucleoside diphosphate linked moiety X)-type motif 14	NUDT14
Bt.29570.1.S1_at	glycerol-3-phosphate acyltransferase, mitochondrial	GPAM
Bt.1057.1.S1_at	---	---
Bt.16754.1.S1_at	---	---
Bt.29263.1.S1_at	methyltransferase like 11A	METTL11A
Bt.3258.1.A1_at	zinc finger and SCAN domain containing 16	ZSCAN16
Bt.28916.1.A1_at	---	---
Bt.4983.1.S1_at	es1 protein	ES1
Bt.18860.1.A1_at	Protocadherin 10	PCDH10
Bt.3425.1.A1_at	ATP binding domain 3 /// hypothetical protein LOC100138711	ATPBD3 /// LOC100138711
Bt.27023.1.S1_at	RNA-binding region (RNP1, RRM) containing 3	RNPC3
Bt.20618.1.A1_at	---	---
Bt.11406.1.A1_at	Zinc finger protein 688	ZNF688
Bt.26578.1.S1_at	solute carrier family 13 (sodium-dependent dicarboxylate transporter), member 3	SLC13A3
Bt.8533.2.S1_at	NAD synthetase 1	NADSYN1
Bt.13798.2.S1_at	hypothetical LOC615685	LOC615685
Bt.21809.1.S1_at	chromosome 3 open reading frame 19 ortholog	C22H3ORF19
Bt.28144.1.S1_at	---	---
Bt.27460.1.A1_at	---	---
Bt.15949.1.S1_at	StAR-related lipid transfer (START) domain containing 7	STARD7
Bt.22508.1.S1_at	PRA1 domain family, member 2	PRAF2
Bt.24397.1.S1_at	coiled-coil domain containing 90B	CCDC90B
Bt.2629.1.S1_at	renin binding protein	RENBP
Bt.25132.1.A1_at	---	---
Bt.5055.1.S1_at	solute carrier family 22, member 17	SLC22A17
Bt.22181.1.A1_at	---	---
Bt.11126.1.S1_at	lecithin-cholesterol acyltransferase	LCAT
Bt.19447.1.A1_at	---	---
Bt.2121.1.S1_at	nestin	NES
Bt.17477.1.A1_at	Hypothetical LOC617450	LOC617450
Bt.21009.1.S1_at	pleckstrin homology domain containing, family A member 5	PLEKHA5
Bt.16219.1.A1_at	---	---
Bt.20977.3.S1_at	---	---
Bt.27715.1.A1_at	G protein-coupled receptor 110	GPR110
Bt.4378.1.S1_at	endothelin converting enzyme 1	ECE1
Bt.28770.1.S1_at	glycogenin 2	GYG2
Bt.13795.2.S1_at	TBC1 domain family, member 20	TBC1D20
Bt.13301.1.S1_at	up-regulated gene 4	URG4
Bt.3817.1.A1_at	---	---
Bt.7888.1.S1_at	PHD finger protein 20 /// phospholipase D family, member 3	PHF20 /// PLD3
Bt.1674.2.S1_at	mitochondrial ribosomal protein S34	MRPS34
Bt.16345.1.A1_at	---	---
Bt.13873.2.S1_at	---	---
Bt.16483.3.A1_at	---	---
Bt.22527.1.A1_at	UDP-N-acteylglucosamine pyrophosphorylase 1	UAP1
Bt.26409.1.A1_at	similar to HAI-2 related small protein	LOC787393
Bt.20441.1.A1_at	---	---
Bt.23524.1.S1_at	metaxin 1	MTX1
Bt.23867.1.S1_at	WD repeat domain 36	WDR36
Bt.1722.3.S1_a_at	mindbomb homolog 2 (Drosophila)	MIB2
Bt.17223.1.S1_at	interferon-induced protein 35	IFI35
Bt.7348.1.S1_at	---	---
Bt.26444.1.A1_at	---	---
Bt.13978.1.S1_at	---	---
Bt.3170.2.S1_at	Mitochondrial intermediate peptidase	MIPEP
Bt.16188.1.S1_at	ADAM metallopeptidase with thrombospondin type 1 motif, 5	ADAMTS5
Bt.28145.1.S1_at	---	---
Bt.19203.1.A1_at	---	---
Bt.29098.1.A1_at	---	---
Bt.26513.1.S1_at	esophageal cancer related gene 4 protein	ECRG4
Bt.12138.1.S1_at	DNL-type zinc finger	DNLZ
Bt.18212.1.S1_at	TP53RK binding protein	TPRKB
Bt.17330.1.A1_at	---	---
Bt.16484.1.A1_at	phosphotriesterase related	PTER
Bt.22090.2.S1_at	---	---
Bt.8835.1.S1_at	eukaryotic translation initiation factor 2B, subunit 5 epsilon, 82kDa	EIF2B5
Bt.3235.1.A1_at	---	---
Bt.29889.1.S1_at	toll-like receptor 1 /// toll-like receptor 6	TLR1 /// TLR6
Bt.26958.1.A1_at	---	---
Bt.10683.1.S1_at	transcription elongation factor A (SII), 2	TCEA2
Bt.2447.1.S1_at	tetratricopeptide repeat domain 13	TTC13
Bt.20137.1.S1_at	WD repeat domain 23	WDR23
Bt.29031.1.A1_at	Transmembrane protein 20	TMEM20
Bt.4846.1.S1_at	similar to CG8043 CG8043-PA	LOC506009
Bt.4011.1.S1_at	transmembrane protein 120A	TMEM120A
Bt.4655.1.S1_at	methionine sulfoxide reductase A	MSRA
Bt.7624.1.S1_at	RNA binding motif protein 19	RBM19
Bt.20821.1.A1_at	vinculin	VCL
Bt.7415.1.S1_at	pre-B-cell leukemia homeobox interacting protein 1	PBXIP1
Bt.19613.1.S1_at	family with sequence similarity 3, member C	FAM3C
Bt.21175.1.S1_at	GDNF family receptor alpha 4	GFRA4
Bt.12491.1.A1_at	actin, alpha, cardiac muscle 1	ACTC1
Bt.2331.1.A1_at	receptor (G protein-coupled) activity modifying protein 1	RAMP1
Bt.5415.1.S1_at	copper chaperone for superoxide dismutase	CCS
Bt.5132.1.S1_at	dimethylarginine dimethylaminohydrolase 2	DDAH2
Bt.12927.2.S1_at	regulator of chromosome condensation 2	RCC2
Bt.10565.1.A1_at	spectrin repeat containing, nuclear envelope 1	SYNE1
Bt.5520.1.S1_at	isocitrate dehydrogenase 2 (NADP+), mitochondrial	IDH2
Bt.22614.1.S1_at	---	---
Bt.1185.1.A1_at	nucleolar protein 3 (apoptosis repressor with CARD domain)	NOL3
Bt.7472.1.S1_at	three prime repair exonuclease 1	TREX1
Bt.2073.1.S1_at	Hypothetical LOC533333	MGC139109
Bt.28495.1.S1_at	Josephin domain containing 3	JOSD3
Bt.17573.1.A1_at	---	---
Bt.6003.1.S1_a_at	coiled-coil domain containing 17	CCDC17
Bt.1117.1.S1_at	CAP-GLY domain containing linker protein 2	CLIP2
Bt.22879.1.S1_at	hydroxysteroid (17-beta) dehydrogenase 1 /// similar to Hydroxysteroid (17-beta) dehydrogenase 1	HSD17B1 /// LOC785989
Bt.21066.1.A1_at	---	---
Bt.29897.1.S1_at	Solute carrier family 39 (metal ion transporter), member 11	SLC39A11
Bt.12910.1.S1_at	oxoglutarate (alpha-ketoglutarate) dehydrogenase (lipoamide)	OGDH
Bt.17752.1.A1_at	---	---
Bt.502.1.A1_at	regucalcin (senescence marker protein-30)	RGN
Bt.11228.1.S1_a_at	ceroid-lipofuscinosis, neuronal 3	CLN3
Bt.1638.2.S1_at	---	---
Bt.18048.1.A1_at	similar to Protein DDX26B	LOC540312
Bt.4446.1.A1_at	---	---
Bt.19569.1.A1_at	---	---
Bt.23026.1.A1_at	Tropomyosin 1 (alpha)	TPM1
Bt.11938.2.S1_at	similar to DNA-directed RNA polymerase III subunit RPC5 (RNA polymerase III subunit C5) (DNA-directed RNA polymerase III 80 kDa polypeptide)	LOC100140537
Bt.17697.1.A1_at	serpin peptidase inhibitor, clade A (alpha-1 antiproteinase, antitrypsin), member 11	SERPINA11
Bt.21550.1.A1_at	---	---
Bt.23640.1.A1_at	Toll-like receptor 3	TLR3
Bt.26973.1.S1_at	Tolloid-like 2	TLL2
Bt.24156.1.A1_at	---	---
Bt.1720.1.S1_at	similar to nucleolar protein No55	LOC788823
Bt.2041.1.S1_at	adaptor-related protein complex 2, alpha 2 subunit	AP2A2
Bt.14648.1.A1_at	aspartate beta-hydroxylase	ASPH
Bt.7183.1.S1_at	---	---
Bt.17889.1.A1_at	Hypothetical LOC517231	MGC165939
Bt.11239.2.S1_at	spastic paraplegia 7 (pure and complicated autosomal recessive)	SPG7
Bt.9735.2.A1_at	apolipoprotein M	APOM
Bt.20256.1.S1_at	protein kinase, AMP-activated, beta 1 non-catalytic subunit	PRKAB1
Bt.2203.1.S1_at	abhydrolase domain containing 12	ABHD12
Bt.25214.1.A1_at	spindlin family, member 2	SPIN2
Bt.16495.2.A1_at	Collagen, type IV, alpha 5 (Alport syndrome)	COL4A5
Bt.17280.1.S1_at	---	---
Bt.1607.1.S1_at	hypothetical protein LOC768238 /// hypothetical LOC782307	LOC768238 /// LOC782307
Bt.8953.1.S1_at	prostaglandin E synthase	PTGES
Bt.24258.2.S1_at	mannosidase, alpha, class 1A, member 1	MAN1A1
Bt.23218.1.S1_at	cathepsin K	CTSK
Bt.5053.1.A1_at	Hypothetical LOC508353	LOC508353
Bt.28159.1.S1_at	Dystrobrevin, alpha	DTNA
Bt.4049.1.S1_at	armadillo repeat containing, X-linked 6	ARMCX6
Bt.4199.1.S1_at	interleukin 1 receptor antagonist	IL1RN
Bt.1552.1.S1_at	seryl-tRNA synthetase	SARS
Bt.19496.1.A1_at	---	---
Bt.20690.1.S1_at	growth arrest-specific 2 like 1	GAS2L1
Bt.729.1.S1_at	TYRO3 protein tyrosine kinase	TYRO3
Bt.12755.1.S1_a_at	chromogranin A (parathyroid secretory protein 1)	CHGA
Bt.20054.1.S1_at	interferon regulatory factor 9	IRF9
Bt.234.1.S1_at	interleukin 18 (interferon-gamma-inducing factor)	IL18
Bt.17803.1.S1_at	peroxisomal biogenesis factor 7	PEX7
Bt.21813.1.S1_at	---	---
Bt.16466.3.A1_at	Hypothetical protein LOC787117	LOC787117
Bt.29552.1.A1_at	---	---
Bt.17005.2.A1_at	TOX high mobility group box family member 2	TOX2
Bt.6386.2.S1_at	Chromosome 1 open reading frame 85 ortholog	C3H1orf85
Bt.5528.1.S1_at	solute carrier family 7 (cationic amino acid transporter, y+ system), member 5	SLC7A5
Bt.6371.1.S1_a_at	RAN binding protein 10	RANBP10
Bt.5159.1.A1_s_at	mevalonate kinase	MVK
Bt.26387.1.A1_at	glutamate receptor, ionotropic, kainate 1	GRIK1
Bt.4335.1.S1_at	protoporphyrinogen oxidase	PPOX
Bt.6044.1.S1_at	T-cell leukemia translocation altered gene	TCTA
Bt.23500.1.S1_at	secretory carrier membrane protein 4	SCAMP4
Bt.21313.1.S1_at	related RAS viral (r-ras) oncogene homolog	RRAS
Bt.16268.1.A1_at	---	---
Bt.21098.3.S1_at	trimethyllysine hydroxylase, epsilon	TMLHE
Bt.12904.2.S1_at	IQ motif containing K	IQCK
Bt.7492.1.S1_at	cAMP responsive element binding protein 3	CREB3
Bt.5600.1.A1_at	---	---
Bt.8608.1.S1_at	---	---
Bt.11076.1.S1_at	UPF0546 membrane protein C1orf91 homolog	LOC100126052
Bt.17584.1.S1_at	zinc finger, AN1-type domain 6	ZFAND6
Bt.24402.2.A1_at	UDP-N-acetyl-alpha-D-galactosamine:polypeptide N-acetylgalactosaminyltransferase 13 (GalNAc-T13)	GALNT13
Bt.6680.1.S1_a_at	FK506 binding protein 2, 13kDa	FKBP2
Bt.4310.1.A1_at	regulator of G-protein signaling 1	RGS1
Bt.13521.1.A1_at	---	---
Bt.7027.1.S1_at	MHC class I-like family A1	LOC100126815
Bt.21213.1.S1_at	SKI-like oncogene	SKIL
Bt.17926.1.A1_at	Cathepsin B	CTSB
Bt.24334.1.S1_at	---	---
Bt.13512.2.S1_at	dihydrouridine synthase 4-like (S. cerevisiae)	DUS4L
Bt.1953.1.S1_at	microtubule-associated protein 1A	MAP1A
Bt.19072.1.A1_at	---	---
Bt.26953.1.A1_at	mitochondrial ribosomal protein L36	MRPL36
Bt.4100.1.S1_at	chromosome 19 open reading frame 43 ortholog	C7H19ORF43
Bt.3741.1.S1_at	tuberous sclerosis 1	TSC1
Bt.19639.1.S1_at	---	---
Bt.20878.1.A1_at	Splicing factor, arginine/serine-rich 130	SFRS18
Bt.28522.1.S1_at	solute carrier family 35, member D2	SLC35D2
Bt.6376.1.A1_at	---	---
Bt.22626.1.A1_at	ankyrin repeat domain 12	ANKRD12
Bt.4837.1.A1_at	aldolase C, fructose-bisphosphate	ALDOC
Bt.25196.1.A1_at	---	---
Bt.18409.1.A1_at	---	---
Bt.22629.1.A1_at	similar to chromosome 21 open reading frame 62	LOC515053
Bt.10101.2.S1_at	WD repeat and FYVE domain containing 2	WDFY2
Bt.24420.2.S1_at	---	---
Bt.14038.1.A1_at	5', 3'-nucleotidase, cytosolic	NT5C
Bt.22729.1.S1_at	---	---
Bt.9511.1.S1_at	---	---
Bt.5929.1.S1_at	similar to synapse defective 1, Rho GTPase, homolog 1	LOC789472
Bt.3767.1.A1_at	kelch-like ECH-associated protein 1	KEAP1
Bt.7910.1.S1_a_at	---	---
Bt.15927.1.S1_at	similar to WD repeat domain, phosphoinositide interacting 1	MGC159964
Bt.27868.1.S1_at	similar to NEPH1 protein	LOC781667
Bt.20922.1.S1_at	2',5'-oligoadenylate synthetase 1, 40/46kDa	OAS1
Bt.24324.1.A1_at	---	---
Bt.27378.1.A1_at	---	---
Bt.18252.1.A1_at	family with sequence similarity 152, member A	FAM152A
Bt.24434.1.A1_at	sema domain, transmembrane domain (TM), and cytoplasmic domain, (semaphorin) 6A	SEMA6A
Bt.5602.1.A1_at	hypothetical protein LOC516156	LOC516156
Bt.176.1.S1_at	galanin prepropeptide	GAL
Bt.15865.1.S1_at	proteasome (prosome, macropain) subunit, beta type, 8 (large multifunctional peptidase 7)	PSMB8
Bt.3395.1.S1_at	SWI/SNF related, matrix associated, actin dependent regulator of chromatin, subfamily d, member 3	SMARCD3
Bt.850.1.S1_at	inositol polyphosphate phosphatase-like 1	INPPL1
Bt.21870.1.S2_at	transcription factor 25 (basic helix-loop-helix)	TCF25
Bt.26899.1.A1_at	---	---
Bt.24830.1.A1_at	Inter-alpha (globulin) inhibitor H5	ITIH5
Bt.17510.1.A1_at	Peptidylglycine alpha-amidating monooxygenase	PAM
Bt.20299.1.S1_at	syntaxin binding protein 2	STXBP2
Bt.25614.1.A1_at	Tripeptidyl peptidase I	TPP1
Bt.18079.1.A1_at	Malonyl-CoA decarboxylase	MLYCD
Bt.17613.1.A1_at	---	---
Bt.16437.1.S1_at	bridging integrator 1	BIN1
Bt.18459.2.A1_at	---	---
Bt.6817.1.S1_at	---	---
Bt.13314.1.S1_at	similar to Transcription factor COE4 (Early B-cell factor 4) (EBF-4) (Olf-1/EBF-like 4) (OE-4) (O/E-4)	LOC506470
Bt.8039.2.S1_a_at	---	---
Bt.4910.1.S1_at	nucleolar complex associated 2 homolog (S. cerevisiae)	NOC2L
Bt.5194.1.S1_at	WW domain binding protein 1	WBP1
Bt.15936.1.S1_at	BCL2-antagonist/killer 1	BAK1
Bt.10260.1.S1_at	---	---
Bt.8127.1.S1_at	heparanase	HPSE
Bt.8260.1.A1_at	---	---
Bt.4588.1.S1_at	pleckstrin homology domain containing, family O member 2	PLEKHO2
Bt.18362.1.A1_at	---	---
Bt.24741.1.S1_at	---	---
Bt.20207.1.A1_at	asparagine-linked glycosylation 12 homolog (S. cerevisiae, alpha-1,6-mannosyltransferase)	ALG12
Bt.14234.1.A1_at	---	---
Bt.3306.1.S1_at	similar to Uncharacterized protein KIAA0552	LOC512397
Bt.17399.1.A1_at	---	---
Bt.11533.1.A1_at	---	---
Bt.11438.1.S1_at	troponin I type 3 (cardiac)	TNNI3
Bt.22607.1.A1_at	---	---
Bt.2288.1.S1_at	ring finger protein 135	RNF135
Bt.25957.1.S1_at	virus-induced signaling adapter	VISA
Bt.1746.1.S1_at	NADH dehydrogenase (ubiquinone) 1 alpha subcomplex, 4-like 2	NDUFA4L2
Bt.21559.1.S1_at	---	---
Bt.27428.1.A1_at	Glycoprotein M6A	GPM6A
Bt.8496.1.S1_at	GDP-mannose pyrophosphorylase B	GMPPB
Bt.967.2.S1_at	---	---
Bt.20967.1.S1_at	aldehyde dehydrogenase 16 family, member A1	ALDH16A1
Bt.11194.1.S1_at	dehydrogenase/reductase (SDR family) member 4	DHRS4
Bt.6848.1.S1_at	---	---
Bt.7786.1.S1_at	ubiquitin-conjugating enzyme E2G 2 (UBC7 homolog, yeast)	UBE2G2
Bt.5326.1.S1_at	chromodomain helicase DNA binding protein 3	CHD3
Bt.20958.1.A1_at	ADP-ribosylation factor-like 4C	ARL4C
Bt.7541.1.S1_at	non-metastatic cells 4, protein expressed in	NME4
Bt.18327.1.A1_at	---	---
Bt.25051.1.A1_at	tetratricopeptide repeat domain 14	TTC14
Bt.24284.1.A1_at	Wolf-Hirschhorn syndrome candidate 1-like 1	WHSC1L1
Bt.23282.1.S1_at	GLI-Kruppel family member GLI3	GLI3
Bt.19465.1.S1_at	aminoadipate-semialdehyde dehydrogenase-phosphopantetheinyl transferase	AASDHPPT
Bt.9055.1.S1_at	tRNA 5-methylaminomethyl-2-thiouridylate methyltransferase	TRMU
Bt.25764.1.S1_at	low density lipoprotein receptor-related protein 5	LRP5
Bt.21018.1.S1_at	---	---
Bt.7938.1.S1_at	cathepsin S	CTSS
Bt.12706.1.A1_at	---	---
Bt.12638.1.S1_at	---	---
Bt.6167.1.S1_at	matrix-remodelling associated 7	MXRA7
Bt.29065.1.A1_at	---	---
Bt.29377.1.S1_at	vasodilator-stimulated phosphoprotein	VASP
Bt.10018.3.S1_at	Chromosome 5 open reading frame 15 ortholog	H7C5ORF15
Bt.18251.1.A1_at	progestin and adipoQ receptor family member III	PAQR3
Bt.6341.1.S1_at	DnaJ (Hsp40) homolog, subfamily C, member 1	DNAJC1
Bt.11318.1.A1_at	Ribosomal protein L32	RPL32
Bt.18064.1.A1_at	---	---
Bt.21431.1.S1_at	lymphotoxin beta (TNF superfamily, member 3)	LTB
Bt.19258.1.A1_at	---	---
Bt.17157.1.A1_at	---	---
Bt.12419.1.S1_at	---	---
Bt.1749.1.S1_at	centromere protein B, 80kDa	CENPB
Bt.16432.1.A1_at	---	---
Bt.12405.1.S1_at	Similar to JAK3_HUMAN; JANUS KINASE 3; JAK-3; LEUKOCYTE JANUS KINASE; L-JAK	LOC538276
Bt.26406.1.A1_at	---	---
Bt.29324.1.S1_at	---	---
Bt.11027.1.A1_at	zinc finger protein 653	ZNF653
Bt.16804.1.A1_at	---	---
Bt.16122.1.S1_at	sorbitol dehydrogenase	SORD
Bt.20287.1.S1_at	Src homology 2 domain containing F	SHF
Bt.21473.1.A1_at	myelin protein zero-like 1	MPZL1
Bt.9822.1.S1_at	---	---
Bt.24799.1.S1_at	similar to poly (ADP-ribose) polymerase family, member 3	LOC507426
Bt.8894.1.S1_at	---	---
Bt.20.1.S1_at	NADH dehydrogenase (ubiquinone) 1 alpha subcomplex, 7, 14.5kDa	NDUFA7
Bt.9653.1.A1_at	mediator of cell motility 1	MEMO1
Bt.26051.1.A1_at	hemicentin 1	HMCN1
Bt.20507.1.S1_at	---	---
Bt.6042.1.S1_at	---	---
Bt.1971.1.A1_at	---	---
Bt.20452.1.A1_at	---	---
Bt.18532.1.A1_at	---	---
Bt.12217.1.S1_at	Neurotrophic tyrosine kinase, receptor, type 2	NTRK2
Bt.29104.1.A1_at	---	---
Bt.9429.1.S1_at	general transcription factor IIH, polypeptide 4, 52kDa	GTF2H4
Bt.13308.1.S1_at	---	---
Bt.10038.1.S1_at	---	---
Bt.14368.2.S1_at	---	---
Bt.28707.1.S1_at	IQ motif containing E	IQCE
Bt.15671.1.S1_at	solute carrier family 25, member 37	SLC25A37
Bt.22842.1.S1_at	transforming growth factor beta 1 induced transcript 1	TGFB1I1
Bt.28934.1.S1_at	amphiregulin	AREG
Bt.19839.1.A1_at	---	---
Bt.19101.1.A1_at	sphingosine kinase 2	SPHK2
Bt.26861.1.S1_at	vacuolar protein sorting 39 homolog (S. cerevisiae)	VPS39
Bt.1048.2.S1_at	---	---
Bt.20785.1.A1_at	interferon-induced protein 44	IFI44
Bt.20613.1.A1_at	Breast cancer anti-estrogen resistance 3	BCAR3
Bt.13435.1.A1_at	serine/threonine protein kinase MST4	MST4
Bt.1426.1.S1_at	ATP synthase, H+ transporting, mitochondrial F1 complex, delta subunit	ATP5D
Bt.22332.1.A1_at	---	---
Bt.16719.1.A1_at	---	---
Bt.22282.1.S1_at	---	---
Bt.24959.1.A1_at	CD58 molecule	CD58
Bt.27891.1.S1_at	leucyl-tRNA synthetase 2, mitochondrial	LARS2
Bt.4993.1.S1_at	protein kinase N1	PKN1
Bt.8473.1.S1_at	peroxisomal biogenesis factor 11 beta	PEX11B
Bt.13715.2.S1_a_at	prickle homolog 3 (Drosophila)	PRICKLE3
Bt.28126.1.S1_at	---	---
Bt.9179.2.S1_at	Ring finger protein 213	RNF213
Bt.18891.1.S1_at	ERGIC and golgi 3	ERGIC3
Bt.24797.1.A1_at	---	---
Bt.22162.1.S1_at	---	---
Bt.17441.1.A1_at	Coenzyme Q10 homolog A (S. cerevisiae)	COQ10A
Bt.4727.1.S1_at	retinoid X receptor, beta	RXRB
Bt.5770.1.A1_at	sphingomyelin phosphodiesterase 2, neutral membrane (neutral sphingomyelinase)	SMPD2
Bt.24688.1.S1_at	transmembrane protein 8 (five membrane-spanning domains)	TMEM8
Bt.18231.1.S1_at	cytochrome P450, family 2, subfamily C, polypeptide 87	CYP2C87
Bt.11057.1.S1_at	shisa homolog 3 (Xenopus laevis)	SHISA3
Bt.4470.1.S1_at	regulator of G-protein signaling 7	RGS7
Bt.15787.1.S1_at	peptidyl-tRNA hydrolase 2	PTRH2
Bt.23154.1.S1_at	glucose 6 phosphatase, catalytic, 3	G6PC3
Bt.6566.2.S1_a_at	---	---
Bt.8823.2.S1_at	Chromosome 9 open reading frame 46 ortholog	H8C9ORF46
Bt.19260.1.A1_at	Galactosidase, alpha	GLA
Bt.17479.1.A1_at	calcium binding tyrosine-(Y)-phosphorylation regulated	CABYR
Bt.17882.2.A1_at	MRS2 magnesium homeostasis factor homolog (S. cerevisiae)	MRS2
Bt.15623.1.S1_at	---	---
Bt.2061.1.S1_at	amyloid beta (A4) precursor protein-binding, family A, member 3	APBA3
Bt.10067.1.S1_at	Hypothetical protein LOC782710	LOC782710
Bt.15704.2.S1_at	---	---
Bt.13703.1.S1_at	matrix metallopeptidase 11 (stromelysin 3)	MMP11
Bt.24901.1.A1_at	nucleosome assembly protein 1-like 5	NAP1L5
Bt.17988.2.A1_at	---	---
Bt.23354.1.S1_at	epoxide hydrolase 1, microsomal (xenobiotic)	EPHX1
Bt.27534.1.S1_at	ataxin 7-like 1	ATXN7L1
Bt.20446.2.S1_at	---	---
Bt.22040.1.S1_at	McKusick-Kaufman syndrome	MKKS
Bt.12399.1.S1_at	sialidase 1 (lysosomal sialidase)	NEU1
Bt.15685.1.A1_at	MOCO sulphurase C-terminal domain containing 2	MOSC2
Bt.24647.1.A1_at	---	---
Bt.5997.1.S1_at	tissue specific transplantation antigen P35B	TSTA3
Bt.11484.1.A1_at	---	---
Bt.3852.1.S1_at	O-sialoglycoprotein endopeptidase	OSGEP
Bt.17824.2.A1_at	Vacuolar protein sorting 36 homolog (S. cerevisiae)	VPS36
Bt.5301.2.S1_a_at	thrombospondin 1	THBS1
Bt.5964.3.S1_at	---	---
Bt.1338.1.A1_at	zinc finger, CCHC domain containing 17	ZCCHC17
Bt.25849.1.S1_at	C1q and tumor necrosis factor related protein 6	C1QTNF6
Bt.18400.1.A1_at	---	---
Bt.20435.1.S1_at	tumor suppressing subtransferable candidate 1	TSSC1
Bt.9640.1.A1_at	Spondin 1, extracellular matrix protein	SPON1
Bt.24944.1.S1_at	---	---
Bt.3170.1.S1_at	mitochondrial intermediate peptidase	MIPEP
Bt.22336.1.A1_at	teratocarcinoma-derived growth factor 1	TDGF1
Bt.15577.1.A1_at	---	---
Bt.25636.1.A1_at	membrane-bound transcription factor peptidase, site 2	MBTPS2
Bt.11427.1.A1_at	---	---
Bt.26969.1.A1_at	tumor necrosis factor, alpha-induced protein 8-like 3	TNFAIP8L3
Bt.12936.1.S1_at	cathelicidin 5	CATHL5
Bt.5126.1.S1_at	COMM domain containing 5	COMMD5
Bt.18342.2.A1_at	---	---
Bt.759.1.S1_at	solute carrier family 4, anion exchanger, member 2 (erythrocyte membrane protein band 3-like 1)	SLC4A2
Bt.11290.1.A1_at	BCDIN3 domain containing	BCDIN3D
Bt.17110.1.A1_at	flavin containing monooxygenase 5	FMO5
Bt.11408.1.A1_at	---	---
Bt.18184.1.A1_at	---	---
Bt.27204.1.S1_at	lysophosphatidylcholine acyltransferase 3	LPCAT3
Bt.22192.1.S1_at	mRNA turnover 4 homolog (S. cerevisiae)	MRTO4
Bt.4887.1.S1_at	small nuclear ribonucleoprotein polypeptide N /// SNRPN upstream reading frame	SNRPN /// SNURF
Bt.20890.1.S1_at	amylase, alpha 2A (pancreatic)	AMY2A
Bt.21668.1.S1_at	---	---
Bt.20308.2.S1_at	---	---
Bt.6259.1.S1_at	Regulation of nuclear pre-mRNA domain containing 1A	RPRD1A
Bt.17599.1.A1_at	cadherin 8, type 2	CDH8
Bt.20165.2.S1_at	Hypothetical LOC525690	MGC139367
Bt.29319.1.S1_at	similar to zinc finger protein 132	LOC100141141
Bt.17416.1.S1_a_at	---	---
Bt.22009.1.S1_at	chemokine (C-X-C motif) ligand 16	CXCL16
Bt.21997.1.S1_at	protein phosphatase 1K (PP2C domain containing)	PPM1K
Bt.24728.1.S1_at	---	---
Bt.17559.1.A1_at	---	---
Bt.27389.1.A1_at	leucine rich repeat containing 14	LRRC14
Bt.13278.1.S1_at	STEAP family member 3	STEAP3
Bt.26122.1.S1_at	Hypothetical LOC538666	MGC139309
Bt.24182.1.A1_at	N-ethylmaleimide-sensitive factor	NSF
Bt.6065.1.S1_at	hexosaminidase A (alpha polypeptide)	HEXA
Bt.24736.1.S1_at	Similar to sperm associated antigen 1	LOC530104
Bt.20883.1.S1_at	angiogenin, ribonuclease, RNase A family, 5	ANG
Bt.16496.1.A1_at	---	---
Bt.8961.2.S1_at	---	---
Bt.25799.1.A1_at	Nuclear transcription factor Y, alpha	NFYA
Bt.22630.2.A1_at	dihydrodiol dehydrogenase (dimeric)	DHDH
Bt.21288.2.S1_at	---	---
Bt.20756.1.A1_at	---	---
Bt.6853.1.S1_at	---	---
Bt.21241.2.S1_at	Sp1 transcription factor	SP1
Bt.18298.1.A1_at	---	---
Bt.997.1.S1_at	cytochrome b5 reductase 1	CYB5R1
Bt.4641.1.S1_at	signal transducer and activator of transcription 5A	STAT5A
Bt.5087.1.S1_at	patatin-like phospholipase domain containing 6	PNPLA6
Bt.19210.1.S1_at	---	---
Bt.29237.1.A1_at	---	---
Bt.9357.1.A1_at	---	---
Bt.4816.1.S1_at	angiopoietin-like 4	ANGPTL4
Bt.9799.1.S1_at	eukaryotic translation initiation factor 4 gamma, 2	EIF4G2
Bt.28299.1.S1_at	---	---
Bt.28076.1.A1_at	glutathione S-transferase omega 1	GSTO1
Bt.20552.1.S1_at	hypothetical protein LOC788925	LOC788925
Bt.19049.1.S1_at	Hypothetical protein LOC781199	KIAA1383
Bt.15706.1.A1_at	---	---
Bt.3102.1.S1_at	---	---
Bt.28189.2.S1_at	---	---
Bt.26788.1.S1_at	hypothetical LOC535329	LOC535329
Bt.6340.1.A1_at	---	---
Bt.17397.1.A1_at	---	---
Bt.24972.1.A1_at	---	---
Bt.25462.1.S1_at	cyclin-dependent kinase 6	CDK6
Bt.20487.1.S1_at	mitochondrial ribosomal protein L28	MRPL28
Bt.19491.1.S1_at	similar to Selenoprotein M precursor (Protein SelM)	LOC787736
Bt.10912.1.S1_at	---	---
Bt.17288.1.A1_at	---	---
Bt.1429.1.S1_a_at	glioma tumor suppressor candidate region gene 2	GLTSCR2
Bt.9593.1.S1_at	ATP-binding cassette, sub-family C (CFTR/MRP), member 3	ABCC3
Bt.2965.1.A1_at	Hypothetical LOC618434	LOC618434
Bt.16955.1.A1_at	---	---
Bt.11302.1.A1_at	---	---
Bt.22141.1.S1_at	Reticulon 3	RTN3
Bt.25145.1.A1_at	---	---
Bt.6148.1.S1_at	ubiquitin specific peptidase 15	USP15
Bt.3226.1.S1_at	heme oxygenase (decycling) 2	HMOX2
Bt.21079.1.A1_at	similar to solute carrier family 35, member F2	LOC533008
Bt.27178.1.S1_at	similar to Serine/threonine-protein kinase QSK (Salt-inducible kinase 3) (SIK-3) (SIK3)	LOC506539
Bt.8792.1.S1_at	ORAI calcium release-activated calcium modulator 3	ORAI3
Bt.25353.1.A1_at	---	---
Bt.9174.1.A1_at	---	---
Bt.21820.1.S1_at	similar to GTPase, IMAP family member 5	LOC530077
Bt.2831.1.S1_at	---	---
Bt.4219.1.A1_at	Fuzzy homolog (Drosophila)	FUZ
Bt.26424.1.A1_at	---	---
Bt.11947.1.S1_at	hyaluronoglucosaminidase 2	HYAL2
Bt.29381.1.S1_at	---	---
Bt.8279.3.S1_a_at	chromosome 3 open reading frame 60 ortholog	C22H3orf60
Bt.20678.1.A1_at	---	---
Bt.4719.1.S1_at	endothelin receptor type A	EDNRA
Bt.19395.1.A1_at	---	---
Bt.20021.1.S1_at	FtsJ homolog 2 (E. coli)	FTSJ2
Bt.28223.1.S1_at	20-beta-hydroxysteroid dehydrogenase-like	MGC127133
Bt.19639.3.A1_at	---	---
Bt.20867.1.A1_at	RNA pseudouridylate synthase domain containing 3	RPUSD3
Bt.26615.1.S1_at	coiled-coil domain containing 124	CCDC124
Bt.7530.1.S1_at	---	---
Bt.23639.1.A1_at	---	---
Bt.12256.2.S1_at	---	---
Bt.9098.1.A1_at	---	---
Bt.814.1.S1_at	chromosome 19 open reading frame 60 ortholog	C7H19orf60
Bt.16596.1.A1_at	leucine rich repeat containing 3	LRRC3
Bt.7050.1.S1_at	anti-Mullerian hormone	AMH
Bt.18654.2.S1_at	---	---
Bt.20687.2.A1_at	hypothetical LOC510651	LOC510651
Bt.24175.1.A1_at	---	---
Bt.9224.1.S1_at	---	---
Bt.9779.1.S1_at	similar to TLH29 protein precursor	ISG12(B)
Bt.27846.1.S1_at	Hypothetical protein LOC788919	LOC788919
Bt.5805.1.S1_at	Hypothetical protein LOC783800	LOC783800
Bt.1788.1.A1_at	similar to H1 histone family, member X	LOC511901
Bt.24981.1.S1_at	5,10-methenyltetrahydrofolate synthetase (5-formyltetrahydrofolate cyclo-ligase)	MTHFS
Bt.14156.2.A1_at	---	---
Bt.27569.1.A1_at	zinc finger protein 565	ZNF565
Bt.8795.1.S1_at	dysferlin	DYSF
Bt.14241.1.A1_at	---	---
Bt.25169.1.A1_at	---	---
Bt.8868.1.S1_at	Xylosylprotein beta 1,4-galactosyltransferase, polypeptide 7 (galactosyltransferase I)	B4GALT7
Bt.20738.2.S1_at	---	---
Bt.19281.1.A1_at	similar to Cdc42 GTPase-activating protein	LOC515490
Bt.23903.1.A1_at	---	---
Bt.16240.1.A1_at	Abhydrolase domain containing 13	ABHD13
Bt.14571.1.A1_at	---	---
Bt.10554.2.S1_at	---	---
Bt.5101.1.S1_at	prion protein interacting protein	PRNPIP
Bt.10898.1.S1_at	serine incorporator 2	SERINC2
Bt.5192.3.S1_at	chromosome 6 open reading frame 47 ortholog	C23H6ORF47
Bt.25406.1.A1_at	similar to methyl-CpG binding domain protein 5	LOC541084
Bt.4658.2.A1_at	Ubiquitin-like 4A	UBL4A
Bt.9351.2.S1_at	transmembrane channel-like 6	TMC6
Bt.21245.1.S1_at	similar to epiplakin	LOC524939
Bt.25453.1.S1_at	similar to jerky homolog-like	LOC515857
Bt.13644.2.S1_at	Hypothetical LOC539475	LOC539475
Bt.17485.1.A1_at	zinc finger and BTB domain containing 24	ZBTB24
Bt.23192.1.S1_at	actin related protein 2/3 complex, subunit 1B, 41kDa	ARPC1B
Bt.24296.1.A1_at	---	---
Bt.26157.1.A1_at	G protein-coupled receptor 77	GPR77
Bt.5314.2.S1_at	Zinc finger protein 74	ZNF74
Bt.20896.1.A1_at	ribonuclease, RNase A family, 12 (non-active)	RNASE12
Bt.4263.1.S1_at	G protein-coupled receptor kinase 5	GRK5
Bt.4985.1.S1_a_at	mitochondrial ribosomal protein L23	MRPL23
Bt.9576.1.S1_a_at	COMM domain containing 4	COMMD4
Bt.5466.4.S1_at	---	---
Bt.20538.1.S1_at	---	---
Bt.15037.1.S1_at	ST3 beta-galactoside alpha-2,3-sialyltransferase 1	ST3GAL1
Bt.29307.1.A1_at	Similar to Zinc finger protein 613	LOC787554
Bt.20453.1.S1_at	abhydrolase domain containing 14A	ABHD14A
Bt.919.1.S1_at	splicing factor 4	SF4
Bt.2198.1.S1_at	nucleotide binding protein 2 (MinD homolog, E. coli)	NUBP2
Bt.9382.1.S1_at	GDNF family receptor alpha 2	GFRA2
Bt.29182.1.A1_at	---	---
Bt.9645.1.S1_at	---	---
Bt.23975.1.A1_at	---	---
Bt.7563.1.S1_at	Mediator complex subunit 9	MED9
Bt.20224.1.S1_at	similar to zinc finger, DHHC domain containing 12 /// similar to zinc finger, DHHC domain containing 12	LOC505354 /// LOC788291
Bt.21658.1.S1_at	inositol 1,4,5-trisphosphate 3-kinase C	ITPKC
Bt.26567.1.S1_at	adaptor-related protein complex 4, sigma 1 subunit	AP4S1
Bt.28587.1.S1_at	---	---
Bt.16594.2.A1_at	Similar to RP11-334J6.1	LOC505073
Bt.5012.1.S1_at	G protein-coupled receptor 153	GPR153
Bt.19913.1.A1_at	---	---
Bt.17252.1.S1_at	transmembrane protein 135	TMEM135
Bt.13284.1.A1_at	---	---
Bt.3516.1.S1_at	mannosidase, alpha, class 2A, member 2	MAN2A2
Bt.18908.1.S1_at	Heterogeneous nuclear ribonucleoprotein L-like	HNRPLL
Bt.3757.1.S1_at	myeloid zinc finger 1	MZF1
Bt.13501.3.S1_at	GPN-loop GTPase 1	GPN1
Bt.11574.1.A1_at	serpin peptidase inhibitor, clade C (antithrombin), member 1	SERPINC1
Bt.26722.1.A1_a_at	---	---
Bt.29581.1.A1_at	---	---
Bt.9828.1.S2_at	histidine triad nucleotide binding protein 3	HINT3
Bt.5483.1.S1_at	NADH dehydrogenase (ubiquinone) Fe-S protein 8, 23kDa (NADH-coenzyme Q reductase)	NDUFS8
Bt.10035.2.S1_at	---	---
Bt.26777.1.S1_at	---	---
Bt.2421.1.A1_at	pleckstrin homology domain containing, family F (with FYVE domain) member 1	PLEKHF1
Bt.17956.1.A1_at	---	---
Bt.8804.1.S1_at	NEL-like 2 (chicken)	NELL2
Bt.21162.1.S1_at	---	---
Bt.28291.2.A1_a_at	lactation elevated 1	LACE1
Bt.615.2.S1_a_at	monocyte to macrophage differentiation-associated	MMD
Bt.26778.1.S1_at	---	---
Bt.17386.1.A1_at	PAN3 polyA specific ribonuclease subunit homolog (S. cerevisiae)	PAN3
Bt.15708.1.S1_at	MON1 homolog A (yeast)	MON1A
Bt.8735.2.S1_a_at	translocase of inner mitochondrial membrane 22 homolog (yeast)	TIMM22
Bt.6145.1.S1_at	DPH3, KTI11 homolog (S. cerevisiae)	DPH3
Bt.2329.1.A1_at	N-acetyltransferase 9	NAT9
Bt.23981.1.A1_at	Ribosomal protein L12	RPL12
Bt.17019.1.A1_at	---	---
Bt.17284.1.S1_at	polymerase (DNA-directed), delta 4	POLD4
Bt.11088.1.S1_a_at	CD97 molecule	CD97
Bt.17989.2.S1_at	proteasomal ATPase-associated factor 1	PAAF1
Bt.8671.1.S1_at	hypothetical LOC537692	MGC152119
Bt.7276.1.S1_at	glutaryl-Coenzyme A dehydrogenase	GCDH
Bt.12063.1.S1_at	protocadherin 7	PCDH7
Bt.29143.1.S1_at	B-cell CLL/lymphoma 11A (zinc finger protein)	BCL11A
Bt.20059.1.S1_at	ribosomal protein S6 kinase, 70kDa, polypeptide 2	RPS6KB2
Bt.26459.1.S1_at	similar to multiple EGF-like-domains 8 /// multiple EGF-like-domains 8	LOC615688 /// MEGF8
Bt.8682.1.S1_at	microtubule-actin crosslinking factor 1	MACF1
Bt.26607.1.S1_at	glypican 1	GPC1
Bt.26425.1.A1_at	---	---
Bt.6407.1.S1_at	chromosome 6 open reading frame 145 ortholog /// similar to PX domain-containing protein C6orf145	C23H6orf145 /// LOC782137
Bt.29679.1.S1_s_at	protein O-fucosyltransferase 2	POFUT2
Bt.16629.1.A1_at	---	---
Bt.9623.1.A1_at	glutamic-pyruvate transaminase (alanine aminotransferase)	GPT
Bt.14000.1.S1_at	Hypothetical protein LOC789594	LOC789594
Bt.26423.1.A1_at	---	---
Bt.25738.1.A1_at	endoplasmic reticulum protein 27 kDa	ERP27
Bt.7990.1.S1_at	MICAL-like 1	MICALL1
Bt.20121.1.S1_at	hypothetical LOC513662	LOC513662
Bt.20281.3.S1_a_at	phosphoglucomutase 1	PGM1
Bt.23643.1.A1_at	---	---
Bt.10019.1.S1_at	---	---
Bt.3885.4.S1_x_at	chloride channel, calcium activated, family member 3	CLCA3
Bt.11751.1.A1_at	---	---
Bt.29638.1.A1_at	ChaC, cation transport regulator homolog 2 (E. coli)	CHAC2
Bt.2886.1.S1_at	dickkopf-like 1 (soggy)	DKKL1
Bt.10016.1.S1_at	alveolar soft part sarcoma chromosome region, candidate 1	ASPSCR1
Bt.13697.1.S1_at	GTP binding protein 3 (mitochondrial)	GTPBP3
Bt.3861.1.S1_at	MAP7 domain containing 3	MAP7D3
Bt.21042.1.S1_at	---	---
Bt.378.1.S1_at	ATP synthase, H+ transporting, mitochondrial F0 complex, subunit e	ATP5I
Bt.6110.1.S1_at	hypoxia-inducible factor prolyl 4-hydroxylase	PH-4
Bt.27359.1.S1_at	GTF2I repeat domain containing 1	GTF2IRD1
Bt.20298.1.S1_at	N-acetylglucosamine-1-phosphate transferase, gamma subunit	GNPTG
Bt.8644.1.S1_at	Potassium voltage-gated channel, Shal-related subfamily, member 1	KCND1
Bt.18404.1.S1_at	---	---
Bt.6089.1.S1_at	kaptin (actin binding protein)	KPTN
Bt.20117.1.A1_at	inhibitor of growth family, member 1	ING1
Bt.14071.1.S1_at	---	---
Bt.2529.1.S1_at	metallothionein 2A	MT2A
Bt.9931.1.S1_at	ATG4 autophagy related 4 homolog B (S. cerevisiae)	ATG4B
Bt.9050.1.S1_a_at	F-box and WD repeat domain containing 5	FBXW5
Bt.16635.1.A1_at	---	---
Bt.8708.1.S1_at	---	---
Bt.15540.1.A1_at	---	---
Bt.25440.1.A1_at	hypothetical LOC614962	MGC151592
Bt.22564.1.A1_at	---	---
Bt.7696.2.S1_a_at	Rab geranylgeranyltransferase, alpha subunit	RABGGTA
Bt.5633.1.S1_at	transmembrane protein 129	TMEM129
Bt.1486.1.S1_at	death inducer-obliterator 1	DIDO1
Bt.25948.1.A1_at	Deltex homolog 1 (Drosophila)	DTX1
Bt.28030.1.S1_at	trophoblast Kunitz domain protein 2	TKDP2
Bt.19174.1.A1_at	similar to germ cell-less /// similar to germ cell-less	LOC786530 /// LOC786550
Bt.24853.1.A1_at	---	---
Bt.5267.1.S1_at	annexin A6	ANXA6
Bt.16784.1.S1_at	pygopus homolog 1 (Drosophila)	PYGO1
Bt.22843.3.S1_at	proprotein convertase subtilisin/kexin type 7	PCSK7
Bt.9949.2.S1_at	PDZ and LIM domain 7 (enigma)	PDLIM7
Bt.13429.1.S1_at	---	---
Bt.22299.1.S1_at	---	---
Bt.18429.1.A1_at	Hypothetical LOC615872	LOC615872
Bt.183.1.S1_at	oxytocin, prepropeptide	OXT
Bt.7373.2.S1_a_at	sirtuin (silent mating type information regulation 2 homolog) 2 (S. cerevisiae)	SIRT2
Bt.9420.1.S1_at	similar to rCG59523	LOC786966
Bt.13633.1.A1_at	---	---
Bt.27831.1.S1_at	hypothetical LOC510927	LOC510927
Bt.26804.1.S1_at	---	---
Bt.19492.1.A1_at	---	---
Bt.15762.1.S1_at	dihydrouridine synthase 2-like, SMM1 homolog (S. cerevisiae)	DUS2L
Bt.26061.1.A1_at	---	---
Bt.2490.1.A1_at	alpha-1 acid glycoprotein	AGP
Bt.2905.1.S1_at	NDRG family member 2	NDRG2
Bt.17744.1.A1_at	hypothetical LOC617776	LOC617776
Bt.26808.1.S1_at	Similar to death receptor interacting protein	LOC514187
Bt.3595.1.S1_at	matrix Gla protein	MGP
Bt.27850.1.S1_at	similar to Pleckstrin homology domain-containing family G member 6	LOC535353
Bt.20160.1.A1_at	phenylalanine hydroxylase	PAH
Bt.24984.1.A1_at	---	---
Bt.26610.1.S1_a_at	adaptor-related protein complex 4, mu 1 subunit	AP4M1
Bt.113.1.S1_at	histone H4 /// similar to Histone H4 replacement CG3379-PC /// similar to Histone H4 replacement CG3379-PC /// similar to Histone H4 replacement CG3379-PC /// similar to Histone H4 replacement CG3379-PC /// similar to Histone H4 replacement CG3379-PC ///	H4 /// LOC516742 /// LOC517138 /// LOC517481 /// LOC518961 /// LOC526789 /// LOC527388 /// LOC527645 /// LOC528329 /// LOC529647 /// LOC530773 /// LOC617905 /// LOC787485
Bt.12698.1.A1_at	---	---
Bt.19418.1.A1_at	---	---
Bt.12685.1.S1_at	myosin, heavy chain 11, smooth muscle	MYH11
Bt.6973.1.S1_at	---	---
Bt.2465.1.S1_at	---	---
Bt.22359.2.A1_at	RIO kinase 3 (yeast)	RIOK3
Bt.27404.1.S1_at	abhydrolase domain containing 2	ABHD2
Bt.16117.1.A1_at	---	---
Bt.20918.1.A1_at	phosphoinositide-3-kinase interacting protein 1	PIK3IP1
Bt.10.2.S1_a_at	clathrin, light polypeptide B (light chain B)	CLTLB
Bt.6646.1.S1_at	---	---
Bt.27248.1.A1_at	Matrix metallopeptidase 16 (membrane-inserted)	MMP16
Bt.4532.2.S1_at	casein kinase I beta	CSNK1B
Bt.3624.1.S1_at	proteasome (prosome, macropain) subunit, beta type, 10	PSMB10
Bt.18043.1.S1_at	trinucleotide repeat containing 18	TNRC18
Bt.5274.1.S1_at	procollagen-lysine, 2-oxoglutarate 5-dioxygenase 3	PLOD3
Bt.24445.1.A1_at	SIX homeobox 5	SIX5
Bt.21487.1.A1_at	---	---
Bt.4224.1.S1_at	adenylate kinase 1	AK1
Bt.11039.1.S1_at	collagen, type V, alpha 3	COL5A3
Bt.11055.1.S1_at	serum deprivation response (phosphatidylserine binding protein)	SDPR
Bt.11538.1.A1_at	---	---
Bt.2537.2.S1_at	---	---
Bt.19765.1.A1_at	---	---
Bt.19561.1.S1_at	CD83 molecule	CD83
Bt.9166.1.A1_at	ubiquitin specific peptidase 3	USP3
Bt.5789.1.S1_at	spinster homolog 1 (Drosophila)	SPNS1
Bt.17172.1.S1_at	Gap junction protein, alpha 5, 40kDa	GJA5
Bt.24888.1.A1_at	TXK tyrosine kinase	TXK
Bt.12646.1.A1_at	Hypothetical LOC614376	LOC614376
Bt.27350.1.S1_at	---	---
Bt.8463.1.S1_at	---	---
Bt.24247.1.S1_at	---	---
Bt.27937.2.S1_at	---	---
Bt.16029.1.S2_at	fucosyltransferase 1 (galactoside 2-alpha-L-fucosyltransferase, H blood group)	FUT1
Bt.6776.1.S1_at	---	---
Bt.20124.1.S1_at	---	---
Bt.14314.1.S1_at	---	---
Bt.21634.1.S1_at	mercaptopyruvate sulfurtransferase	MPST
Bt.24426.1.A1_at	---	---
Bt.16141.1.S1_at	cyclin E2	CCNE2
Bt.21848.1.A1_at	---	---
Bt.5875.1.S1_at	protein tyrosine phosphatase, non-receptor type 18 (brain-derived)	PTPN18
Bt.28281.1.A1_at	---	---
Bt.19762.1.A1_at	---	---
Bt.28578.1.S1_at	exosome component 1	EXOSC1
Bt.11623.1.A1_a_at	---	---
Bt.19643.2.S1_at	potassium large conductance calcium-activated channel, subfamily M, beta member 4	KCNMB4
Bt.18060.1.A1_at	---	---
Bt.20268.1.S1_at	glucocorticoid modulatory element binding protein 2	GMEB2
Bt.25279.1.A1_at	Leucine rich repeat and sterile alpha motif containing 1	LRSAM1
Bt.6033.1.S1_at	suppression of tumorigenicity 7	ST7
Bt.7329.1.S1_at	similar to LOC504846 protein /// protein phosphatase 1, regulatory (inhibitor) subunit 11	LOC100139956 /// PPP1R11
Bt.14223.2.S1_at	---	---
Bt.21207.1.A1_at	---	---
Bt.25323.1.A1_at	---	---
Bt.26505.1.S1_at	---	---
Bt.7072.1.S1_at	zinc finger protein 524	ZNF524
Bt.24057.1.A1_at	similar to Ribosomal protein S6	LOC783533
Bt.16187.1.A1_at	kelch repeat and BTB (POZ) domain containing 6	KBTBD6
Bt.28276.1.S1_at	transmembrane protein 54	TMEM54
Bt.7344.1.S1_at	---	---
Bt.22616.2.S1_at	Hypothetical protein LOC784051	LOC784051
Bt.935.2.S1_at	solute carrier family 35, member A4	SLC35A4
Bt.9242.1.S1_at	mitochondrial ribosomal protein L41	MRPL41
Bt.16789.1.A1_at	chromosome 12 open reading frame 11 ortholog	C5H12orf11
Bt.27369.1.A1_at	---	---
Bt.28267.2.S1_a_at	---	---
Bt.8331.1.S1_at	UPF0598 protein	LOC618766
Bt.2698.1.S1_at	FK506 binding protein 10, 65 kDa	FKBP10
Bt.2824.1.S1_at	biogenesis of lysosomal organelles complex-1, subunit 1	BLOC1S1
Bt.17427.1.A1_at	---	---
Bt.6000.2.S1_at	---	---
Bt.22468.2.A1_at	hypothetical LOC510399	MGC128008
Bt.7873.1.S1_at	basal cell adhesion molecule (Lutheran blood group)	BCAM
Bt.4301.1.S1_at	SCY1-like 1 (S. cerevisiae)	SCYL1
Bt.22624.1.A1_at	---	---
Bt.26150.1.A1_at	L-2-hydroxyglutarate dehydrogenase	L2HGDH
Bt.16753.1.A1_at	---	---
Bt.26826.1.A1_at	Hypothetical protein LOC781544	LOC781544
Bt.15323.1.A1_at	---	---
Bt.16264.1.A1_at	V-raf murine sarcoma viral oncogene homolog B1	BRAF
Bt.2560.1.S1_at	microfibrillar associated protein 5	MFAP5
Bt.23807.1.A1_at	---	---
Bt.12759.1.S1_at	insulin-like growth factor 1 receptor	IGF1R
Bt.26522.1.A1_at	chromosome 3 open reading frame 34 ortholog	C1H3ORF34
Bt.19098.1.A1_s_at	Similar to C1orf17	LOC789150
Bt.2301.1.S1_at	---	---
Bt.21924.2.S1_at	Similar to dermatan/chondroitin sulfate 2-sulfotransferase	LOC535975
Bt.20162.1.S1_at	---	---
Bt.740.1.S1_at	BtKIAA1539	KIAA1539
Bt.11324.1.A1_s_at	collagen, type XII, alpha 1	COL12A1
Bt.18426.1.A1_s_at	---	---
Bt.15458.1.A1_at	---	---
Bt.1442.1.S1_at	Solute carrier family 29 (nucleoside transporters), member 3	SLC29A3
Bt.22377.1.S1_a_at	similar to Putative hydroxypyruvate isomerase (Endothelial cell apoptosis protein E-CE1)	LOC515954
Bt.2217.1.S1_at	amyloid beta (A4) precursor protein-binding, family B, member 1 (Fe65)	APBB1
Bt.17782.1.A1_at	---	---
Bt.743.1.S1_at	ubiquitin protein ligase E3 component n-recognin 4	UBR4
Bt.10166.1.A1_at	---	---
Bt.25520.1.S1_at	---	---
Bt.21456.3.S1_at	Lipoma HMGIC fusion partner	LHFP
Bt.8164.1.S1_at	guanine nucleotide binding protein (G protein), beta polypeptide 1-like	GNB1L
Bt.21774.2.S1_a_at	tripartite motif-containing 27	TRIM27
Bt.2347.3.S1_a_at	phosphofructokinase, muscle	PFKM
Bt.1233.1.S1_at	---	---
Bt.29346.1.S1_at	WD repeat domain 21A	WDR21A
Bt.21249.1.S1_at	similar to Leucine-rich repeat-containing protein C17orf76	LOC509555
Bt.16350.2.A1_s_at	guanylate binding protein 5	GBP5
Bt.5911.2.S1_at	---	---
Bt.20028.1.S1_at	mannosidase, alpha, class 2C, member 1	MAN2C1
Bt.4392.1.S1_at	---	---
Bt.21427.1.S1_at	---	---
Bt.5287.1.S1_at	branched chain keto acid dehydrogenase E1, alpha polypeptide	BCKDHA
Bt.27434.1.A1_at	Biphenyl hydrolase-like (serine hydrolase; breast epithelial mucin-associated antigen)	BPHL
Bt.18105.1.A1_at	hypothetical protein LOC786620	LOC786620
Bt.26905.1.A1_at	protein phosphatase 1, regulatory (inhibitor) subunit 3B	PPP1R3B
Bt.12158.1.S1_at	---	---
Bt.12167.2.A1_a_at	UBA domain containing 2	UBAC2
Bt.7457.1.S1_at	phosphate cytidylyltransferase 2, ethanolamine	PCYT2
Bt.29095.1.A1_at	---	---
Bt.12885.1.S1_at	aminoacylase 1 /// similar to aminoacylase 1	ACY1 /// LOC790609
Bt.21716.1.S1_at	---	---
Bt.27470.1.A1_at	GRP1 (general receptor for phosphoinositides 1)-associated scaffold protein	GRASP
Bt.22647.2.S1_at	Membrane associated guanylate kinase, WW and PDZ domain containing 3	MAGI3
Bt.21481.1.S1_at	beta-1,3-glucuronyltransferase 3 (glucuronosyltransferase I)	B3GAT3
Bt.17558.1.A1_at	---	---
Bt.8850.1.S1_at	seryl-tRNA synthetase 2, mitochondrial	SARS2
Bt.27002.1.S1_at	tripartite motif-containing 11	TRIM11
Bt.22756.1.A1_at	Hypothetical LOC515055	MGC152033
Bt.5493.1.S1_at	S100 calcium binding protein A4	S100A4
Bt.26673.1.S1_at	Neuroblastoma, suppression of tumorigenicity 1	NBL1
Bt.23151.1.S2_at	fucosyltransferase 10 (alpha (1,3) fucosyltransferase)	FUT10
Bt.624.1.S1_at	LIM and cysteine-rich domains 1	LMCD1
Bt.5157.1.S1_at	Dachsous 1 (Drosophila)	DCHS1
Bt.20784.1.A1_at	---	---
Bt.12690.1.S1_at	TBC1 domain family, member 22A	TBC1D22A
Bt.28677.1.A1_at	---	---
Bt.1748.2.S1_a_at	kinesin light chain 4 /// similar to KLC4 protein	KLC4 /// LOC784355
Bt.5435.1.S1_at	protein kinase C, beta	PRKCB
Bt.4168.1.S1_at	HemK methyltransferase family member 1	HEMK1
Bt.2664.1.S1_at	D-2-hydroxyglutarate dehydrogenase	D2HGDH
Bt.10129.1.A1_at	---	---
Bt.22546.1.S1_at	mediator complex subunit 11	MED11
Bt.26846.1.A1_at	La ribonucleoprotein domain family, member 6 /// similar to acheron	LARP6 /// LOC507856
Bt.15739.1.S1_at	stimulated by retinoic acid 13 homolog (mouse)	STRA13
Bt.24713.1.S1_at	---	---
Bt.20581.2.S1_at	---	---
Bt.25246.1.A1_at	---	---
Bt.21551.2.S1_a_at	uridine-cytidine kinase 1-like 1	UCKL1
Bt.1585.1.A1_at	---	---
Bt.22682.1.A1_at	solute carrier family 25 (mitochondrial carrier; phosphate carrier), member 25	SLC25A25
Bt.12421.1.S1_at	abhydrolase domain containing 14B	ABHD14B
Bt.22031.1.S1_at	Similar to putative ISG12(b) protein	LOC514011
Bt.1076.1.S1_at	arylsulfatase A	ARSA
Bt.16244.1.S1_at	COMM domain containing 9	COMMD9
Bt.28009.1.S1_at	keratin 8	KRT8
Bt.20858.1.S1_at	---	---
Bt.5237.1.S1_at	insulin-like growth factor binding protein 4	IGFBP4
Bt.7041.3.A1_at	---	---
Bt.22375.1.A1_at	chromosome 1 open reading frame 66 ortholog	C3H1orf66
Bt.4231.1.S1_at	cholinergic receptor, nicotinic, epsilon	CHRNE
Bt.28404.1.A1_at	zinc finger RNA binding protein 2	ZFR2
Bt.18354.1.A1_at	talin 2	TLN2
Bt.16910.1.S1_at	---	---
Bt.18380.1.A1_at	---	---
Bt.23605.2.S1_at	thyroid hormone receptor, alpha (erythroblastic leukemia viral (v-erb-a) oncogene homolog, avian)	THRA
Bt.29934.2.S1_a_at	Sec61 beta subunit	SEC61B
Bt.28385.1.A1_at	butyrylcholinesterase	BCHE
Bt.25054.2.S1_at	Chromosome 3 open reading frame 63 ortholog	H22C3ORF63
Bt.20776.1.A1_at	---	---
Bt.178.1.S1_at	guanylate cyclase activator 1A (retina)	GUCA1A
Bt.6633.1.A1_at	B9 protein domain 1	B9D1
Bt.9182.1.S1_at	ADP-ribosylation factor 3	ARF3
Bt.13421.3.S1_at	KRI1 homolog (S. cerevisiae)	KRI1
Bt.27736.1.S1_at	similar to renalase	LOC534778
Bt.17055.1.A1_at	---	---
Bt.3360.1.S1_at	peptidylprolyl isomerase (cyclophilin)-like 2	PPIL2
Bt.21495.1.S1_at	chromosome 17 open reading frame 59 ortholog	C19H17orf59
Bt.17355.1.S1_at	---	---
Bt.17265.1.A1_a_at	nuclear receptor subfamily 1, group H, member 3	NR1H3
Bt.8724.1.S1_at	---	---
Bt.24701.1.A1_at	---	---
Bt.4539.1.S1_at	angiotensin II receptor, type 1	AGTR1
Bt.16673.1.S1_at	vesicle-associated membrane protein 5 (myobrevin)	VAMP5
Bt.2853.1.S1_at	Coiled-coil-helix-coiled-coil-helix domain containing 8	CHCHD8
Bt.8080.1.S1_at	Progestin and adipoQ receptor family member VIII	PAQR8
Bt.29152.1.S1_at	tetraspanin 12	TSPAN12
Bt.14018.2.S1_at	MAP6 domain containing 1	MAP6D1
Bt.4013.1.S1_at	platelet-activating factor acetylhydrolase 2, 40kDa	PAFAH2
Bt.5531.1.S1_at	---	---
Bt.20598.1.S1_at	dehydrogenase/reductase (SDR family) member 12	DHRS12
Bt.24512.1.A1_at	solute carrier family 45, member 2	SLC45A2
Bt.1559.1.S1_at	THAP domain containing, apoptosis associated protein 3	THAP3
Bt.6492.1.S1_at	Alanine-glyoxylate aminotransferase 2-like 2	AGXT2L2
Bt.4621.1.S1_a_at	smoothelin	SMTN
Bt.8235.1.S1_at	trafficking protein particle complex 5	TRAPPC5
Bt.793.1.S1_at	ribosomal protein S6 kinase-like 1	RPS6KL1
Bt.16541.1.A1_at	Inhibitor of growth family, member 3	ING3
Bt.778.1.S1_at	malic enzyme 1, NADP(+)-dependent, cytosolic	ME1
Bt.21907.1.S1_at	zinc finger protein 553	ZNF553
Bt.17725.1.A1_at	---	---
Bt.8178.1.S1_at	kelch-like 10 (Drosophila)	KLHL10
Bt.14156.1.S1_at	---	---
Bt.1563.2.S1_at	---	---
Bt.20434.1.A1_at	UFM1-specific peptidase 2	UFSP2
Bt.16354.1.A1_at	---	---
Bt.17983.2.S1_at	---	---
Bt.17293.2.S1_at	---	---
Bt.17784.1.A1_at	---	---
Bt.9868.2.S1_a_at	aarF domain containing kinase 5	ADCK5
Bt.15529.1.S1_at	zinc finger CCCH-type, antiviral 1	ZC3HAV1
Bt.22029.2.S1_at	THUMP domain containing 3	THUMPD3
Bt.4275.2.S1_at	---	---
Bt.13826.1.S1_at	---	---
Bt.10283.1.S1_at	hypothetical protein LOC537938	LOC537938
Bt.25819.1.A1_at	NADH dehydrogenase (ubiquinone) 1 alpha subcomplex, 2, 8kDa	NDUFA2
Bt.6566.3.A1_at	---	---
Bt.10034.1.S1_at	nuclear prelamin A recognition factor-like	NARFL
Bt.10953.1.A1_at	---	---
Bt.16125.3.S1_at	Ring finger protein, transmembrane 1	RNFT1
Bt.26695.2.A1_at	---	---
Bt.19890.1.A1_at	---	---
Bt.18032.1.A1_at	---	---
Bt.26433.1.A1_at	---	---
Bt.22667.1.A1_at	---	---
Bt.9233.2.S1_at	laminin, alpha 5	LAMA5
Bt.1270.1.S1_at	---	---
Bt.12444.2.S1_at	testis expressed 261	TEX261
Bt.2409.2.S1_at	---	---
Bt.17577.1.A1_at	---	---
Bt.28552.1.A1_at	Hypothetical protein LOC786956	GPI7
Bt.21173.1.S1_at	HECT, UBA and WWE domain containing 1	HUWE1
Bt.12203.1.S1_at	---	---
Bt.23195.2.S1_at	Nuclear receptor subfamily 5, group A, member 1	NR5A1
Bt.26530.1.S1_at	Similar to ACAD 10	LOC513508
Bt.4857.1.S1_at	prune homolog (Drosophila)	PRUNE
Bt.5606.1.A1_at	---	---
Bt.26011.1.A1_at	---	---
Bt.9227.1.A1_at	tumor suppressing subtransferable candidate 4	TSSC4
Bt.28275.1.S1_at	MICAL-like 2	MICALL2
Bt.27387.1.A1_at	---	---
Bt.19025.2.A1_at	---	---
Bt.25258.1.A1_at	---	---
Bt.16481.1.S1_at	zinc finger protein 350	ZNF350
Bt.27096.1.S1_at	---	---
Bt.9044.1.S1_at	Inverted formin, FH2 and WH2 domain containing	INF2
Bt.11515.1.A1_at	---	---
Bt.6659.1.S1_at	Rho GTPase activating protein 10	ARHGAP10
Bt.20956.1.A1_at	---	---
Bt.12337.1.S1_a_at	coiled-coil-helix-coiled-coil-helix domain containing 5 /// similar to Coiled-coil-helix-coiled-coil-helix domain containing 5	CHCHD5 /// LOC783221
Bt.7955.1.S1_at	procollagen C-endopeptidase enhancer	PCOLCE
Bt.8845.3.A1_a_at	acyl-Coenzyme A dehydrogenase family, member 9	ACAD9
Bt.25014.1.A1_at	lin-7 homolog B (C. elegans)	LIN7B
Bt.20209.1.S1_at	BRCA1 associated protein-1	BAP1
Bt.27970.1.S1_at	Hermansky-Pudlak syndrome 6	HPS6
Bt.6206.1.S1_at	similar to endo-beta-N-acetylglucosaminidase	LOC526608
Bt.20476.1.S1_at	ephrin-A4	EFNA4
Bt.26286.1.A1_at	---	---
Bt.21704.1.S1_at	ADP-ribosylation factor related protein 1	ARFRP1
Bt.9958.1.S1_at	insulin-like growth factor binding protein 6	IGFBP6
Bt.25649.1.A1_at	endoplasmic reticulum aminopeptidase 2	ERAP2
Bt.23503.1.S1_at	dom-3 homolog Z (C. elegans)	DOM3Z
Bt.20199.1.A1_at	DEAD (Asp-Glu-Ala-Asp) box polypeptide 56	DDX56
Bt.1116.1.A1_at	gamma-aminobutyric acid (GABA) B receptor, 1	GABBR1
Bt.25407.1.S1_at	Similar to G-protein coupled receptor-associated sorting protein 1 (GASP-1)	LOC507696
Bt.11474.1.A1_at	---	---
Bt.20545.1.S1_at	par-3 partitioning defective 3 homolog (C. elegans)	PARD3
Bt.25874.1.S1_at	macrophage stimulating 1 (hepatocyte growth factor-like)	MST1
Bt.20071.1.A1_at	Notch homolog 4 (Drosophila)	NOTCH4
Bt.5692.1.S1_at	---	---
Bt.17701.1.A1_at	Zinc finger protein 2 homolog	ZFP2
Bt.21589.1.S1_at	angiopoietin-like 2	ANGPTL2
Bt.25047.1.A1_at	---	---
Bt.24693.1.A1_a_at	Fanconi anemia, complementation group E /// similar to Fanconi anemia, complementation group E	FANCE /// LOC790557
Bt.6948.1.S1_at	---	---
Bt.17127.1.A1_at	---	---
Bt.3357.1.S1_at	3-hydroxymethyl-3-methylglutaryl-Coenzyme A lyase	HMGCL
Bt.8745.1.S1_at	zinc finger CCCH-type containing 12A	ZC3H12A
Bt.24251.1.S1_at	---	---
Bt.9573.1.S1_a_at	FXYD domain containing ion transport regulator 3	FXYD3
Bt.1031.1.S1_at	cathepsin H	CTSH
Bt.17881.1.S1_at	---	---
Bt.26776.1.S1_at	EF-hand calcium binding domain 2	EFCAB2
Bt.17360.1.A1_at	---	---
Bt.17426.1.A1_at	---	---
Bt.3177.1.A1_at	---	---
Bt.13757.1.S1_at	---	---
Bt.20322.3.S1_a_at	WD repeat domain 18	WDR18
Bt.14201.2.A1_at	---	---
Bt.28771.1.S1_at	---	---
Bt.10414.2.S1_at	Similar to ZNF336	LOC525199
Bt.21459.1.S1_at	non-SMC condensin II complex, subunit H2	NCAPH2
Bt.23624.1.S1_at	Leukotriene B4 12-hydroxydehydrogenase	LTB4DH
Bt.7447.1.A1_at	UDP-Gal:betaGlcNAc beta 1,3-galactosyltransferase, polypeptide 2	B3GALT2
Bt.10044.1.A1_at	---	---
Bt.20893.1.A1_at	pyridoxamine 5'-phosphate oxidase	PNPO
Bt.11499.1.A1_at	---	---
Bt.25117.1.A1_at	arachidonate 15-lipoxygenase	ALOX15
Bt.126.1.S2_at	potassium inwardly-rectifying channel, subfamily J, member 2	KCNJ2
Bt.27288.1.S1_at	---	---
Bt.13227.2.S1_at	RELT-like 1	RELL1
Bt.19733.1.A1_at	---	---
Bt.3876.1.S1_at	ADP-ribosylation factor-like 2	ARL2
Bt.25056.1.A1_at	Ctr9, Paf1/RNA polymerase II complex component, homolog (S. cerevisiae)	CTR9
Bt.8238.1.A1_at	tribbles homolog 3 (Drosophila)	TRIB3
Bt.6647.2.A1_at	---	---
Bt.16119.1.S1_at	HECT domain containing 3	HECTD3
Bt.12307.1.S1_at	---	---
Bt.7934.1.S1_at	transmembrane protein 55B	TMEM55B
Bt.21923.1.A1_at	---	---
Bt.17536.1.S1_at	---	---
Bt.17785.2.A1_at	---	---
Bt.10339.1.A1_at	Similar to Ankyrin repeat domain-containing protein 26	LOC789498
Bt.19628.1.A1_at	Citrate lyase beta like	CLYBL
Bt.28744.1.S1_at	guanylate binding protein 4	GBP4
Bt.18917.1.A1_at	---	---
Bt.6186.1.S1_at	transferrin receptor 2	TFR2
Bt.14340.2.S1_at	similar to ring finger protein 103	LOC511639
Bt.2989.3.S1_at	solute carrier family 25 (mitochondrial carrier, Aralar), member 12	SLC25A12
Bt.11179.1.S1_at	integrin alpha FG-GAP repeat containing 3	ITFG3
Bt.3399.1.S1_a_at	phospholysine phosphohistidine inorganic pyrophosphate phosphatase	LHPP
Bt.5166.1.S1_at	neural cell adhesion molecule 1	NCAM1
Bt.26623.1.S1_at	tubulin tyrosine ligase-like family, member 3	TTLL3
Bt.20163.2.S1_a_at	peptidylprolyl isomerase (cyclophilin)-like 1	PPIL1
Bt.23977.1.A1_at	---	---
Bt.12291.1.S1_at	decapping enzyme, scavenger	DCPS
Bt.26504.1.A1_at	---	---
Bt.18073.1.A1_at	---	---
Bt.23995.1.A1_at	Serine/threonine kinase 38 like	STK38L
Bt.1040.1.A1_at	nucleolar protein 1, 120kDa	NOL1
Bt.21064.1.S1_at	squamous cell carcinoma antigen recognized by T cells	SART1
Bt.19889.1.A1_at	immunoglobulin superfamily, member 1	IGSF1
Bt.16342.1.A1_at	---	---
Bt.4929.1.S2_at	glucosidase, alpha; acid	GAA
Bt.22111.1.S1_at	---	---
Bt.5219.1.S1_at	transcription factor 21	TCF21
Bt.24062.1.A1_at	---	---
Bt.16395.1.A1_at	---	---
Bt.21131.1.A1_at	similar to transmembrane protein 166	LOC528994
Bt.3709.1.A1_at	---	---
Bt.22123.1.A1_at	syntaxin 18	STX18
Bt.1529.1.S1_at	hypothetical LOC511442	LOC511442
Bt.27233.1.S1_at	HUS1 checkpoint homolog (S. pombe)	HUS1
Bt.29229.1.A1_at	---	---
Bt.20217.2.S1_at	---	---
Bt.29124.1.A1_at	---	---
Bt.2610.1.S1_at	molybdenum cofactor sulfurase	MOCOS
Bt.5681.1.S1_at	FLYWCH family member 2	FLYWCH2
Bt.4915.1.S1_at	coactosin-like 1 (Dictyostelium)	COTL1
Bt.3255.1.A1_at	amiloride binding protein 1 (amine oxidase (copper-containing))	ABP1
Bt.18973.1.S1_a_at	hexosaminidase (glycosyl hydrolase family 20, catalytic domain) containing	HEXDC
Bt.11937.1.S1_at	protein O-linked mannose beta1,2-N-acetylglucosaminyltransferase	POMGNT1
Bt.7963.1.S1_at	EH-domain containing 1	EHD1
Bt.13602.2.S1_at	Pumilio homolog 1 (Drosophila)	PUM1
Bt.18423.1.A1_at	---	---
Bt.22532.3.S1_at	Aspartyl-tRNA synthetase	DARS
Bt.18836.1.A1_at	---	---
Bt.14159.2.S1_at	Ribosomal protein L7-like 1	RPL7L1
Bt.2135.1.S1_at	WD repeat domain 81	WDR81
Bt.19065.1.S1_at	Ankyrin repeat domain 10	ANKRD10
Bt.4547.1.S1_at	solute carrier family 6, member 15	SLC6A15
Bt.3883.1.S1_at	D-aspartate oxidase	DDO
Bt.22058.1.A1_at	Hect domain and RLD 5	HERC5
Bt.16105.1.S1_at	---	---
Bt.22085.1.S1_at	---	---
Bt.20274.1.S1_at	Hermansky-Pudlak syndrome 4	HPS4
Bt.12086.1.S1_at	---	---
Bt.23694.2.A1_at	---	---
Bt.18643.2.S1_at	CASP8 and FADD-like apoptosis regulator	CFLAR
Bt.24515.1.S1_at	Akt substrate AS250	LOC507082
Bt.28412.1.A1_at	similar to Uncharacterized protein C19orf15	LOC505774
Bt.18551.1.S1_at	PHD finger protein 20-like 1	PHF20L1
Bt.5645.1.A1_at	aminoadipate-semialdehyde synthase	AASS
Bt.25137.1.A1_at	intraflagellar transport 80 homolog (Chlamydomonas)	IFT80
Bt.22414.1.A1_at	---	---
Bt.3390.1.S1_at	Protein kinase C and casein kinase substrate in neurons 3	PACSIN3
Bt.22545.1.S1_a_at	fibulin 1	FBLN1
Bt.24124.1.A1_at	---	---
Bt.23166.1.S1_at	aryl hydrocarbon receptor interacting protein	AIP
Bt.5660.1.S1_at	phosphatidylinositol-4-phosphate 5-kinase, type I, alpha	PIP5K1A
Bt.22414.2.S1_at	---	---
Bt.26572.1.S1_at	leprecan-like 1	LEPREL1
Bt.21918.2.S1_at	cysteinyl-tRNA synthetase 2, mitochondrial (putative)	CARS2
Bt.26739.1.S1_at	Translocase of outer mitochondrial membrane 40 homolog (yeast)-like	TOMM40L
Bt.17951.1.A1_at	---	---
Bt.6781.1.S1_at	---	---
Bt.17915.3.S1_a_at	---	---
Bt.26635.1.S1_at	frizzled homolog 1 (Drosophila)	FZD1
Bt.4817.2.S1_at	claudin 11	CLDN11
Bt.24368.1.S1_at	jumonji domain containing 4	JMJD4
Bt.16958.1.A1_at	Hypothetical protein LOC788422	LOC788422
Bt.16623.1.A1_at	nuclear factor of activated T-cells 5, tonicity-responsive	NFAT5
Bt.15638.1.S1_at	---	---
Bt.7672.1.A1_at	---	---
Bt.16315.1.A1_at	Minichromosome maintenance complex component 3 associated protein	MCM3AP
Bt.12818.3.A1_at	testis-specific protein, Y-encoded	TSPY
Bt.12699.1.S1_at	protein tyrosine phosphatase, receptor type, U	PTPRU
Bt.1701.2.A1_a_at	similar to Coatomer subunit zeta-2 (Zeta-2-coat protein) (Zeta-2 COP)	LOC616222
Bt.18696.1.S1_at	similar to Ribosomal protein S6 kinase alpha-4 (Nuclear mitogen-and stress-activated protein kinase 2) (90 kDa ribosomal protein S6 kinase 4) (Ribosomal protein kinase B) (RSKB)	LOC523746
Bt.29254.1.A1_at	transmembrane protein 131	TMEM131
Bt.6778.1.S1_at	---	---
Bt.28756.1.A1_s_at	RUN and SH3 domain containing 1	RUSC1
Bt.25244.1.A1_at	Hypothetical LOC531674	LOC531674
Bt.24611.1.S1_at	---	---
Bt.25782.1.S1_at	Zinc finger protein 14	ZNF14
Bt.29619.1.A1_at	Hypothetical protein LOC787796	LOC787796
Bt.21333.1.A1_at	lymphocyte-specific protein tyrosine kinase	LCK
Bt.25956.1.A1_at	---	---
Bt.12575.1.S1_at	similar to rab4b /// RAB4B, member RAS oncogene family	LOC789507 /// RAB4B
Bt.16208.1.A1_at	---	---
Bt.9083.1.S1_at	TNF receptor-associated factor 1	TRAF1
Bt.15877.3.S1_at	similar to polycystin 1	LOC504986
Bt.21103.1.S1_at	---	---
Bt.19173.1.A1_at	---	---
Bt.17387.1.A1_at	---	---
Bt.18278.2.A1_at	hypothetical protein LOC782657	LOC782657
Bt.6512.1.S1_at	similar to cytochrome b5 domain containing 2	LOC515356
Bt.28347.1.S1_at	hypothetical LOC540000	LOC540000
Bt.26431.1.S1_at	---	---
Bt.22169.1.S1_at	enolase 3 (beta, muscle)	ENO3
Bt.6203.1.S1_at	---	---
Bt.11081.1.S1_at	---	---
Bt.6903.1.S1_at	Insulin receptor	INSR
Bt.5920.1.A1_at	---	---
Bt.26580.1.A1_at	Similar to histone H3 methyltransferase DOT1	LOC510442
Bt.28575.1.S1_at	---	---
Bt.29029.1.S1_at	transforming, acidic coiled-coil containing protein 2	TACC2
Bt.3885.4.S1_a_at	chloride channel, calcium activated, family member 3 /// similar to calcium-activated chloride channel	CLCA3 /// LOC784768
Bt.20296.1.S1_at	sideroflexin 2	SFXN2
Bt.11097.1.S1_at	death-associated protein kinase 3	DAPK3
Bt.11458.1.A1_at	---	---
Bt.2849.1.S1_at	---	---
Bt.6076.1.S1_a_at	hypothetical protein LOC614194	UPF0432
Bt.21897.1.S1_at	ring finger protein 217	RNF217
Bt.24936.1.A1_at	---	---
Bt.17523.1.A1_at	---	---
Bt.20000.1.S1_at	---	---
Bt.4067.1.S1_at	myristoylated alanine-rich protein kinase C substrate	MARCKS
Bt.23852.1.A1_at	Ribosomal protein S4, Y-linked 1	RPS4Y1
Bt.21989.1.A1_at	mediator complex subunit 24	MED24
Bt.1231.1.S1_a_at	zinc finger protein 692	ZNF692
Bt.6610.1.S1_at	integrin, alpha 10	ITGA10
Bt.4397.1.S1_at	protein-O-mannosyltransferase 1	POMT1
Bt.9099.1.A1_at	Small nuclear RNA activating complex, polypeptide 5, 19kDa	SNAPC5
Bt.14155.2.S1_a_at	programmed cell death 10	PDCD10
Bt.24036.1.A1_at	---	---
Bt.18438.1.A1_at	---	---
Bt.17026.2.A1_at	---	---
Bt.22035.2.S1_at	thioredoxin domain containing 15	TXNDC15
Bt.5773.1.S1_a_at	hemoglobin, mu /// hypothetical protein LOC100140603	HBM /// LOC100140603
Bt.7679.1.S1_at	pyrroline-5-carboxylate reductase family, member 2	PYCR2
Bt.21927.2.A1_at	Sphingomyelin phosphodiesterase 3, neutral membrane (neutral sphingomyelinase II)	SMPD3
Bt.25298.1.A1_at	---	---
Bt.26731.1.S1_a_at	chromatin modifying protein 6	CHMP6
Bt.24770.1.S1_at	coronin 7	CORO7
Bt.9538.1.S1_at	---	---
Bt.15728.1.S1_at	Damage-specific DNA binding protein 2, 48kDa	DDB2
Bt.18473.1.S1_at	mitogen-activated protein kinase 14	MAPK14
Bt.2787.1.S1_s_at	tRNA splicing endonuclease 54 homolog (S. cerevisiae)	TSEN54
Bt.19120.1.A1_at	---	---
Bt.17198.1.A1_at	---	---
Bt.6403.1.A1_at	V-akt murine thymoma viral oncogene homolog 2	AKT2
Bt.29653.1.A1_at	YTH domain containing 1	YTHDC1
Bt.11375.1.A1_at	---	---
Bt.19496.2.A1_at	---	---
Bt.23810.1.A1_at	---	---
Bt.18813.1.A1_at	---	---
Bt.11660.1.A1_at	naked cuticle homolog 2 (Drosophila)	NKD2
Bt.2516.2.S1_at	---	---
Bt.20100.1.S1_at	---	---
Bt.25950.1.A1_at	---	---
Bt.25044.2.A1_at	Similar to importin alpha 3	LOC535090
Bt.18782.1.S1_at	G protein-coupled receptor, family C, group 5, member A	GPRC5A
Bt.1490.1.S1_at	lipase maturation factor 1	LMF1
Bt.78.1.S1_at	crystallin, beta B1	CRYBB1
Bt.11243.1.S1_at	Epsin 2	EPN2
Bt.19139.1.A1_at	---	---
Bt.22607.2.S1_at	---	---
Bt.18233.1.A1_s_at	B-cell CLL/lymphoma 2	BCL2
Bt.22498.2.S1_at	---	---
Bt.12067.1.S1_at	ADAM metallopeptidase domain 9 (meltrin gamma)	ADAM9
Bt.9053.2.S1_a_at	MACRO domain containing 1	MACROD1
Bt.3360.2.S1_at	Yippee-like 1 (Drosophila)	YPEL1
Bt.23002.1.S1_at	cytochrome c oxidase subunit VIa polypeptide 1	COX6A1
Bt.24243.1.S1_at	---	---
Bt.18701.1.A1_at	---	---
Bt.26574.1.S1_at	L(3)mbt-like 2 (Drosophila)	L3MBTL2
Bt.4804.1.S1_at	similar to organic anion transporter 1	LOC519202
Bt.22045.1.S1_at	six transmembrane epithelial antigen of the prostate 2	STEAP2
Bt.21732.1.S1_at	ribonuclease T2	RNASET2
Bt.27769.1.A1_at	---	---
Bt.7751.1.S1_at	synaptotagmin IV	SYT4
Bt.15882.3.S1_at	Sorcin	SRI
Bt.20803.1.A1_at	---	---
Bt.11885.1.S1_a_at	ubiquitin specific peptidase 38	USP38
Bt.18280.1.S1_at	spondin 2, extracellular matrix protein	SPON2
Bt.21026.1.S1_at	G protein-coupled receptor 65	GPR65
Bt.26398.1.A1_at	---	---
Bt.7553.1.S1_at	---	---
Bt.5771.1.S1_at	---	---
Bt.26405.1.A1_at	Mortality factor 4 like 2	MORF4L2
Bt.27345.2.S1_at	Heat shock 70kD protein 12B	HSPA12B
Bt.1373.3.S1_a_at	hypothetical protein LOC505719	LOC505719
Bt.3248.1.S1_at	aldehyde dehydrogenase 4 family, member A1	ALDH4A1
Bt.25952.1.A1_at	---	---
Bt.18648.1.A1_at	---	---
Bt.15535.1.A1_at	---	---
Bt.27409.1.A1_at	similar to hydrocephalus inducing	LOC504406
Bt.28114.1.S1_at	kallikrein 1	KLK1
Bt.218.1.S1_at	A kinase (PRKA) anchor protein 4	AKAP4
Bt.6045.1.S1_at	zinc finger, AN1-type domain 2B	ZFAND2B
Bt.8620.1.S1_at	solute carrier family 26, member 11	SLC26A11
Bt.1616.1.A1_at	Superoxide dismutase 3, extracellular	SOD3
Bt.14072.1.S1_at	---	---
Bt.19626.1.A1_at	---	---
Bt.23088.1.S1_at	sema domain, transmembrane domain (TM), and cytoplasmic domain, (semaphorin) 6B	SEMA6B
Bt.29555.1.A1_at	---	---
Bt.21117.1.S1_at	---	---
Bt.24481.1.S1_a_at	component of oligomeric golgi complex 1	COG1
Bt.18877.1.A1_at	---	---
Bt.16483.1.S1_at	---	---
Bt.8998.1.S1_a_at	G protein pathway suppressor 2	GPS2
Bt.6577.1.S1_at	transmembrane protein 143	TMEM143
Bt.10543.1.S1_at	Hypothetical protein LOC784675	KIAA1462
Bt.25166.1.S1_at	---	---
Bt.29050.1.S1_at	similar to Peptide deformylase (mitochondrial)	LOC782980
Bt.26236.1.A1_at	---	---
Bt.21380.1.S1_at	BCL2-associated athanogene 5	BAG5
Bt.24742.1.S1_at	similar to Tubulin polyglutamylase complex subunit 1 (PGs1)	LOC505683
Bt.17084.1.S1_at	---	---
Bt.17467.2.A1_at	---	---
Bt.13670.1.S2_at	alkaline phosphatase, liver/bone/kidney	ALPL
Bt.23980.1.A1_at	---	---
Bt.19634.1.A1_at	RNA binding motif protein 26	RBM26
Bt.27338.1.S1_at	chromosome 19 open reading frame 25 ortholog	C7H19orf25
Bt.22121.1.A1_at	---	---
Bt.28651.1.S1_at	StAR-related lipid transfer (START) domain containing 13	STARD13
Bt.27832.1.S1_at	paroxysmal nonkinesigenic dyskinesia	PNKD
Bt.10324.1.A1_at	NADH dehydrogenase (ubiquinone) 1 alpha subcomplex, 5, 13kDa	NDUFA5
Bt.27866.1.A1_at	myo-inositol oxygenase	MIOX
Bt.22012.1.S1_at	---	---
Bt.22233.1.A1_at	---	---
Bt.6826.2.A1_at	---	---
Bt.24745.2.S1_a_at	pantothenate kinase 4	PANK4
Bt.20547.1.S1_a_at	ADP-ribosylation-like factor 6 interacting protein 4	ARL6IP4
Bt.5467.1.S1_at	prosaposin	PSAP
Bt.29066.1.A1_at	---	---
Bt.13432.1.S1_at	---	---
Bt.25112.1.S1_at	Androgen-induced 1	AIG1
Bt.20837.2.A1_at	---	---
Bt.24012.1.A1_at	Similar to guanylate binding protein 1	LOC511531
Bt.28708.1.S1_at	---	---
Bt.5768.2.S1_at	interferon regulatory factor 7	IRF7
Bt.25704.1.A1_at	---	---
Bt.23298.1.S1_at	coiled-coil domain containing 84	CCDC84
Bt.27200.1.S1_at	ribosomal protein S6 kinase, 90kDa, polypeptide 1	RPS6KA1
Bt.5856.1.S1_at	---	---
Bt.23427.1.S1_at	---	---
Bt.29364.1.A1_at	Hypothetical LOC514014	LOC514014
Bt.17691.1.A1_at	cAMP responsive element binding protein 3-like 4	CREB3L4
Bt.28950.1.A1_at	---	---
Bt.18167.1.A1_at	---	---
Bt.10630.1.S1_at	neuromedin B	NMB
Bt.1969.1.S1_at	Calcium channel, voltage-dependent, T type, alpha 1H subunit	CACNA1H
Bt.21105.1.S1_at	F-box and leucine-rich repeat protein 15	FBXL15
Bt.5160.1.S1_at	PRP31 pre-mRNA processing factor 31 homolog (S. cerevisiae)	PRPF31
Bt.28644.1.A1_at	---	---
Bt.11778.2.S1_at	---	---
Bt.8295.1.S1_at	---	---
Bt.5164.1.S1_at	carbonic anhydrase XIV	CA14
Bt.18326.2.S1_a_at	similar to retinoic acid early transcript 1E	LOC513548
Bt.2467.1.A1_at	---	---
Bt.2996.2.S1_a_at	G protein-coupled receptor kinase 4	GRK4
Bt.13699.1.S1_at	---	---
Bt.833.2.S1_at	anaphase promoting complex subunit 5	ANAPC5
Bt.21925.1.A1_at	similar to AT rich interactive domain 1B (SWI1-like)	LOC505229
Bt.22401.1.A1_at	---	---
Bt.16830.1.S1_at	leucine zipper, down-regulated in cancer 1	LDOC1
Bt.25303.1.A1_at	---	---
Bt.23628.1.A1_at	Zinc finger protein 667	ZNF667
Bt.4005.2.S1_at	---	---
Bt.26181.1.A1_at	---	---
Bt.1673.1.A1_at	---	---
Bt.24071.1.A1_at	---	---
Bt.6434.1.S1_at	ring finger protein 149	RNF149
Bt.6806.1.A1_at	---	---
Bt.4919.1.S1_at	follicle stimulating hormone receptor	FSHR
[truncated: 1,102 more rows]
