# Supplementary material for: Transcriptome dynamics and molecular cross-talk between bovine oocyte and its companion cumulus cells
Source: BMC Genomics. 2011 Jan 24;12:57. doi: 10.1186/1471-2164-12-57 (PMC3045333; doi:10.1186/1471-2164-12-57)
Supplement: Additional file 7 — List of transcripts that are differentially expressed between GV oocytes and CCs. [file 1471-2164-12-57-S7.XLS]

## Sheet: Tabelle1
	Transcripts that are expressed in both MII oocytes and cumulus cells
Probe.Set.ID	Gene.Title	Gene.Symbol
Bt.17034.1.A1_at	---	---
Bt.3014.1.A1_at	platelet derived growth factor C	PDGFC
Bt.18203.1.A1_at	junctional adhesion molecule 2	JAM2
Bt.25109.1.S1_at	procollagen-lysine, 2-oxoglutarate 5-dioxygenase 2	PLOD2
Bt.4675.1.S1_a_at	myxovirus (influenza virus) resistance 1, interferon-inducible protein p78 (mouse)	MX1
Bt.3821.1.A1_at	tetraspanin 6	TSPAN6
Bt.28062.1.S1_at	GTP binding protein overexpressed in skeletal muscle	GEM
Bt.5705.1.S1_at	interleukin 6 signal transducer (gp130, oncostatin M receptor)	IL6ST
Bt.4880.1.S1_at	solute carrier family 25 (mitochondrial carrier; phosphate carrier), member 3	SLC25A3
Bt.13546.1.A1_at	---	---
Bt.7043.2.S1_a_at	vascular cell adhesion molecule 1	VCAM1
Bt.5366.1.S1_at	protein S (alpha)	PROS1
Bt.13815.1.S1_at	---	---
Bt.21364.1.A1_at	---	---
Bt.23342.1.S1_at	---	---
Bt.227.3.A1_a_at	glutathione S-transferase A1	GSTA1
Bt.19978.1.A1_at	---	---
Bt.4897.1.S1_at	inhibin, alpha	INHA
Bt.3426.1.S1_at	---	---
Bt.28429.1.S1_at	---	---
Bt.16032.1.S1_at	annexin A1	ANXA1
Bt.11259.1.S1_at	similar to putative ISG12(a) protein	ISG12(A)
Bt.24023.1.A1_at	GATA-6	LOC654400
Bt.1546.1.S1_at	Rho family GTPase 3	RND3
Bt.7273.1.S1_at	SEC24 related gene family, member A (S. cerevisiae)	SEC24A
Bt.23509.1.S1_at	phosphatidic acid phosphatase type 2B	PPAP2B
Bt.22978.2.S1_at	interferon induced transmembrane protein 1 (9-27)	IFITM1
Bt.22697.1.A1_at	solute carrier family 39 (zinc transporter), member 8	SLC39A8
Bt.17810.1.S1_a_at	retinol binding protein 1, cellular	RBP1
Bt.6236.1.S1_at	chaperonin containing TCP1, subunit 6A (zeta 1)	CCT6A
Bt.29922.1.S1_at	Family with sequence similarity 152, member A	FAM152A
Bt.24630.2.S1_at	Septin 10	2010-09-01
Bt.12303.1.S1_at	peptidylglycine alpha-amidating monooxygenase	PAM
Bt.11149.1.S1_at	vimentin	VIM
Bt.25328.1.A1_at	---	---
Bt.13203.1.S1_at	---	---
Bt.24467.1.S1_at	radical S-adenosyl methionine domain containing 2	RSAD2
Bt.21456.1.S1_at	Lipoma HMGIC fusion partner	LHFP
Bt.13229.1.S1_at	protein kinase, AMP-activated, gamma 2 non-catalytic subunit	PRKAG2
Bt.15864.1.S1_at	fibroblast growth factor 2 (basic)	FGF2
Bt.24316.1.A1_at	---	---
Bt.24199.1.A1_s_at	uterine milk protein precursor	LOC286871
Bt.15925.1.S1_at	epoxide hydrolase 2, cytoplasmic /// similar to epoxide hydrolase 2, cytoplasmic	EPHX2 /// LOC785508
Bt.16048.1.S1_at	serglycin	SRGN
Bt.26511.1.S1_at	laminin, alpha 1	LAMA1
Bt.8888.1.A1_at	importin 8	IPO8
Bt.5326.2.S1_at	BTG family, member 2	BTG2
Bt.3478.1.A1_s_at	caveolin 1, caveolae protein, 22kDa	CAV1
Bt.17195.1.A1_at	---	---
Bt.24841.1.S1_at	splA/ryanodine receptor domain and SOCS box containing 1	SPSB1
Bt.3525.1.S1_at	transmembrane protein 49	TMEM49
Bt.10398.1.S1_at	pentraxin-related gene, rapidly induced by IL-1 beta	PTX3
Bt.10018.1.S1_at	chromosome 5 open reading frame 15 ortholog	C7H5ORF15
Bt.4798.1.S2_at	stearoyl-CoA desaturase (delta-9-desaturase)	SCD
Bt.5027.1.A1_at	paternally expressed 3	PEG3
Bt.28465.1.S1_at	BUD31 homolog (S. cerevisiae)	BUD31
Bt.4520.1.S1_at	scavenger receptor class B, member 1	SCARB1
Bt.1087.1.S1_at	3'-phosphoadenosine 5'-phosphosulfate synthase 2	PAPSS2
Bt.5519.1.S1_at	---	---
Bt.16314.1.S1_at	chromodomain helicase DNA binding protein 1	CHD1
Bt.3435.1.A1_at	fin bud initiation factor	FIBIN
Bt.4417.1.S1_at	cadherin 2, type 1, N-cadherin (neuronal)	CDH2
Bt.23608.1.S1_s_at	keratin 8	KRT8
Bt.10965.1.S1_at	methionine sulfoxide reductase B3	MSRB3
Bt.19909.1.A1_at	---	---
Bt.7318.1.S1_at	thymine-DNA glycosylase	TDG
Bt.28238.1.A1_at	---	---
Bt.7773.1.S1_x_at	MHC class I heavy chain	BOLA
Bt.20979.1.S1_at	---	---
Bt.3998.1.S1_at	ATPase, H+ transporting, lysosomal 34kDa, V1 subunit D	ATP6V1D
Bt.12294.2.A1_at	Adhesion molecule with Ig-like domain 2	AMIGO2
Bt.16678.1.S1_at	brain expressed, X-linked 1	BEX1
Bt.2214.1.S1_at	insulin-like growth factor binding protein 7	IGFBP7
Bt.19409.1.A1_s_at	MyoD family inhibitor domain containing	MDFIC
Bt.19107.2.A1_at	---	---
Bt.9086.1.S1_at	Adaptor-related protein complex 1, sigma 1 subunit	AP1S1
Bt.12692.1.A1_at	potassium channel tetramerisation domain containing 20	KCTD20
Bt.18049.1.A1_at	---	---
Bt.25311.1.S1_at	---	---
Bt.22467.1.S1_at	---	---
Bt.21981.3.S1_at	---	---
Bt.5916.1.S1_at	plasma glutamate carboxypeptidase	PGCP
Bt.29546.1.A1_s_at	similar to Family with sequence similarity 114, member A1	LOC511583
Bt.8258.2.S1_at	muscleblind-like (Drosophila)	MBNL1
Bt.21981.1.A1_at	---	---
Bt.23123.1.S1_at	basic helix-loop-helix domain containing, class B, 2	BHLHB2
Bt.13027.1.A1_at	hydroxysteroid (11-beta) dehydrogenase 1	HSD11B1
Bt.14047.1.A1_at	tripartite motif-containing 6	TRIM6
Bt.24279.1.S1_s_at	---	---
Bt.9768.1.S1_at	family with sequence similarity 3, member C	FAM3C
Bt.1507.1.S1_at	pumilio homolog 1 (Drosophila)	PUM1
Bt.27207.1.A1_at	---	---
Bt.23548.2.S1_at	transmembrane protein 98	TMEM98
Bt.20485.1.S1_at	receptor accessory protein 4	REEP4
Bt.20449.1.S1_at	---	---
Bt.20133.1.S1_at	RAN binding protein 6	RANBP6
Bt.5273.1.S2_at	integrin, alpha V (vitronectin receptor, alpha polypeptide, antigen CD51)	ITGAV
Bt.8421.1.A1_at	---	---
Bt.20474.1.S1_at	---	---
Bt.24258.1.S1_at	mannosidase, alpha, class 1A, member 1	MAN1A1
Bt.20308.1.S1_at	---	---
Bt.20308.1.S1_at	---	---
Bt.26818.1.S1_at	DnaJ (Hsp40) homolog, subfamily B, member 9	DNAJB9
Bt.13739.1.S1_at	---	---
Bt.13739.1.S1_at	---	---
Bt.11102.1.A1_at	splicing factor, arginine/serine-rich 6	SFRS6
Bt.2815.1.S1_at	latexin	LXN
Bt.6865.1.S1_at	AXL receptor tyrosine kinase	AXL
Bt.3296.1.A1_at	procollagen-proline, 2-oxoglutarate 4-dioxygenase (proline 4-hydroxylase), alpha polypeptide I	P4HA1
Bt.12504.1.S1_at	clusterin	CLU
Bt.12285.3.S1_a_at	N-myc (and STAT) interactor	NMI
Bt.8641.1.A1_at	G1 to S phase transition 2	GSPT2
Bt.21900.1.S1_at	---	---
Bt.2519.1.S1_at	plasminogen activator, urokinase	PLAU
Bt.22803.1.S1_at	tubulin, beta	TUBB
Bt.26041.1.A1_at	---	---
Bt.2234.1.S1_at	---	---
Bt.24977.1.A1_at	---	---
Bt.24902.1.S1_at	---	---
Bt.5872.1.S1_at	similar to Uncharacterized protein C1orf175 homolog	LOC788470
Bt.11516.1.S1_at	pyruvate dehydrogenase (lipoamide) alpha 1	PDHA1
Bt.13247.1.S1_at	heme binding protein 2	HEBP2
Bt.11245.1.S1_at	hypothetical protein MGC128424	MGC128424
Bt.3487.1.S1_at	triosephosphate isomerase 1	TPI1
Bt.23770.1.A1_at	---	---
Bt.23493.1.S1_at	Thrombospondin 1	THBS1
Bt.3800.1.S1_at	nucleoside phosphorylase	NP
Bt.12560.1.S1_at	---	---
Bt.10983.1.S1_at	ionized calcium binding adapter molecule 2	C9orf58
Bt.1821.1.S1_at	---	---
Bt.6126.1.S1_at	transporter 2, ATP-binding cassette, sub-family B (MDR/TAP)	TAP2
Bt.8807.1.S1_at	golgi autoantigen, golgin subfamily a, 5	GOLGA5
Bt.25176.1.A1_at	---	---
Bt.25070.1.S1_at	Ovary-specific acidic protein	OSAP
Bt.3940.1.S1_at	transcription factor 12	TCF12
Bt.4818.1.S1_at	brain expressed X-linked 2	BEX2
Bt.22090.1.S1_at	---	---
Bt.9549.1.S1_at	HOP homeobox	HOPX
Bt.12315.1.S1_at	---	---
Bt.5047.1.S1_at	heme binding protein 1 /// hypothetical LOC784895	HEBP1 /// LOC784895
Bt.13330.1.S1_at	pyruvate dehydrogenase kinase, isozyme 4	PDK4
Bt.12609.1.A1_at	---	---
Bt.22265.1.S1_at	early growth response 1	EGR1
Bt.10343.1.A1_at	palmdelphin	PALMD
Bt.2515.1.S1_at	H2A histone family, member Z	H2AFZ
Bt.28194.1.S1_at	glutathione S-transferase omega 1	GSTO1
Bt.5395.1.S1_a_at	versican	VCAN
Bt.22822.1.S1_at	similar to transmembrane protein 17 /// transmembrane protein 17	LOC790001 /// TMEM17
Bt.543.1.S1_at	nuclear receptor subfamily 2, group F, member 1	NR2F1
Bt.3218.1.S1_at	hypothetical protein LOC100124517	LOC100124517
Bt.10111.1.S1_at	---	---
Bt.20914.1.A1_at	Hypothetical LOC615041	LOC615041
Bt.28189.1.S1_at	---	---
Bt.3722.1.S1_at	---	---
Bt.15742.1.S2_at	CD47 molecule	CD47
Bt.14116.1.A1_at	hypothetical LOC539299	LOC539299
Bt.5377.1.S1_at	RAB34, member RAS oncogene family	RAB34
Bt.19956.1.S1_at	---	---
Bt.3211.1.S2_at	GABA(A) receptor-associated protein like 1	GABARAPL1
Bt.15906.1.S1_at	plastin 3 (T isoform)	PLS3
Bt.10311.1.S1_at	---	---
Bt.3082.1.S1_at	peptidase D	PEPD
Bt.20115.1.S1_at	---	---
Bt.29920.1.S1_at	interferon stimulated exonuclease gene 20kDa-like 2	ISG20L2
Bt.9164.1.A1_at	STAM binding protein	STAMBP
Bt.20332.1.S1_at	chromosome 9 open reading frame 23 ortholog	C8H9orf23
Bt.11271.1.S1_at	similar to SMAP-2b	MGC148871
Bt.21084.1.S1_at	---	---
Bt.14109.1.S1_at	Hypothetical protein LOC782307	LOC782307
Bt.2257.1.S1_at	---	---
Bt.19774.1.A1_at	WW and C2 domain containing 2	WWC2
Bt.12613.1.S1_at	Kruppel-like factor 6	KLF6
Bt.19706.1.S1_at	---	---
Bt.16194.1.A1_at	kelch-like 13 (Drosophila)	KLHL13
Bt.2153.1.S1_at	immediate early response 3	IER3
Bt.11096.1.S1_at	---	---
Bt.4145.1.S1_at	zinc finger, DHHC-type containing 4	ZDHHC4
Bt.9105.1.S1_at	---	---
Bt.3815.1.S1_at	---	---
Bt.23596.1.S1_at	Leydig cell tumor 10 kDa protein homolog	LOC614800
Bt.21085.1.S1_at	Intersectin 1 (SH3 domain protein)	ITSN1
Bt.20466.1.A1_at	---	---
Bt.5587.1.S1_at	sphingosine-1-phosphate phosphatase 1	SGPP1
Bt.2552.1.S1_at	similar to CG3337-PA	LOC525138
Bt.26668.1.S1_at	chromodomain helicase DNA binding protein 9	CHD9
Bt.9599.1.A1_at	Inositol hexaphosphate kinase 2	IHPK2
Bt.4661.1.S1_at	cyclin-dependent kinase 4	CDK4
Bt.13239.1.A1_at	heterogeneous nuclear ribonucleoprotein L-like	HNRPLL
Bt.3233.1.A1_at	cytosolic iron-sulfur protein assembly 1 homolog (S. cerevisiae)	CIAO1
Bt.8674.1.A1_at	---	---
Bt.26097.1.A1_at	Hypothetical protein LOC506277	LOC506277
Bt.23522.1.S1_at	integral membrane protein 2B	ITM2B
Bt.15972.1.S1_at	gap junction protein, alpha 1, 43kDa	GJA1
Bt.12440.1.A1_at	---	---
Bt.7128.1.S1_at	---	---
Bt.9633.2.S1_at	mesenchyme homeobox 2	MEOX2
Bt.20528.1.S1_at	---	---
Bt.9379.1.S1_at	monoamine oxidase A	MAOA
Bt.967.1.A1_at	---	---
Bt.28729.1.A1_at	inhibitor of growth family, member 2	ING2
Bt.14572.1.A1_at	doublecortin-like kinase 1	DCLK1
Bt.4317.1.S1_at	glutathione peroxidase 1	GPX1
Bt.14371.1.A1_at	---	---
Bt.5874.1.S1_at	---	---
Bt.21067.1.S1_at	---	---
Bt.2342.1.S1_at	CDP-diacylglycerol synthase (phosphatidate cytidylyltransferase) 2	CDS2
Bt.12393.1.S1_at	---	---
Bt.23205.1.S1_s_at	similar to Synaptotagmin-1 (Synaptotagmin I) (SytI) (p65)	LOC787239
Bt.25329.1.S1_at	transmembrane protein 41B	TMEM41B
Bt.28211.1.A1_at	---	---
Bt.7113.1.S1_at	---	---
Bt.5040.1.S1_at	ubiquinol-cytochrome c reductase (6.4kD) subunit	UQCR
Bt.5376.1.S1_at	Yip1 interacting factor homolog A (S. cerevisiae)	YIF1A
Bt.27089.1.S1_at	---	---
Bt.28119.1.S1_at	Outer dense fiber of sperm tails 2	ODF2
Bt.24940.1.A1_at	---	---
Bt.3546.1.S1_at	---	---
Bt.27004.1.A1_at	---	---
Bt.22760.1.S1_at	---	---
Bt.8059.2.A1_a_at	Josephin domain containing 3	JOSD3
Bt.21774.1.S1_at	Tripartite motif-containing 27	TRIM27
Bt.24510.1.S1_at	ubiquitously transcribed tetratricopeptide repeat, X chromosome	UTX
Bt.4804.2.A1_at	Cyclin-dependent kinase inhibitor 1C (p57, Kip2)	CDKN1C
Bt.20603.1.A1_at	hypothetical protein LOC100125286	LOC100125286
Bt.5319.2.S1_a_at	peroxiredoxin 6	PRDX6
Bt.9179.1.A1_at	Ring finger protein 213	RNF213
Bt.21938.1.S1_at	---	---
Bt.7342.1.S1_at	---	---
Bt.28691.1.S1_at	---	---
Bt.19126.1.A1_at	similar to F-box/LRR-repeat protein 17 (F-box and leucine-rich repeat protein 17) (F-box only protein 13)	LOC523504
Bt.7490.1.A1_at	methylenetetrahydrofolate dehydrogenase (NADP+ dependent) 1-like	MTHFD1L
Bt.28123.1.S1_at	---	---
Bt.22654.1.A1_at	---	---
Bt.18843.1.A1_at	similar to hCG1779312	LOC781795
Bt.13240.1.S1_at	CKLF-like MARVEL transmembrane domain containing 3	CMTM3
Bt.18513.1.S1_at	FUN14 domain containing 1	FUNDC1
Bt.6377.1.S1_at	regulator of calcineurin 1	RCAN1
Bt.19038.1.A1_at	similar to K06A9.1b	LOC616937
Bt.6815.1.A1_at	EP300 interacting inhibitor of differentiation 1	EID1
Bt.11659.2.A1_at	mitochondrial ribosomal protein 63	MRP63
Bt.4552.1.S1_a_at	phospholipase C, beta 4	PLCB4
Bt.7192.1.S1_at	mitochondrial ribosomal protein L17	MRPL17
Bt.5473.1.S1_at	CD151 molecule (Raph blood group)	CD151
Bt.2801.1.S1_at	leprecan 1	LOC539976
Bt.10442.2.S1_a_at	collagen, type XII, alpha 1	COL12A1
Bt.15616.1.S1_at	solute carrier family 16, member 3 (monocarboxylic acid transporter 4)	SLC16A3
Bt.8077.1.S1_at	phosphoglycerate kinase 1	PGK1
Bt.29053.1.A1_at	---	---
Bt.13840.1.S1_at	receptor accessory protein 5	REEP5
Bt.837.1.S1_at	Up-regulated during vascular calcification	LOC493778
Bt.23042.1.S1_at	metallothionein 1E	MT1E
Bt.17428.1.A1_at	NHL repeat containing 3	NHLRC3
Bt.5605.1.S1_at	---	---
Bt.11647.1.A1_at	similar to Upstream-binding protein 1 (LBP-1)	LOC785419
Bt.15905.1.S1_at	UDP-GlcNAc:betaGal beta-1,3-N-acetylglucosaminyltransferase 2	B3GNT2
Bt.23250.2.S1_at	glycine amidinotransferase (L-arginine:glycine amidinotransferase)	GATM
Bt.10360.1.S1_at	---	---
Bt.18402.1.S1_at	---	---
Bt.3577.1.S1_at	GRAM domain containing 3	GRAMD3
Bt.19965.1.S1_at	armadillo repeat containing, X-linked 3	ARMCX3
Bt.23073.1.S1_at	H2A histone family, member Y	H2AFY
Bt.4478.1.S1_at	FK506 binding protein 3, 25kDa	FKBP3
Bt.21924.1.A1_at	similar to uronyl-2-sulfotransferase	LOC535975
Bt.17886.1.A1_at	Hypothetical LOC615569	LOC615569
Bt.19218.2.S1_at	---	---
Bt.21548.1.A1_at	serine/threonine kinase 38 like	STK38L
Bt.13993.2.S1_at	---	---
Bt.15769.1.S1_at	ubiquitin specific peptidase 38	USP38
Bt.13798.1.S1_at	hypothetical LOC615685	LOC615685
Bt.11176.1.S1_at	transmembrane protein 14A	TMEM14A
Bt.27318.1.S1_at	similar to Probable global transcription activator SNF2L1 (Nucleosome-remodeling factor subunit SNF2L) (ATP-dependent helicase SMARCA1) (SWI/SNF-related matrix-associated actin-dependent regulator of chromatin subfamily A member 1)	LOC535439
Bt.24537.1.A1_at	Zinc finger, RAN-binding domain containing 2	ZRANB2
Bt.22339.1.A1_at	---	---
Bt.5345.1.S1_at	malate dehydrogenase 1, NAD (soluble)	MDH1
Bt.3199.1.S1_at	RUN and SH3 domain containing 1	RUSC1
Bt.1131.1.S1_at	peptidylprolyl isomerase B (cyclophilin B)	PPIB
Bt.14368.1.A1_at	---	---
Bt.26971.1.S1_at	---	---
Bt.12058.1.A1_at	---	---
Bt.13571.1.S1_at	---	---
Bt.11168.1.S1_at	---	---
Bt.7815.1.A1_at	---	---
Bt.26946.1.S1_at	sorting nexin 2	SNX2
Bt.11993.1.S1_at	hydroxysteroid (17-beta) dehydrogenase 11	HSD17B11
Bt.28465.2.A1_at	---	---
Bt.16515.2.A1_at	---	---
Bt.10884.1.S1_at	---	---
Bt.20592.1.S1_at	---	---
Bt.9991.1.S1_at	Pallidin homolog (mouse)	PLDN
Bt.9589.1.S1_at	hypothetical LOC535277	LOC535277
Bt.10414.1.A1_at	Similar to ZNF336	LOC525199
Bt.7465.2.A1_at	TP53 regulating kinase	TP53RK
Bt.6653.2.A1_at	alkB, alkylation repair homolog 4 (E. coli)	ALKBH4
Bt.12423.1.S1_at	---	---
Bt.15441.1.A1_at	---	---
Bt.23544.1.S1_at	---	---
Bt.13825.1.A1_at	---	---
Bt.4680.1.S1_at	DnaJ (Hsp40) homolog, subfamily C, member 12	DNAJC12
Bt.28799.1.S1_at	similar to protein kinase (cAMP-dependent, catalytic) inhibitor beta /// protein kinase (cAMP-dependent, catalytic) inhibitor beta	LOC781283 /// PKIB
Bt.21619.1.S1_at	spastic paraplegia 20 (Troyer syndrome)	SPG20
Bt.26461.1.A1_at	ankylosis, progressive homolog (mouse)	ANKH
Bt.6597.2.S1_a_at	lectin, galactoside-binding, soluble, 3 binding protein	LGALS3BP
Bt.28523.1.S1_at	---	---
Bt.12032.1.S1_at	---	---
Bt.1420.1.S1_at	Similar to KIAA1276 protein	LOC523874
Bt.9907.1.S1_at	---	---
Bt.24033.1.A1_at	DEAD (Asp-Glu-Ala-Asp) box polypeptide 58	DDX58
Bt.3823.1.S1_at	arginine vasopressin-induced 1	AVPI1
Bt.21288.1.A1_at	---	---
Bt.27904.1.A1_at	---	---
Bt.18019.1.A1_at	---	---
Bt.12760.1.S1_at	inhibin, beta A	INHBA
Bt.746.1.S1_at	proteolipid protein 2 (colonic epithelium-enriched)	PLP2
Bt.5092.2.A1_at	histone deacetylase 6	HDAC6
Bt.22504.2.S1_at	G protein-coupled receptor 56	GPR56
Bt.22783.1.S1_at	enolase 1, (alpha)	ENO1
Bt.7715.1.S1_at	WD repeat domain 6	WDR6
Bt.16672.1.A1_at	---	---
Bt.23399.1.S1_at	pyruvate kinase, muscle	PKM2
Bt.28700.1.S1_at	PQ loop repeat containing 3	PQLC3
Bt.24335.1.S1_at	dual adaptor of phosphotyrosine and 3-phosphoinositides	DAPP1
Bt.20728.1.A1_at	Hexamethylene bis-acetamide inducible 1	HEXIM1
Bt.26309.1.A1_at	sorting nexin 31	SNX31
Bt.19380.1.A1_at	Hypothetical LOC613328	MGC139239
Bt.2874.1.S1_at	Hypothetical protein LOC786210	LOC786210
Bt.24502.1.S1_at	suppressor of zeste 12 homolog (Drosophila)	SUZ12
Bt.19266.1.A1_at	---	---
Bt.9889.1.S1_at	zinc finger protein 148	ZNF148
Bt.14369.1.A1_at	cytochrome P450, family 39, subfamily A, polypeptide 1	CYP39A1
Bt.28690.1.S1_at	---	---
Bt.20129.1.S1_at	cut-like homeobox 1	CUX1
Bt.3100.1.A1_at	---	---
Bt.16875.1.A1_at	t-complex 11 (mouse)-like 2	TCP11L2
Bt.16233.1.S1_at	blocked early in transport 1 homolog (S. cerevisiae)-like	BET1L
Bt.2129.2.S1_at	---	---
Bt.24305.1.A1_at	---	---
Bt.8242.1.S1_a_at	---	---
Bt.16441.1.A1_at	desmoglein 2	DSG2
Bt.23648.1.A1_at	ATP/GTP binding protein 1	AGTPBP1
Bt.6257.1.S1_at	ADP-ribosylation factor GTPase activating protein 3	ARFGAP3
Bt.9803.1.S1_at	---	---
Bt.28855.1.A1_at	---	---
Bt.13577.1.S1_at	drebrin-like	DBNL
Bt.22200.1.S1_at	---	---
Bt.27354.1.S1_at	---	---
Bt.27142.1.A1_at	---	---
Bt.4089.1.S1_at	uroplakin 1B	UPK1B
Bt.2183.1.A1_at	hexosaminidase B (beta polypeptide)	HEXB
Bt.12662.1.S1_at	synaptopodin	SYNPO
Bt.4889.1.S1_at	Eukaryotic translation initiation factor 3, subunit A	EIF3A
Bt.20077.1.S1_at	aspartylglucosaminidase	AGA
Bt.21286.1.S1_at	---	---
Bt.5329.2.S1_at	chromosome 10 open reading frame 57 ortholog	C28H10orf57
Bt.807.1.S1_at	---	---
Bt.12761.1.A1_at	integrin, alpha 2 (CD49B, alpha 2 subunit of VLA-2 receptor)	ITGA2
Bt.15808.1.S1_at	membrane-associated ring finger (C3HC4) 3	MARCH3
Bt.13996.3.A1_at	phospholipase D1, phosphatidylcholine-specific	PLD1
Bt.120.1.S1_at	Rho-associated, coiled-coil containing protein kinase 2	ROCK2
Bt.4451.1.S1_at	four and a half LIM domains 2	FHL2
Bt.26552.1.S1_at	interleukin 10 receptor, beta	IL10RB
Bt.28621.1.S1_at	---	---
Bt.19183.1.A1_at	---	---
Bt.24271.1.S1_at	importin 7	IPO7
Bt.19681.1.A1_at	Hypothetical LOC538547	LOC538547
Bt.10967.1.S1_at	Cartilage associated protein	CRTAP
Bt.9191.1.S1_at	similar to copine III	LOC786592
Bt.23326.2.A1_at	Caldesmon 1	CALD1
Bt.6312.1.S1_at	---	---
Bt.6494.1.S1_at	mitochondrial NADH:ubiquinone oxidoreductase ESSS subunit	ESSS
Bt.6613.1.S1_at	---	---
Bt.6613.1.S1_at	---	---
Bt.5224.1.S1_at	dihydropyrimidinase-like 2	DPYSL2
Bt.13248.1.A1_at	---	---
Bt.9773.1.A1_at	---	---
Bt.26872.1.S1_at	nipsnap homolog 3A (C. elegans)	NIPSNAP3A
Bt.7171.1.S1_at	TAP binding protein-like	TAPBPL
Bt.3428.1.A1_s_at	---	---
Bt.1929.1.S1_at	---	---
Bt.13786.1.A1_at	---	---
Bt.27332.1.A1_at	---	---
Bt.1151.1.S1_at	cellular retinoic acid binding protein 2	CRABP2
Bt.28615.1.S1_at	family with sequence similarity 127, member A /// similar to family with sequence similarity 127, member A	FAM127A /// LOC783730
Bt.15854.1.A1_at	---	---
Bt.22011.1.S1_at	O-linked N-acetylglucosamine (GlcNAc) transferase (UDP-N-acetylglucosamine:polypeptide-N-acetylglucosaminyl transferase)	OGT
Bt.7307.2.A1_a_at	---	---
Bt.29409.1.S1_at	---	---
Bt.9425.3.A1_at	Similar to presenilin-like protein 4	LOC535156
Bt.29960.1.S1_at	---	---
Bt.1930.1.S1_at	dynactin 2 (p50)	DCTN2
Bt.16729.1.A1_at	---	---
Bt.17824.3.S1_at	vacuolar protein sorting 36 homolog (S. cerevisiae)	VPS36
Bt.20775.1.S1_at	---	---
Bt.11704.1.S1_at	---	---
Bt.25197.1.A1_at	---	---
Bt.6247.1.S1_at	---	---
Bt.1658.1.S1_at	dual specificity phosphatase 1	DUSP1
Bt.26748.1.A1_at	---	---
Bt.13955.1.S1_at	---	---
Bt.8617.1.S1_at	cannabinoid receptor interacting protein 1	CNRIP1
Bt.2898.2.S1_a_at	guanine nucleotide binding protein-like 3 (nucleolar)-like	GNL3L
Bt.5266.1.S1_at	Hypothetical protein LOC786280	LOC786280
Bt.12302.1.S1_at	plasminogen activator, tissue	PLAT
Bt.5494.1.S1_at	CD44 molecule (Indian blood group)	CD44
Bt.2989.1.A1_at	solute carrier family 25 (mitochondrial carrier, Aralar), member 12	SLC25A12
Bt.13224.1.A1_at	cytochrome P450, family 4, subfamily V, polypeptide 2	CYP4V2
Bt.17370.1.A1_s_at	Lix1 homolog (mouse)-like	LIX1L
Bt.12562.1.S1_at	calpain 5	CAPN5
Bt.21051.1.S1_at	mitochondrial ribosomal protein L50	MRPL50
Bt.13324.2.S1_a_at	isocitrate dehydrogenase 1 (NADP+), soluble /// isocitrate dehydrogenase 3 (NAD+) beta	IDH1 /// IDH3B
Bt.1576.1.S1_at	GABA(A) receptor-associated protein	GABARAP
Bt.10845.2.A1_at	nuclear receptor subfamily 5, group A, member 2	NR5A2
Bt.24749.1.S1_at	---	---
Bt.11163.1.S1_at	---	---
Bt.13881.1.S1_at	---	---
Bt.22069.1.A1_at	---	---
Bt.15807.1.S1_at	---	---
Bt.1927.1.S1_at	cysteine-rich secretory protein LCCL domain containing 2 /// translocase of inner mitochondrial membrane 13 homolog (yeast)	CRISPLD2 /// TIMM13
Bt.5605.2.S1_at	myristoylated alanine-rich protein kinase C substrate	MARCKS
Bt.12843.1.S1_at	mannose receptor, C type 2	MRC2
Bt.6524.1.S1_at	---	---
Bt.70.1.S1_at	NADH dehydrogenase (ubiquinone) 1 beta subcomplex, 10, 22kDa	NDUFB10
Bt.2159.1.S1_at	transmembrane protein 45A	TMEM45A
Bt.1023.1.A1_at	---	---
Bt.25066.1.S1_at	myocyte enhancer factor 2A	MEF2A
Bt.12360.1.S1_at	---	---
Bt.23508.1.A1_at	collagen, type VI, alpha 1	COL6A1
Bt.4467.2.S1_a_at	diablo homolog (Drosophila)	DIABLO
Bt.23859.1.S1_at	---	---
Bt.24282.1.A1_at	Protein phosphatase 1, regulatory (inhibitor) subunit 15B	PPP1R15B
Bt.26316.1.A1_at	---	---
Bt.23786.1.A1_at	acyl-CoA synthetase short-chain family member 3	ACSS3
Bt.2575.1.S1_at	proteasome (prosome, macropain) activator subunit 1 (PA28 alpha)	PSME1
Bt.6442.1.S1_at	Tropomyosin 1 (alpha)	TPM1
Bt.2616.1.S1_at	Hypothetical LOC516155	LOC516155
Bt.8015.3.A1_at	---	---
Bt.22533.1.S1_at	aldolase A, fructose-bisphosphate	ALDOA
Bt.10236.1.S1_at	arginine-rich, mutated in early stage tumors	ARMET
Bt.29058.1.A1_at	---	---
Bt.8785.1.S1_at	---	---
Bt.21790.1.S1_at	heterogeneous nuclear ribonucleoprotein A0	HNRNPA0
Bt.20373.1.S1_at	neuropilin 1	NRP1
Bt.22016.1.S1_at	---	---
Bt.13216.1.A1_at	similar to Density-regulated protein	LOC785243
Bt.25171.1.A1_at	heat shock transcription factor 2	HSF2
Bt.22488.1.A1_at	solute carrier family 30 (zinc transporter), member 6	SLC30A6
Bt.812.1.S1_at	---	---
Bt.6991.1.S1_at	fem-1 homolog a (C. elegans)	FEM1A
Bt.12371.1.S1_at	chromosome 11 open reading frame 67 ortholog	C29H11orf67
Bt.26402.1.A1_at	---	---
Bt.6313.1.S1_at	ring finger protein 44	RNF44
Bt.24418.1.A1_at	---	---
Bt.20154.1.S1_at	syntaxin 16	STX16
Bt.11524.1.A1_at	ATPase, class II, type 9B	ATP9B
Bt.13245.1.A1_at	MAP/microtubule affinity-regulating kinase 1	MARK1
Bt.4415.1.S1_at	heat shock 27kDa protein 1	HSPB1
Bt.17445.1.A1_at	---	---
Bt.6686.1.S1_at	calcium/calmodulin-dependent serine protein kinase (MAGUK family)	CASK
Bt.6666.1.S1_at	RING finger protein 11	RNF11
Bt.28471.1.S1_at	similar to Zinc finger protein 281 (Zinc finger DNA-binding protein 99) (Transcription factor ZBP-99) (GC-box-binding zinc finger protein 1)	LOC532401
Bt.16102.1.S1_at	F-box protein 11	FBXO11
Bt.3001.1.S1_at	chromosome 14 open reading frame 147 ortholog	C21H14orf147
Bt.4646.1.S1_at	solute carrier family 2 (facilitated glucose transporter), member 1	SLC2A1
Bt.10107.1.S1_at	calcium binding atopy-related autoantigen 1	CBARA1
Bt.19984.1.S1_at	hypothetical protein LOC613674	LOC613674
Bt.2577.1.S1_at	similar to MGC127538 protein /// similar to MGC127538 protein /// similar to MGC127538 protein /// hypothetical protein MGC127538	LOC100137875 /// LOC100138326 /// LOC786683 /// MGC127538
Bt.3500.1.S1_at	phosphoribosyl pyrophosphate synthetase 1-like 1	PRPS1L1
Bt.12052.1.S1_at	AP2 associated kinase 1	AAK1
Bt.13134.1.S1_at	jun oncogene	JUN
Bt.23616.1.S1_at	---	---
Bt.21908.1.A1_at	---	---
Bt.13744.1.A1_at	---	---
Bt.2583.1.S1_at	mannose-6-phosphate protein p76	P76
Bt.20355.1.S1_at	Rab interacting lysosomal protein-like 1	RILPL1
Bt.5499.1.S1_at	capping protein (actin filament), gelsolin-like	CAPG
Bt.3900.1.S1_at	molybdenum cofactor synthesis 1	MOCS1
Bt.22084.1.A1_at	---	---
Bt.5828.1.S1_at	SERTA domain containing 1	SERTAD1
Bt.6782.1.A1_at	WD repeat domain 43	WDR43
Bt.7877.1.S1_at	Chromobox homolog 6	CBX6
Bt.19662.1.A1_at	---	---
Bt.24208.1.S1_at	---	---
Bt.4116.1.S1_at	annexin A4	ANXA4
Bt.3651.2.A1_at	Similar to LOC387763 protein	LOC784977
Bt.6549.1.S1_at	---	---
Bt.4738.1.S2_at	calpastatin	CAST
Bt.13196.1.S1_at	NIMA (never in mitosis gene a)- related kinase 9	NEK9
Bt.7655.1.S1_at	cold shock domain protein A	CSDA
Bt.21315.2.S1_at	G protein-coupled receptor 108	GPR108
Bt.3213.1.A1_at	chordin-like 1	CHRDL1
Bt.15729.1.S1_at	proteasome (prosome, macropain) activator subunit 2 (PA28 beta)	PSME2
Bt.22361.1.A1_at	inversin	INVS
Bt.2982.1.S1_at	low density lipoprotein receptor-related protein associated protein 1	LRPAP1
Bt.10202.1.S1_at	reticulon 4	RTN4
Bt.13197.1.A1_at	---	---
Bt.26549.1.A1_at	stromal antigen 2	STAG2
Bt.15290.1.A1_at	---	---
Bt.7215.1.S1_at	acyl-coenzyme A dehydrogenase, very long chain	ACADVL
Bt.28338.1.S1_at	endoplasmic reticulum aminopeptidase 1	ERAP1
Bt.9286.1.S1_at	---	---
Bt.23626.1.S1_at	1-acylglycerol-3-phosphate O-acyltransferase 5 (lysophosphatidic acid acyltransferase, epsilon)	AGPAT5
Bt.1998.1.S1_at	nerve growth factor receptor (TNFRSF16) associated protein 1 /// WW domain binding protein 5	NGFRAP1 /// WBP5
Bt.29904.1.S1_at	---	---
Bt.13294.1.A1_at	transmembrane protein 161B	TMEM161B
Bt.9712.1.S1_at	TBC1 domain family, member 12	TBC1D12
Bt.16975.1.S1_at	---	---
Bt.13574.1.S1_at	ADP-ribosylation-like factor 6 interacting protein 5	ARL6IP5
Bt.16925.1.A1_at	six transmembrane epithelial antigen of the prostate 1	STEAP1
Bt.24793.1.S1_at	---	---
Bt.8254.1.S1_at	actin related protein 2/3 complex, subunit 5, 16kDa	ARPC5
Bt.11013.1.S1_at	---	---
Bt.16139.1.A1_at	prenylcysteine oxidase 1	PCYOX1
Bt.773.1.S1_at	odorant response abnormal 4	LOC507724
Bt.29398.1.S1_at	---	---
Bt.2527.1.S1_at	Similar to dishevelled 3	LOC539203
Bt.24439.1.S1_at	similar to Outcome predictor in acute leukemia 1	LOC540056
Bt.9047.1.S1_at	D-dopachrome tautomerase	DDT
Bt.11182.1.S1_at	synaptojanin 1	SYNJ1
Bt.2369.1.S1_at	---	---
Bt.13850.1.A1_at	lysophospholipase I	LYPLA1
Bt.2573.1.S1_at	CD9 molecule	CD9
Bt.2129.1.S1_at	---	---
Bt.3404.1.S1_at	hypothetical protein LOC100138915 /// ribosomal protein L36a /// similar to mCG7611 /// ribosomal protein L36a-like	LOC100138915 /// RPL36A /// RPL36A /// RPL36AL
Bt.18533.1.S1_at	activating transcription factor 3	ATF3
Bt.28873.1.S1_at	cullin 2	CUL2
Bt.19608.1.S1_at	hydroxysteroid dehydrogenase like 2	HSDL2
Bt.10908.1.S1_at	Parvin, alpha	PARVA
Bt.2581.1.S1_at	ADP-dependent glucokinase	ADPGK
Bt.1429.3.A1_s_at	glioma tumor suppressor candidate region gene 2	GLTSCR2
Bt.22084.2.S1_at	---	---
Bt.3075.1.S1_at	sepiapterin reductase (7,8-dihydrobiopterin:NADP+ oxidoreductase)	SPR
Bt.4952.1.S1_at	ribosomal protein L22-like 1	RPL22L1
Bt.27719.1.A1_at	SH3-domain binding protein 4	SH3BP4
Bt.29463.1.S1_at	---	---
Bt.5515.1.S1_at	5'-nucleotidase, ecto (CD73)	NT5E
Bt.16040.1.S1_at	SH3 domain binding glutamic acid-rich protein like 3	SH3BGRL3
Bt.18577.2.A1_at	---	---
Bt.22443.1.A1_at	---	---
Bt.28112.1.S1_at	phospholipase A2, group XIIA	PLA2G12A
Bt.9101.1.S1_at	---	---
Bt.6501.1.S1_at	hypothetical protein LOC507475	C2orf17
Bt.17230.1.A1_at	---	---
Bt.734.1.S1_at	ADAM metallopeptidase domain 9 (meltrin gamma)	ADAM9
Bt.5523.1.S1_at	Golgi membrane protein 1	GOLM1
Bt.7493.1.S1_at	chromosome 2 open reading frame 25 ortholog	C2H2ORF25
Bt.3109.1.A1_s_at	suppressor of Ty 4 homolog 1 (S. cerevisiae)	SUPT4H1
Bt.6127.1.S1_at	galactosidase, beta 1	GLB1
Bt.10039.1.S1_at	Glucosamine (UDP-N-acetyl)-2-epimerase/N-acetylmannosamine kinase	GNE
Bt.3753.1.S1_at	Similar to KIAA0614 protein	LOC534434
Bt.20182.1.S1_at	interferon regulatory factor 3	IRF3
Bt.2749.1.S1_at	cyclin-dependent kinase inhibitor 1A (p21, Cip1)	CDKN1A
Bt.7776.1.S2_at	fucokinase	FUK
Bt.6069.1.S1_at	---	---
Bt.23305.1.S1_at	reticulocalbin 1, EF-hand calcium binding domain	RCN1
Bt.5809.1.S1_at	---	---
Bt.884.1.S1_at	fer-1-like 3, myoferlin (C. elegans)	FER1L3
Bt.16401.1.A1_at	small nuclear RNA activating complex, polypeptide 1, 43kDa	SNAPC1
Bt.28188.1.S1_at	pogo transposable element with KRAB domain	POGK
Bt.8990.1.S1_at	---	---
Bt.6800.1.A1_at	---	---
Bt.4711.1.S1_at	ribosomal protein S9	RPS9
Bt.9594.1.S1_at	---	---
Bt.17968.1.S1_at	similar to proteasome 26S non-ATPase subunit 8	LOC785653
Bt.17008.1.S1_at	---	---
Bt.13489.1.S1_at	---	---
Bt.5340.1.S1_s_at	non-metastatic cells 1, protein (NM23A) expressed in	NME1
Bt.9217.1.A1_at	Major histocompatibility complex, class I	LOC512672
Bt.20242.1.S1_at	zinc finger protein 521	ZNF521
Bt.20394.1.A1_at	Kruppel-like factor 13	KLF13
Bt.22614.2.S1_at	---	---
Bt.22614.2.S1_at	---	---
Bt.4884.1.S1_at	Rab interacting lysosomal protein-like 2	RILPL2
Bt.10101.1.S1_at	WD repeat and FYVE domain containing 2	WDFY2
Bt.4099.1.S1_at	similar to voltage-dependent anion channel 2 /// voltage-dependent anion channel 2	LOC784294 /// VDAC2
Bt.2634.1.S1_at	DnaJ (Hsp40) homolog, subfamily C, member 10	DNAJC10
Bt.1086.1.S1_at	exocyst complex component 7	EXOC7
Bt.440.1.S1_at	neurotensin	NTS
Bt.3005.1.S1_at	lactate dehydrogenase B	LDHB
Bt.7911.1.S1_at	ubiquitin-fold modifier conjugating enzyme 1	UFC1
Bt.7775.1.A1_at	UDP-N-acteylglucosamine pyrophosphorylase 1	UAP1
Bt.5968.1.S1_at	Hypothetical LOC615039	LOC615039
Bt.3804.1.S1_at	procollagen C-endopeptidase enhancer 2	PCOLCE2
Bt.2347.1.S1_at	phosphofructokinase, muscle	PFKM
Bt.13351.1.S1_at	glycosyltransferase 25 domain containing 1	GLT25D1
Bt.1781.1.A1_at	---	---
Bt.4582.2.S1_at	ELMO/CED-12 domain containing 3	ELMOD3
Bt.5445.3.A1_at	tubulin, beta 6	TUBB6
Bt.3943.1.A1_at	UDP-Gal:betaGlcNAc beta 1,4- galactosyltransferase, polypeptide 4	B4GALT4
Bt.8633.1.A1_at	---	---
Bt.23960.2.A1_at	---	---
Bt.7246.1.S1_at	glutaminyl-tRNA synthetase	QARS
Bt.2378.1.S1_at	---	---
Bt.1154.1.S1_at	WD repeat domain 1	WDR1
Bt.18090.2.A1_at	exosome component 6	EXOSC6
Bt.4405.1.S1_s_at	coiled-coil domain containing 104	CCDC104
Bt.20183.1.S1_at	NudC domain containing 3	NUDCD3
Bt.9730.1.S1_at	COP9 constitutive photomorphogenic homolog subunit 5 (Arabidopsis)	COPS5
Bt.16826.1.A1_s_at	cyclin C	CCNC
Bt.27823.1.A1_at	---	---
Bt.28535.1.S1_at	solute carrier family 9 (sodium/hydrogen exchanger), member 6	SLC9A6
Bt.11294.1.A1_at	---	---
Bt.2870.1.A1_at	ADP-ribosylation factor-like 3	ARL3
Bt.10329.1.A1_at	---	---
Bt.28267.1.S1_at	---	---
Bt.2711.1.S1_at	succinate-CoA ligase, alpha subunit	SUCLG1
Bt.8279.2.S1_at	Chromosome 3 open reading frame 60 ortholog	C22H3orf60
Bt.3050.1.S1_at	eukaryotic translation initiation factor 2B, subunit 2 beta, 39kDa	EIF2B2
Bt.5970.1.S1_a_at	S100 calcium binding protein A2	S100A2
Bt.24219.1.A1_at	ash1 (absent, small, or homeotic)-like (Drosophila)	ASH1L
Bt.17107.1.S1_at	chromosome 17 open reading frame 37 ortholog	C19H17orf37
Bt.28224.1.A1_at	---	---
Bt.20593.2.S1_at	peptidylprolyl isomerase C (cyclophilin C)	PPIC
Bt.20409.1.S1_at	poly (ADP-ribose) polymerase family, member 9	PARP9
Bt.23193.1.S1_at	CD2 (cytoplasmic tail) binding protein 2	CD2BP2
Bt.9711.1.S1_at	acyl-Coenzyme A oxidase 3, pristanoyl	ACOX3
Bt.18479.1.A1_at	Zinc finger protein 608	ZNF608
Bt.3661.1.A1_s_at	COMM domain containing 9	COMMD9
Bt.17444.1.S1_at	---	---
Bt.5288.1.S1_at	thioredoxin 2	TXN2
Bt.5392.1.S1_at	CD36 molecule (thrombospondin receptor)	CD36
Bt.2958.1.A1_at	NFKB repressing factor	NKRF
Bt.23564.1.A1_at	PHD finger protein 10	PHF10
Bt.13429.2.S1_at	---	---
Bt.3175.1.S1_at	adaptor-related protein complex 2, beta 1 subunit	AP2B1
Bt.2532.1.S1_at	ubiquitin-like 7 (bone marrow stromal cell-derived)	UBL7
Bt.14658.1.A1_at	phosphatidylinositol glycan anchor biosynthesis, class T	PIGT
Bt.21303.1.S1_at	---	---
Bt.25140.1.A1_at	---	---
Bt.13771.3.S1_at	zinc finger, MYM-type 4	ZMYM4
Bt.16111.2.S1_at	---	---
Bt.13202.1.A1_at	---	---
Bt.2507.1.S1_at	splicing factor, arginine/serine-rich 10 (transformer 2 homolog, Drosophila)	SFRS10
Bt.2539.1.S1_s_at	chemokine (C-C motif) ligand 25	CCL25
Bt.6091.1.S1_at	glyceraldehyde-3-phosphate dehydrogenase	GAPDH
Bt.1819.1.S1_at	ubiquinol-cytochrome c reductase complex 7.2 kDa protein	UCRC
Bt.16776.1.S1_at	similar to tigger transposable element derived 5	LOC540422
Bt.22319.1.S1_at	ariadne homolog 2 (Drosophila)	ARIH2
Bt.25312.1.A1_at	collectin sub-family member 12	COLEC12
Bt.15817.2.S1_a_at	iron-sulfur cluster assembly 2 homolog (S. cerevisiae)	ISCA2
Bt.11047.1.S1_at	nuclear receptor binding SET domain protein 1	NSD1
Bt.24222.1.S1_at	WW domain containing transcription regulator 1	WWTR1
Bt.7413.1.S1_at	granulin	GRN
Bt.14556.1.A1_at	Exocyst complex component 1	EXOC1
Bt.1711.1.A1_at	hypothetical protein LOC615263	LOC615263
Bt.19102.1.S1_at	---	---
Bt.7670.1.A1_at	B-cell CLL/lymphoma 6	BCL6
Bt.22852.1.S1_at	Matrix-remodelling associated 7	MXRA7
Bt.9969.1.S1_at	phosphatidylinositol transfer protein, beta	PITPNB
Bt.22482.1.S1_at	---	---
Bt.21226.1.S1_at	polymerase (RNA) III (DNA directed) polypeptide G (32kD)-like	POLR3GL
Bt.26117.1.A1_at	---	---
Bt.27114.1.A1_at	---	---
Bt.28754.1.S1_at	---	---
Bt.22391.1.S1_at	NECAP endocytosis associated 1	NECAP1
Bt.20744.1.A1_at	---	---
Bt.23330.1.S1_at	---	---
Bt.5736.1.S1_at	---	---
Bt.7929.1.S1_at	eukaryotic translation initiation factor 3, subunit G	EIF3G
Bt.2505.1.S1_at	CCR4-NOT transcription complex, subunit 6	CNOT6
Bt.28702.1.S1_at	---	---
Bt.12694.1.S1_at	tumor necrosis factor receptor superfamily, member 21	TNFRSF21
Bt.10058.1.S1_at	Chromosome 14 open reading frame 129 ortholog	H21C14ORF129
Bt.28202.1.S1_at	---	---
Bt.6728.1.A1_at	necdin homolog (mouse)	NDN
Bt.28154.1.S1_at	EF-hand domain family, member A1	EFHA1
Bt.9996.1.S1_at	24-dehydrocholesterol reductase	DHCR24
Bt.4737.1.S2_s_at	prion protein (p27-30) (Creutzfeldt-Jakob disease, Gerstmann-Strausler-Scheinker syndrome, fatal familial insomnia)	PRNP
Bt.26891.1.S1_at	Fc fragment of IgG binding protein	FCGBP
Bt.22044.1.S1_at	---	---
Bt.20849.1.S1_at	zinc finger, CCHC domain containing 11	ZCCHC11
Bt.9547.1.S1_at	family with sequence similarity 32, member A	FAM32A
Bt.5348.1.S1_at	H19, imprinted maternally expressed untranslated mRNA	H19
Bt.12963.1.A1_at	---	---
Bt.9792.1.S1_at	arrestin domain containing 4	ARRDC4
Bt.15846.1.S1_at	Transmembrane protein 123	TMEM123
Bt.7571.1.S1_at	---	---
Bt.1240.1.S1_at	deoxyribonuclease II, lysosomal	DNASE2
Bt.911.1.S1_at	---	---
Bt.28557.1.S1_at	RNA (guanine-9-) methyltransferase domain containing 1	RG9MTD1
Bt.5466.3.S1_at	Basic leucine zipper and W2 domains 1	BZW1
Bt.4314.1.S1_at	annexin A2	ANXA2
Bt.12293.1.S1_at	hypothetical LOC786485	LOC786485
Bt.5232.1.S1_a_at	NECAP endocytosis associated 2	NECAP2
Bt.5536.1.S1_at	integrin, beta 5	ITGB5
Bt.19398.1.A1_at	---	---
Bt.12298.1.S1_at	toll-like receptor 3	TLR3
Bt.8324.1.S1_at	similar to hypothetical protein HSPC111	HSPC111
Bt.27093.1.S1_at	zinc finger protein 189	ZNF189
Bt.1801.2.S1_a_at	tetraspanin 31	TSPAN31
Bt.16917.1.S1_at	MLX interacting protein	MLXIP
Bt.7322.1.S1_at	---	---
Bt.3077.1.S1_at	ribosomal protein S19 binding protein 1	RPS19BP1
Bt.12364.1.S1_at	alanyl-tRNA synthetase	AARS
Bt.21833.1.S1_at	ribonuclease H2, subunit C	RNASEH2C
Bt.4831.1.S1_at	calcium binding and coiled-coil domain 2	CALCOCO2
Bt.11521.2.A1_a_at	placenta-specific 9	PLAC9
Bt.11464.1.S1_at	similar to QSOX2 protein	LOC788063
Bt.16092.1.S1_at	gamma-glutamyl carboxylase	GGCX
Bt.26837.1.S1_at	chromosome 12 open reading frame 23 ortholog	C5H12orf23
Bt.247.1.S2_at	annexin A5	ANXA5
Bt.1350.1.S1_at	ubiquitin protein ligase E3A	UBE3A
Bt.20191.1.S1_at	LUC7-like 2 (S. cerevisiae)	LUC7L2
Bt.5082.1.S1_at	Talin 1	TLN1
Bt.28491.1.S1_at	---	---
Bt.721.1.A1_at	ATP-binding cassette, sub-family G (WHITE), member 1	ABCG1
Bt.3744.1.S1_at	ribonuclease H2, subunit B	RNASEH2B
Bt.2424.1.S1_at	dihydropyrimidine dehydrogenase	DPYD
Bt.7826.1.S1_at	pituitary tumor-transforming 1 interacting protein	PTTG1IP
Bt.28184.1.S1_at	cappuccino homolog (mouse)	CNO
Bt.2082.1.S1_at	---	---
Bt.11270.2.S1_at	valyl-tRNA synthetase	VARS
Bt.4394.1.S1_at	guanylate cyclase 1, soluble, beta 3	GUCY1B3
Bt.1143.1.S1_at	lysosomal protein transmembrane 4 beta	LAPTM4B
Bt.23244.1.S1_at	eukaryotic translation initiation factor 3, subunit D	EIF3D
Bt.4442.1.S1_at	ATPase, H+ transporting, lysosomal accessory protein 1	ATP6AP1
Bt.3029.1.S1_at	LEM domain containing 2	LEMD2
Bt.6345.1.S1_at	---	---
Bt.5631.1.S1_at	ATX1 antioxidant protein 1 homolog (yeast)	ATOX1
Bt.24858.1.A1_at	MIS12, MIND kinetochore complex component, homolog (yeast)	MIS12
Bt.1808.1.S1_at	cytochrome c-1	CYC1
Bt.231.1.S1_at	thioredoxin	TXN
Bt.3301.1.S1_at	high-mobility group 20B	HMG20B
Bt.4535.1.S1_at	tyrosyl-tRNA synthetase	YARS
Bt.8356.1.S1_at	transmembrane emp24-like trafficking protein 10 (yeast)	TMED10
Bt.6665.1.S1_at	---	---
Bt.20163.3.S1_a_at	peptidylprolyl isomerase (cyclophilin)-like 1	PPIL1
Bt.7547.1.S1_at	---	---
Bt.11167.1.S1_at	glutaredoxin 5	GLRX5
Bt.16614.1.A1_s_at	hypothetical LOC100174924	LOC100174924
Bt.21306.1.A1_at	---	---
Bt.9670.1.A1_at	---	---
Bt.23387.1.A1_at	---	---
Bt.265.1.S1_at	ubiquinol-cytochrome c reductase, Rieske iron-sulfur polypeptide 1	UQCRFS1
Bt.28617.1.S1_at	Stomatin	STOM
Bt.29544.1.A1_at	outer dense fiber of sperm tails 2-like	ODF2L
Bt.25144.1.A1_at	---	---
Bt.21463.1.S1_at	eukaryotic translation initiation factor 3, subunit F	EIF3F
Bt.10198.1.S1_at	chromobox homolog 3 (HP1 gamma homolog, Drosophila)	CBX3
Bt.9559.2.S1_at	amyloid beta (A4) precursor protein	APP
Bt.7176.1.S1_at	spondin 1, extracellular matrix protein	SPON1
Bt.13392.1.S1_at	TWIST neighbor	TWISTNB
Bt.23381.1.S1_at	ribosomal protein L10a	RPL10A
Bt.2806.1.S1_at	chromosome 20 open reading frame 12 ortholog	C13H20ORF12
Bt.10238.1.S1_at	enoyl Coenzyme A hydratase domain containing 1	ECHDC1
Bt.656.1.S1_at	---	---
Bt.16111.1.S1_at	---	---
Bt.22518.1.S1_a_at	similar to QIL1 protein	LOC540962
Bt.28106.1.S1_at	---	---
Bt.4466.1.A1_at	PHD finger protein 2	PHF2
Bt.19533.1.A1_at	Glutamate-cysteine ligase, modifier subunit	GCLM
Bt.20977.1.S1_at	---	---
Bt.3318.1.S1_at	hypothetical protein LOC515452	LOC515452
Bt.16628.2.A1_at	---	---
Bt.9731.1.S1_at	glutaredoxin 2	GLRX2
Bt.20899.1.A1_at	---	---
Bt.4108.1.S1_at	leucine rich repeat (in FLII) interacting protein 1	LRRFIP1
Bt.20195.1.A1_at	---	---
Bt.3779.1.S2_at	ribosomal protein S15a	RPS15A
Bt.21451.2.A1_at	---	---
Bt.1400.1.S1_at	mitogen-activated protein kinase 1 interacting protein 1-like	MAPK1IP1L
Bt.6371.1.S1_at	RAN binding protein 10	RANBP10
Bt.17151.1.S1_at	Leucine rich repeat containing 8 family, member D	LRRC8D
Bt.25107.1.A1_at	FYVE, RhoGEF and PH domain containing 5	FGD5
Bt.28615.2.S1_at	family with sequence similarity 127, member A /// similar to family with sequence similarity 127, member A /// similar to family with sequence similarity 127, member A	FAM127A /// LOC615809 /// LOC783730
Bt.7467.1.S1_at	---	---
Bt.13869.1.A1_at	tripartite motif-containing 25	TRIM25
Bt.19382.1.S1_at	---	---
Bt.23548.1.S1_at	ribosomal protein L34	RPL34
Bt.5346.1.S1_at	ribosomal protein, large, P2	RPLP2
Bt.11094.1.S1_at	---	---
Bt.1035.1.S1_a_at	Fc fragment of IgG, receptor, transporter, alpha	FCGRT
Bt.7193.1.S1_at	cytochrome c oxidase subunit VIa polypeptide 1	COX6A1
Bt.21.1.S1_at	NADH dehydrogenase (ubiquinone) 1, subcomplex unknown, 2, 14.5kDa	NDUFC2
Bt.13220.1.S1_at	SMAD family member 4	SMAD4
Bt.8961.1.S1_at	---	---
Bt.23599.1.S1_at	paraoxonase 2	PON2
Bt.16525.1.A1_at	---	---
Bt.20404.1.S1_at	---	---
Bt.9413.1.S1_at	---	---
Bt.28662.1.A1_at	---	---
Bt.21641.1.S1_at	ectodermal-neural cortex (with BTB-like domain)	ENC1
Bt.7576.1.S1_at	---	---
Bt.21151.1.S1_at	mitochondrial ribosomal protein L24	MRPL24
Bt.12380.1.S1_at	---	---
Bt.28442.1.S1_at	---	---
Bt.7594.1.S1_at	spermidine/spermine N1-acetyltransferase 1	SAT1
Bt.20416.1.S1_at	transporter 1, ATP-binding cassette, sub-family B (MDR/TAP)	TAP1
Bt.401.2.S1_at	diazepam binding inhibitor (GABA receptor modulator, acyl-Coenzyme A binding protein)	DBI
Bt.24412.1.S1_at	Hypothetical LOC540648	MGC139150
Bt.5595.1.S1_at	chromosome 7 open reading frame 26 ortholog	C25H7ORF26
Bt.5544.1.S1_at	DEAH (Asp-Glu-Ala-His) box polypeptide 9	DHX9
Bt.9236.1.S1_at	HECT, UBA and WWE domain containing 1	HUWE1
Bt.9728.1.S1_at	ATPase, Na+/K+ transporting, beta 3 polypeptide	ATP1B3
Bt.16945.1.S1_at	ethylmalonic encephalopathy 1	ETHE1
Bt.1697.1.S1_at	Steroid receptor RNA activator 1	SRA1
Bt.5107.1.S1_at	cholinergic receptor, nicotinic, beta 1 (muscle)	CHRNB1
Bt.15854.2.S1_at	---	---
Bt.22647.1.S1_at	Putative homeodomain transcription factor 1	PHTF1
Bt.22006.1.S1_at	similar to Protein SOLO	LOC527362
Bt.27937.1.A1_at	---	---
Bt.27550.1.A1_at	---	---
Bt.4796.1.S1_at	prolyl endopeptidase	PREP
Bt.5699.1.S1_at	---	---
Bt.5006.1.S1_at	poly(A) binding protein interacting protein 2	PAIP2
Bt.18385.1.A1_at	---	---
Bt.27543.1.A1_at	---	---
Bt.21377.1.S1_at	Zinc finger and BTB domain containing 8 opposite strand	ZBTB8OS
Bt.4273.1.S1_at	heat shock 70kDa protein 5 (glucose-regulated protein, 78kDa)	HSPA5
Bt.4741.1.S1_at	collagen, type XI, alpha 2	COL11A2
Bt.6239.1.S1_at	pyrophosphatase (inorganic) 2	PPA2
Bt.5518.1.S1_at	signal recognition particle receptor ('docking protein')	SRPR
Bt.5200.1.S1_at	DEAD (Asp-Glu-Ala-Asp) box polypeptide 39	DDX39
Bt.28561.1.S1_at	mitogen-activated protein kinase kinase kinase 8	MAP3K8
Bt.4994.1.S1_at	transmembrane protein 165	TMEM165
Bt.12267.1.S1_at	similar to C11orf61 protein	LOC613830
Bt.9870.2.A1_at	---	---
Bt.20606.1.S1_at	---	---
Bt.3691.1.S1_at	Proteasome (prosome, macropain) 26S subunit, non-ATPase, 7	PSMD7
Bt.9210.1.S1_at	growth and transformation-dependent protein	LOC617104
Bt.20391.1.A1_at	---	---
Bt.23038.1.A1_at	Synaptotagmin binding, cytoplasmic RNA interacting protein	SYNCRIP
Bt.4040.1.S1_at	platelet-activating factor acetylhydrolase, isoform Ib, gamma subunit 29kDa	PAFAH1B3
Bt.9925.1.S1_at	---	---
Bt.13208.1.A1_at	---	---
Bt.7288.1.S1_at	signal sequence receptor, delta (translocon-associated protein delta)	SSR4
Bt.25001.1.A1_at	---	---
Bt.12586.1.A1_at	similar to CG2943 CG2943-PA	LOC508439
Bt.28256.1.A1_at	---	---
Bt.13496.2.S1_a_at	CD63 molecule	CD63
Bt.13998.1.S1_at	fibroblast growth factor (acidic) intracellular binding protein	FIBP
Bt.10152.1.A1_at	phospholipid scramblase 1	PLSCR1
Bt.21715.1.S1_at	Bromodomain PHD finger transcription factor	BPTF
Bt.9674.1.S1_at	---	---
Bt.26635.2.S1_at	frizzled homolog 1 (Drosophila)	FZD1
Bt.24596.1.A1_at	---	---
Bt.1797.1.S1_at	metallophosphoesterase 1	MPPE1
Bt.5210.1.S1_at	aconitase 2, mitochondrial	ACO2
Bt.8508.1.A1_at	cAMP responsive element binding protein 3-like 2	CREB3L2
Bt.11417.1.A1_at	Similar to translation initiation factor eIF4A I	LOC616483
Bt.21440.1.S1_at	DEAD (Asp-Glu-Ala-Asp) box polypeptide 17	DDX17
Bt.23825.1.S1_at	tumor necrosis factor, alpha-induced protein 1 (endothelial)	TNFAIP1
Bt.5049.1.S1_at	---	---
Bt.689.1.S1_at	fission 1 (mitochondrial outer membrane) homolog (S. cerevisiae)	FIS1
Bt.22026.1.S1_at	c-mer proto-oncogene tyrosine kinase	MERTK
Bt.14211.1.A1_at	---	---
Bt.5144.1.S1_at	elongation of very long chain fatty acids (FEN1/Elo2, SUR4/Elo3, yeast)-like 1	ELOVL1
Bt.23621.1.S1_at	---	---
Bt.2541.1.S1_at	ATP synthase, H+ transporting, mitochondrial F0 complex, subunit C2 (subunit 9)	ATP5G2
Bt.22093.1.S1_at	---	---
Bt.28682.1.A1_at	Forkhead box P1	FOXP1
Bt.5261.1.S1_at	glycosylphosphatidylinositol anchor attachment protein 1 homolog (yeast)	GPAA1
Bt.22605.1.A1_at	zinc finger, CW type with PWWP domain 1	ZCWPW1
Bt.14198.1.S1_at	Hypothetical protein LOC783295	LOC783295
Bt.18213.1.S1_at	---	---
Bt.3140.1.A1_at	---	---
Bt.28139.1.S1_at	similar to Hexokinase-2 (Hexokinase type II) (HK II)	LOC614107
Bt.28631.1.S1_at	ATG4 autophagy related 4 homolog C (S. cerevisiae)	ATG4C
Bt.3227.1.S1_at	activating signal cointegrator 1 complex subunit 2	ASCC2
Bt.6599.1.S1_at	EMI domain containing 1	EMID1
Bt.66.1.S1_at	NADH dehydrogenase (ubiquinone) 1 alpha subcomplex, 3, 9kDa	NDUFA3
Bt.9767.1.S1_a_at	squalene epoxidase	SQLE
Bt.4870.1.S1_at	TSC22 domain family, member 1	TSC22D1
Bt.24848.1.A1_at	protein tyrosine phosphatase, receptor type, D	PTPRD
Bt.10916.2.S1_at	non imprinted in Prader-Willi/Angelman syndrome 2	NIPA2
Bt.20519.1.A1_at	monooxygenase, DBH-like 1	MOXD1
Bt.944.1.S1_at	---	---
Bt.21588.1.S1_at	---	---
Bt.22637.1.S1_at	---	---
Bt.315.1.S1_at	NADH dehydrogenase (ubiquinone) Fe-S protein 7, 20kDa (NADH-coenzyme Q reductase)	NDUFS7
Bt.27082.1.S1_at	---	---
Bt.22325.2.A1_at	nitric oxide synthase 1 (neuronal) adaptor protein	NOS1AP
Bt.3562.1.S1_at	low density lipoprotein receptor	LDLR
Bt.4505.1.S1_at	histidine triad nucleotide binding protein 1	HINT1
Bt.12392.1.S1_at	dynactin 3 (p22)	DCTN3
Bt.2399.1.S1_at	tensin 3	TNS3
Bt.12054.1.S1_at	Yip1 domain family, member 1	YIPF1
Bt.23317.1.S1_at	ribosomal protein L13	RPL13
Bt.75.1.S1_at	cytochrome c oxidase subunit VIb	COX6B
Bt.5231.1.S1_at	hydroxysteroid (17-beta) dehydrogenase 10	HSD17B10
Bt.13734.1.A1_at	---	---
Bt.23606.2.S1_at	Similar to Ac1147	LOC783050
Bt.4283.1.S1_at	similar to 60S ribosomal protein L22 (Heparin binding protein HBp15)	LOC616065
Bt.22073.1.S1_at	---	---
Bt.16655.1.S1_at	---	---
Bt.16259.1.A1_at	---	---
Bt.7908.1.S1_at	similar to ribosomal protein S6-like /// ribosomal protein S6	LOC787914 /// RPS6
Bt.1753.1.S1_at	ATPase, H+ transporting, lysosomal 31kDa, V1 subunit E1	ATP6V1E1
Bt.19400.1.A1_at	zinc finger protein 567	ZNF567
Bt.3975.1.S1_at	WD repeat domain 85	WDR85
Bt.18952.1.A1_at	---	---
Bt.21635.1.S1_a_at	proteasome (prosome, macropain) 26S subunit, non-ATPase, 13	PSMD13
Bt.2503.1.S1_at	pseudouridylate synthase 7 homolog (S. cerevisiae)	PUS7
Bt.22857.1.S2_at	tribbles homolog 2 (Drosophila)	TRIB2
Bt.12506.1.S1_at	serpin peptidase inhibitor, clade E (nexin, plasminogen activator inhibitor type 1), member 2	SERPINE2
Bt.4205.1.S1_at	glutathione peroxidase 4 (phospholipid hydroperoxidase)	GPX4
Bt.23983.1.A1_at	polymerase (DNA directed), eta	POLH
Bt.20637.1.S1_at	Signal sequence receptor, gamma (translocon-associated protein gamma)	SSR3
Bt.7678.1.A1_at	E2F transcription factor 6	E2F6
Bt.15931.1.S1_at	ribosomal protein L14	RPL14
Bt.13705.1.S1_at	signal sequence receptor, beta (translocon-associated protein beta)	SSR2
Bt.21920.1.S1_at	---	---
Bt.8281.1.S1_at	---	---
Bt.8871.1.S1_at	forkhead box J2	FOXJ2
Bt.20226.2.A1_at	---	---
Bt.20031.1.S1_at	Similar to chromosome 10 open reading frame 28	LOC616788
Bt.22371.1.A1_a_at	---	---
Bt.2297.2.S1_at	phosphoribosylglycinamide formyltransferase, phosphoribosylglycinamide synthetase, phosphoribosylaminoimidazole synthetase	GART
Bt.13593.1.A1_at	---	---
Bt.8062.1.S1_at	proteasome (prosome, macropain) 26S subunit, ATPase, 5	PSMC5
Bt.27257.1.S1_at	hypothetical LOC522319	LOC522319
Bt.29898.1.S1_at	mediator complex subunit 28	MED28
Bt.8081.1.S1_a_at	Hypothetical LOC514954	LOC514954
Bt.20347.1.S1_at	jumonji, AT rich interactive domain 1B	JARID1B
Bt.18678.1.S1_at	TBCC domain containing 1	TBCCD1
Bt.2116.1.S1_at	proteasome (prosome, macropain) subunit, beta type, 6	PSMB6
Bt.1696.1.S1_at	sorting and assembly machinery component 50 homolog	SAMM50
Bt.4440.1.A1_at	hypothetical protein LOC787344	MGC138057
Bt.20977.2.S1_at	Cell cycle progression 1	CCPG1
Bt.3024.1.S1_at	biogenesis of lysosomal organelles complex-1, subunit 2	BLOC1S2
Bt.23203.1.S1_at	---	---
Bt.20253.2.S1_at	suppressor of IKK epsilon	SIKE
Bt.9122.1.A1_at	---	---
Bt.20010.1.S1_at	Homocysteine-inducible, endoplasmic reticulum stress-inducible, ubiquitin-like domain member 1	HERPUD1
Bt.22745.1.A1_at	CWF19-like 2, cell cycle control (S. pombe)	CWF19L2
Bt.6867.1.A1_at	gypsy retrotransposon integrase 1	GIN1
Bt.10692.1.S1_at	---	---
Bt.26862.1.S1_at	zinc finger protein 408	ZNF408
Bt.17164.1.S1_at	---	---
Bt.6863.1.A1_at	---	---
Bt.3732.1.A1_at	---	---
Bt.7092.1.S1_at	---	---
Bt.22224.1.S1_at	similar to Family with sequence similarity 100, member B	LOC618617
Bt.24321.1.S1_at	---	---
Bt.19212.1.S1_at	---	---
Bt.1432.1.S1_a_at	ribosomal protein L13a	RPL13A
Bt.15673.1.A1_at	acyl-Coenzyme A binding domain containing 6	ACBD6
Bt.4031.1.S1_at	ST3 beta-galactoside alpha-2,3-sialyltransferase 2	ST3GAL2
Bt.20064.1.S1_at	teashirt zinc finger homeobox 1	TSHZ1
Bt.23084.1.S1_at	6-phosphogluconolactonase	PGLS
Bt.4822.1.A1_at	Transcription elongation factor A (SII)-like 8	TCEAL8
Bt.24204.1.A1_at	---	---
Bt.4489.1.S1_at	kelch domain containing 3	KLHDC3
Bt.20029.1.S1_at	arsenate resistance protein 2	ARS2
Bt.7007.1.S1_at	growth hormone inducible transmembrane protein /// hypothetical protein LOC100139659	GHITM /// LOC100139659
Bt.18113.1.S1_a_at	interleukin enhancer binding factor 2, 45kDa	ILF2
Bt.2520.1.S1_at	sparc/osteonectin, cwcv and kazal-like domains proteoglycan (testican) 2	SPOCK2
Bt.18057.1.A1_at	human immunodeficiency virus type I enhancer binding protein 1	HIVEP1
Bt.15896.1.S1_at	---	---
Bt.15896.1.S1_at	---	---
Bt.13766.1.A1_at	dipeptidyl-peptidase 8	DPP8
Bt.7665.1.S1_at	Fukutin related protein	FKRP
Bt.1373.1.A1_at	hypothetical protein LOC505719	LOC505719
Bt.23383.1.S1_at	ribosomal protein S27 (metallopanstimulin 1)	RPS27
Bt.5796.1.S1_at	RNA binding motif protein 14	RBM14
Bt.4797.1.S1_at	FK506 binding protein 4, 59kDa	FKBP4
Bt.18348.1.S1_at	---	---
Bt.15997.1.S1_at	purinergic receptor P2X, ligand-gated ion channel, 4	P2RX4
Bt.22001.1.A1_at	tetratricopeptide repeat domain 14	TTC14
Bt.28143.1.S1_at	---	---
Bt.3178.1.A1_at	---	---
Bt.8678.1.A1_at	---	---
Bt.19996.1.A1_at	---	---
Bt.25555.1.S1_at	leucine rich repeat containing 28	LRRC28
Bt.4937.1.S1_at	similar to KIAA1398 protein	LOC505941
Bt.13128.1.S1_at	succinate dehydrogenase complex, subunit B, iron sulfur (Ip)	SDHB
Bt.1915.1.S1_at	---	---
Bt.2325.1.S1_at	---	---
Bt.22053.1.S1_at	nuclear receptor binding protein 2	NRBP2
Bt.18686.1.A1_at	Similar to ZNF235 protein	LOC504436
Bt.3907.1.S2_at	coatomer protein complex, subunit zeta 1	COPZ1
Bt.22117.1.S1_at	---	---
Bt.20145.1.S1_at	PRELI domain containing 1	PRELID1
Bt.11329.1.S1_at	vacuolar protein sorting 11 homolog (S. cerevisiae)	VPS11
Bt.3928.1.S1_at	heterogeneous nuclear ribonucleoprotein A/B	HNRNPAB
Bt.15794.1.S1_at	Similar to antigen NY-CO-41	LOC539626
Bt.13627.1.A1_at	---	---
Bt.6921.1.S1_at	---	---
Bt.662.1.S1_at	similar to XBP1 /// X-box binding protein 1	LOC788943 /// XBP1
Bt.21543.1.S1_at	---	---
Bt.8102.1.S1_at	solute carrier family 39 (zinc transporter), member 7	SLC39A7
Bt.4609.1.S1_at	---	---
Bt.2981.1.S1_at	guanine nucleotide binding protein (G protein), beta polypeptide 2-like 1	GNB2L1
Bt.18519.1.A1_at	round spermatid basic protein 1	RSBN1
Bt.28866.1.A1_at	---	---
Bt.9064.1.S1_at	signal transducer and activator of transcription 1, 91kDa	STAT1
Bt.12366.1.S1_at	cyclin L2	CCNL2
Bt.16602.1.A1_at	PRP38 pre-mRNA processing factor 38 (yeast) domain containing A	PRPF38A
Bt.4474.1.S1_at	dysbindin (dystrobrevin binding protein 1) domain containing 2	DBNDD2
Bt.1807.1.A1_at	---	---
Bt.15712.1.S1_at	glucuronidase, beta	GUSB
Bt.20651.1.S1_at	solute carrier family 35, member F5	SLC35F5
Bt.13200.1.A1_at	similar to solute carrier family 35, member E1	LOC533774
Bt.22854.2.S1_at	fatty acid synthase	FASN
Bt.18577.1.S1_at	---	---
Bt.22611.1.S1_at	---	---
Bt.4277.1.A1_at	Paternally expressed 10	PEG10
Bt.9873.2.S1_at	---	---
Bt.18776.1.S1_at	KIAA0101 protein	KIAA0101
Bt.11325.1.S1_at	activity-dependent neuroprotector homeobox	ADNP
Bt.12721.1.A1_at	CD3e molecule, epsilon associated protein	CD3EAP
Bt.17595.3.A1_at	Transmembrane protein 183A	TMEM183A
Bt.5507.1.S1_at	similar to ribosomal protein L23a /// similar to ribosomal protein L23a /// ribosomal protein L23a	LOC615028 /// LOC786430 /// RPL23A
Bt.17405.2.A1_at	---	---
Bt.29417.1.S1_at	transmembrane protein 30A	TMEM30A
Bt.17444.2.A1_at	---	---
Bt.10352.1.S1_at	processing of precursor 5, ribonuclease P/MRP subunit (S. cerevisiae)	POP5
Bt.18792.1.S1_at	Dynactin 6	DCTN6
Bt.22033.1.A1_at	---	---
Bt.7323.1.S1_at	eukaryotic translation elongation factor 2	EEF2
Bt.10317.2.S1_at	---	---
Bt.26842.1.S1_at	RNA binding motif protein 23	RBM23
Bt.10317.1.A1_at	---	---
Bt.3038.1.S1_at	mitochondrial ribosomal protein L27	MRPL27
Bt.20463.1.S1_at	similar to Mitochondrial import receptor subunit TOM20 homolog (Mitochondrial 20 kDa outer membrane protein) (Outer mitochondrial membrane receptor Tom20) /// translocase of outer mitochondrial membrane 20 homolog (yeast)	LOC783687 /// TOMM20
Bt.16276.1.A1_at	arylsulfatase family, member K	ARSK
Bt.23135.1.S1_at	transgelin 2	TAGLN2
Bt.23969.1.A1_at	---	---
Bt.24616.1.S1_at	---	---
Bt.28054.1.S1_at	target of myb1 (chicken)-like 1	TOM1L1
Bt.20304.2.S1_at	retinoblastoma binding protein 6	RBBP6
Bt.11650.1.A1_at	---	---
Bt.6661.1.S1_at	transcription elongation factor B (SIII), polypeptide 2 (18kDa, elongin B)	TCEB2
Bt.4652.1.S1_at	mitochondrial ribosomal protein L55	MRPL55
Bt.26650.1.S1_at	---	---
Bt.5240.1.S1_at	connective tissue growth factor	CTGF
Bt.6348.1.S1_at	---	---
Bt.8518.1.S1_at	---	---
Bt.22568.1.S1_at	ribosomal protein L29	RPL29
Bt.2580.1.S1_at	galactose mutarotase (aldose 1-epimerase)	GALM
Bt.5472.1.S1_at	lectin, galactoside-binding, soluble, 1	LGALS1
Bt.56.1.S1_at	NADH dehydrogenase (ubiquinone) Fe-S protein 6, 13kDa (NADH-coenzyme Q reductase)	NDUFS6
Bt.20532.1.S1_at	proteasome (prosome, macropain) subunit, beta type, 9 (large multifunctional peptidase 2)	PSMB9
Bt.3860.1.S1_at	Enah/Vasp-like	EVL
Bt.27193.1.A1_at	similar to Family with sequence similarity 43, member A	LOC539374
Bt.3947.1.S1_at	similar to 52 kDa repressor of the inhibitor of the protein kinase (p58IPK-interacting protein) (58 kDa interferon-induced protein kinase-interacting protein) (P52rIPK) (Death-associated protein 4) (THAP domain-containing protein 0)	LOC781415
Bt.11509.1.S1_at	---	---
Bt.22686.1.S1_at	---	---
Bt.12370.1.S1_at	myeloid leukemia factor 2	MLF2
Bt.28113.1.S1_at	cytochrome P450, family 2, subfamily U, polypeptide 1	CYP2U1
Bt.5080.1.A1_at	chromosome 19 open reading frame 10 ortholog	C7H19orf10
Bt.15781.1.A1_at	peroxisomal trans-2-enoyl-CoA reductase	PECR
Bt.28843.1.A1_at	Zinc finger, BED-type containing 5	ZBED5
Bt.6427.1.S1_at	chaperonin containing TCP1, subunit 4 (delta)	CCT4
Bt.9068.1.S1_at	---	---
Bt.4555.1.S1_at	electron-transfer-flavoprotein, beta polypeptide	ETFB
Bt.13518.1.A1_at	crystallin, zeta (quinone reductase)-like 1	CRYZL1
Bt.7887.1.S1_at	eukaryotic translation initiation factor 4B	EIF4B
Bt.12862.1.S1_at	---	---
Bt.27549.1.A1_at	tudor domain containing 6	TDRD6
Bt.28612.1.S1_at	---	---
Bt.3780.1.S1_at	neuronal protein 3.1	LOC100125763
Bt.28758.1.A1_at	---	---
Bt.23438.1.S1_at	anthrax toxin receptor 2	ANTXR2
Bt.6668.1.S1_at	Hypothetical LOC613896	LOC613896
Bt.6938.1.S1_at	CUE domain containing 2	CUEDC2
Bt.3877.1.S1_at	TEA domain family member 2	TEAD2
Bt.15748.1.A1_at	ARV1 homolog (S. cerevisiae)	ARV1
Bt.9705.1.S1_at	---	---
Bt.6404.1.S1_at	Kruppel-like factor 15	KLF15
Bt.20346.1.S1_at	---	---
Bt.3241.1.S1_at	mesoderm development candidate 2	MESDC2
Bt.22840.2.S1_at	CD46 molecule, complement regulatory protein	CD46
Bt.23888.1.A1_at	Peptidylprolyl isomerase (cyclophilin)-like 3	PPIL3
Bt.1484.1.S1_at	UDP-N-acetyl-alpha-D-galactosamine:polypeptide N-acetylgalactosaminyltransferase 2 (GalNAc-T2)	GALNT2
Bt.6456.1.A1_at	Adenomatosis polyposis coli down-regulated 1	APCDD1
Bt.18353.1.A1_at	---	---
Bt.5000.1.S1_at	coatomer protein complex, subunit gamma	COPG
Bt.24974.1.A1_at	Speckle-type POZ protein-like	SPOPL
Bt.1034.1.S1_at	ribosomal protein S8	RPS8
Bt.15436.2.S1_a_at	ribosomal protein L10 /// ribosomal protein L10 pseudogene	RPL10 /// RPL10
Bt.1692.1.S1_at	chromosome 15 open reading frame 24 ortholog	C10H15orf24
Bt.24262.1.S1_at	---	---
Bt.16025.1.S1_at	cytochrome c oxydase subunit 4	COX4
Bt.11983.1.S1_at	---	---
Bt.9814.1.S1_at	ribosomal protein L36a /// similar to mCG7611	RPL36A /// RPL36A
Bt.712.1.S1_at	growth arrest-specific 6	GAS6
Bt.4072.1.S1_at	NADH dehydrogenase (ubiquinone) flavoprotein 1, 51kDa	NDUFV1
Bt.9424.1.S1_at	desmuslin	DMN
Bt.22312.1.S1_at	lon peptidase 1, mitochondrial	LONP1
Bt.5533.1.S1_at	stromal cell derived factor 4	SDF4
Bt.10997.1.S1_at	DNA fragmentation factor, 45kDa, alpha polypeptide	DFFA
Bt.17932.1.S1_at	cyclin L1	MCM2
Bt.5054.1.S1_a_at	ribosomal protein L24	RPL24
Bt.22587.1.S1_at	chondroitin polymerizing factor	CHPF
Bt.13727.1.S1_at	---	---
Bt.23143.1.A1_at	RAB12, member RAS oncogene family	RAB12
Bt.5258.1.S1_at	DEAD (Asp-Glu-Ala-Asp) box polypeptide 41	DDX41
Bt.22425.1.S1_at	Gem (nuclear organelle) associated protein 6	GEMIN6
Bt.7407.1.S1_at	vacuolar protein sorting 4 homolog B (S. cerevisiae)	VPS4B
Bt.27025.1.S1_at	UFM1-specific peptidase 2	UFSP2
Bt.25185.1.S1_at	SH3 domain containing 19	SH3D19
Bt.1602.1.S1_at	hypothetical protein LOC100125304	LOC100125304
Bt.1111.1.S1_at	major facilitator superfamily domain containing 1	MFSD1
Bt.24289.1.A1_at	---	---
Bt.4682.1.S1_at	---	---
Bt.27851.1.S1_at	---	---
Bt.27371.1.S1_at	---	---
Bt.16597.1.S1_at	exosome component 4	EXOSC4
Bt.19937.1.S1_at	similar to Carboxypeptidase D precursor (Metallocarboxypeptidase D) (gp180)	LOC532189
Bt.20027.1.S1_at	---	---
Bt.676.1.S1_at	H2A histone family, member V	H2AFV
Bt.27814.1.S1_at	---	---
Bt.8957.1.S1_at	chemokine (C-X-C motif) receptor 4	CXCR4
Bt.26143.1.A1_at	REST corepressor 3	RCOR3
Bt.21280.1.A1_at	spermatogenesis associated 5-like 1	SPATA5L1
Bt.5225.1.S1_at	mitochondrial ribosomal protein L3	MRPL3
Bt.28158.1.S1_at	protein tyrosine phosphatase, non-receptor type 9	PTPN9
Bt.14204.1.A1_at	Cytoplasmic polyadenylation element binding protein 2	CPEB2
Bt.4967.1.S1_at	ribosomal protein S3A	RPS3A
Bt.10922.1.A1_at	---	---
Bt.3625.1.S1_at	transmembrane protein 85	TMEM85
Bt.6083.1.S1_at	staphylococcal nuclease and tudor domain containing 1	SND1
Bt.7696.1.S1_at	Rab geranylgeranyltransferase, alpha subunit	RABGGTA
Bt.15875.1.S1_at	TNFRSF1A-associated via death domain	TRADD
Bt.1660.1.S1_at	PRP31 pre-mRNA processing factor 31 homolog (S. cerevisiae)	PRPF31
Bt.10036.1.S1_at	sestrin 3	SESN3
Bt.28772.1.A1_at	---	---
Bt.8793.1.S1_at	---	---
Bt.13501.1.A1_at	GPN-loop GTPase 1	GPN1
Bt.1055.1.S1_at	Heparan sulfate 6-O-sulfotransferase 1	HS6ST1
Bt.23357.1.S1_at	isocitrate dehydrogenase 3 (NAD+) gamma	IDH3G
Bt.11196.1.S1_at	histidine triad nucleotide binding protein 2	HINT2
Bt.2847.1.S1_a_at	myosin, light chain 6, alkali, smooth muscle and non-muscle	MYL6
Bt.6333.1.S1_at	ADP-ribosylation factor interacting protein 2	ARFIP2
Bt.13991.2.S1_a_at	proline-rich nuclear receptor coactivator 1	PNRC1
Bt.15397.1.S1_a_at	ribosomal protein L9	RPL9
Bt.26318.1.S1_a_at	Fas apoptotic inhibitory molecule	FAIM
Bt.2251.1.S1_at	phosphoglucomutase 3	PGM3
Bt.3791.1.S1_at	basigin	BSG
Bt.13227.1.A1_at	RELT-like 1	RELL1
Bt.8879.1.A1_at	---	---
Bt.16976.2.A1_at	---	---
Bt.16143.2.A1_at	proline-rich nuclear receptor coactivator 2	PNRC2
Bt.10122.1.S1_at	---	---
Bt.4234.1.S1_at	hexokinase 1	HK1
Bt.1474.1.S1_at	---	---
Bt.13267.1.S1_at	---	---
Bt.7781.1.S1_at	ribosomal protein L7	RPL7
Bt.17129.1.A1_at	---	---
Bt.24694.1.A1_at	HEG homolog 1 (zebrafish)	HEG1
Bt.25038.1.S1_at	mediator complex subunit 12	MED12
Bt.25071.1.S1_at	---	---
Bt.25887.1.A1_at	UDP-glucose ceramide glucosyltransferase	UGCG
Bt.14352.1.A1_at	---	---
Bt.10444.1.S1_at	---	---
Bt.5173.1.A1_at	multiple coagulation factor deficiency 2	MCFD2
Bt.5088.1.S1_at	Similar to RP11-334J6.1	LOC505073
Bt.8823.3.S1_a_at	chromosome 9 open reading frame 46 ortholog	C8H9ORF46
Bt.23569.1.S1_at	acetyl-Coenzyme A acyltransferase 2	ACAA2
Bt.26859.1.S1_at	family with sequence similarity 3, member A	FAM3A
Bt.17588.1.A1_at	---	---
Bt.2798.1.S1_a_at	thymosin beta 10	TMSB10
Bt.8305.1.A1_at	fragile X mental retardation, autosomal homolog 1	FXR1
Bt.3244.1.A1_at	enolase-phosphatase 1	ENOPH1
Bt.11322.1.A1_at	similar to Leucine-rich PPR motif-containing protein, mitochondrial precursor (130 kDa leucine-rich protein) (LRP 130) (GP130)	LOC509995
Bt.21957.1.S1_at	---	---
Bt.853.1.S1_at	mitochondrial ribosomal protein L45	MRPL45
Bt.23164.1.S1_at	UQCRC1 protein	UQCRC1
Bt.21680.1.S1_at	pirin (iron-binding nuclear protein)	PIR
Bt.22612.1.A1_at	chromosome 8 open reading frame 40 ortholog	C27H8orf40
Bt.11908.1.S1_at	fibronectin type III domain containing 3A	FNDC3A
Bt.21326.1.S1_at	UDP-GlcNAc:betaGal beta-1,3-N-acetylglucosaminyltransferase 9	B3GNT9
Bt.9940.1.S1_at	malignant T cell amplified sequence 1	MCTS1
Bt.2644.1.S1_at	DEAD (Asp-Glu-Ala-Asp) box polypeptide 27	DDX27
Bt.29008.1.S1_at	---	---
Bt.26665.2.S1_at	Pleckstrin homology domain containing, family A (phosphoinositide binding specific) member 4	PLEKHA4
Bt.8796.1.S1_at	---	---
Bt.11938.1.A1_at	---	---
Bt.11493.1.S1_at	B-cell receptor-associated protein 31	BCAP31
Bt.5221.1.S1_at	interleukin-1 receptor-associated kinase 1	IRAK1
Bt.18514.1.A1_at	---	---
Bt.15530.1.S1_at	similar to 60S ribosomal protein L12 /// ribosomal protein L12	LOC784762 /// RPL12
Bt.4756.1.S1_at	proteasome (prosome, macropain) 26S subunit, ATPase, 2	PSMC2
Bt.4648.1.S1_at	Fanconi anemia, complementation group C	FANCC
Bt.20938.1.S1_at	---	---
Bt.5529.2.S1_a_at	---	---
Bt.6152.1.S1_at	---	---
Bt.18202.1.A1_at	---	---
Bt.20888.1.S1_at	Hypothetical protein LOC784592	LOC784592
Bt.3773.1.S1_at	Heat shock factor binding protein 1	HSBP1
Bt.17456.1.S1_at	adenosine kinase	ADK
Bt.22620.2.A1_at	---	---
Bt.3631.1.S1_at	eukaryotic translation elongation factor 1 gamma	EEF1G
Bt.4842.1.S1_at	ribosomal protein L18	RPL18
Bt.25268.1.A1_at	---	---
Bt.5281.2.S1_a_at	regulatory factor X-associated ankyrin-containing protein	RFXANK
Bt.23098.1.S1_at	quiescin Q6 sulfhydryl oxidase 1	QSOX1
Bt.4532.1.S1_at	casein kinase 1, alpha 1	CSNK1A1
Bt.24362.1.A1_at	WD repeat domain 82	WDR82
Bt.4825.1.A1_at	coiled-coil domain containing 28B	CCDC28B
Bt.8441.1.A1_at	---	---
Bt.28816.1.A1_at	phosphatidic acid phosphatase type 2 domain containing 1B	PPAPDC1B
Bt.25560.1.A1_at	skeletal muscle and kidney enriched inositol phosphatase	SKIP
Bt.20939.1.A1_at	---	---
Bt.29910.1.S1_at	sarcoglycan, epsilon	Sgce
Bt.13391.1.S1_at	Capping protein (actin filament) muscle Z-line, alpha 2	CAPZA2
Bt.7523.1.S1_at	PHD finger protein 23	PHF23
Bt.4715.1.S1_at	transmembrane protein 97	TMEM97
Bt.422.1.S2_at	insulin-like growth factor binding protein 3	IGFBP3
Bt.21959.2.S1_at	transmembrane protein 64	TMEM64
Bt.27195.1.S1_at	SEC24 related gene family, member B (S. cerevisiae)	SEC24B
Bt.11041.1.S1_at	IKAROS family zinc finger 5 (Pegasus)	IKZF5
Bt.9399.1.S1_at	---	---
Bt.12348.1.A1_at	RNA binding motif protein 39	RBM39
Bt.27031.1.A1_at	RAD50 interactor 1	RINT1
Bt.22438.1.S1_at	RNA binding motif protein 47	RBM47
Bt.4544.1.S1_at	Integrin, alpha 6	ITGA6
Bt.28186.1.S1_at	Angiogenic factor with G patch and FHA domains 1	AGGF1
Bt.20400.2.S1_at	similar to ATP-binding cassette, sub-family C, member 4	LOC521568
Bt.9490.1.S1_at	ARP1 actin-related protein 1 homolog A, centractin alpha (yeast)	ACTR1A
Bt.12257.1.S1_at	CAS1 domain containing 1	CASD1
Bt.3616.1.S1_at	ribosomal protein L3	Rpl3
Bt.9710.1.S1_at	PRP4 pre-mRNA processing factor 4 homolog B (yeast)	PRPF4B
Bt.28161.1.A1_at	Similar to Peptide deformylase (mitochondrial)	LOC788473
Bt.6701.1.S1_at	similar to Pre-mRNA cleavage complex 2 protein Pcf11 (Pre-mRNA cleavage complex II protein Pcf11)	LOC510604
Bt.18986.1.S1_at	membrane-bound transcription factor peptidase, site 1	MBTPS1
Bt.25226.1.A1_at	---	---
Bt.4203.1.S1_at	ATP synthase, H+ transporting, mitochondrial F0 complex, subunit F2	ATP5J2
Bt.8043.1.S1_at	methyltransferase like 5	METTL5
Bt.19928.1.S1_at	SET domain containing 2	SETD2
Bt.13859.1.S1_at	cyclin G associated kinase	GAK
Bt.11945.2.A1_at	chromosome 14 open reading frame 124 ortholog	C10H14orf124
Bt.752.1.S1_a_at	RWD domain containing 1	RWDD1
Bt.22382.1.S1_at	NFS1 nitrogen fixation 1 homolog (S. cerevisiae)	NFS1
Bt.3549.1.A1_at	vesicle-associated membrane protein 4	VAMP4
Bt.2056.1.S1_at	N-acylaminoacyl-peptide hydrolase	APEH
Bt.22471.1.S1_at	PHD finger protein 5A	PHF5A
Bt.5804.1.S1_at	spen homolog, transcriptional regulator (Drosophila)	SPEN
Bt.16739.1.A1_at	---	---
Bt.21662.1.S1_at	ATPase, H+ transporting V0 subunit e2	ATP6V0E2
Bt.9825.1.S1_at	mitochondrial ribosomal protein L35	MRPL35
Bt.6510.1.S1_at	inositol 1,3,4-triphosphate 5/6 kinase	ITPK1
Bt.21607.1.S1_at	Cbp/p300-interacting transactivator, with Glu/Asp-rich carboxy-terminal domain, 2	CITED2
Bt.2169.1.S1_at	fucosidase, alpha-L- 1, tissue	FUCA1
Bt.3003.1.S1_at	ribosomal protein L7-like 1	RPL7L1
Bt.5393.1.S1_at	tetratricopeptide repeat domain 3	TTC3
Bt.2235.1.S1_at	GDP dissociation inhibitor 1	GDI1
Bt.28200.1.A1_at	Copine I	CPNE1
Bt.4008.1.S1_at	thioredoxin reductase 2	TXNRD2
Bt.4265.1.S1_at	---	---
Bt.3403.1.S1_at	---	---
Bt.25390.1.A1_at	Meis homeobox 1	MEIS1
Bt.28920.1.A1_at	Glutaminyl-tRNA synthase (glutamine-hydrolyzing)-like 1	QRSL1
Bt.21217.1.S1_at	single-stranded DNA binding protein 1	SSBP1
Bt.22834.1.S1_at	similar to mCG10725 /// ribosomal protein S25 /// similar to mCG10725	LOC785691 /// RPS25 /// RPS25
Bt.4228.1.S1_at	similar to CG14977-PA	LOC511903
Bt.1529.2.A1_at	hypothetical LOC511442	LOC511442
Bt.16064.1.S1_a_at	ribosomal protein L37a	RPL37A
Bt.9873.1.A1_at	---	---
Bt.15957.1.S1_at	---	---
Bt.7798.1.S1_at	dynein light chain roadblock-type 1	DYNLRB1
Bt.13993.1.A1_at	---	---
Bt.21451.1.S1_at	spastic paraplegia 11 (autosomal recessive)	SPG11
Bt.1500.1.S1_at	coronin, actin binding protein, 1B	CORO1B
Bt.4704.1.S1_at	NADH dehydrogenase (ubiquinone) 1 alpha subcomplex, 5, 13kDa	NDUFA5
Bt.4495.1.S1_at	similar to mCG142721	LOC512869
Bt.15766.1.S1_at	similar to Trafficking protein particle complex 4 /// trafficking protein particle complex 4	LOC785345 /// TRAPPC4
Bt.23496.1.S1_at	6.8 kDa mitochondrial proteolipid	LOC767909
Bt.7648.1.S1_at	ribosomal protein S19	RPS19
Bt.11224.1.S1_at	scavenger receptor class B, member 2	SCARB2
Bt.22064.1.A1_at	arginine/serine-rich coiled-coil 2	RSRC2
Bt.22155.1.A1_at	Similar to kinesin-like protein RBKIN1	LOC534832
Bt.2871.2.A1_at	---	---
Bt.2871.2.A1_at	---	---
Bt.832.1.S1_at	hydroxyacyl-Coenzyme A dehydrogenase/3-ketoacyl-Coenzyme A thiolase/enoyl-Coenzyme A hydratase (trifunctional protein), beta subunit	HADHB
Bt.7776.1.S1_at	tumor protein, translationally-controlled 1	TPT1
Bt.8874.1.S1_at	similar to 5-nucleotidase domain containing 2	LOC514296
Bt.19519.1.S1_at	Helicase-like transcription factor	HLTF
Bt.5158.1.A1_a_at	sphingosine kinase 2	SPHK2
Bt.1719.1.S1_at	oxidase (cytochrome c) assembly 1-like	OXA1L
Bt.22444.1.A1_at	zinc finger protein 292	ZNF292
Bt.21866.1.S1_at	---	---
Bt.8382.2.S1_at	ras homolog gene family, member B	RHOB
Bt.7486.1.S1_at	activating signal cointegrator 1 complex subunit 3-like 1	ASCC3L1
Bt.28100.1.S1_at	asparagine-linked glycosylation 2 homolog (S. cerevisiae, alpha-1,3-mannosyltransferase)	ALG2
Bt.26662.1.S1_at	golgi autoantigen, golgin subfamily a, 4	GOLGA4
Bt.9901.1.S1_at	---	---
Bt.9956.1.S1_at	thioredoxin domain containing 17	TXNDC17
Bt.20034.1.S1_at	---	---
Bt.4959.1.A1_at	fatty acid desaturase 1	FADS1
Bt.18593.1.A1_at	---	---
Bt.27401.1.A1_at	ring finger protein 128	RNF128
Bt.24518.1.S1_at	Transmembrane protein 186	TMEM186
Bt.12314.1.S1_at	6-phosphofructo-2-kinase/fructose-2,6-biphosphatase 3	PFKFB3
Bt.13592.1.A1_at	vacuolar protein sorting 24 homolog (S. cerevisiae)	VPS24
Bt.20266.3.A1_at	GRAM domain containing 4	GRAMD4
Bt.22270.1.S1_at	chromosome 10 open reading frame 38 ortholog	C13H10ORF38
Bt.1854.1.S1_at	intraflagellar transport 20 homolog (Chlamydomonas)	IFT20
Bt.17352.1.A1_at	Programmed cell death 10	PDCD10
Bt.1062.1.S1_at	mex-3 homolog C (C. elegans)	MEX3C
Bt.8362.1.A1_at	Aspartate beta-hydroxylase	ASPH
Bt.21070.1.S1_at	mitochondrial ribosomal protein L10	MRPL10
Bt.10923.1.A1_at	SUMO1/sentrin specific peptidase 7	SENP7
Bt.6419.1.S1_at	Similar to Ubiquitin carboxyl-terminal hydrolase 47 (Ubiquitin thioesterase 47) (Ubiquitin-specific-processing protease 47) (Deubiquitinating enzyme 47)	LOC511121
Bt.17964.2.A1_s_at	Hermansky-Pudlak syndrome 4	HPS4
Bt.5560.1.S1_at	IgA regulatory protein	IGIP
Bt.9250.2.S1_at	interleukin-1 receptor-associated kinase 4	IRAK4
Bt.11291.1.A1_at	---	---
Bt.1789.1.S1_at	transforming growth factor, beta receptor II (70/80kDa)	TGFBR2
Bt.2822.1.S1_at	ribosomal protein L8	RPL8
Bt.2867.1.S1_at	schwannomin interacting protein 1	SCHIP1
Bt.5243.1.S1_at	eukaryotic translation elongation factor 1 delta (guanine nucleotide exchange protein)	EEF1D
Bt.9126.1.S1_at	sterol-C5-desaturase (ERG3 delta-5-desaturase homolog, S. cerevisiae)-like	SC5DL
Bt.20438.1.S1_at	hypothetical protein LOC525567	LOC525567
Bt.3945.1.S1_at	---	---
Bt.3276.1.A1_at	enolase superfamily member 1	ENOSF1
Bt.10600.1.S1_at	regulator of chromosome condensation (RCC1) and BTB (POZ) domain containing protein 2	RCBTB2
Bt.22418.1.A1_at	fem-1 homolog b (C. elegans)	FEM1B
Bt.25189.1.A1_at	family with sequence similarity 55, member C	FAM55C
Bt.21582.1.S1_at	---	---
Bt.4059.1.S1_at	similar to Membralin	LOC514413
Bt.1020.1.S1_at	CDC-like kinase 1	CLK1
Bt.28363.1.S1_at	---	---
Bt.2366.1.S1_at	Vesicle-associated membrane protein 8 (endobrevin)	VAMP8
Bt.4694.1.S1_at	eukaryotic translation initiation factor 3, subunit I	EIF3I
Bt.14007.2.S1_at	RNA binding motif protein 26	RBM26
Bt.10797.2.S1_a_at	hypothetical LOC615093	LOC615093
Bt.20353.2.S1_a_at	mitochondrial ribosomal protein L30	MRPL30
Bt.17015.1.A1_at	---	---
Bt.13750.1.A1_at	tripartite motif-containing 2	TRIM2
Bt.21012.2.S1_a_at	PIH1 domain containing 1	PIH1D1
Bt.1302.1.S1_at	APEX nuclease (multifunctional DNA repair enzyme) 1	APEX1
Bt.18031.1.S1_at	Similar to Zinc finger protein 543	LOC526107
Bt.4764.1.S1_at	similar to Vigilin (High density lipoprotein-binding protein) (HDL-binding protein)	LOC789436
Bt.12358.1.S1_at	---	---
Bt.3580.1.A1_at	phosphatidylinositol glycan anchor biosynthesis, class K	PIGK
Bt.621.1.S1_at	cytochrome P450, family 51, subfamily A, polypeptide 1	CYP51
Bt.27817.1.S1_at	cylindromatosis (turban tumor syndrome)	CYLD
Bt.24929.1.A1_at	RNA (guanine-9-) methyltransferase domain containing 3	RG9MTD3
Bt.13194.2.S1_at	---	---
Bt.4138.1.S1_a_at	vascular endothelial growth factor A	VEGFA
Bt.11225.1.S1_at	ubiquitin fusion degradation 1 like	UFD1L
Bt.20547.2.S1_at	ADP-ribosylation-like factor 6 interacting protein 4	ARL6IP4
Bt.22296.1.S1_at	---	---
Bt.1399.1.S1_at	ATPase, H+ transporting, lysosomal 14kDa, V1 subunit F	ATP6V1F
Bt.16265.1.S1_at	---	---
Bt.742.1.S2_at	high-mobility group box 1	HMGB1
Bt.20517.1.S1_at	solute carrier family 25, member 28	SLC25A28
Bt.9628.1.S1_a_at	CWF19-like 1, cell cycle control (S. pombe)	CWF19L1
Bt.2934.1.S1_at	Ribosomal protein S26	RPS26
Bt.9428.1.S1_at	mitochondrial ribosomal protein S6	MRPS6
Bt.3606.1.S1_at	TBC1 domain family, member 4	TBC1D4
Bt.1718.1.A1_at	YY1 transcription factor	YY1
Bt.24149.1.A1_at	eukaryotic translation initiation factor 1B	EIF1B
Bt.7147.1.S1_at	protein O-fucosyltransferase 2	POFUT2
Bt.3806.1.A1_at	cell adhesion molecule 1	CADM1
Bt.11188.1.S1_at	sterol carrier protein 2	SCP2
Bt.8879.2.S1_at	---	---
Bt.26365.1.A1_at	similar to trophoblast Kunitz domain protein 5	LOC618696
Bt.15275.1.S1_at	ribosomal protein S18	RPS18
Bt.2174.1.S1_at	ubiquitin-like modifier activating enzyme 6	UBA6
Bt.26892.1.S1_at	Nibrin	NBN
Bt.2047.1.S1_at	adrenomedullin	ADM
Bt.4971.1.A1_at	transcription elongation factor A (SII)-like 4	TCEAL4
Bt.26310.1.A1_at	inositol polyphosphate-4-phosphatase, type II, 105kDa	INPP4B
Bt.24350.1.A1_at	MAX gene associated	MGA
Bt.8439.1.S1_at	suppressor of Ty 6 homolog (S. cerevisiae)	SUPT6H
Bt.1784.1.S1_at	DEAD (Asp-Glu-Ala-Asp) box polypeptide 1	DDX1
Bt.4966.1.S1_at	proteasome (prosome, macropain) subunit, beta type, 4	PSMB4
Bt.6275.1.S1_at	---	---
Bt.4783.1.S1_at	Ribosomal protein L32	RPL32
Bt.3201.1.S1_at	glutamate-rich WD repeat containing 1	GRWD1
Bt.28284.2.S1_at	---	---
Bt.7933.1.S1_at	superkiller viralicidic activity 2-like (S. cerevisiae)	SKIV2L
Bt.3287.1.S1_at	similar to HCV F-transactivated protein 1	LOC615008
Bt.5537.1.S1_at	Similar to retina copper-containing monoamine oxidase	LOC514801
Bt.9077.1.S1_at	---	---
Bt.26815.1.S1_at	single-stranded DNA binding protein 2	SSBP2
Bt.23191.1.S1_at	ribosomal protein L19	RPL19
Bt.9605.1.S1_at	membrane-spanning 4-domains, subfamily A, member 8B	MS4A8B
Bt.28183.1.S1_at	---	---
Bt.2035.1.S1_at	WD repeat domain 34	WDR34
Bt.13194.1.A1_at	---	---
Bt.3779.1.S1_at	similar to ribosomal protein S15a /// similar to ribosomal protein S15a /// ribosomal protein S15a	LOC616893 /// LOC781186 /// RPS15A
Bt.27929.1.S1_at	WD repeat and FYVE domain containing 1	WDFY1
Bt.20666.1.S1_at	---	---
Bt.14095.1.S1_at	---	---
Bt.9003.1.S1_at	hypothetical protein LOC506199	KIAA1797
Bt.22586.1.A1_at	Inositol monophosphatase domain containing 1	IMPAD1
Bt.2904.1.S1_at	chromosome 10 open reading frame 84 ortholog	C26H10orf84
Bt.15721.1.A1_at	asparagine-linked glycosylation 1 homolog (S. cerevisiae, beta-1,4-mannosyltransferase)	ALG1
Bt.1294.1.S1_at	DnaJ (Hsp40) homolog, subfamily A, member 3	DNAJA3
Bt.23633.2.A1_at	proline synthetase co-transcribed homolog (bacterial)	PROSC
Bt.13879.1.S1_at	SEC23 interacting protein	SEC23IP
Bt.9527.2.S1_at	Kruppel-like factor 10	KLF10
Bt.19621.1.A1_at	---	---
Bt.3193.1.A1_at	proteasome (prosome, macropain) 26S subunit, non-ATPase, 6	PSMD6
Bt.5344.1.S1_at	Tu translation elongation factor, mitochondrial	TUFM
Bt.27084.1.S1_at	---	---
Bt.20102.1.S1_at	hypothetical LOC618791	LOC618791
Bt.19167.1.A1_at	Ankyrin repeat and sterile alpha motif domain containing 1A	ANKS1A
Bt.24931.1.A1_at	transmembrane protein 126A	TMEM126A
Bt.848.1.S1_at	NADH dehydrogenase (ubiquinone) flavoprotein 2, 24kDa	NDUFV2
Bt.10037.1.S1_at	SCO cytochrome oxidase deficient homolog 1 (yeast)	SCO1
Bt.4012.1.S1_at	ribosomal protein L18a	RPL18A
Bt.26643.1.S1_at	Mediator of DNA damage checkpoint 1	MDC1
Bt.15717.1.A1_at	sorting nexin 7	SNX7
Bt.20020.1.S1_at	hyaluronan binding protein 4	HABP4
Bt.10686.1.S1_at	---	---
Bt.25376.1.A1_at	---	---
Bt.10949.1.S1_at	Hypothetical protein LOC782141	LOC782141
Bt.20793.1.A1_s_at	laminin, gamma 1 (formerly LAMB2)	LAMC1
Bt.6099.1.S1_at	tubulin, gamma complex associated protein 6	TUBGCP6
Bt.23141.1.A1_at	programmed cell death 11	PDCD11
Bt.8487.1.A1_at	---	---
Bt.21551.1.S1_at	uridine-cytidine kinase 1-like 1	UCKL1
Bt.7676.2.S1_a_at	calreticulin	CALR
Bt.5839.1.S1_at	tRNA splicing endonuclease 2 homolog (S. cerevisiae)	TSEN2
Bt.3685.3.S1_at	---	---
Bt.28138.1.S1_at	---	---
Bt.26622.1.S1_a_at	uroporphyrinogen decarboxylase	UROD
Bt.8766.1.S1_at	N-acylsphingosine amidohydrolase (acid ceramidase) 1	ASAH1
Bt.5322.1.S1_at	proteasome (prosome, macropain) subunit, beta type, 5	PSMB5
Bt.15694.1.S1_at	vacuolar protein sorting 52 homolog (S. cerevisiae)	VPS52
Bt.3987.1.S1_at	cathepsin L2	CTSL2
Bt.13390.2.S1_a_at	2,4-dienoyl CoA reductase 1, mitochondrial	DECR1
Bt.28074.1.S1_at	---	---
Bt.6890.1.S1_at	---	---
Bt.9072.1.S1_at	small inducible cytokine subfamily E, member 1 (endothelial monocyte-activating)	SCYE1
Bt.20820.1.A1_at	latent transforming growth factor beta binding protein 1	LTBP1
Bt.18006.1.S1_at	myelin protein zero-like 1	MPZL1
Bt.13349.1.S1_at	transmembrane protein 70	TMEM70
Bt.71.1.S1_at	NADH dehydrogenase (ubiquinone) 1 beta subcomplex, 5, 16kDa	NDUFB5
Bt.1742.1.S1_at	laminin, beta 1	LAMB1
Bt.1372.2.S1_at	similar to hCG23722	LOC617040
Bt.5541.1.S1_at	NADH dehydrogenase (ubiquinone) 1 alpha subcomplex, 9, 39kDa	NDUFA9
Bt.24657.1.S1_at	CREB/ATF bZIP transcription factor	CREBZF
Bt.14565.1.A1_at	reelin	RELN
Bt.7240.1.S1_at	leucine aminopeptidase 3	LAP3
Bt.15704.1.S1_at	---	---
Bt.25395.1.A1_at	similar to ubiquitin associated protein 2	LOC506577
Bt.20660.1.A1_at	pentatricopeptide repeat domain 2	PTCD2
Bt.3726.1.A1_at	development and differentiation enhancing factor 2	DDEF2
Bt.28382.1.S1_at	---	---
Bt.3856.1.S1_at	solute carrier family 35, member B1	SLC35B1
Bt.23630.1.A1_at	Hypothetical LOC508852	MGC128175
Bt.22143.1.A1_at	synaptotagmin IV	SYT4
Bt.10615.1.S1_at	phosphatase and actin regulator 4	PHACTR4
Bt.27118.1.A1_at	hypothetical LOC510651	LOC510651
Bt.26909.1.S1_at	---	---
Bt.13337.1.A1_at	transmembrane protein 66	TMEM66
Bt.11095.1.S1_a_at	vacuolar protein sorting 4 homolog A (S. cerevisiae)	VPS4A
Bt.9457.1.S1_at	similar to COX17 homolog, cytochrome c oxidase assembly protein	MGC128036
Bt.5190.1.S1_at	proteasome (prosome, macropain) 26S subunit, ATPase, 3	PSMC3
Bt.1730.1.A1_at	inhibitor of DNA binding 1, dominant negative helix-loop-helix protein	ID1
Bt.16991.1.S1_a_at	eukaryotic translation elongation factor 1 beta 2	EEF1B2
Bt.65.1.S1_at	NADH dehydrogenase (ubiquinone) 1 alpha subcomplex, 2, 8kDa	NDUFA2
Bt.8781.1.S1_at	glutamine-fructose-6-phosphate transaminase 2	GFPT2
Bt.23935.1.A1_at	---	---
Bt.4677.1.S1_at	succinate dehydrogenase complex, subunit D, integral membrane protein	SDHD
Bt.26730.1.S1_at	torsin A interacting protein 2	TOR1AIP2
Bt.26813.1.S1_at	cache domain containing 1	CACHD1
Bt.1707.1.S1_at	vitamin K epoxide reductase complex, subunit 1	VKORC1
Bt.26726.2.S1_at	pre-B-cell leukemia homeobox 3	PBX3
Bt.23712.1.A1_at	Ashwin	LOC540024
Bt.3939.1.S1_at	---	---
Bt.24260.1.S1_at	---	---
Bt.3319.1.A1_at	MORN repeat containing 4	MORN4
Bt.2270.1.A1_at	---	---
Bt.10001.1.A1_at	solute carrier family 39 (zinc transporter), member 14	SLC39A14
Bt.7468.1.S1_at	---	---
Bt.6279.1.A1_at	myosin VI	MYO6
Bt.24722.1.A1_at	similar to LisH domain and HEAT repeat-containing protein KIAA1468	LOC504761
Bt.460.1.S1_s_at	thiosulfate sulfurtransferase (rhodanese) /// similar to Thiosulfate sulfurtransferase (Rhodanese)	TST /// TST
Bt.21202.1.S1_at	---	---
Bt.23556.1.S1_at	transformer-2 alpha	TRA2A
Bt.5252.1.S1_at	phosphoglycerate mutase 1 (brain)	PGAM1
Bt.24775.1.A1_at	filamin A interacting protein 1	FILIP1
Bt.8131.1.S1_at	activated leukocyte cell adhesion molecule	ALCAM
Bt.5029.1.S1_at	ATP synthase, H+ transporting, mitochondrial F0 complex, subunit d	ATP5H
Bt.9874.1.S1_at	Mediator complex subunit 25	MED25
Bt.24396.3.A1_at	nudix (nucleoside diphosphate linked moiety X)-type motif 10	NUDT10
Bt.26806.3.S1_at	---	---
Bt.27935.1.A1_at	TAR DNA binding protein	TARDBP
Bt.27019.1.S1_at	---	---
Bt.1150.1.S1_at	dishevelled associated activator of morphogenesis 2	DAAM2
Bt.4659.1.S1_at	aldehyde dehydrogenase 2 family (mitochondrial)	ALDH2
Bt.3458.2.S1_at	Eukaryotic translation initiation factor 2, subunit 2 beta, 38kDa	EIF2S2
Bt.12912.1.S2_at	collagen, type IV, alpha 1	COL4A1
Bt.13352.1.S1_at	Similar to DNA polymerase gamma	LOC533090
Bt.20966.1.A1_at	---	---
Bt.26935.1.A1_at	TAF13 RNA polymerase II, TATA box binding protein (TBP)-associated factor, 18kDa	TAF13
Bt.4038.1.S1_at	Rho guanine nucleotide exchange factor (GEF) 7	ARHGEF7
Bt.2966.1.A1_at	dedicator of cytokinesis 11	DOCK11
Bt.3437.1.S1_at	DEAD (Asp-Glu-Ala-Asp) box polypeptide 5	DDX5
Bt.20420.1.S1_at	cyclin-dependent kinase inhibitor 2C (p18, inhibits CDK4)	CDKN2C
Bt.8261.1.A1_at	---	---
Bt.7658.1.S1_at	ribosomal protein L38	RPL38
Bt.8531.1.A1_at	CDKN2A interacting protein N-terminal like	CDKN2AIPNL
Bt.20155.1.A1_at	---	---
Bt.20572.1.A1_at	---	---
Bt.4730.1.S1_at	capping protein (actin filament) muscle Z-line, beta	CAPZB
Bt.24527.1.S1_at	activating transcription factor 7 interacting protein	ATF7IP
Bt.22522.1.S1_at	WD repeat domain 89	WDR89
Bt.20335.1.A1_at	TruB pseudouridine (psi) synthase homolog 2 (E. coli)	TRUB2
Bt.24900.1.S1_at	integrin alpha FG-GAP repeat containing 1	ITFG1
Bt.11449.1.S1_at	prolactin regulatory element binding	PREB
Bt.22625.1.A1_at	short coiled-coil protein	SCOC
Bt.27003.1.S1_at	Retinol saturase (all-trans-retinol 13,14-reductase)	RETSAT
Bt.5133.1.S1_at	CAP, adenylate cyclase-associated protein 1 (yeast)	CAP1
Bt.25087.1.A1_at	Phosphatidylinositol glycan anchor biosynthesis, class F	PIGF
Bt.29657.1.S1_at	Praja 2, RING-H2 motif containing	PJA2
Bt.22980.1.S1_at	tripartite motif-containing 21	TRIM21
Bt.15698.1.S1_at	coiled-coil domain containing 47	CCDC47
Bt.2501.1.S1_at	---	---
Bt.4150.1.S1_at	catenin, beta like 1	CTNNBL1
Bt.20607.1.S1_at	calcyclin binding protein	CACYBP
Bt.21663.1.S1_at	kelch-like 2, Mayven (Drosophila)	KLHL2
Bt.26944.1.S1_at	atlastin 3	ATL3
Bt.24240.1.S1_at	dehydrogenase E1 and transketolase domain containing 1	DHTKD1
Bt.18420.2.A1_at	---	---
Bt.16450.2.A1_at	Zinc finger CCCH-type containing 13	ZC3H13
Bt.21071.1.S1_at	---	---
Bt.1878.1.S1_at	---	---
Bt.3418.1.S1_at	mitochondrial carrier homolog 1 (C. elegans)	MTCH1
Bt.4976.1.S1_at	---	---
Bt.2474.1.S1_at	fusion (involved in t(12;16) in malignant liposarcoma)	FUS
Bt.21241.3.S1_at	Sp1 transcription factor	SP1
Bt.9127.1.S1_at	nitric oxide synthase interacting protein	NOSIP
Bt.9037.1.S1_at	---	---
Bt.5038.1.S3_at	histone cluster 2, H2be	HIST2H2BE
Bt.4070.1.S1_at	sorting nexin 1	SNX1
Bt.3535.1.S1_at	TBC1 domain family, member 9B (with GRAM domain)	TBC1D9B
Bt.28611.1.A1_at	---	---
Bt.16108.1.A1_at	methylmalonyl CoA epimerase	MCEE
Bt.4832.1.S1_at	ribosomal protein S15	RPS15
Bt.4583.2.S1_a_at	WD repeat domain 74	WDR74
Bt.24220.1.S1_at	---	---
Bt.27232.1.S1_at	---	---
Bt.4787.1.S1_at	eukaryotic elongation factor-2 kinase	EEF2K
Bt.20226.1.A1_at	---	---
Bt.22683.1.S1_at	RNA binding motif protein 10	RBM10
Bt.26806.1.A1_at	---	---
Bt.6873.1.A1_at	replication initiator 1	REPIN1
Bt.3309.1.A1_at	similar to pantothenate kinase 2	LOC535933
Bt.24040.1.A1_at	---	---
Bt.29464.1.A1_at	hypothetical protein LOC614047	LOC614047
Bt.7574.1.S1_at	sorting nexin 4	SNX4
Bt.21426.1.S1_at	adaptor-related protein complex 1, mu 1 subunit	AP1M1
Bt.1734.1.S1_at	ER lipid raft associated 2	ERLIN2
Bt.15859.1.S1_at	transmembrane protein 214	TMEM214
Bt.2821.1.S1_at	proteasome (prosome, macropain) subunit, beta type, 7	PSMB7
Bt.16422.1.S1_at	---	---
Bt.27858.1.A1_at	transmembrane emp24 protein transport domain containing 5	TMED5
Bt.8015.1.S1_a_at	ribosomal protein S24	RPS24
Bt.20378.1.S1_at	---	---
Bt.13846.1.S1_at	zinc finger protein 131	ZNF131
Bt.6810.1.A1_at	---	---
Bt.7903.1.A1_at	histidyl-tRNA synthetase	HARS
Bt.21518.1.S1_at	---	---
Bt.21518.1.S1_at	---	---
Bt.26573.1.S1_at	EMG1 nucleolar protein homolog (S. cerevisiae)	EMG1
Bt.20518.1.A1_at	---	---
Bt.20042.1.S1_at	PDZ domain containing 11	PDZD11
Bt.12327.1.S1_at	thioredoxin interacting protein	TXNIP
Bt.25774.1.S1_s_at	transmembrane protein 208	TMEM208
Bt.26404.1.S1_at	---	---
Bt.4945.1.S1_at	HLA-B associated transcript 1	BAT1
Bt.21468.1.S1_at	similar to DEXI	LOC782581
Bt.20613.2.A1_at	breast cancer anti-estrogen resistance 3	BCAR3
Bt.250.1.S1_at	N-myristoyltransferase 1	NMT1
Bt.24265.1.S1_a_at	cysteine conjugate-beta lyase 2	CCBL2
Bt.5211.1.S1_at	ribosomal protein L21	RPL21
Bt.3091.1.S1_at	ribosomal protein L23	RPL23
Bt.5442.1.S1_at	transmembrane protein 50A	TMEM50A
Bt.5104.1.S1_at	OTU domain, ubiquitin aldehyde binding 1	OTUB1
Bt.4351.1.S1_at	Brain and reproductive organ-expressed (TNFRSF1A modulator)	BRE
Bt.4473.1.S1_at	NADH dehydrogenase (ubiquinone) 1 alpha subcomplex, 10, 42kDa	NDUFA10
Bt.15806.2.A1_at	similar to iron-responsive element binding protein 2	LOC539404
Bt.1601.1.S1_at	ribosomal protein L31	RPL31
Bt.24791.1.S1_at	---	---
Bt.2976.1.S1_at	guanosine monophosphate reductase 2	GMPR2
Bt.21133.1.S1_at	---	---
Bt.16038.1.S1_a_at	copper metabolism (Murr1) domain containing 1	COMMD1
Bt.23492.1.S1_at	ubiquitin specific peptidase 40	USP40
Bt.9096.1.S1_at	---	---
Bt.22035.1.A1_at	thioredoxin domain containing 15	TXNDC15
Bt.60.2.A1_at	---	---
Bt.24979.1.S1_at	CD1e molecule	CD1E
Bt.22477.1.S1_at	---	---
Bt.28178.1.A1_at	sprouty homolog 2 (Drosophila)	SPRY2
Bt.27565.1.S1_at	protein tyrosine phosphatase, receptor type, K	PTPRK
Bt.22182.1.S1_at	transmembrane protein 115	TMEM115
Bt.17536.2.A1_at	---	---
Bt.13553.1.S1_at	Signal peptidase complex subunit 3 homolog (S. cerevisiae)	SPCS3
Bt.21022.3.S1_a_at	CDK5 regulatory subunit associated protein 3	CDK5RAP3
Bt.11042.1.A1_at	mediator complex subunit 13	MED13
Bt.9983.1.S1_at	ARD1 homolog A, N-acetyltransferase	ARD1A
Bt.21620.1.A1_at	---	---
Bt.13202.2.S1_at	---	---
Bt.18036.1.A1_at	---	---
Bt.5379.1.S1_at	protein tyrosine phosphatase, receptor type, F	PTPRF
Bt.9136.1.S1_at	similar to beta-1,2-N-acetylglucosaminyltransferase II /// mannosyl (alpha-1,6-)-glycoprotein beta-1,2-N-acetylglucosaminyltransferase	LOC790576 /// MGAT2
Bt.4096.1.S1_s_at	nucleolar protein 7, 27kDa	NOL7
Bt.5033.1.S1_at	succinate dehydrogenase complex, subunit A, flavoprotein (Fp)	SDHA
Bt.5676.1.S1_at	coenzyme Q5 homolog, methyltransferase (S. cerevisiae)	COQ5
Bt.2686.1.S1_at	ribosomal protein S16	RPS16
Bt.9741.1.S1_at	myotubularin related protein 4	MTMR4
Bt.28265.1.A1_at	---	---
Bt.4019.1.S1_at	coiled-coil domain containing 56	CCDC56
Bt.11059.1.S1_at	RNA binding motif protein 5	RBM5
Bt.16453.1.A1_at	solute carrier family 6 (amino acid transporter), member 14	SLC6A14
Bt.17129.2.A1_at	---	---
Bt.28205.1.A1_at	---	---
Bt.27263.1.A1_at	---	---
Bt.7610.1.A1_at	---	---
Bt.25022.1.S1_at	---	---
Bt.25022.1.S1_at	---	---
Bt.4533.1.S1_at	transmembrane protein 147	TMEM147
Bt.13543.1.S1_at	Chromosome 1 open reading frame 21 ortholog	H16C1ORF21
Bt.868.1.S1_at	mitogen-activated protein-binding protein-interacting protein	MAPBPIP
Bt.9953.1.S1_at	phosphatidylinositol glycan anchor biosynthesis, class C	PIGC
Bt.15872.1.S1_at	SLU7 splicing factor homolog (S. cerevisiae)	SLU7
Bt.27237.1.S1_a_at	asparagine-linked glycosylation 5 homolog (S. cerevisiae, dolichyl-phosphate beta-glucosyltransferase)	ALG5
Bt.23339.1.S1_at	hypothetical LOC784205 /// ribosomal protein L15	LOC784205 /// RPL15
Bt.4406.1.S1_at	ribosomal protein L35	RPL35
Bt.13309.1.S1_at	---	---
Bt.4879.1.A1_at	zinc finger protein 576	ZNF576
Bt.21770.1.S1_at	solute carrier family 29 (nucleoside transporters), member 1	SLC29A1
Bt.9237.1.S1_at	cyclin D-type binding-protein 1	CCNDBP1
Bt.21467.1.S1_at	component of oligomeric golgi complex 4	COG4
Bt.13415.1.A1_at	leptin receptor overlapping transcript-like 1	LEPROTL1
Bt.20093.1.S1_at	---	---
Bt.8521.1.A2_at	Lectin, mannose-binding, 1	LMAN1
Bt.24260.2.S1_at	---	---
Bt.4184.1.S2_at	hypoxia-inducible factor 1, alpha subunit (basic helix-loop-helix transcription factor)	HIF1A
Bt.24916.1.A1_at	dedicator of cytokinesis 7	DOCK7
Bt.23310.1.S1_at	small nuclear ribonucleoprotein polypeptides B and B1	SNRPB
Bt.2967.1.S1_at	trafficking protein particle complex 2-like	TRAPPC2L
Bt.10371.1.S1_at	Similar to cysteine sulfinate decarboxylase	LOC516241
Bt.5038.4.A1_at	non-POU domain containing, octamer-binding	NONO
Bt.12144.2.S1_a_at	---	---
Bt.8828.1.S1_at	---	---
Bt.25292.1.A1_at	---	---
Bt.25213.1.A1_at	Hypothetical protein LOC784230	LOC784230
Bt.4066.1.S1_at	myotubularin related protein 15	MTMR15
Bt.13873.1.S1_at	---	---
Bt.21071.2.A1_at	---	---
Bt.7584.1.S1_at	paraneoplastic antigen MA1	PNMA1
Bt.13506.1.A1_at	ankyrin repeat and MYND domain containing 2	ANKMY2
Bt.9193.1.S1_at	---	---
Bt.21870.1.S1_at	transcription factor 25 (basic helix-loop-helix)	TCF25
Bt.5241.1.S1_at	IMP4, U3 small nucleolar ribonucleoprotein, homolog (yeast)	IMP4
Bt.19311.1.A1_at	antizyme inhibitor 1	AZIN1
Bt.18278.1.S1_at	hypothetical protein LOC782657	LOC782657
Bt.7136.1.S1_at	Sialidase 3 (membrane sialidase)	NEU3
Bt.27826.1.S1_at	RasGEF domain family, member 1B	RASGEF1B
Bt.23343.2.S1_a_at	ribosomal protein L27a	RPL27A
Bt.10446.1.S1_at	phosphoinositide-3-kinase, regulatory subunit 2 (beta)	PIK3R2
Bt.6589.1.A1_at	Similar to glycogen branching enzyme	LOC533763
Bt.12322.1.S1_at	S-adenosylhomocysteine hydrolase	AHCY
Bt.28207.1.S1_at	ring finger protein 19A	RNF19A
Bt.28786.1.A1_at	acyl-Coenzyme A dehydrogenase family, member 10	ACAD10
Bt.12280.1.S2_at	tumor protein p53	TP53
Bt.4970.1.S1_at	cytochrome c oxidase subunit VIIa polypeptide 2 (liver)	COX7A2
Bt.10734.1.A1_at	similar to Double-strand-break repair protein rad21 homolog (hHR21) (Nuclear matrix protein 1) (NXP-1) (SCC1 homolog)	LOC512408
Bt.7041.1.S1_at	---	---
Bt.17497.1.S1_at	---	---
Bt.13966.1.S1_at	similar to BolA-like protein 2	LOC614731
Bt.21230.1.S1_at	general transcription factor IIH, polypeptide 5	GTF2H5
Bt.61.1.S1_at	NADH dehydrogenase (ubiquinone) 1 beta subcomplex, 3, 12kDa	NDUFB3
Bt.1121.2.S1_a_at	TAF9 RNA polymerase II, TATA box binding protein (TBP)-associated factor, 32kDa	TAF9
Bt.20229.1.S1_at	transforming growth factor beta regulator 4	TBRG4
Bt.20165.1.S1_at	Hypothetical LOC525690	MGC139367
Bt.20544.1.S1_at	single-strand-selective monofunctional uracil-DNA glycosylase 1	SMUG1
Bt.29559.1.A1_at	---	---
Bt.7397.1.S1_at	follistatin-like 1	FSTL1
Bt.13983.3.S1_at	metadherin	MTDH
Bt.5114.1.S1_at	eukaryotic translation initiation factor 3, subunit M	EIF3M
Bt.4426.1.S1_at	eukaryotic translation initiation factor 6	EIF6
Bt.27081.1.S1_at	polymerase (DNA directed) kappa	POLK
Bt.24955.1.S1_at	Matrin 3	MATR3
Bt.22772.2.S1_at	mitochondrial ribosomal protein S33	MRPS33
Bt.5489.1.S1_at	Heterogeneous nuclear ribonucleoprotein A2/B1	HNRNPA2B1
Bt.7701.1.S1_at	glycoprotein, synaptic 2	GPSN2
Bt.5305.1.A1_at	nuclear factor (erythroid-derived 2)-like 2	NFE2L2
Bt.11236.1.S1_at	Hypothetical protein LOC538173	LOC538173
Bt.23937.1.A1_at	---	---
Bt.17844.1.A1_at	---	---
Bt.23351.1.S1_at	dolichyl-diphosphooligosaccharide-protein glycosyltransferase	DDOST
Bt.9907.2.S1_at	---	---
Bt.9907.2.S1_at	---	---
Bt.24191.1.A1_at	Dpy-19-like 1 (C. elegans)	DPY19L1
Bt.14737.1.A1_s_at	---	---
Bt.5768.1.S1_at	interferon regulatory factor 7	IRF7
Bt.8715.1.S1_at	DEAH (Asp-Glu-Ala-His) box polypeptide 15	DHX15
Bt.14201.1.S1_a_at	hypothetical protein MGC134244	MGC134244
Bt.14095.2.S1_at	---	---
Bt.28602.1.S1_at	---	---
Bt.9772.1.S1_at	---	---
Bt.10437.1.S1_at	isoleucyl-tRNA synthetase 2, mitochondrial	IARS2
Bt.26593.1.A1_at	ubiquilin 2	UBQLN2
Bt.27269.1.A1_at	STARD3 N-terminal like	STARD3NL
Bt.5348.1.S2_at	ribosomal protein L6	RPL6
Bt.23657.1.A1_at	coiled-coil domain containing 90B	CCDC90B
Bt.4241.1.S1_at	ribosomal protein S14	RPS14
Bt.25338.1.S1_at	---	---
Bt.5043.1.S1_at	---	---
Bt.659.2.S1_at	6-phosphofructo-2-kinase/fructose-2,6-biphosphatase 4	PFKFB4
Bt.17384.1.S1_at	CTTNBP2 N-terminal like	CTTNBP2NL
Bt.25759.1.A1_at	solute carrier family 39 (zinc transporter), member 6	SLC39A6
Bt.23127.1.S1_at	prolylcarboxypeptidase (angiotensinase C)	PRCP
Bt.1568.1.S1_at	cytochrome c oxidase subunit Vb	COX5B
Bt.5966.1.A1_at	acyl-coenzyme A dehydrogenase, C-4 to C-12 straight chain	ACADM
Bt.1334.1.S1_at	similar to Cytochrome c oxidase polypeptide VIc-2	MGC148714
Bt.5939.1.S1_a_at	similar to MAK31-like protein	MGC133554
Bt.23034.2.S1_at	SMT3 suppressor of mif two 3 homolog 3 (S. cerevisiae)	SUMO3
Bt.23668.1.A1_at	---	---
Bt.17954.1.A1_at	---	---
Bt.23254.1.S1_at	tyrosine 3-monooxygenase/tryptophan 5-monooxygenase activation protein, theta polypeptide	YWHAQ
Bt.2186.1.S1_at	zinc finger, NFX1-type containing 1	ZNFX1
Bt.13534.1.S1_at	HRAS-like suppressor 3	HRASLS3
Bt.16648.1.A1_at	---	---
Bt.20336.2.S1_at	DEAD (Asp-Glu-Ala-As) box polypeptide 19B	DDX19B
Bt.16976.1.S1_at	---	---
Bt.8920.1.S1_at	---	---
Bt.3183.3.A1_at	Heterogeneous nuclear ribonucleoprotein K	HNRPK
Bt.1492.1.S1_at	xylosyltransferase II	XYLT2
Bt.2428.1.S1_at	similar to glutamyl-prolyl tRNA synthetase	LOC538357
Bt.23490.1.S1_at	ribosomal protein L30	RPL30
Bt.26975.1.A1_a_at	intraflagellar transport 172 homolog (Chlamydomonas)	IFT172
Bt.24650.1.S1_a_at	protein (peptidylprolyl cis/trans isomerase) NIMA-interacting, 4 (parvulin)	PIN4
Bt.27943.1.S1_at	signal transducer and activator of transcription 2, 113kDa	STAT2
Bt.2501.2.A1_at	---	---
Bt.21355.1.S1_at	similar to Neuronal pentraxin-2 precursor (NP2) (Neuronal pentraxin II) (NP-II)	LOC789363
Bt.22513.1.S1_at	vacuolar protein sorting 28 homolog (S. cerevisiae)	VPS28
Bt.13249.1.A1_at	stearoyl-CoA desaturase 5	SCD5
Bt.3222.1.A1_at	BH3 interacting domain death agonist /// similar to BH3 interacting domain death agonist	BID /// LOC782484
Bt.25320.1.S1_at	secernin 3	SCRN3
Bt.1387.1.A1_at	---	---
Bt.22981.1.S1_at	DNA (cytosine-5-)-methyltransferase 3 alpha	DNMT3A
Bt.5328.1.S1_at	coiled-coil domain containing 69	CCDC69
Bt.23334.1.A1_at	similar to melanoma antigen 2	LOC522586
Bt.25551.1.S1_at	Integrin beta 1 binding protein 1	ITGB1BP1
Bt.6130.1.S1_at	ribophorin II	RPN2
Bt.9719.2.A1_at	PWWP domain containing 2A	PWWP2A
Bt.20271.1.S1_at	---	---
Bt.16110.1.A1_at	SON DNA binding protein	SON
Bt.23507.1.S1_at	mitochondrial ribosomal protein L9	MRPL9
Bt.28576.1.S1_at	hypothetical LOC615784	LOC615784
Bt.3137.1.S1_at	stathmin 1/oncoprotein 18	STMN1
Bt.1608.1.S1_at	Mof4 family associated protein 1	MRFAP1
Bt.11710.1.S1_at	phosducin-like 3	PDCL3
Bt.4367.1.S1_at	chromosome 17 open reading frame 62 ortholog	C19H17orf62
Bt.5299.1.S1_at	sperm associated antigen 7	SPAG7
Bt.25922.1.A1_at	glutamate receptor, ionotropic, N-methyl D-aspartate-like 1A	GRINL1A
Bt.9230.1.S1_at	neuron derived neurotrophic factor	NENF
Bt.16138.1.S1_at	similar to synapse-associated protein 102	DLG3
Bt.15946.1.S1_at	zinc finger, HIT type 1	ZNHIT1
Bt.2726.1.S1_at	similar to dapper 1	LOC538778
Bt.151.1.S1_at	crystallin, zeta (quinone reductase)	CRYZ
Bt.23247.1.S1_at	MYST histone acetyltransferase 1	MYST1
Bt.5756.1.A1_at	---	---
Bt.19810.1.A1_at	janus kinase and microtubule interacting protein 1	JAKMIP1
Bt.20085.1.A1_at	transmembrane protein 33	TMEM33
Bt.8001.1.S1_at	UBX domain protein 1	UBXN1
Bt.26764.1.A1_at	latrophilin 2	LPHN2
Bt.24322.1.S1_at	---	---
Bt.1732.1.A1_at	E74-like factor 2 (ets domain transcription factor)	ELF2
Bt.13538.1.A1_at	oxidation resistance 1	OXR1
Bt.1721.1.S1_at	3'(2'), 5'-bisphosphate nucleotidase 1	BPNT1
Bt.13248.2.S1_at	---	---
Bt.23256.1.S1_at	ubiquitin A-52 residue ribosomal protein fusion product 1	UBA52
Bt.2066.1.S1_at	---	---
Bt.8125.2.S1_x_at	Ribosomal protein, large, P1	RPLP1
Bt.20307.1.S1_at	aspartyl aminopeptidase	DNPEP
Bt.23085.1.S1_at	egl nine homolog 2 (C. elegans)	EGLN2
Bt.8177.1.S1_at	mitochondrial ribosomal protein L12	MRPL12
Bt.27065.1.A1_at	similar to LOC63920 protein	MGC148427
Bt.12966.1.S1_at	nucleolar protein family A, member 2 (H/ACA small nucleolar RNPs)	NOLA2
Bt.20602.1.S1_at	ubiquitin-conjugating enzyme E2B (RAD6 homolog)	UBE2B
Bt.22019.1.S1_at	ataxin 10	ATXN10
Bt.10312.1.A1_at	transmembrane protein 184B	TMEM184B
Bt.8606.1.S1_a_at	---	---
Bt.1774.1.S1_at	myosin IXB	MYO9B
Bt.25084.1.S1_at	---	---
Bt.2478.1.S1_at	vacuolar protein sorting 26 homolog A (S. pombe)	VPS26A
Bt.22492.2.S1_a_at	thioredoxin-like 4A	TXNL4A
Bt.20070.1.S1_at	SIL1 homolog, endoplasmic reticulum chaperone (S. cerevisiae)	SIL1
Bt.17608.1.A1_at	---	---
Bt.11370.1.A1_at	tumor protein p53 inducible protein 13	TP53I13
Bt.3573.1.S2_at	eukaryotic translation elongation factor 1 alpha 1	EEF1A1
Bt.23380.2.S1_at	heterogeneous nuclear ribonucleoprotein A1	HNRNPA1
Bt.2191.2.S1_at	---	---
Bt.16583.1.S1_at	transmembrane protein 37	TMEM37
Bt.3764.1.S1_at	Isopentenyl-diphosphate delta isomerase 1	IDI1
Bt.24221.2.S1_at	---	---
Bt.24241.1.A1_at	---	---
Bt.2516.1.S1_at	eukaryotic translation initiation factor 3, subunit C	EIF3C
Bt.4705.1.S1_at	hepatoma-derived growth factor (high-mobility group protein 1-like)	HDGF
Bt.7953.1.S1_at	BCL2-associated agonist of cell death	BAD
Bt.22553.1.A1_at	synaptic vesicle glycoprotein 2B	SV2B
Bt.12345.1.S1_at	Microtubule-actin crosslinking factor 1	MACF1
Bt.26875.1.A1_at	Similar to N-acetylated alpha-linked acidic dipeptidase 2	LOC783075
Bt.1858.1.A1_at	chromosome 20 open reading frame 108 ortholog	C13H20ORF108
Bt.20944.1.A1_at	RNA binding motif protein 25	RBM25
Bt.9097.1.S1_at	GRAM domain containing 1A	GRAMD1A
Bt.6673.1.S1_at	adaptor-related protein complex 2, sigma 1 subunit	AP2S1
Bt.9618.1.S1_at	---	---
Bt.8788.1.S1_at	Similar to Wdr33 protein	LOC514115
Bt.25295.1.S1_at	G protein-coupled receptor 89	GPR89
Bt.12859.1.S1_at	heterogeneous nuclear ribonucleoprotein H1 (H)	HNRNPH1
Bt.5143.1.A1_at	poly-U binding splicing factor 60KDa	PUF60
Bt.1258.1.S1_at	DEAH (Asp-Glu-Ala-His) box polypeptide 8	DHX8
Bt.3626.1.S1_at	ribosomal protein S11	RPS11
Bt.18039.1.S1_at	---	---
Bt.12870.1.S1_at	membrane protein, palmitoylated 1, 55kDa	MPP1
Bt.8421.2.S1_at	---	---
Bt.3047.1.S1_at	transmembrane emp24 protein transport domain containing 3	TMED3
Bt.21443.1.S1_at	Trafficking protein, kinesin binding 1	TRAK1
Bt.22101.1.A1_at	---	---
Bt.298.1.S1_at	NADH dehydrogenase (ubiquinone) 1 alpha subcomplex, 12	NDUFA12
Bt.5282.1.S1_at	polymerase (DNA directed), delta 2, regulatory subunit 50kDa	POLD2
Bt.12743.1.A1_at	ATP-binding cassette, sub-family D (ALD), member 4	ABCD4
Bt.28318.1.A1_at	---	---
Bt.5717.1.S1_at	chromosome 6 open reading frame 115 ortholog	C9H6ORF115
Bt.13706.1.A1_at	COMM domain containing 10	COMMD10
Bt.22570.2.A1_at	Proteasome (prosome, macropain) 26S subunit, ATPase, 6	PSMC6
Bt.24132.1.S1_at	interferon responsive gene 15	IFRG15
Bt.8400.1.A1_at	thymocyte selection-associated high mobility group box	TOX
Bt.7586.1.S1_at	RFNG O-fucosylpeptide 3-beta-N-acetylglucosaminyltransferase	RFNG
Bt.6966.1.S1_at	---	---
Bt.13353.1.A1_at	vezatin, adherens junctions transmembrane protein	VEZT
Bt.1277.1.S1_a_at	Jumonji, AT rich interactive domain 1C	JARID1C
Bt.28325.1.S1_at	---	---
Bt.648.1.A1_at	---	---
Bt.783.1.S1_at	aldehyde oxidase 1	AOX1
Bt.7168.1.S1_at	Collagen, type XXVII, alpha 1	COL27A1
Bt.26562.1.S1_at	coiled-coil domain containing 86	CCDC86
Bt.28679.1.A1_at	Similar to KIAA0645 protein	LOC521542
Bt.22079.1.A1_at	---	---
Bt.11093.1.S1_at	echinoderm microtubule associated protein like 4	EML4
Bt.24468.1.S1_at	---	---
Bt.24572.1.S1_at	tubulin, gamma complex associated protein 2	TUBGCP2
Bt.9414.1.S1_at	similar to carbamoylphosphate synthetase 2/aspartate transcarbamylase/dihydroorotase	LOC504261
Bt.13324.1.S1_a_at	isocitrate dehydrogenase 1 (NADP+), soluble	IDH1
Bt.26928.1.S1_at	---	---
Bt.13217.1.S1_at	MYG1 protein	C12orf10
Bt.1214.1.S1_at	signal sequence receptor, alpha	SSR1
Bt.16297.1.S1_at	claudin domain containing 1	CLDND1
Bt.12147.1.S1_at	---	---
Bt.4393.1.S1_at	WD repeat domain 45	WDR45
Bt.16727.1.A1_at	ceroid-lipofuscinosis, neuronal 8 (epilepsy, progressive with mental retardation)	CLN8
Bt.23258.1.S1_at	DEAD (Asp-Glu-Ala-Asp) box polypeptide 47	DDX47
Bt.24270.1.S1_at	heat shock 60kDa protein 1 (chaperonin)	HSPD1
Bt.15436.1.S1_s_at	ribosomal protein L10	RPL10
Bt.2582.1.S1_at	UDP-N-acetyl-alpha-D-galactosamine:polypeptide N-acetylgalactosaminyltransferase 1 (GalNAc-T1)	GALNT1
Bt.3158.1.S1_at	Bromodomain containing 8	BRD8
Bt.23007.1.A1_at	Sorcin	SRI
Bt.3543.1.S1_at	glutaredoxin 3	GLRX3
Bt.9092.1.S1_at	polymerase (RNA) II (DNA directed) polypeptide G	POLR2G
Bt.14158.2.S1_at	cullin 5	CUL5
Bt.4475.1.S1_at	NADH dehydrogenase (ubiquinone) Fe-S protein 2, 49kDa (NADH-coenzyme Q reductase)	NDUFS2
Bt.18415.1.A1_at	FtsJ methyltransferase domain containing 1	FTSJD1
Bt.833.1.A1_at	anaphase promoting complex subunit 5	ANAPC5
Bt.4104.1.S1_at	histone acetyltransferase 1	HAT1
Bt.11448.1.S1_at	prothymosin, alpha (gene sequence 28)	PTMA
Bt.20542.1.S1_at	jun B proto-oncogene	JUNB
Bt.26183.1.A1_at	---	---
Bt.23510.2.A1_at	lysophospholipase II	LYPLA2
Bt.4985.1.S1_at	mitochondrial ribosomal protein L23	MRPL23
Bt.20338.1.S1_at	region containing DPH1 and OVCA2 /// candidate tumor suppressor in ovarian cancer 2	DPH1-OVCA2 /// OVCA2
Bt.1986.1.S1_at	cystatin B (stefin B)	CSTB
Bt.2510.1.A1_at	splicing factor, arginine/serine-rich 5	SFRS5
Bt.1684.1.S1_at	egl nine homolog 1 (C. elegans)	EGLN1
Bt.20929.2.A1_at	H1 histone family, member 0	H1F0
Bt.8073.1.S1_at	microtubule-associated protein 1 light chain 3 alpha	MAP1LC3A
Bt.3117.1.S1_at	NADH dehydrogenase (ubiquinone) 1 beta subcomplex, 9, 22kDa	NDUFB9
Bt.11050.2.S1_at	F-box and WD repeat domain containing 12	FBXW12
Bt.12453.1.A1_at	---	---
Bt.19721.1.S1_at	proteasome (prosome, macropain) 26S subunit, non-ATPase, 10	PSMD10
Bt.20582.1.S1_at	---	---
Bt.21800.1.S1_at	SEC24 related gene family, member D (S. cerevisiae)	SEC24D
Bt.7495.1.S1_at	heparan-alpha-glucosaminide N-acetyltransferase	HGSNAT
Bt.27484.1.A1_at	---	---
Bt.1452.2.A1_at	---	---
Bt.10951.1.S1_at	coiled-coil domain containing 51	CCDC51
Bt.4634.2.S1_a_at	ribonuclease, RNase K	RNASEK
Bt.25615.1.A1_at	similar to Tubulin polyglutamylase complex subunit 1 (PGs1)	LOC505683
Bt.24292.1.S1_at	---	---
Bt.1874.1.S1_at	ribosomal protein S5	RPS5
Bt.21492.1.S1_at	chromatin modifying protein 4A	CHMP4A
Bt.23372.1.S1_a_at	ribosomal protein L17	RPL17
Bt.2131.1.S1_at	CTD (carboxy-terminal domain, RNA polymerase II, polypeptide A) small phosphatase 2	CTDSP2
Bt.2882.1.A1_at	centrin 4	CETN4
Bt.7444.1.S1_at	ring-box 1	RBX1
Bt.11617.1.A1_at	praja 1	PJA1
Bt.26828.1.S1_at	centlein, centrosomal protein	CNTLN
Bt.615.1.S1_at	monocyte to macrophage differentiation-associated	MMD
Bt.13505.1.S1_at	glucose phosphate isomerase	GPI
Bt.22054.1.S1_at	chromosome 20 open reading frame 7 ortholog	C13H20ORF7
Bt.4725.1.S1_at	B-cell translocation gene 1, anti-proliferative	BTG1
Bt.29929.1.S1_at	---	---
Bt.9095.1.S1_at	hydroxysteroid (17-beta) dehydrogenase 4	HSD17B4
Bt.11631.2.S1_at	Influenza virus NS1A binding protein	IVNS1ABP
Bt.19227.2.A1_at	---	---
Bt.20535.1.S1_at	RD RNA binding protein	RDBP
Bt.3229.1.S1_at	hyaluronan and proteoglycan link protein 3	HAPLN3
Bt.11263.2.S1_at	---	---
Bt.7078.1.S2_at	thioredoxin domain containing 5	TXNDC5
Bt.25433.1.S1_at	C1GALT1-specific chaperone 1	C1GALT1C1
Bt.3049.1.A1_at	X-ray repair complementing defective repair in Chinese hamster cells 5 (double-strand-break rejoining)	XRCC5
Bt.22027.1.A1_at	ATP-binding cassette, sub-family B (MDR/TAP), member 8	ABCB8
Bt.3724.1.S1_at	---	---
Bt.26479.1.S1_at	Rabaptin, RAB GTPase binding effector protein 1	RABEP1
Bt.14129.1.S1_at	Lactamase, beta 2	LACTB2
Bt.19938.1.A1_at	Sp3 transcription factor	SP3
Bt.29325.1.S1_at	EIF4GI protein	EIF4GI
Bt.7980.1.S1_at	LIM and SH3 protein 1 /// similar to LIM and SH3 protein 1	LASP1 /// LOC787753
Bt.28419.1.S1_at	CDGSH iron sulfur domain 2	CISD2
Bt.22615.2.A1_a_at	Protein-L-isoaspartate (D-aspartate) O-methyltransferase	PCMT1
Bt.12424.1.S1_at	peroxisomal biogenesis factor 19	PEX19
Bt.18131.1.A1_at	---	---
Bt.13981.2.A1_a_at	---	---
Bt.14236.1.A1_at	---	---
Bt.5384.1.S1_at	U2 small nuclear RNA auxiliary factor 1-like 4	U2AF1L4
Bt.23684.1.A1_at	---	---
Bt.19567.1.A1_at	---	---
Bt.21327.1.S1_at	similar to Strumpellin	LOC508040
Bt.26416.1.A1_at	---	---
Bt.11466.1.A1_at	---	---
Bt.2232.1.S1_at	---	---
Bt.14566.1.A1_at	G protein-coupled receptor 116	GPR116
Bt.15839.1.S1_at	---	---
Bt.12142.1.S1_at	---	---
Bt.8482.1.A1_at	---	---
Bt.12340.1.S1_at	proteasome (prosome, macropain) 26S subunit, ATPase, 1	PSMC1
Bt.4500.1.S1_at	---	---
Bt.6623.1.A1_at	---	---
Bt.16125.2.S1_at	ring finger protein, transmembrane 1	RNFT1
Bt.58.1.S1_at	NADH dehydrogenase (ubiquinone) Fe-S protein 4, 18kDa (NADH-coenzyme Q reductase)	NDUFS4
Bt.442.1.S1_at	ATP synthase, H+ transporting, mitochondrial F1 complex, O subunit	ATP5O
Bt.21064.2.S1_at	squamous cell carcinoma antigen recognized by T cells	SART1
Bt.28850.1.S1_at	---	---
Bt.27129.1.S1_at	Solute carrier family 39 (zinc transporter), member 9	SLC39A9
Bt.16546.1.S1_at	---	---
Bt.14624.1.A1_at	proteasome (prosome, macropain) 26S subunit, non-ATPase, 14	PSMD14
Bt.13376.1.S1_at	dehydrogenase/reductase (SDR family) member 1	DHRS1
Bt.6357.1.S1_at	serine carboxypeptidase 1	SCPEP1
Bt.7434.1.S1_at	tumor protein p63 regulated 1-like	TPRG1L
Bt.20236.1.S1_at	ADAMTS-like 4	ADAMTSL4
Bt.26573.2.S1_at	lysophosphatidylcholine acyltransferase 3	LPCAT3
Bt.2147.1.S1_at	---	---
Bt.12831.1.S1_at	ribosomal protein S29	RPS29
Bt.4468.1.S1_at	dynactin 1 (p150, glued homolog, Drosophila)	DCTN1
Bt.4177.3.A1_at	Similar to KIAA1568 protein	LOC781194
Bt.7856.1.S1_at	branched chain ketoacid dehydrogenase kinase	BCKDK
Bt.5269.2.S1_at	beta-2-microglobulin	B2M
Bt.8163.1.S1_at	zinc finger CCCH-type containing 11A	ZC3H11A
Bt.16695.2.A1_at	---	---
Bt.14228.1.S1_at	ribosomal protein L36	RPL36
Bt.9066.1.S1_at	hypothetical LOC507340	LOC507340
Bt.23179.1.S2_at	heat shock 90kD protein 1, alpha	HSPCA
Bt.22842.2.S1_at	vesicle amine transport protein 1 homolog (T. californica)	VAT1
Bt.27863.1.S1_at	RNA polymerase II, subunit 5-mediating protein	RMP
Bt.15860.1.S1_at	zinc finger protein 238	ZNF238
Bt.17925.1.A1_at	Hypothetical protein LOC787639	LOC787639
Bt.11832.2.A1_at	---	---
Bt.4986.1.S1_at	ORM1-like 2 (S. cerevisiae)	ORMDL2
Bt.7915.1.S1_at	malate dehydrogenase 2, NAD (mitochondrial)	MDH2
Bt.11306.1.S1_at	TAF11 RNA polymerase II, TATA box binding protein (TBP)-associated factor, 28kDa	TAF11
Bt.6793.1.S1_at	ubiquitin-conjugating enzyme E2W (putative)	UBE2W
Bt.4477.1.S1_at	Chromosome 2 open reading frame 24 ortholog	C2H2orf24
Bt.8485.1.A1_at	par-3 partitioning defective 3 homolog (C. elegans)	PARD3
Bt.20437.1.S1_at	RuvB-like 1 (E. coli)	RUVBL1
Bt.15773.1.S1_at	Rho GTPase activating protein 1	ARHGAP1
Bt.24221.1.S1_at	---	---
Bt.4014.1.S1_s_at	glucosidase, alpha; neutral AB	GANAB
Bt.21670.1.A1_at	5-azacytidine induced 2	AZI2
Bt.4195.1.S1_at	glycine cleavage system protein H (aminomethyl carrier)	GCSH
Bt.25077.1.S1_at	---	---
Bt.4077.1.S1_at	cleavage and polyadenylation specific factor 2, 100kDa	CPSF2
Bt.23268.1.S1_at	Niemann-Pick disease, type C2	NPC2
Bt.16078.1.A1_s_at	---	---
Bt.24325.1.A1_at	---	---
Bt.5502.1.A1_at	---	---
Bt.22362.2.S1_at	SH3-domain kinase binding protein 1	SH3KBP1
Bt.7083.1.S1_at	zinc finger protein 527	ZNF527
Bt.22498.1.A1_at	---	---
Bt.7763.1.S1_at	transducin-like enhancer of split 3 (E(sp1) homolog, Drosophila)	TLE3
Bt.23635.1.S1_at	---	---
Bt.16079.1.S1_at	reticulon 3	RTN3
Bt.27149.1.S1_at	family with sequence similarity 92, member A1	FAM92A1
Bt.673.1.S1_at	---	---
Bt.18643.1.A1_a_at	---	---
Bt.723.1.S1_at	---	---
Bt.935.1.A1_at	solute carrier family 35, member A4	SLC35A4
Bt.10609.2.A1_at	Cytochrome P450, family 20, subfamily A, polypeptide 1	CYP20A1
Bt.19726.1.S1_at	---	---
Bt.21447.1.A1_at	IKK interacting protein	IKIP
Bt.17730.1.A1_at	---	---
Bt.10303.1.S1_at	carbohydrate (N-acetylgalactosamine 4-0) sulfotransferase 14	CHST14
Bt.1226.1.S1_a_at	ribosomal protein L28	RPL28
Bt.745.1.S1_at	family with sequence similarity 96, member A	FAM96A
Bt.4311.1.S1_at	guanine nucleotide binding protein (G protein), alpha inhibiting activity polypeptide 2	GNAI2
Bt.11389.1.S1_at	cyclin I	CCNI
Bt.29895.1.S1_at	---	---
Bt.14075.1.S1_at	Hypothetical protein LOC788978	LOC788978
Bt.7052.1.S1_at	ribosomal protein L5	RPL5
[truncated: 7,081 more rows]
