# Supplementary material for: Transcriptome dynamics and molecular cross-talk between bovine oocyte and its companion cumulus cells
Source: BMC Genomics. 2011 Jan 24;12:57. doi: 10.1186/1471-2164-12-57 (PMC3045333; doi:10.1186/1471-2164-12-57)
Supplement: Additional file 8 — List of transcripts that are expressed only in MII oocytes. [file 1471-2164-12-57-S8.XLS]

## Sheet: Tabelle1
		Transcripts that are differentially expressed between germinal vesicle oocytes and their companion cumulus cells
Probe.Set.ID	Gene.Title	Gene.Symbol	Unigene.Cluster.Type	logFC	P.Value	adj.P.Val
Bt.511.1.S1_at	zona pellucida glycoprotein 3 (sperm receptor)	ZP3	full length	11.5294	4.99e-14	2.09e-12
Bt.25355.1.A1_at	NLR family, pyrin domain containing 5	NLRP5	full length	11.3481	6.76e-12	1.15e-10
Bt.7207.1.S1_at	zona pellucida glycoprotein 4	ZP4	full length	11.2677	4.14e-07	1.76e-06
Bt.25374.1.A1_at	similar to karyopherin alpha 2 (RAG cohort 1, importin alpha 1)	LOC789280	---	11.1321	2.44e-05	7.73e-05
Bt.26882.1.A1_at	chromosome 11 open reading frame 16	C11orf16	full length	10.7397	2.65e-12	5.39e-11
Bt.27030.1.S1_at	RNA binding motif protein 35A	RBM35A	---	10.6453	3.07e-07	1.34e-06
Bt.7783.1.S1_a_at	immunoglobulin heavy constant mu	IGHM	full length	10.4898	1.23e-15	1.06e-13
Bt.29214.1.A1_at	insulin-like growth factor 2 mRNA binding protein 3	IGF2BP3	---	10.3978	6.29e-07	2.58e-06
Bt.28191.1.S1_at	---	---	est	10.3417	1.88e-10	1.93e-09
Bt.7208.1.S1_at	zona pellucida glycoprotein 2 (sperm receptor)	ZP2	full length	10.3386	4.76e-05	0.000144186
Bt.26983.1.S1_at	caspase 1, apoptosis-related cysteine peptidase (interleukin 1, beta, convertase)	CASP1	---	10.3231	1.82e-13	6.05e-12
Bt.9569.1.S1_at	tumor-associated calcium signal transducer 1	TACSTD1	full length	10.3147	2.63e-08	1.45e-07
Bt.18673.1.A1_at	---	---	est	10.2971	3.4e-16	3.49e-14
Bt.16624.1.A1_at	Similar to Family with sequence similarity 81, member A	LOC538402	---	10.2654	3.97e-09	2.73e-08
Bt.27324.1.A1_at	cyclin M2	CNNM2	---	10.2272	1.73e-10	1.81e-09
Bt.28572.1.S1_at	---	---	est	10.1043	1.95e-07	8.89e-07
Bt.10952.1.A1_at	similar to transducin-like enhancer of split 6 (E(sp1) homolog, Drosophila)	LOC783914	---	10.0994	5.88e-10	5.18e-09
Bt.27156.1.A1_s_at	---	---	est	10.0812	1.03e-14	5.88e-13
Bt.26472.1.A1_at	V-mos Moloney murine sarcoma viral oncogene homolog	MOS	---	9.90653	9.03e-09	5.62e-08
Bt.14100.1.S1_at	olfactomedin 4	OLFM4	---	9.76176	1.39e-18	6.34e-16
Bt.22735.1.S1_at	synaptotagmin-like 2	SYTL2	full length	9.75768	8.28e-08	4.1e-07
Bt.18080.3.A1_at	Similar to TESC protein	LOC509794	---	9.70873	2.14e-08	1.2e-07
Bt.20951.1.A1_at	Transmembrane protein 163	TMEM163	full length	9.70597	8.35e-10	6.97e-09
Bt.13650.1.S1_at	similar to Myosin-Vb	LOC514078	---	9.66461	1.22e-18	5.88e-16
Bt.13778.1.A1_at	---	---	est	9.64306	3.69e-09	2.56e-08
Bt.580.1.S1_at	neurofilament, light polypeptide 68kDa	NEFL	full length	9.64146	1.82e-14	9.33e-13
Bt.25544.1.A1_at	tectorin beta	TECTB	full length	9.55197	3.49e-07	1.51e-06
Bt.2046.1.S1_at	sushi-repeat-containing protein, X-linked	SRPX	full length	9.49952	6.95e-08	3.5e-07
Bt.2771.1.A1_at	seizure related 6 homolog (mouse)	SEZ6	full length	9.48404	2.46e-18	1.01e-15
Bt.19642.1.A1_at	---	---	est	9.48014	2.63e-12	5.36e-11
Bt.14014.1.S1_at	---	---	---	9.44994	0.000124863	0.000356533
Bt.16487.1.S1_at	claudin 10	CLDN10	full length	9.43799	5.99e-15	3.8e-13
Bt.7047.1.S1_at	growth differentiation factor 9	GDF9	full length	9.41245	7.52e-11	8.85e-10
Bt.444.1.S1_at	phosphodiesterase 6C, cGMP-specific, cone, alpha prime	PDE6C	full length	9.30317	2.99e-15	2.12e-13
Bt.27163.1.A1_at	Hypothetical protein LOC784144	LOC784144	---	9.29255	1.98e-10	2.02e-09
Bt.27202.1.A1_at	sclerostin domain containing 1	SOSTDC1	full length	9.25449	1.73e-12	3.81e-11
Bt.4732.1.S1_at	aldehyde dehydrogenase 1 family, member A1	ALDH1A1	full length	9.24749	1.21e-10	1.33e-09
Bt.13619.1.A1_at	---	---	---	9.24497	1.65e-09	1.26e-08
Bt.16721.1.A1_at	---	---	est	9.20059	2.54e-10	2.5e-09
Bt.28068.1.S1_at	---	---	est	9.17255	9.31e-12	1.5e-10
Bt.1907.1.S1_at	hypothetical LOC614490	LOC614490	---	9.16818	6.06e-16	5.69e-14
Bt.26612.2.S1_at	regulator of G-protein signaling 16	RGS16	full length	9.15583	2.01e-05	6.44e-05
Bt.15675.1.S1_at	ADAM metallopeptidase with thrombospondin type 1 motif, 4	ADAMTS4	full length	9.127	1.28e-08	7.67e-08
Bt.13495.1.S1_at	---	---	est	9.10846	3.65e-11	4.85e-10
Bt.24501.1.A1_at	ALX homeobox 1	ALX1	---	9.0629	2.26e-15	1.73e-13
Bt.16263.1.A1_s_at	---	---	est	9.05233	2.2e-10	2.21e-09
Bt.26356.1.A1_at	glutamate decarboxylase 1 (brain, 67kDa)	GAD1	full length	9.03968	1.03e-16	1.42e-14
Bt.17468.1.A1_at	---	---	est	9.0233	2.71e-13	8.28e-12
Bt.12714.1.A1_at	Hypothetical protein LOC540918	LOC540918	full length	9.01445	6.27e-14	2.53e-12
Bt.3892.1.S1_at	neural precursor cell expressed, developmentally down-regulated 4-like	NEDD4L	---	8.97461	1.06e-11	1.68e-10
Bt.27920.1.A1_at	hematopoietically expressed homeobox	HHEX	full length	8.9504	1.66e-09	1.27e-08
Bt.22013.1.S1_at	Protein kinase C, eta	PRKCH	full length	8.94756	9.23e-11	1.05e-09
Bt.28192.2.S1_at	interferon regulatory factor 6	IRF6	full length	8.9385	1.64e-19	1.23e-16
Bt.102.1.S1_at	myogenic factor 5	MYF5	full length	8.93468	3.68e-08	1.97e-07
Bt.17872.1.A1_at	---	---	est	8.92871	2.73e-14	1.28e-12
Bt.19757.1.A1_at	---	---	est	8.92695	1.93e-20	2.45e-17
Bt.193.1.S1_at	mannosyl (alpha-1,3-)-glycoprotein beta-1,4-N-acetylglucosaminyltransferase, isozyme A	MGAT4A	full length	8.91879	2.39e-17	4.85e-15
Bt.2385.1.S1_at	---	---	est	8.89766	1.42e-13	4.95e-12
Bt.15942.1.A1_at	sushi domain containing 3	SUSD3	---	8.89259	7.82e-17	1.16e-14
Bt.16087.1.S1_at	nidogen 2 (osteonidogen)	NID2	full length	8.8502	1.49e-12	3.4e-11
Bt.4709.1.S1_at	steroidogenic acute regulatory protein	STAR	full length	8.84518	5.9e-10	5.19e-09
Bt.27571.1.A1_at	Gametocyte specific factor 1	GTSF1	full length	8.83874	8.18e-12	1.34e-10
Bt.26160.1.A1_s_at	maelstrom homolog (Drosophila)	MAEL	full length	8.8359	4.21e-13	1.21e-11
Bt.11579.1.A1_at	DEAD (Asp-Glu-Ala-Asp) box polypeptide 25	DDX25	full length	8.83454	2.08e-08	1.17e-07
Bt.21546.1.S1_at	similar to ATPase, Class II, type 9A	LOC516579	---	8.82274	8.69e-15	5.13e-13
Bt.23998.1.A1_a_at	cut-like homeobox 2	CUX2	---	8.81424	1.71e-14	8.81e-13
Bt.22435.1.S1_at	chromosome 11 open reading frame 75 ortholog /// similar to MGC133535 protein	C29H11orf75 /// LOC786469	full length	8.76406	5.14e-10	4.62e-09
Bt.16979.3.S1_at	---	---	est	8.7232	3.74e-16	3.77e-14
Bt.15246.1.S1_at	hypothetical LOC507942	MGC152281	full length	8.72057	1.39e-11	2.14e-10
Bt.4461.1.S1_at	creatine kinase, mitochondrial 1 (ubiquitous)	CKMT1	full length	8.719	2.04e-13	6.59e-12
Bt.25669.1.S1_at	Mucolipin 2	MCOLN2	---	8.7152	3.7e-14	1.63e-12
Bt.17354.1.A1_at	armadillo repeat containing 2	ARMC2	full length	8.71198	1.41e-08	8.32e-08
Bt.16291.1.A1_at	testis expressed 12	TEX12	full length	8.69157	5.55e-08	2.86e-07
Bt.4110.1.S1_at	histamine receptor H1	HRH1	full length	8.68195	7.82e-14	3.06e-12
Bt.26222.1.A1_at	similar to growth differentiation factor 3 /// similar to growth differentiation factor 3	LOC504995 /// LOC786521	---	8.67564	4.7e-15	3.08e-13
Bt.17771.1.S1_at	zinc finger, FYVE domain containing 1	ZFYVE1	---	8.67409	2.84e-09	2.04e-08
Bt.19301.1.A1_at	---	---	est	8.65568	6.05e-07	2.49e-06
Bt.17609.1.A1_at	oxoglutarate dehydrogenase-like	OGDHL	---	8.62593	2.49e-14	1.19e-12
Bt.17096.2.A1_at	synaptonemal complex protein 3	SYCP3	full length	8.57461	1.02e-06	4.02e-06
Bt.8371.1.S1_at	---	---	est	8.53655	6.03e-13	1.62e-11
Bt.3362.1.S1_at	periplakin	PPL	---	8.53347	2.65e-13	8.12e-12
Bt.24933.1.S1_at	retinoic acid receptor responder (tazarotene induced) 1	RARRES1	full length	8.51026	5.11e-14	2.13e-12
Bt.23550.1.S1_at	diacylglycerol O-acyltransferase homolog 2 (mouse)	DGAT2	full length	8.50594	7.69e-09	4.87e-08
Bt.8619.1.S1_at	SH3-domain binding protein 5 (BTK-associated)	SH3BP5	---	8.49874	1.34e-12	3.14e-11
Bt.21116.1.S1_at	selenium binding protein 1	SELENBP1	full length	8.49717	5.14e-11	6.44e-10
Bt.27209.1.A1_at	---	---	est	8.48809	2.22e-09	1.64e-08
Bt.20134.1.S1_at	carboxypeptidase N, polypeptide 1	CPN1	full length	8.45608	1.22e-16	1.66e-14
Bt.16166.1.A1_at	---	---	est	8.45467	1.61e-13	5.48e-12
Bt.7446.1.S1_at	similar to SUMO/sentrin specific peptidase family member 8	LOC513300	---	8.4081	3.47e-10	3.28e-09
Bt.8592.1.S1_a_at	poly(A) binding protein, cytoplasmic 1-like	PABPC1L	---	8.39988	5.6e-12	9.93e-11
Bt.2157.1.S1_a_at	retinitis pigmentosa GTPase regulator interacting protein 1	RPGRIP1	full length	8.38599	1.58e-14	8.26e-13
Bt.7524.1.A1_at	SIX homeobox 3	SIX3	---	8.38389	5.16e-19	3.27e-16
Bt.5861.1.S1_at	CD200 molecule	CD200	full length	8.37518	8.04e-13	2.05e-11
Bt.13219.1.S1_at	hexamthylene bis-acetamide inducible 2	HEXIM2	full length	8.34885	2.26e-13	7.16e-12
Bt.16876.1.A1_at	---	---	est	8.30769	7.04e-13	1.84e-11
Bt.26950.1.A1_at	solute carrier family 39 (zinc transporter), member 12	SLC39A12	full length	8.30117	7.19e-12	1.21e-10
Bt.16523.1.A1_at	Cell adhesion molecule with homology to L1CAM (close homolog of L1)	CHL1	---	8.30069	3.58e-12	6.91e-11
Bt.23276.2.S1_at	similar to Absent in melanoma 1 protein	LOC526200	---	8.28743	3.01e-13	9.09e-12
Bt.5892.1.S1_at	Chromosome 6 open reading frame 25	C6orf25	full length	8.2853	2.59e-12	5.29e-11
Bt.13868.1.S1_at	occludin	OCLN	full length	8.28517	9.19e-06	3.09e-05
Bt.24549.1.A1_at	transketolase-like 1	TKTL1	full length	8.27829	1.03e-17	2.89e-15
Bt.22768.1.A1_at	Similar to polydom	LOC781282	---	8.22906	6.96e-15	4.26e-13
Bt.16671.1.A1_at	---	---	---	8.21337	3.32e-15	2.31e-13
Bt.27168.1.A1_a_at	---	---	est	8.21109	1.68e-14	8.69e-13
Bt.16926.1.A1_at	---	---	---	8.17381	3.94e-08	2.09e-07
Bt.28098.1.S1_at	adhesion molecule, interacts with CXADR antigen 1	AMICA1	full length	8.17189	3.88e-13	1.13e-11
Bt.6125.1.S1_at	jagged 1 (Alagille syndrome)	JAG1	---	8.16898	1.83e-13	6.06e-12
Bt.5056.2.A1_at	EGF-containing fibulin-like extracellular matrix protein 1	EFEMP1	full length	8.16779	6.94e-17	1.05e-14
Bt.17278.1.A1_at	branched chain aminotransferase 1, cytosolic	BCAT1	full length	8.15284	6.69e-14	2.68e-12
Bt.4390.1.S1_at	TEK tyrosine kinase, endothelial	TEK	full length	8.14656	4.86e-13	1.36e-11
Bt.28987.1.S1_at	---	---	est	8.11854	1.89e-18	7.84e-16
Bt.6858.1.S1_at	RasGEF domain family, member 1A	RASGEF1A	full length	8.09592	2.08e-13	6.69e-12
Bt.22642.1.A1_at	diacylglycerol kinase, iota	DGKI	---	8.08949	9.48e-13	2.34e-11
Bt.4795.1.S1_at	solute carrier family 6 (neurotransmitter transporter, serotonin), member 4	SLC6A4	full length	8.08223	7.12e-14	2.83e-12
Bt.1694.1.S1_at	tumor-associated calcium signal transducer 2	TACSTD2	---	8.07669	3.19e-13	9.59e-12
Bt.26594.1.S1_at	---	---	est	8.06983	3.95e-10	3.66e-09
Bt.25530.1.A1_at	FERM domain containing 5	FRMD5	---	8.06362	2.12e-15	1.64e-13
Bt.22954.1.S1_at	bone morphogenetic protein 15	BMP15	full length	8.01794	1.68e-12	3.73e-11
Bt.17332.3.A1_at	Similar to mineralocorticoid receptor	LOC613833	---	8.00169	7.65e-10	6.48e-09
Bt.20823.1.A1_at	---	---	est	7.99089	5.87e-12	1.03e-10
Bt.3313.1.A1_at	Rho GTPase activating protein 24	ARHGAP24	full length	7.9837	1.84e-14	9.39e-13
Bt.11525.1.S1_a_at	RNA binding protein with multiple splicing	RBPMS	full length	7.9697	1.64e-12	3.67e-11
Bt.11641.1.S1_at	thrombospondin 4	THBS4	full length	7.96533	7.08e-12	1.19e-10
Bt.13326.1.S1_at	growth arrest-specific 7	GAS7	full length	7.95735	1.9e-15	1.5e-13
Bt.10106.1.S1_at	---	---	est	7.95324	2.67e-15	1.98e-13
Bt.4404.1.A1_at	protease, serine, 2 (trypsin 2)	PRSS2	full length	7.9351	6.43e-11	7.74e-10
Bt.27747.1.A1_at	Tudor and KH domain containing	TDRKH	full length	7.9246	5.72e-15	3.65e-13
Bt.21847.1.A1_at	---	---	est	7.91697	2.51e-13	7.78e-12
Bt.24692.1.S1_at	---	---	est	7.91114	2.34e-12	4.87e-11
Bt.992.1.A1_at	---	---	est	7.89927	1.31e-14	7.15e-13
Bt.9416.1.S1_at	microtubule associated monoxygenase, calponin and LIM domain containing 1	MICAL1	full length	7.88778	4.85e-13	1.36e-11
Bt.3566.1.A1_at	---	---	est	7.88198	6.14e-13	1.64e-11
Bt.16897.1.A1_at	---	---	est	7.86398	1.82e-12	3.97e-11
Bt.18566.1.A1_at	similar to hCG27535	LOC539805	---	7.82704	1.33e-12	3.12e-11
Bt.26915.2.S1_at	---	---	est	7.82689	3e-16	3.17e-14
Bt.27582.1.S1_at	---	---	---	7.80356	7.08e-13	1.85e-11
Bt.28443.1.S1_at	Microtubule associated monoxygenase, calponin and LIM domain containing 2	MICAL2	---	7.79949	3.51e-12	6.77e-11
Bt.17048.3.A1_a_at	spermatogenesis associated, serine-rich 1	SPATS1	---	7.79324	8.19e-13	2.08e-11
Bt.10144.1.A1_s_at	T-cell lymphoma invasion and metastasis 1	TIAM1	full length	7.73439	1.02e-12	2.5e-11
Bt.17191.1.A1_at	---	---	est	7.73193	6.28e-11	7.62e-10
Bt.19251.2.A1_at	---	---	est	7.72484	6.85e-15	4.24e-13
Bt.2215.1.S1_at	SH3-domain GRB2-like 2	SH3GL2	full length	7.71641	2.84e-16	3.08e-14
Bt.17542.1.S1_at	---	---	est	7.71584	3.09e-11	4.2e-10
Bt.26923.1.S1_at	similar to Kinesin-like protein KIF24	KIF24	---	7.71152	6.49e-13	1.72e-11
Bt.9602.1.S1_at	death associated protein-like 1	DAPL1	full length	7.69264	3.86e-12	7.32e-11
Bt.27446.1.A1_at	---	---	est	7.68009	3.29e-18	1.28e-15
Bt.17967.1.A1_at	---	---	est	7.67511	1.75e-12	3.85e-11
Bt.4329.1.S1_at	supervillin	SVIL	full length	7.67	4.95e-12	8.96e-11
Bt.19616.1.A1_at	SIX homeobox 1	SIX1	---	7.6684	9.14e-14	3.44e-12
Bt.27161.1.A1_at	hypothetical LOC540268	LOC540268	---	7.66543	3.89e-07	1.67e-06
Bt.3195.1.S1_at	solute carrier family 7 (cationic amino acid transporter, y+ system), member 9	SLC7A9	full length	7.65278	1.38e-11	2.13e-10
Bt.28566.1.S1_at	---	---	est	7.64641	5.11e-14	2.13e-12
Bt.23669.1.A1_at	---	---	est	7.64316	1.04e-18	5.36e-16
Bt.1522.1.A1_at	similar to Putative hexokinase HKDC1 (Hexokinase domain-containing protein 1)	LOC614824	---	7.63565	3.23e-17	6.13e-15
Bt.27123.1.A1_at	ecotropic viral integration site 1	EVI1	---	7.63194	1.35e-13	4.73e-12
Bt.18568.1.A1_at	Rap GTPase interactor	RADIL	full length	7.63159	7.58e-11	8.89e-10
Bt.968.1.S1_at	histidine ammonia-lyase	HAL	full length	7.58723	2.3e-17	4.69e-15
Bt.25578.1.A1_at	---	---	est	7.54471	2.48e-20	2.85e-17
Bt.21534.3.S1_a_at	similar to Cullin-associated NEDD8-dissociated protein 2 (Cullin-associated and neddylation-dissociated protein 2) (p120 CAND2)	LOC533826	---	7.53443	7.99e-14	3.1e-12
Bt.21044.1.A1_at	---	---	---	7.52906	1.25e-07	5.94e-07
Bt.12744.1.S1_at	ATPase, Ca++ transporting, type 2C, member 2	ATP2C2	---	7.52759	3.43e-09	2.4e-08
Bt.9170.1.A1_at	---	---	est	7.52201	2.14e-13	6.88e-12
Bt.21163.1.S1_at	similar to kinesin family member C3	LOC539231	---	7.51044	8.56e-09	5.36e-08
Bt.26792.1.S1_at	RAS guanyl releasing protein 2 (calcium and DAG-regulated)	RASGRP2	full length	7.48671	8.22e-15	4.89e-13
Bt.25580.1.A1_at	---	---	est	7.46423	5.99e-13	1.61e-11
Bt.27393.1.A1_at	hypothetical protein C10orf132	C10orf132	full length	7.45704	4.76e-10	4.32e-09
Bt.11420.1.A1_at	procollagen-proline, 2-oxoglutarate 4-dioxygenase (proline 4-hydroxylase), alpha polypeptide III	P4HA3	full length	7.45501	1.2e-14	6.66e-13
Bt.4357.1.S1_at	tetraspanin 7	TSPAN7	full length	7.44666	1.76e-13	5.89e-12
Bt.13026.1.S1_at	nuclear receptor subfamily 0, group B, member 1	NR0B1	---	7.44135	2.75e-14	1.29e-12
Bt.11920.1.A1_at	Similar to neuregulin 2	LOC783452	---	7.43469	1.42e-14	7.67e-13
Bt.11303.1.A1_at	ecto-NOX disulfide-thiol exchanger 1	ENOX1	---	7.43387	2.94e-16	3.13e-14
Bt.21471.1.S1_at	ABI gene family, member 3 (NESH) binding protein	ABI3BP	full length	7.42983	1.42e-11	2.17e-10
Bt.20905.1.S1_at	zeta-chain (TCR) associated protein kinase 70kDa	ZAP70	---	7.41281	8.67e-13	2.18e-11
Bt.7111.1.S1_at	myelin protein zero-like 3	MPZL3	full length	7.39986	1.52e-11	2.29e-10
Bt.6250.1.S1_at	---	---	est	7.3973	5.89e-13	1.59e-11
Bt.8319.1.S1_at	mitochondrial tumor suppressor 1	MTUS1	full length	7.39145	8.5e-10	7.09e-09
Bt.931.1.S1_at	similar to phospholipase C, gamma 2	LOC511659	---	7.39032	4.63e-13	1.31e-11
Bt.1347.1.S1_at	SEC16 homolog B (S. cerevisiae)	SEC16B	full length	7.38831	2.04e-12	4.37e-11
Bt.24963.1.A1_at	two pore segment channel 1	TPCN1	---	7.38121	1.05e-13	3.85e-12
Bt.1206.1.S1_at	B-box and SPRY domain containing	BSPRY	---	7.37477	1.99e-10	2.03e-09
Bt.12688.1.A1_at	prickle homolog 1	PRICKLE1	full length	7.3577	4.99e-13	1.38e-11
Bt.24814.1.S1_at	similar to mutS homolog 5	LOC100139295	---	7.34844	4.09e-15	2.76e-13
Bt.18867.1.A1_at	---	---	est	7.34584	4.93e-18	1.66e-15
Bt.28177.1.A1_at	Multiple C2 domains, transmembrane 2	MCTP2	---	7.33451	2.29e-20	2.77e-17
Bt.5121.1.S1_at	calcium-sensing receptor	CASR	full length	7.3342	5.95e-12	1.04e-10
Bt.27472.1.A1_at	---	---	est	7.33301	4.39e-13	1.25e-11
Bt.21454.1.S1_at	G protein-coupled receptor, family C, group 5, member C	GPRC5C	full length	7.3202	7.01e-11	8.32e-10
Bt.28476.1.S1_at	monoacylglycerol O-acyltransferase 1	MOGAT1	full length	7.30182	1.54e-15	1.28e-13
Bt.11739.1.S1_a_at	signal transducing adaptor family member 2	STAP2	full length	7.28148	2.94e-13	8.89e-12
Bt.14272.1.A1_at	---	---	est	7.2744	2.8e-17	5.41e-15
Bt.17332.1.S1_at	similar to mineralocorticoid receptor	LOC537614	---	7.25037	7.48e-19	4.18e-16
Bt.18955.2.A1_at	---	---	est	7.23867	2.47e-17	4.93e-15
Bt.24457.1.S1_at	zinc finger protein 813 /// zinc finger protein 93	ZNF813 /// ZNF93	---	7.23844	9.12e-10	7.53e-09
Bt.25290.1.A1_at	---	---	est	7.23316	2.37e-12	4.93e-11
Bt.16709.1.A1_at	---	---	est	7.23253	2.47e-13	7.68e-12
Bt.3714.1.A1_at	---	---	est	7.22322	2.5e-15	1.87e-13
Bt.26963.1.S1_at	hematopoietic SH2 domain containing	HSH2D	---	7.21854	6.32e-11	7.64e-10
Bt.18914.2.S1_at	---	---	est	7.21405	2.59e-15	1.93e-13
Bt.22576.1.A1_at	protein phosphatase 1, regulatory (inhibitor) subunit 3D	PPP1R3D	---	7.20467	1.45e-14	7.77e-13
Bt.22742.1.A1_at	Chromosome 12 open reading frame 65 ortholog	H17C12ORF65	---	7.20133	1.04e-11	1.65e-10
Bt.18623.1.A1_at	microtubule-associated protein, RP/EB family, member 2	MAPRE2	full length	7.18639	2.98e-15	2.12e-13
Bt.1411.1.S1_at	formin-like 3	FMNL3	---	7.18237	1.13e-13	4.07e-12
Bt.27564.1.A1_at	RNA helicase LGP2	LGP2	full length	7.1742	2.76e-10	2.69e-09
Bt.15886.1.S1_at	acyl-CoA synthetase long-chain family member 5	ACSL5	full length	7.1631	1.87e-09	1.41e-08
Bt.26985.1.A1_at	T-cell leukemia/lymphoma 1A	TCL1A	---	7.163	4.38e-12	8.14e-11
Bt.12770.1.A1_at	synuclein, alpha (non A4 component of amyloid precursor)	SNCA	full length	7.1559	1.23e-12	2.91e-11
Bt.21929.1.S1_at	---	---	est	7.14512	8.2e-13	2.09e-11
Bt.12598.1.S1_at	Cartilage intermediate layer protein, nucleotide pyrophosphohydrolase	CILP	---	7.14464	2.04e-11	2.95e-10
Bt.27848.1.S1_at	mediator complex subunit 18	MED18	full length	7.1261	4.76e-11	6.02e-10
Bt.19636.1.A1_at	Protein tyrosine phosphatase, non-receptor type 5 (striatum-enriched)	PTPN5	full length	7.09311	2.73e-14	1.28e-12
Bt.23612.1.S1_at	POU class 5 homeobox 1	POU5F1	full length	7.09081	2.26e-10	2.25e-09
Bt.27321.1.S1_at	Transmembrane protein 150	TMEM150	---	7.08767	6.79e-08	3.42e-07
Bt.13871.1.S1_at	---	---	est	7.05939	3.09e-14	1.42e-12
Bt.17791.1.A1_at	Lactate dehydrogenase C	LDHC	full length	7.04993	2.03e-14	1.01e-12
Bt.4546.1.S1_at	hydroxysteroid (11-beta) dehydrogenase 2	HSD11B2	full length	7.03929	1.26e-15	1.08e-13
Bt.143.1.S1_at	neutrophil cytosolic factor 2	NCF2	full length	6.97389	2.21e-14	1.1e-12
Bt.22400.1.A1_at	similar to SLIT3	LOC615883	---	6.97293	3.92e-13	1.14e-11
Bt.19100.3.A1_at	---	---	est	6.97257	4.25e-09	2.89e-08
Bt.9672.1.S1_at	Hypothetical LOC514577	LOC514577	---	6.93937	5.6e-10	4.96e-09
Bt.28079.1.A1_at	---	---	est	6.93341	1.68e-15	1.36e-13
Bt.24698.1.A1_at	ovo-like 1(Drosophila)	OVOL1	full length	6.92808	9.79e-14	3.64e-12
Bt.17570.1.A1_at	Leucine rich repeat and Ig domain containing 2	LINGO2	---	6.92621	1.04e-10	1.16e-09
Bt.24073.1.S1_at	interleukin 1 receptor, type I	IL1R1	---	6.92514	4.82e-11	6.1e-10
Bt.6449.1.S1_at	fibulin 5	FBLN5	full length	6.92415	2.44e-17	4.91e-15
Bt.6619.1.S1_at	coronin 6	CORO6	full length	6.91586	1.42e-15	1.2e-13
Bt.27328.1.S1_at	ubiquitin-like with PHD and ring finger domains 1	UHRF1	full length	6.90941	1.43e-05	4.67e-05
Bt.22112.1.S1_at	---	---	est	6.90166	8.96e-13	2.24e-11
Bt.10087.1.A1_at	Similar to KIAA0672 gene product	LOC509257	---	6.89214	3.26e-11	4.4e-10
Bt.28711.1.S1_at	ankyrin repeat domain 49	ANKRD49	full length	6.89196	1.04e-10	1.17e-09
Bt.19449.1.A1_at	mab-21-like 1 (C. elegans)	MAB21L1	full length	6.89006	2.02e-13	6.54e-12
Bt.25541.1.A1_at	coiled-coil domain containing 135	CCDC135	full length	6.88356	3.97e-10	3.68e-09
Bt.6151.1.S1_at	colony stimulating factor 1 receptor	CSF1R	full length	6.87488	1.07e-12	2.59e-11
Bt.25215.1.A1_at	Organic anion transporting polypeptide 4c1	Slco4c1	---	6.86381	1.14e-15	1e-13
Bt.26683.2.S1_at	aurora kinase A	AURKA	full length	6.85631	9.14e-07	3.64e-06
Bt.22063.2.S1_at	---	---	est	6.85314	4.5e-08	2.36e-07
Bt.28358.1.A1_at	gasdermin C	GSDMC	full length	6.8467	2.56e-12	5.25e-11
Bt.3765.1.A1_at	homeobox B9	HOXB9	---	6.84533	8.53e-16	7.83e-14
Bt.28168.1.A1_at	ADP-ribosylation factor-like 15	ARL15	full length	6.84501	2.95e-15	2.12e-13
Bt.24790.2.A1_at	protein tyrosine phosphatase, receptor type, G	PTPRG	full length	6.83313	1.93e-17	4.31e-15
Bt.18827.1.A1_at	similar to Mediterranean fever protein	LOC529195	---	6.82727	2.08e-08	1.17e-07
Bt.5622.1.S1_at	complement component 5	C5	---	6.81436	3.21e-09	2.26e-08
Bt.21031.1.S1_at	Leo1, Paf1/RNA polymerase II complex component, homolog (S. cerevisiae)	LEO1	full length	6.77522	3.43e-12	6.66e-11
Bt.6658.2.A1_at	family with sequence similarity 46, member B	FAM46B	full length	6.77484	2.66e-07	1.17e-06
Bt.29964.1.S1_at	zinc finger protein 200	ZNF200	full length	6.75726	2.84e-13	8.63e-12
Bt.9277.1.S1_at	PTPRF interacting protein, binding protein 2 (liprin beta 2)	PPFIBP2	---	6.75158	4.4e-12	8.18e-11
Bt.1656.1.S1_at	msh homeobox 1	MSX1	full length	6.75131	6.21e-08	3.16e-07
Bt.5496.2.S1_at	methylmalonic aciduria (cobalamin deficiency) cblA type	MMAA	full length	6.74524	5.8e-13	1.58e-11
Bt.16213.1.S1_at	metallothionein 3	MT3	full length	6.74378	3.05e-08	1.66e-07
Bt.21072.1.A1_at	zinc finger protein 187	ZNF187	full length	6.73697	7.58e-11	8.89e-10
Bt.12222.1.S1_at	---	---	est	6.72898	2.3e-14	1.13e-12
Bt.13162.1.S1_at	keratin 5	KRT5	full length	6.7277	1.03e-09	8.39e-09
Bt.24469.1.S1_at	Rho GTPase activating protein 27	ARHGAP27	full length	6.71723	2.04e-17	4.31e-15
Bt.25031.1.S1_at	neuron navigator 3	NAV3	---	6.70769	6.83e-15	4.24e-13
Bt.9412.1.S1_at	Similar to collagen, type XIV, alpha 1	LOC781493	---	6.69768	3.89e-15	2.64e-13
Bt.29297.1.S1_at	Calpain 13	CAPN13	full length	6.69346	4.18e-09	2.85e-08
Bt.27037.1.A1_at	Cadherin-like 23	CDH23	---	6.66878	1.19e-14	6.65e-13
Bt.25340.1.A1_at	Similar to polyprotein	LOC507454	---	6.66859	2.21e-11	3.16e-10
Bt.12300.2.S1_at	myosin, heavy chain 1, skeletal muscle, adult	MYH1	full length	6.65841	1.07e-09	8.7e-09
Bt.6408.1.S1_at	GATA binding protein 2	GATA2	---	6.65169	2.72e-17	5.38e-15
Bt.5618.1.A1_at	contactin associated protein-like 2	CNTNAP2	---	6.64237	5.64e-10	5e-09
Bt.10123.1.S1_at	---	---	est	6.64134	2.78e-10	2.71e-09
Bt.11500.1.A1_at	---	---	est	6.62671	1.04e-12	2.53e-11
Bt.22705.1.A1_at	---	---	---	6.61643	1.09e-13	3.96e-12
Bt.9171.1.A1_at	transmembrane protein 160	TMEM160	full length	6.60992	6.04e-08	3.08e-07
Bt.21721.1.A1_at	ubiquitin specific peptidase 2	USP2	full length	6.60858	1.46e-10	1.56e-09
Bt.18135.1.S1_at	S100P binding protein	S100PBP	full length	6.59661	6.77e-12	1.15e-10
Bt.6527.1.S1_at	lymphoid enhancer-binding factor 1	LEF1	---	6.57797	1.18e-09	9.46e-09
Bt.4348.1.S1_at	phosphodiesterase 6D, cGMP-specific, rod, delta	PDE6D	full length	6.57742	3.03e-11	4.15e-10
Bt.27837.1.S1_at	phosphotyrosine interaction domain containing 1	PID1	full length	6.57245	1.57e-15	1.29e-13
Bt.27779.1.S1_at	OMA1 homolog, zinc metallopeptidase (S. cerevisiae)	OMA1	full length	6.56979	2.92e-12	5.8e-11
Bt.14153.1.S1_at	nebulin	NEB	---	6.56643	1.65e-15	1.35e-13
Bt.9130.2.A1_at	similar to Uncharacterized FAM18-like protein CG5021	LOC100139027	---	6.55784	2.27e-13	7.18e-12
Bt.17626.1.A1_at	---	---	est	6.55257	1.15e-13	4.12e-12
Bt.22984.1.S1_a_at	glucosaminyl (N-acetyl) transferase 3, mucin type	GCNT3	full length	6.54694	1.13e-14	6.41e-13
Bt.15511.1.A1_at	fatty acid binding protein 3, muscle and heart (mammary-derived growth inhibitor)	FABP3	full length	6.5446	1.48e-08	8.7e-08
Bt.28687.1.A1_at	similar to ZMYM6 protein	LOC618247	---	6.5399	4.93e-12	8.94e-11
Bt.6048.1.S1_at	---	---	est	6.52762	5.1e-12	9.2e-11
Bt.24293.1.A1_at	betaine-homocysteine methyltransferase	BHMT	full length	6.52738	1.91e-13	6.28e-12
Bt.2952.1.A1_at	similar to sialic acid binding Ig-like lectin 5	LOC511180	---	6.52432	1.04e-11	1.65e-10
Bt.22461.1.S1_at	---	---	est	6.52397	6.29e-11	7.63e-10
Bt.20157.1.S1_at	glutaminase 2 (liver, mitochondrial)	GLS2	---	6.51972	4.22e-14	1.83e-12
Bt.24532.1.A1_at	interleukin 17 receptor B	IL17RB	full length	6.51682	7.46e-14	2.95e-12
Bt.11606.2.S1_at	transcription factor B1, mitochondrial	TFB1M	full length	6.51562	2.42e-16	2.78e-14
Bt.22496.1.S1_at	carbonyl reductase 3	CBR3	full length	6.50863	1.48e-11	2.25e-10
Bt.22664.1.A1_at	leucine-rich repeats and immunoglobulin-like domains 3	LRIG3	---	6.50524	3.72e-08	1.99e-07
Bt.27419.1.S1_at	SRY (sex determining region Y)-box 2	SOX2	full length	6.49918	4.48e-13	1.27e-11
Bt.16004.1.A1_at	myosin, heavy chain 8, skeletal muscle, perinatal	MYH8	---	6.49596	1.72e-11	2.56e-10
Bt.18328.2.A1_a_at	synuclein, alpha interacting protein	SNCAIP	---	6.49321	3.1e-12	6.11e-11
Bt.14657.1.A1_at	Bcl2-like 14 (apoptosis facilitator)	BCL2L14	full length	6.488	1.34e-14	7.29e-13
Bt.12964.1.A1_at	Glycoprotein M6B	GPM6B	full length	6.48635	1.3e-11	2.02e-10
Bt.14266.1.A1_a_at	agmatine ureohydrolase (agmatinase)	AGMAT	---	6.4799	9.72e-11	1.1e-09
Bt.20749.1.A1_at	oocyte expressed protein homolog (dog)	OOEP	full length	6.47953	7.56e-11	8.88e-10
Bt.8063.1.S1_at	HMP19 protein	HMP19	full length	6.46148	1.42e-13	4.95e-12
Bt.13737.1.S1_at	galactokinase 2	GALK2	full length	6.46108	6.45e-12	1.11e-10
Bt.22982.1.A1_at	Src homology 2 domain containing F	SHF	---	6.45416	9.62e-15	5.54e-13
Bt.18840.1.S1_at	adenylate cyclase 2 (brain)	ADCY2	---	6.4486	1.17e-15	1.02e-13
Bt.12624.1.A1_at	similar to erythroid differentiation-related factor 1	LOC534065	---	6.44521	1.74e-12	3.83e-11
Bt.22854.1.S1_at	carbonic anhydrase II	CA2	full length	6.44256	7.59e-10	6.45e-09
Bt.8321.1.A1_at	similar to Genetic suppressor element 1	LOC538506	---	6.4404	4.92e-12	8.92e-11
Bt.12691.1.A1_at	Epidermal growth factor receptor pathway substrate 8	EPS8	full length	6.43725	2.16e-10	2.17e-09
Bt.23453.1.S1_at	spindle and KT associated 1	SKA1	full length	6.43642	9.39e-06	3.15e-05
Bt.2578.1.A1_at	Hypothetical LOC534560	MGC152232	full length	6.43033	2.55e-12	5.23e-11
Bt.16823.1.A1_at	Polycomb group ring finger 5	PCGF5	full length	6.42635	4.4e-13	1.25e-11
Bt.17562.1.A1_at	---	---	---	6.42163	7.96e-10	6.7e-09
Bt.21819.1.S1_at	proline-serine-threonine phosphatase interacting protein 1	PSTPIP1	---	6.42145	1.72e-13	5.76e-12
Bt.25164.1.A1_at	tetraspanin 19	TSPAN19	---	6.42043	7.8e-16	7.24e-14
Bt.3941.1.S1_at	interleukin 2 receptor, alpha	IL2RA	full length	6.41949	7.74e-10	6.54e-09
Bt.18692.1.S1_at	---	---	est	6.41646	1.47e-11	2.24e-10
Bt.4303.1.S1_at	adenosine deaminase	ADA	full length	6.41389	4.76e-13	1.34e-11
Bt.4353.1.S1_at	endothelial PAS domain protein 1	EPAS1	full length	6.41078	5.43e-11	6.73e-10
Bt.17900.1.A1_at	---	---	est	6.40807	3.45e-12	6.69e-11
Bt.15658.1.S1_at	---	---	est	6.39241	1.37e-13	4.8e-12
Bt.14110.1.S1_at	---	---	est	6.38558	2.18e-16	2.54e-14
Bt.28171.1.S1_at	plastin 1 (I isoform)	PLS1	full length	6.37398	2.03e-12	4.35e-11
Bt.13350.1.S1_at	---	---	est	6.34777	5.03e-11	6.32e-10
Bt.8797.1.S1_at	RAP1 GTPase activating protein	RAP1GAP	full length	6.33633	1.89e-11	2.76e-10
Bt.26336.1.A1_at	neurexophilin 1	NXPH1	full length	6.33199	2.92e-11	4.02e-10
Bt.27918.1.S1_at	Wilms tumor 1 interacting protein	WTIP	---	6.3288	1.3e-10	1.41e-09
Bt.29223.1.A1_at	NudC domain containing 1	NUDCD1	full length	6.32428	5.17e-09	3.44e-08
Bt.26227.1.A1_at	---	---	est	6.32253	5.58e-07	2.32e-06
Bt.9211.1.S1_at	amyloid beta (A4) precursor protein-binding, family B, member 1 interacting protein	APBB1IP	full length	6.28134	2.05e-12	4.38e-11
Bt.7337.2.S1_at	similar to centaurin delta 1	LOC512010	---	6.27711	6.58e-11	7.9e-10
Bt.467.1.S1_at	microtubule-associated protein tau	MAPT	full length	6.27691	1.84e-10	1.9e-09
Bt.1942.1.S1_at	plasminogen activator, urokinase receptor	PLAUR	full length	6.27451	2.85e-14	1.33e-12
Bt.9781.1.S1_at	---	---	est	6.27156	2.61e-14	1.24e-12
Bt.121.1.S1_at	frizzled-related protein	FRZB	full length	6.27031	2.38e-11	3.37e-10
Bt.14726.1.A1_at	carbamoyl-phosphate synthetase 1, mitochondrial	CPS1	---	6.26683	9.66e-15	5.55e-13
Bt.3736.1.A1_at	---	---	---	6.26465	1.05e-10	1.18e-09
Bt.28051.1.S1_at	ankyrin repeat domain 40	ANKRD40	full length	6.26384	2.54e-12	5.21e-11
Bt.23325.1.A1_at	---	---	est	6.25841	5.09e-10	4.57e-09
Bt.6123.1.S1_at	---	---	est	6.24059	1.13e-10	1.25e-09
Bt.16023.1.S1_at	RAB3C, member RAS oncogene family	RAB3C	full length	6.23563	3.47e-07	1.5e-06
Bt.16568.2.A1_at	Sestrin 1	SESN1	full length	6.22981	7.81e-13	2e-11
Bt.21360.1.S1_at	similar to ring finger protein 40	LOC539901	---	6.22826	3.47e-13	1.03e-11
Bt.28764.1.A1_at	vaccinia related kinase 3	VRK3	full length	6.22398	2.75e-13	8.37e-12
Bt.19100.2.S1_at	---	---	est	6.22101	2.2e-12	4.64e-11
Bt.26046.1.A1_at	cell division cycle 25 homolog C (S. pombe)	CDC25C	full length	6.21399	8.72e-12	1.41e-10
Bt.23171.2.S1_at	pterin-4 alpha-carbinolamine dehydratase/dimerization cofactor of hepatocyte nuclear factor 1 alpha	PCBD1	---	6.18657	5.97e-10	5.24e-09
Bt.19415.1.A1_at	pyruvate dehydrogenase (lipoamide) alpha 1	PDHA1	full length	6.18541	1.13e-13	4.07e-12
Bt.12876.3.S1_a_at	ligase I, DNA, ATP-dependent	LIG1	full length	6.17918	2.56e-07	1.13e-06
Bt.18914.3.S1_at	Podocalyxin-like	PODXL	---	6.1771	1.85e-14	9.43e-13
Bt.19282.1.S1_at	THAP domain containing, apoptosis associated protein 1	THAP1	full length	6.16877	2.4e-13	7.5e-12
Bt.18675.1.S1_at	---	---	est	6.16529	1.36e-10	1.47e-09
Bt.35.1.S1_at	motilin	MLN	full length	6.16212	2.07e-06	7.72e-06
Bt.8637.1.S1_at	similar to F47B8.14	LOC525174	---	6.15774	2.22e-11	3.16e-10
Bt.19346.2.A1_a_at	hypothetical protein LOC512887	LOC512887	full length	6.15714	3.46e-12	6.71e-11
Bt.29205.1.A1_at	---	---	est	6.1548	3.09e-11	4.21e-10
Bt.20646.1.A1_at	---	---	---	6.14477	3.58e-09	2.49e-08
Bt.25681.1.A1_at	RWD domain containing 2A	RWDD2A	---	6.13065	3.97e-12	7.49e-11
Bt.12552.1.S1_at	DEAH (Asp-Glu-Ala-His) box polypeptide 35	DHX35	---	6.12398	1.82e-11	2.68e-10
Bt.19152.1.A1_at	M-phase phosphoprotein 9	MPHOSPH9	full length	6.10562	3.82e-07	1.64e-06
Bt.18545.1.A1_at	RAB22A, member RAS oncogene family	RAB22A	full length	6.10211	4e-17	7.02e-15
Bt.25473.1.A1_at	---	---	est	6.09825	5.01e-18	1.66e-15
Bt.6523.1.A1_at	---	---	est	6.09706	3.82e-15	2.61e-13
Bt.16088.1.A1_at	---	---	est	6.09394	1.08e-15	9.53e-14
Bt.26130.1.A1_at	---	---	est	6.09119	1.07e-07	5.16e-07
Bt.8945.1.S1_at	toll-like receptor 2	TLR2	full length	6.09117	2.52e-16	2.82e-14
Bt.2268.1.S1_at	LAG1 homolog, ceramide synthase 4	LASS4	full length	6.09071	1.86e-07	8.49e-07
Bt.24499.1.A1_at	Potassium voltage-gated channel, subfamily H (eag-related), member 8	KCNH8	---	6.08384	2e-13	6.53e-12
Bt.24662.1.S1_at	AKT1 substrate 1 (proline-rich)	AKT1S1	full length	6.07943	4.24e-11	5.5e-10
Bt.22849.1.S1_at	---	---	est	6.07719	1e-16	1.41e-14
Bt.25839.1.A1_at	---	---	est	6.07544	1.9e-12	4.12e-11
Bt.11044.1.S1_at	cyclic AMP-regulated phosphoprotein, 21 kDa	ARPP-21	full length	6.07381	5.79e-12	1.02e-10
Bt.19082.2.A1_at	---	---	est	6.06832	1.36e-14	7.37e-13
Bt.5976.1.S1_at	---	---	est	6.06694	1.81e-10	1.87e-09
Bt.20882.1.S1_at	---	---	est	6.06577	1.15e-14	6.5e-13
Bt.17278.3.S1_at	branched chain aminotransferase 1, cytosolic	BCAT1	full length	6.05539	3.44e-17	6.38e-15
Bt.25963.1.A1_at	tubulin, delta 1	TUBD1	full length	6.03695	8.85e-13	2.22e-11
Bt.2657.1.S1_a_at	fermitin family homolog 3 (Drosophila)	FERMT3	full length	6.02649	7.28e-10	6.22e-09
Bt.9081.1.S1_at	chromosome 1 open reading frame 149 ortholog	C3H1orf149	full length	6.02245	9.17e-11	1.05e-09
Bt.28023.1.S1_at	seminal vesicle secretory protein 109	PDC-109	full length	6.01851	1.84e-08	1.05e-07
Bt.24370.1.A1_at	asparagine-linked glycosylation 13 homolog (S. cerevisiae)	ALG13	full length	6.01673	7.17e-07	2.91e-06
Bt.25744.1.A1_at	solute carrier family 38, member 11	SLC38A11	full length	6.01338	2.16e-17	4.49e-15
Bt.21336.2.S1_a_at	MAD2 mitotic arrest deficient-like 2 (yeast)	MAD2L2	full length	6.00842	2.79e-09	2e-08
Bt.26972.1.A1_at	---	---	est	5.99527	1.08e-08	6.59e-08
Bt.9562.1.S1_at	sodium channel, voltage-gated, type V, alpha subunit	SCN5A	full length	5.98953	3.7e-07	1.59e-06
Bt.17147.1.A1_at	zinc finger protein 323	ZNF323	full length	5.97977	5.56e-12	9.87e-11
Bt.26429.1.A1_at	---	---	est	5.97576	7.19e-15	4.39e-13
Bt.8610.1.S1_at	---	---	est	5.97208	1.89e-13	6.24e-12
Bt.27144.1.S1_at	homeobox A9	HOXA9	full length	5.96739	4.37e-21	9.04e-18
Bt.5814.1.A1_at	peroxisome proliferator-activated receptor gamma, coactivator 1 alpha	PPARGC1A	full length	5.95951	8.18e-14	3.15e-12
Bt.29250.1.S1_at	---	---	est	5.94838	3.05e-12	6.04e-11
Bt.640.1.A1_at	---	---	est	5.94465	2.58e-07	1.14e-06
Bt.24716.1.S1_at	---	---	est	5.93626	1.75e-09	1.33e-08
Bt.27803.1.A1_at	testis expressed 14	TEX14	full length	5.93488	1.09e-10	1.21e-09
Bt.4271.2.S1_at	CD58 molecule	CD58	---	5.9297	4.16e-14	1.81e-12
Bt.9699.1.S1_at	cytochrome P450, family 26, subfamily A, polypeptide 1	CYP26A1	full length	5.9266	1.36e-11	2.11e-10
Bt.25016.1.S1_at	similar to early B-cell factor	LOC537712	---	5.92334	3.49e-16	3.57e-14
Bt.21390.1.S1_at	collagen, type II, alpha 1	COL2A1	full length	5.92301	1.03e-13	3.79e-12
Bt.27959.1.S1_at	claudin 23	CLDN23	---	5.9155	5.47e-13	1.5e-11
Bt.27356.1.S1_at	chromatin assembly factor 1, subunit A (p150)	CHAF1A	full length	5.91355	1.09e-12	2.64e-11
Bt.24772.1.A1_at	inositol hexaphosphate kinase 1	IHPK1	full length	5.91219	6.76e-11	8.08e-10
Bt.29063.1.A1_at	---	---	est	5.91036	4.36e-13	1.25e-11
Bt.2994.1.A1_at	TRAF3 interacting protein 2	TRAF3IP2	full length	5.90698	2.7e-12	5.45e-11
Bt.4052.1.S1_at	carboxypeptidase A1 (pancreatic)	CPA1	full length	5.89811	1.32e-07	6.22e-07
Bt.6841.1.S1_at	---	---	est	5.89677	1.77e-09	1.35e-08
Bt.3996.1.S1_at	---	---	est	5.89286	1.73e-08	9.93e-08
Bt.22349.1.A1_at	---	---	est	5.88756	5.03e-13	1.39e-11
Bt.21645.1.S1_at	stromal antigen 3	STAG3	---	5.87106	3.94e-09	2.71e-08
Bt.26012.1.A1_at	gap junction protein, gamma 1, 45kDa	GJC1	full length	5.8597	1.04e-09	8.44e-09
Bt.24810.1.S1_at	Arginine decarboxylase	ADC	full length	5.85819	6.1e-10	5.33e-09
Bt.13781.1.S1_at	---	---	est	5.85144	1.27e-08	7.61e-08
Bt.20223.2.S1_at	Interleukin 17D	IL17D	---	5.85003	6.66e-14	2.67e-12
Bt.24464.1.A1_at	---	---	est	5.84446	5.96e-11	7.3e-10
Bt.18253.1.A1_at	Similar to glutamate receptor interacting protein 1	LOC518313	full length	5.8383	5e-11	6.29e-10
Bt.23216.1.S1_at	ectonucleotide pyrophosphatase/phosphodiesterase 2	ENPP2	full length	5.83672	1.67e-11	2.48e-10
Bt.10068.1.S1_at	integrator complex subunit 9	INTS9	full length	5.82991	4.92e-13	1.37e-11
Bt.9214.1.A1_at	solute carrier family 45, member 4	SLC45A4	---	5.82693	4.27e-13	1.23e-11
Bt.21222.1.S1_at	KIAA0922-like	LOC505156	full length	5.82231	2.98e-11	4.08e-10
Bt.27648.1.A1_at	---	---	est	5.81606	1.98e-14	9.99e-13
Bt.21225.1.S1_at	similar to eyes absent 3 homolog (Drosophila) (predicted)	LOC514364	---	5.81472	1.21e-14	6.72e-13
Bt.1458.1.S1_at	phosphoglucomutase 5	PGM5	full length	5.81325	2.99e-10	2.89e-09
Bt.16376.1.S1_at	poly (ADP-ribose) polymerase family, member 12	PARP12	---	5.8047	7.53e-11	8.85e-10
Bt.13689.1.A1_at	phosphoinositide-3-kinase, catalytic, delta polypeptide	PIK3CD	---	5.79966	8.04e-10	6.75e-09
Bt.9272.2.S1_at	N-acetyltransferase 10	NAT10	full length	5.79921	4.29e-07	1.82e-06
Bt.1548.1.S1_at	gamma-inducible protein 30	IFI30	full length	5.79632	9.3e-08	4.55e-07
Bt.19082.1.S1_at	---	---	est	5.79603	2.5e-12	5.15e-11
Bt.26904.1.S1_at	similar to dedicator of cytokinesis 2	LOC510083	---	5.793	4.93e-14	2.08e-12
Bt.13624.1.S1_at	F-box protein 15	FBXO15	full length	5.78251	2.7e-12	5.46e-11
Bt.9070.2.S1_at	---	---	---	5.77684	9.17e-13	2.29e-11
Bt.5390.1.S1_at	major vault protein	MVP	full length	5.77019	5.9e-11	7.24e-10
Bt.26131.1.S1_at	Cytidine and dCMP deaminase domain containing 1	CDADC1	---	5.76109	1.96e-10	2.01e-09
Bt.25644.1.A1_at	---	---	est	5.75989	4.72e-08	2.46e-07
Bt.16057.3.A1_a_at	hypothetical LOC540019	MGC159903	full length	5.75931	2.9e-10	2.82e-09
Bt.26666.1.S1_at	ADP-ribosylation factor 5	ARF5	full length	5.74889	4.97e-09	3.33e-08
Bt.21977.1.S1_at	Hypothetical protein LOC617088	LOC617088	full length	5.74874	9.25e-13	2.3e-11
Bt.7357.1.A1_at	similar to CG3558 CG3558-PA	LOC528939	---	5.74664	1.43e-09	1.12e-08
Bt.16817.1.A1_at	LY6/PLAUR domain containing 6B	LYPD6B	---	5.73948	1.42e-11	2.17e-10
Bt.27529.1.S1_at	nucleoporin 155kDa	NUP155	---	5.73824	5.93e-10	5.22e-09
Bt.12781.1.S1_at	v-myb myeloblastosis viral oncogene homolog (avian)	MYB	full length	5.73033	1.48e-13	5.12e-12
Bt.22294.1.S1_at	hypothetical LOC533041	MGC159954	full length	5.72803	1.44e-13	5e-12
Bt.7871.1.S1_at	PDZ and LIM domain 2 (mystique)	PDLIM2	full length	5.72286	1.35e-08	8.03e-08
Bt.19661.1.S1_at	protein phosphatase 2 (formerly 2A), regulatory subunit B, beta isoform	PPP2R2B	full length	5.72028	1.06e-13	3.85e-12
Bt.9035.1.S1_at	hypothetical LOC506974	LOC506974	full length	5.71179	5.64e-14	2.32e-12
Bt.5806.1.S1_at	---	---	est	5.7117	2.22e-13	7.07e-12
Bt.12182.1.S1_at	kelch-like 18 (Drosophila)	KLHL18	full length	5.70367	6.92e-13	1.82e-11
Bt.28625.1.S1_at	Rho GTPase activating protein 26	ARHGAP26	---	5.7004	7.92e-12	1.3e-10
Bt.12811.1.S1_at	uveal autoantigen with coiled-coil domains and ankyrin repeats	UACA	full length	5.69901	4.58e-11	5.85e-10
Bt.25499.1.A1_at	---	---	est	5.69565	7.25e-13	1.89e-11
Bt.22489.2.A1_at	---	---	est	5.68836	2.75e-14	1.29e-12
Bt.25524.1.S1_at	kinesin family member 3C	KIF3C	full length	5.67492	8.35e-14	3.2e-12
Bt.11482.1.S1_at	NFKB inhibitor interacting Ras-like 1	NKIRAS1	full length	5.66324	2e-08	1.13e-07
Bt.24338.1.S1_at	deltex homolog 2 (Drosophila)	DTX2	full length	5.65664	5.37e-12	9.59e-11
Bt.27481.1.A1_at	spastic paraplegia 3A (autosomal dominant)	SPG3A	full length	5.65536	1.41e-09	1.11e-08
Bt.23082.1.S1_at	mitogen-activated protein kinase kinase kinase kinase 2	MAP4K2	---	5.65132	9.89e-10	8.11e-09
Bt.16343.1.A1_at	---	---	est	5.63435	7.72e-11	9.03e-10
Bt.27259.2.S1_a_at	Similar to protein tyrosine kinase fer	LOC536759	---	5.63412	2.14e-09	1.59e-08
Bt.1165.1.S1_at	adenylate cyclase 7	ADCY7	full length	5.62936	2.01e-12	4.31e-11
Bt.3699.1.S1_at	dynein, cytoplasmic 1, intermediate chain 1	DYNC1I1	full length	5.62762	2.26e-13	7.16e-12
Bt.12607.1.A1_at	similar to 5033413D22Rik protein	LOC515167	---	5.62698	6.91e-14	2.75e-12
Bt.20003.1.A1_at	tyrosine aminotransferase	TAT	full length	5.62231	1.13e-13	4.07e-12
Bt.25633.1.A1_at	regulator of G-protein signaling 22	RGS22	---	5.61871	2.48e-13	7.69e-12
Bt.8327.1.S1_at	furry homolog (Drosophila)	FRY	---	5.61248	2.1e-10	2.13e-09
Bt.23658.2.S1_at	ASF1 anti-silencing function 1 homolog B (S. cerevisiae)	ASF1B	full length	5.61219	1.67e-09	1.28e-08
Bt.26627.1.S1_at	HNF1 homeobox B	HNF1B	---	5.60826	6.03e-13	1.62e-11
Bt.27001.2.S1_at	Hypothetical protein LOC514154	LOC514154	full length	5.60563	8.79e-10	7.29e-09
Bt.20276.2.A1_at	membrane bound O-acyltransferase domain containing 1	MBOAT1	---	5.60398	3.77e-09	2.61e-08
Bt.13902.1.S1_at	interferon regulatory factor 8	IRF8	full length	5.60257	0.000215216	0.00059325
Bt.13793.1.A1_at	Similar to Probable phospholipid-transporting ATPase VA (P-locus fat-associated ATPase)	LOC510723	---	5.60117	6.67e-15	4.18e-13
Bt.16951.1.A1_at	frizzled homolog 2 (Drosophila)	FZD2	---	5.59868	5.4e-12	9.61e-11
Bt.26438.1.A1_at	general transcription factor IIF, polypeptide 2, 30kDa	GTF2F2	full length	5.59044	1.86e-09	1.41e-08
Bt.3361.1.S1_at	CDC42 binding protein kinase gamma	CDC42BPG	full length	5.58981	2.31e-10	2.3e-09
Bt.27330.2.S1_at	hypothetical LOC532883	LOC532883	---	5.5888	1.27e-09	1.01e-08
Bt.17657.1.A1_at	Sodium channel and clathrin linker 1	SCLT1	---	5.58167	3.78e-10	3.52e-09
Bt.18756.1.S1_at	CDC42 small effector 2	CDC42SE2	full length	5.58155	5.9e-14	2.4e-12
Bt.12240.1.A1_at	---	---	est	5.58139	1.28e-09	1.02e-08
Bt.26807.1.S1_at	kelch-like 36 (Drosophila)	KLHL36	full length	5.57283	3.28e-10	3.12e-09
Bt.21917.1.S1_at	pyridoxal (pyridoxine, vitamin B6) phosphatase	PDXP	full length	5.57236	1.58e-07	7.34e-07
Bt.26613.1.A1_at	coiled-coil domain containing 92	CCDC92	full length	5.56672	1.01e-09	8.24e-09
Bt.27545.1.A1_at	nuclear receptor interacting protein 3	NRIP3	full length	5.55902	5.68e-12	1e-10
Bt.9514.1.S1_at	ankyrin repeat domain 13A	ANKRD13A	---	5.55887	1.29e-11	2.01e-10
Bt.22021.1.S1_at	Hypothetical LOC506759	LOC506759	---	5.55851	2.28e-10	2.28e-09
Bt.24890.1.A1_at	Similar to ATG7 protein	LOC784821	---	5.55783	1.35e-08	8.02e-08
Bt.1207.1.S1_a_at	solute carrier family 16, member 13 (monocarboxylic acid transporter 13)	SLC16A13	full length	5.55762	6.19e-09	4.03e-08
Bt.22437.1.S1_at	similar to MGC17624 protein	LOC613483	---	5.55489	1.53e-10	1.62e-09
Bt.21661.1.S1_at	alcohol dehydrogenase, iron containing, 1	ADHFE1	full length	5.55464	8.43e-10	7.03e-09
Bt.974.1.S1_at	Rho GTPase activating protein 22	ARHGAP22	---	5.54825	4.04e-11	5.31e-10
Bt.22647.3.A1_at	membrane associated guanylate kinase, WW and PDZ domain containing 3	MAGI3	---	5.54712	8.16e-10	6.84e-09
Bt.468.1.S1_at	cystic fibrosis transmembrane conductance regulator (ATP-binding cassette sub-family C, member 7)	CFTR	full length	5.5462	3.42e-11	4.58e-10
Bt.2927.1.A1_at	family with sequence similarity 110, member A	FAM110A	full length	5.54255	6.3e-09	4.09e-08
Bt.14056.1.A1_at	Rho GTPase activating protein 18	ARHGAP18	full length	5.53581	1.84e-11	2.7e-10
Bt.12220.1.S1_a_at	---	---	est	5.53557	1.58e-14	8.26e-13
Bt.5145.1.S1_at	hypothetical protein LOC511120	FAM40A	full length	5.53537	1.67e-12	3.72e-11
Bt.18710.1.S1_at	dickkopf homolog 3 (Xenopus laevis)	DKK3	full length	5.53321	4.45e-11	5.71e-10
Bt.19483.1.A1_at	DEP domain containing 7	DEPDC7	---	5.52916	1.06e-06	4.17e-06
Bt.24539.1.S1_at	transmembrane protein 106A	TMEM106A	full length	5.52783	3.42e-10	3.24e-09
Bt.26070.1.S1_at	---	---	est	5.52783	5.39e-13	1.48e-11
Bt.26626.1.S1_at	EGF-like-domain, multiple 8	EGFL8	full length	5.52632	1.18e-09	9.49e-09
Bt.4044.1.S1_at	high mobility group AT-hook 1	HMGA1	full length	5.52526	1.82e-10	1.89e-09
Bt.657.1.S1_at	similar to Chromosome 17 open reading frame 63	LOC506074	---	5.52033	1.61e-12	3.64e-11
Bt.28780.2.A1_at	FYVE, RhoGEF and PH domain containing 4	FGD4	---	5.51935	1.04e-10	1.17e-09
Bt.16370.1.S1_at	family with sequence similarity 107, member B	FAM107B	full length	5.5136	9.85e-09	6.07e-08
Bt.23857.1.A1_at	ring finger 144B	RNF144B	full length	5.5114	1.55e-13	5.32e-12
Bt.22489.1.S1_at	---	---	est	5.50813	7.12e-11	8.43e-10
Bt.2425.3.S1_at	hypothetical LOC534463	LOC534463	---	5.50268	1.59e-12	3.59e-11
Bt.22959.1.S1_at	Ras homolog enriched in brain like 1	RHEBL1	full length	5.48684	3.57e-13	1.06e-11
Bt.13845.1.S1_at	chromosome 6 open reading frame 203 ortholog	C9H6ORF203	full length	5.48579	9.08e-11	1.04e-09
Bt.25911.1.A1_at	Similar to Zinc finger and BTB domain containing 8	LOC521943	---	5.4854	4.34e-12	8.1e-11
Bt.3484.1.S1_at	CD302 molecule	CD302	full length	5.48229	3.28e-09	2.31e-08
Bt.21615.1.A1_at	transmembrane protein 22	TMEM22	full length	5.47637	5.25e-11	6.54e-10
Bt.5957.1.S1_at	---	---	est	5.47557	1.65e-09	1.26e-08
Bt.5302.1.S1_a_at	murine retrovirus integration site 1 homolog	MRVI1	full length	5.47501	2.34e-12	4.87e-11
Bt.26214.1.A1_at	similar to chromosome 17 open reading frame 53	LOC615299	---	5.47346	8.52e-10	7.1e-09
Bt.29955.1.A1_at	---	---	est	5.47102	2.96e-10	2.86e-09
Bt.26672.1.S1_at	tumor protein p53 inducible nuclear protein 1	TP53INP1	---	5.46994	4.87e-13	1.36e-11
Bt.20243.3.A1_at	Solute carrier family 25, member 26	SLC25A26	full length	5.46909	2.91e-10	2.82e-09
Bt.18718.2.A1_at	hypothetical LOC514189	LOC514189	---	5.4649	8.16e-09	5.14e-08
Bt.17670.1.A1_at	GPRIN family member 3	GPRIN3	---	5.45799	4.07e-13	1.18e-11
Bt.21023.1.S1_at	arsenic (+3 oxidation state) methyltransferase	AS3MT	full length	5.45699	1.57e-11	2.35e-10
Bt.16103.1.S1_at	apolipoprotein B	APOB	---	5.45404	2.44e-15	1.83e-13
Bt.5819.1.S1_at	forkhead box M1	FOXM1	---	5.44066	1.14e-10	1.26e-09
Bt.23309.1.S1_at	Myopalladin	MYPN	full length	5.43868	4.83e-12	8.82e-11
Bt.28402.1.A1_at	---	---	est	5.43698	6.02e-08	3.07e-07
Bt.26709.1.S1_at	similar to coproporphyrinogen oxidase	CPOX	---	5.4258	8.42e-12	1.37e-10
Bt.6435.1.A1_at	---	---	est	5.42528	7.45e-10	6.34e-09
Bt.27897.1.S1_at	PIN2-interacting protein 1	PINX1	full length	5.42328	6.08e-10	5.32e-09
Bt.10136.1.S1_at	---	---	est	5.42054	7.75e-15	4.65e-13
Bt.4210.1.A1_a_at	kininogen 1	KNG1	full length	5.41486	1.29e-11	2.01e-10
Bt.27266.1.A1_at	coiled-coil domain containing 66	CCDC66	---	5.41359	1.57e-09	1.21e-08
Bt.12087.1.A1_at	structural maintenance of chromosomes 2	SMC2	---	5.41052	3e-08	1.64e-07
Bt.17833.1.A1_at	spermatogenesis and oogenesis specific basic helix-loop-helix 1	SOHLH1	---	5.40308	5.58e-08	2.87e-07
Bt.1873.2.A1_at	hypothetical LOC789276 /// neuron specific gene family member 1	LOC789276 /// NSG1	full length	5.38816	4.52e-11	5.8e-10
Bt.20762.1.A1_at	---	---	est	5.38327	1.99e-08	1.13e-07
Bt.25472.1.A1_at	leucine rich repeat containing 34	LRRC34	---	5.38183	6.77e-14	2.7e-12
Bt.26047.1.A1_at	chromosome 8 open reading frame 70 ortholog	C14H8ORF70	full length	5.38143	7.55e-11	8.88e-10
Bt.18285.1.A1_at	NK2 homeobox 2	NKX2-2	---	5.37743	1.04e-11	1.66e-10
Bt.21329.1.S1_at	similar to RIKEN cDNA 1810009O10 gene	LOC534796	---	5.37687	1.52e-09	1.18e-08
Bt.9500.1.S1_a_at	similar to F11C1.5a	LOC524159	---	5.37516	4.55e-14	1.94e-12
Bt.4599.1.S1_at	carnitine O-octanoyltransferase	CROT	full length	5.37367	4.35e-09	2.95e-08
Bt.25236.1.A1_at	Matrix-remodelling associated 5	MXRA5	---	5.36803	3.54e-11	4.72e-10
Bt.10169.2.S1_at	similar to Uncharacterized protein C8orf42 homolog	LOC614166	---	5.3679	3.56e-11	4.74e-10
Bt.16155.1.A1_at	---	---	---	5.36308	4.13e-11	5.38e-10
Bt.9449.1.S1_at	proline-rich cyclin A1-interacting protein	PROCA1	---	5.36115	1.32e-10	1.43e-09
Bt.24475.1.S1_at	tetratricopeptide repeat domain 12	TTC12	---	5.35215	1.75e-10	1.82e-09
Bt.15730.1.S1_at	kinesin family member 2C	KIF2C	full length	5.35086	4.91e-09	3.29e-08
Bt.748.2.A1_at	---	---	est	5.34049	2.37e-12	4.93e-11
Bt.20216.2.S1_at	ribose 5-phosphate isomerase A	RPIA	full length	5.33408	1.02e-10	1.15e-09
Bt.748.1.S1_at	polymerase (RNA) II (DNA directed) polypeptide J, 13.3kDa	POLR2J	full length	5.33331	1.23e-11	1.92e-10
Bt.6669.1.A1_at	Homeobox D9	HOXD9	---	5.33129	1.88e-13	6.2e-12
Bt.3949.1.S2_at	6-phosphofructo-2-kinase/fructose-2,6-biphosphatase 2	PFKFB2	full length	5.32543	4.28e-09	2.91e-08
Bt.26812.1.S1_at	---	---	est	5.32335	1.95e-12	4.21e-11
Bt.18745.1.A1_at	---	---	est	5.31883	2.87e-12	5.73e-11
Bt.11459.1.S1_at	chromosome 16 open reading frame 57 ortholog	C18H16orf57	full length	5.31586	9.39e-12	1.51e-10
Bt.26249.1.A1_at	similar to Uncharacterized protein C18orf1	LOC511553	---	5.31349	5.24e-09	3.47e-08
Bt.6552.1.S1_at	---	---	est	5.30726	1.94e-11	2.83e-10
Bt.16053.1.S1_at	similar to plexin D1	LOC781625	---	5.30272	2.32e-12	4.85e-11
Bt.14114.1.A1_at	similar to C1orf51 protein	LOC539246	---	5.30191	3.73e-06	1.33e-05
Bt.15419.1.S1_at	grancalcin, EF-hand calcium binding protein	GCA	---	5.29978	1.21e-09	9.74e-09
Bt.24288.2.S1_at	ATPase family, AAA domain containing 5	ATAD5	---	5.29968	7.64e-08	3.82e-07
Bt.21044.2.A1_at	---	---	est	5.29516	3.73e-09	2.58e-08
Bt.24897.1.A1_at	---	---	est	5.29368	7.78e-14	3.05e-12
Bt.16236.1.A1_at	junctophilin 1	JPH1	---	5.29142	2.08e-11	3e-10
Bt.22133.2.S1_a_at	syntaxin 17	STX17	full length	5.28858	3.27e-13	9.78e-12
Bt.5555.1.S1_at	visual system homeobox 1	VSX1	full length	5.28665	2.01e-09	1.51e-08
Bt.16073.1.A1_at	sortilin-related receptor, L(DLR class) A repeats-containing	SORL1	---	5.2804	3.7e-13	1.09e-11
Bt.5497.1.S1_a_at	neurexin 1	NRXN1	full length	5.27496	1.76e-10	1.83e-09
Bt.24576.1.A1_at	2,3-bisphosphoglycerate mutase /// similar to 2,3-bisphosphoglycerate mutase	BPGM /// LOC784340	full length	5.2712	2.63e-11	3.66e-10
Bt.1295.1.S1_at	---	---	est	5.27017	9.47e-14	3.54e-12
Bt.25352.1.A1_at	similar to Cortactin-binding protein 2 (CortBP2)	LOC530341	---	5.26251	1.37e-08	8.14e-08
Bt.19100.1.A1_at	---	---	est	5.26102	4.84e-12	8.82e-11
Bt.24525.1.S1_at	similar to Pleckstrin homology domain-containing family M member 1 (162 kDa adapter protein) (AP162)	LOC531863	---	5.26093	3.8e-13	1.11e-11
Bt.12578.2.A1_at	origin recognition complex, subunit 5-like (yeast)	ORC5L	full length	5.25965	2.06e-11	2.97e-10
Bt.22180.1.S1_at	C-type lectin superfamily 4, member G	CLEC4G	---	5.25789	9.13e-11	1.04e-09
Bt.8743.1.S1_at	transforming, acidic coiled-coil containing protein 3	TACC3	full length	5.25727	2.31e-07	1.03e-06
Bt.18101.1.A1_at	olfactomedin 1	OLFM1	full length	5.25631	7.71e-10	6.51e-09
Bt.20330.1.S1_at	protease, serine, 23	PRSS23	full length	5.2554	1.06e-10	1.18e-09
Bt.3236.2.S1_at	Rho guanine nucleotide exchange factor (GEF) 3	ARHGEF3	---	5.25432	1.46e-11	2.22e-10
Bt.5091.1.S1_at	silver homolog (mouse)	SILV	full length	5.25134	7.82e-08	3.9e-07
Bt.28069.1.S1_at	transmembrane and immunoglobulin domain containing 1	TMIGD1	full length	5.24251	1.53e-09	1.19e-08
Bt.28389.1.A1_at	elongation factor RNA polymerase II	ELL	---	5.2413	1.41e-11	2.16e-10
Bt.20481.2.S1_at	---	---	est	5.24096	5.63e-12	9.96e-11
Bt.7156.1.S1_at	solute carrier family 4, sodium bicarbonate cotransporter, member 4	SLC4A4	full length	5.2319	1.61e-08	9.34e-08
Bt.29569.2.S1_at	zinc finger CCCH-type containing 8	ZC3H8	full length	5.23065	2.71e-09	1.95e-08
Bt.2818.2.S1_a_at	nudix (nucleoside diphosphate linked moiety X)-type motif 2	NUDT2	full length	5.2262	3.53e-09	2.46e-08
Bt.18266.1.A1_at	---	---	est	5.22418	7.26e-15	4.41e-13
Bt.19698.1.A1_at	---	---	est	5.22418	1.99e-11	2.89e-10
Bt.22139.1.S1_at	COBL-like 1	COBLL1	---	5.21853	1.66e-09	1.27e-08
Bt.21014.1.S1_at	kelch-like 25 (Drosophila)	KLHL25	---	5.21046	7.26e-09	4.63e-08
Bt.26651.1.S1_at	UDP-GlcNAc:betaGal beta-1,3-N-acetylglucosaminyltransferase 4	B3GNT4	---	5.21016	1.34e-06	5.16e-06
Bt.12567.1.A1_at	similar to HRAS-like suppressor	LOC784776	---	5.20742	5.9e-12	1.04e-10
Bt.26044.1.A1_at	CASP8 associated protein 2	CASP8AP2	---	5.20692	3.97e-10	3.68e-09
Bt.26920.2.A1_a_at	---	---	est	5.20641	1.78e-12	3.89e-11
Bt.22042.1.S1_at	transmembrane protein 30B	TMEM30B	---	5.20516	3.56e-11	4.74e-10
Bt.27211.1.S1_at	dual specificity phosphatase 13	DUSP13	full length	5.20249	9.81e-08	4.78e-07
Bt.12589.1.S1_at	---	---	est	5.20241	4.36e-12	8.12e-11
Bt.21060.1.S1_at	similar to centaurin, delta 3	LOC513722	---	5.19782	4.15e-08	2.19e-07
Bt.13604.1.S1_at	ADAM metallopeptidase domain 19 (meltrin beta)	ADAM19	full length	5.19476	5.61e-13	1.53e-11
Bt.26656.1.S1_at	mitogen-activated protein kinase 10	MAPK10	full length	5.1946	1.73e-12	3.81e-11
Bt.8282.1.S1_at	dipeptidyl-peptidase 4	DPP4	full length	5.19329	1.02e-11	1.63e-10
Bt.26956.1.S1_at	Similar to NAC-beta splice	LOC528166	---	5.18934	1.64e-09	1.26e-08
Bt.19118.1.A1_at	---	---	est	5.18645	5.91e-08	3.03e-07
Bt.562.1.S1_at	6-phosphofructo-2-kinase/fructose-2,6-biphosphatase 1	PFKFB1	full length	5.18331	2.06e-07	9.29e-07
Bt.24738.1.S1_at	---	---	est	5.18135	5.15e-13	1.42e-11
Bt.16050.1.S1_at	solute carrier family 25 (mitochondrial carrier: glutamate), member 22	SLC25A22	full length	5.18102	8.1e-10	6.8e-09
Bt.4057.1.S1_at	myosin, heavy chain 10, non-muscle	MYH10	full length	5.18065	2.84e-12	5.69e-11
Bt.25103.1.S1_at	tudor domain containing 7	TDRD7	full length	5.17703	8.57e-11	9.88e-10
Bt.2537.1.S1_at	cholinergic receptor, nicotinic, alpha 3	CHRNA3	full length	5.17591	2.89e-10	2.8e-09
Bt.28509.1.S1_at	---	---	est	5.17522	4.6e-11	5.87e-10
Bt.22869.1.S1_at	fatty acid binding protein 5	FABP5	full length	5.17247	1.35e-10	1.46e-09
Bt.27045.1.S1_at	NEFA-interacting nuclear protein NIP30	NIP30	full length	5.16782	1.87e-11	2.74e-10
Bt.28586.1.S1_at	similar to Endoplasmic reticulum metallopeptidase 1 (Felix-ina)	LOC541094	---	5.16641	1.63e-10	1.72e-09
Bt.25460.1.A1_at	OTU domain containing 3	OTUD3	---	5.16019	5.27e-09	3.49e-08
Bt.5682.1.S1_at	---	---	est	5.15364	2.62e-11	3.65e-10
Bt.21915.1.S1_at	FRAS1 related extracellular matrix 1	FREM1	---	5.15038	1.63e-12	3.67e-11
Bt.17376.1.A1_at	---	---	est	5.15017	6.41e-11	7.73e-10
Bt.797.1.S1_at	hydrogen voltage-gated channel 1	HVCN1	---	5.14795	3.41e-10	3.23e-09
Bt.26630.1.S1_at	Nuclear factor of activated T-cells, cytoplasmic, calcineurin-dependent 1	NFATC1	---	5.14266	1.03e-09	8.39e-09
Bt.8690.1.S1_at	pleckstrin homology domain containing, family B (evectins) member 2	PLEKHB2	full length	5.1383	1.55e-11	2.33e-10
Bt.8707.1.S1_at	---	---	est	5.13584	5.49e-11	6.79e-10
Bt.28195.1.S1_at	---	---	est	5.12675	1.78e-14	9.15e-13
Bt.10616.1.S1_a_at	Similar to chromosome 6 open reading frame 52	LOC618944	---	5.12511	1.53e-07	7.11e-07
Bt.27552.1.A1_at	Coiled-coil domain containing 21	CCDC21	---	5.12294	5.57e-10	4.94e-09
Bt.6392.1.S1_at	Transient receptor potential cation channel, subfamily M, member 6	TRPM6	---	5.11725	2.71e-12	5.47e-11
Bt.9150.1.A1_at	---	---	---	5.11537	1.72e-08	9.89e-08
Bt.13254.1.S1_at	---	---	est	5.11482	2.13e-08	1.2e-07
Bt.6362.1.A1_at	similar to lipase, hormone-sensitive	LOC785088	---	5.11305	1.33e-11	2.07e-10
Bt.10781.1.S1_at	Similar to WD repeat 17	LOC783416	---	5.11059	7.98e-10	6.71e-09
Bt.18615.1.A1_at	prune homolog 2 (Drosophila)	PRUNE2	full length	5.11056	5.22e-15	3.38e-13
Bt.18501.1.A1_at	diacylglycerol kinase, beta 90kDa	DGKB	---	5.10696	1.15e-14	6.5e-13
Bt.22497.2.S1_at	alkB, alkylation repair homolog 2 (E. coli)	ALKBH2	full length	5.10431	3.68e-09	2.55e-08
Bt.12111.1.S1_at	---	---	est	5.10352	1.52e-16	1.91e-14
Bt.5448.1.S1_at	chromogranin B (secretogranin 1)	CHGB	full length	5.10212	2.45e-08	1.36e-07
Bt.27865.2.S1_at	similar to Protein VPRBP (HIV-1 Vpr-binding protein) (VprBP) (Vpr-interacting protein) (DDB1- and CUL4-associated factor 1) /// Vpr (HIV-1) binding protein	LOC541079 /// VPRBP	---	5.10194	3.59e-13	1.06e-11
Bt.22301.1.S1_at	ATPase, H+ transporting, lysosomal V0 subunit a4	ATP6V0A4	---	5.0996	4.39e-10	4.02e-09
Bt.24154.1.A1_at	transcription factor Dp-2 (E2F dimerization partner 2)	TFDP2	full length	5.09525	1.42e-08	8.37e-08
Bt.21224.1.S1_at	similar to dedicator of cytokinesis 10	LOC539421	---	5.09047	3.23e-10	3.08e-09
Bt.29450.1.S1_at	---	---	est	5.08983	6.92e-09	4.44e-08
Bt.27810.1.S1_at	---	---	est	5.08945	6.15e-08	3.13e-07
Bt.20733.1.S1_at	S-adenosylhomocysteine hydrolase-like 2	AHCYL2	full length	5.08502	3.81e-14	1.67e-12
Bt.25350.1.A1_at	---	---	est	5.07632	6.48e-11	7.8e-10
Bt.27627.1.A1_at	syntrophin, alpha 1 (dystrophin-associated protein A1, 59kDa, acidic component)	SNTA1	full length	5.07603	1.07e-12	2.59e-11
Bt.13147.1.S1_at	UDP-Gal:betaGlcNAc beta 1,4- galactosyltransferase, polypeptide 5	B4GALT5	---	5.06754	1.11e-05	3.7e-05
Bt.24308.1.A1_at	---	---	---	5.05781	3.1e-11	4.22e-10
Bt.12550.1.S1_at	IQ motif containing GTPase activating protein 3	IQGAP3	full length	5.05609	2.56e-11	3.58e-10
Bt.3992.1.S1_a_at	phosphatidylserine decarboxylase	PISD	full length	5.05086	2.07e-08	1.17e-07
Bt.4939.1.S1_at	secreted frizzled-related protein 2	SFRP2	full length	5.05021	6.45e-13	1.72e-11
Bt.28607.1.S1_at	transient receptor potential channel 5	trp	---	5.04607	4.36e-14	1.87e-12
Bt.16164.1.S1_at	vesicle-associated membrane protein 7	VAMP7	full length	5.04532	1.89e-09	1.42e-08
Bt.51.1.S1_at	cyclin-dependent kinase 5	CDK5	full length	5.03937	4.51e-08	2.36e-07
Bt.18932.1.A1_at	hypothetical protein LOC614993	LOC614993	full length	5.0318	2.92e-08	1.6e-07
Bt.15752.1.A1_at	CLP1, cleavage and polyadenylation factor I subunit, homolog (S. cerevisiae)	CLP1	full length	5.02649	1.92e-10	1.97e-09
Bt.26415.1.A1_at	---	---	est	5.0256	1.42e-16	1.82e-14
Bt.26293.1.A1_at	Slowmo homolog 1 (Drosophila)	SLMO1	---	5.02314	2.62e-09	1.9e-08
Bt.24575.2.S1_a_at	fibronectin type III and SPRY domain containing 1	FSD1	full length	5.02198	4.17e-08	2.2e-07
Bt.10952.2.S1_at	---	---	---	5.01924	4.21e-09	2.87e-08
Bt.27668.1.A1_at	Centromere protein F, 350/400ka (mitosin)	CENPF	---	5.01132	2.22e-07	9.96e-07
Bt.22232.1.S1_at	torsin family 2, member A	TOR2A	full length	5.01006	4.88e-09	3.27e-08
Bt.26855.1.S1_at	similar to thyroid hormone receptor interactor 13	LOC506746	---	5.00937	2.39e-07	1.06e-06
Bt.21994.1.S1_at	regulator of G-protein signaling 10	RGS10	full length	5.00124	3.95e-10	3.66e-09
Bt.12684.2.S1_at	---	---	est	5.00041	4.45e-15	2.96e-13
Bt.1416.1.S1_at	lectin, galactoside-binding, soluble, 3	LGALS3	full length	4.9996	1.54e-12	3.49e-11
Bt.22259.1.S1_at	DEAD (Asp-Glu-Ala-Asp) box polypeptide 59	DDX59	---	4.99632	3.11e-10	2.98e-09
Bt.11140.1.S1_at	---	---	---	4.99255	7.16e-12	1.2e-10
Bt.13882.1.S1_at	hypothetical protein LOC532603	LOC532603	full length	4.99059	3.8e-12	7.22e-11
Bt.20013.1.S1_at	ELOVL family member 7, elongation of long chain fatty acids (yeast)	ELOVL7	full length	4.99048	2.53e-08	1.4e-07
Bt.11677.1.S1_at	---	---	est	4.98462	1.24e-08	7.46e-08
Bt.11943.1.S1_at	mitochondrial carrier triple repeat 1	MCART1	full length	4.98173	6.51e-11	7.83e-10
Bt.6578.3.S1_at	ring finger protein 8	RNF8	full length	4.98086	1.01e-07	4.9e-07
Bt.16748.1.A1_at	---	---	---	4.97868	4.06e-08	2.15e-07
Bt.8282.1.S2_at	solute carrier family 25 (mitochondrial carrier, Aralar), member 12 /// tetratricopeptide repeat domain 21B	SLC25A12 /// TTC21B	full length	4.97697	3.58e-08	1.93e-07
Bt.16063.2.S1_at	---	---	est	4.97492	5.6e-11	6.92e-10
Bt.24351.1.A1_at	Lix1 homolog (chicken)	LIX1	full length	4.97385	1.29e-06	4.98e-06
Bt.27559.1.A1_at	---	---	est	4.97064	3.75e-10	3.5e-09
Bt.24413.1.S1_at	similar to transmembrane and tetratricopeptide repeat containing 2 (predicted)	LOC781126	---	4.97051	2.03e-07	9.17e-07
Bt.2462.1.S1_at	SH2 domain protein 2A	SH2D2A	full length	4.96906	5.14e-09	3.42e-08
Bt.3339.1.S1_at	sema domain, immunoglobulin domain (Ig), transmembrane domain (TM) and short cytoplasmic domain, (semaphorin) 4A	SEMA4A	full length	4.96546	5.17e-10	4.64e-09
Bt.5788.1.S1_at	ELK3, ETS-domain protein (SRF accessory protein 2)	ELK3	full length	4.9646	1.1e-08	6.69e-08
Bt.22362.1.S1_at	SH3-domain kinase binding protein 1	SH3KBP1	full length	4.95682	4e-14	1.75e-12
Bt.4635.2.S1_a_at	calponin 2	CNN2	full length	4.95203	3.73e-12	7.12e-11
Bt.21654.1.S1_at	---	---	est	4.94861	5.98e-12	1.05e-10
Bt.13755.1.S1_at	---	---	est	4.93434	1.04e-13	3.82e-12
Bt.28166.1.A1_at	hypothetical protein MGC137894	MGC137894	full length	4.93219	6.9e-15	4.24e-13
Bt.18399.1.A1_at	---	---	---	4.93056	1.7e-12	3.76e-11
Bt.13214.1.S1_at	---	---	est	4.92604	1.55e-12	3.52e-11
Bt.21154.1.A1_at	serine/threonine kinase 4	STK4	full length	4.91521	3.86e-09	2.66e-08
Bt.117.1.S1_at	guanine nucleotide binding protein (G protein), gamma 12	GNG12	full length	4.91435	1.08e-09	8.74e-09
Bt.835.1.A1_at	syntrophin, beta 1 (dystrophin-associated protein A1, 59kDa, basic component 1)	SNTB1	---	4.91427	1.75e-09	1.33e-08
Bt.26930.1.S1_at	Development and differentiation enhancing factor-like 1	DDEFL1	full length	4.91139	1.61e-08	9.32e-08
Bt.6640.1.S1_at	---	---	est	4.91124	4.13e-09	2.82e-08
Bt.18132.1.A1_at	Rho guanine nucleotide exchange factor (GEF) 5	ARHGEF5	full length	4.9111	8.04e-11	9.36e-10
Bt.2577.1.S1_at	similar to MGC127538 protein /// similar to MGC127538 protein /// similar to MGC127538 protein /// hypothetical protein MGC127538	LOC100137875 /// LOC100138326 /// LOC786683 /// MGC127538	full length	4.9101	3.69e-08	1.97e-07
Bt.15688.1.S1_at	cystathionine-beta-synthase	CBS	full length	4.90592	1.57e-11	2.36e-10
Bt.5336.1.A1_a_at	transferrin	TF	full length	4.90268	2.13e-08	1.2e-07
Bt.24381.1.S1_at	DCMP deaminase	DCTD	full length	4.89838	3.22e-10	3.08e-09
Bt.22004.1.A1_at	---	---	est	4.88504	9.54e-09	5.91e-08
Bt.26165.1.A1_at	tyrosyl-DNA phosphodiesterase 1	TDP1	---	4.88456	6.67e-14	2.67e-12
Bt.25312.1.A1_at	collectin sub-family member 12	COLEC12	full length	4.8837	1.05e-07	5.06e-07
Bt.27164.1.A1_at	SFRS12-interacting protein 1	SFRS12IP1	---	4.88291	6.52e-12	1.12e-10
Bt.20103.1.S1_at	eukaryotic translation initiation factor 2-alpha kinase 1	EIF2AK1	full length	4.88128	6.84e-10	5.89e-09
Bt.29572.1.A1_at	---	---	---	4.87901	1.81e-12	3.97e-11
Bt.20833.2.S1_at	NHL repeat containing 2	NHLRC2	full length	4.87375	1.99e-06	7.43e-06
Bt.16150.1.A1_at	Myocyte enhancer factor 2C	MEF2C	full length	4.87349	3.04e-10	2.93e-09
Bt.20673.1.A1_at	similar to small inducible cytokine A1	LOC786156	---	4.87235	2.03e-07	9.2e-07
Bt.27206.1.A1_at	---	---	est	4.87108	3.31e-15	2.31e-13
Bt.14379.1.A1_at	GINS complex subunit 3 (Psf3 homolog)	GINS3	full length	4.8699	1.72e-13	5.76e-12
Bt.22449.2.S1_at	CCR4-NOT transcription complex, subunit 6-like	CNOT6L	---	4.86886	1.64e-08	9.47e-08
Bt.24218.2.S1_a_at	cell division cycle 6 homolog (S. cerevisiae)	CDC6	---	4.86754	7.65e-12	1.27e-10
Bt.6964.1.S1_at	tropomodulin 1	TMOD1	full length	4.8672	2.64e-13	8.11e-12
Bt.5084.1.S1_at	creatine kinase, brain	CKB	full length	4.85948	7.91e-08	3.94e-07
Bt.15741.1.S1_at	WD repeat domain 48	WDR48	full length	4.85312	8.63e-15	5.1e-13
Bt.19772.1.A1_at	leucine rich repeat containing 8 family, member C	LRRC8C	full length	4.85211	1.89e-07	8.61e-07
Bt.26947.1.S1_at	hypothetical LOC533555	MGC157319	full length	4.85026	1.06e-10	1.19e-09
Bt.20930.1.A1_at	similar to solute carrier family 25, member 32 /// solute carrier family 25, member 32	LOC782162 /// SLC25A32	---	4.84924	5.38e-11	6.68e-10
Bt.16886.1.A1_a_at	polymerase (DNA directed), epsilon 2 (p59 subunit)	POLE2	full length	4.84434	6.96e-08	3.5e-07
Bt.24849.1.A1_at	FAD1 flavin adenine dinucleotide synthetase homolog (S. cerevisiae)	FLAD1	full length	4.83559	4.11e-07	1.75e-06
Bt.18914.1.S1_at	---	---	est	4.83238	2.68e-12	5.44e-11
Bt.20386.1.S1_at	---	---	est	4.82897	1.9e-08	1.08e-07
Bt.24231.2.S1_at	centrosomal protein 78kDa	CEP78	---	4.82595	5.69e-11	7.03e-10
Bt.3723.1.S1_at	cleavage stimulation factor, 3' pre-RNA, subunit 2, 64kDa	CSTF2	full length	4.82041	2.06e-11	2.97e-10
Bt.10073.1.A1_at	---	---	est	4.81264	7.16e-12	1.2e-10
Bt.3948.1.S1_at	cadherin 3, type 1, P-cadherin (placental)	CDH3	full length	4.81094	1.6e-09	1.23e-08
Bt.703.1.S1_at	Similar to acid finger protein	LOC538544	---	4.80805	1.78e-10	1.85e-09
Bt.27767.1.A1_at	GDNF family receptor alpha 2	GFRA2	full length	4.80416	3.55e-13	1.05e-11
Bt.9921.1.A1_at	RAS protein activator like 2	RASAL2	---	4.79764	1.81e-10	1.88e-09
Bt.27703.1.A1_at	solute carrier family 12 (potassium/chloride transporters), member 8	SLC12A8	---	4.79681	6.37e-06	2.2e-05
Bt.5934.1.S1_at	---	---	est	4.79569	5.64e-09	3.71e-08
Bt.16380.2.A1_at	---	---	est	4.79426	8.13e-12	1.33e-10
Bt.25159.1.S1_at	---	---	est	4.78593	6.86e-09	4.4e-08
Bt.6021.1.S1_at	regeneration associated muscle protease	DKFZP586H2123	full length	4.78261	4.33e-09	2.94e-08
Bt.3455.1.S1_at	ubiquitin-conjugating enzyme E2I (UBC9 homolog, yeast)	UBE2I	full length	4.78137	6.77e-06	2.33e-05
Bt.28543.1.A1_at	potassium intermediate/small conductance calcium-activated channel, subfamily N, member 4	KCNN4	full length	4.78116	2.11e-12	4.48e-11
Bt.22063.1.A1_at	---	---	est	4.78094	1.76e-06	6.63e-06
Bt.15965.1.S1_at	SRY (sex determining region Y)-box 15	SOX15	---	4.77417	2.56e-07	1.13e-06
Bt.28254.1.S1_at	UTP23, small subunit (SSU) processome component, homolog (yeast)	UTP23	full length	4.77214	2.03e-11	2.94e-10
Bt.28741.2.S1_at	TPX2, microtubule-associated, homolog (Xenopus laevis)	TPX2	full length	4.76896	1.45e-08	8.55e-08
Bt.26489.1.A1_at	RPGRIP1-like	RPGRIP1L	---	4.76886	2.68e-09	1.93e-08
Bt.7739.1.S1_at	similar to Uncharacterized protein KIAA2030	LOC540792	---	4.76814	1.25e-09	1e-08
Bt.18780.2.A1_at	---	---	est	4.76664	1.29e-09	1.03e-08
Bt.10855.1.S1_at	similar to regulator of G-protein signaling 2, 24kDa /// regulator of G-protein signaling 2, 24kDa	LOC616414 /// RGS2	full length	4.76573	4.03e-12	7.59e-11
Bt.2336.1.S1_at	Septin 3	2003-09-01	full length	4.76547	9.53e-09	5.91e-08
Bt.7962.1.S1_at	yippee-like 3 (Drosophila)	YPEL3	---	4.76323	2.86e-09	2.04e-08
Bt.16659.1.A1_at	Hypothetical protein LOC790425	LOC790425	---	4.75784	4.63e-09	3.12e-08
Bt.15958.2.A1_a_at	ATP-binding cassette, sub-family B (MDR/TAP), member 1 /// similar to ATP-binding cassette, subfamily B, member 4 /// similar to Multidrug resistance protein 1	ABCB1 /// LOC781361 /// LOC785554	---	4.75715	4.75e-12	8.71e-11
Bt.21584.1.S1_at	3-oxoacyl-ACP synthase, mitochondrial	OXSM	full length	4.75624	1.16e-09	9.35e-09
Bt.28971.1.S1_at	F-box and WD repeat domain containing 11	FBXW11	---	4.74518	3.33e-13	9.95e-12
Bt.3593.1.S1_at	PPAN-P2RY11	PPAN-P2RY11	full length	4.74062	2.02e-09	1.52e-08
Bt.20623.1.A1_at	---	---	est	4.74015	1.33e-09	1.05e-08
Bt.13870.1.A1_at	receptor-interacting serine-threonine kinase 4	RIPK4	full length	4.73782	1.17e-12	2.79e-11
Bt.1739.1.S1_at	Frizzled homolog 4 (Drosophila)	FZD4	---	4.73615	3.87e-10	3.6e-09
Bt.26093.1.A1_at	zinc finger protein 341	ZNF341	full length	4.73419	9.39e-11	1.07e-09
Bt.20294.1.S1_at	hook homolog 2 (Drosophila)	HOOK2	full length	4.72992	5.19e-13	1.43e-11
Bt.17574.1.A1_at	similar to corticosteroid binding protein	LOC513746	---	4.72972	4.39e-08	2.31e-07
Bt.12902.2.A1_at	zinc finger protein 304	ZNF304	full length	4.72845	2.4e-12	4.96e-11
Bt.27619.1.A1_at	distal-less homeobox 4	DLX4	full length	4.72565	2.46e-06	9.06e-06
Bt.1303.1.S1_at	transcription factor 7-like 2 (T-cell specific, HMG-box)	TCF7L2	full length	4.72517	4.96e-11	6.25e-10
Bt.20227.2.S1_at	Solute carrier family 25 (mitochondrial carrier; ornithine transporter) member 15	SLC25A15	full length	4.72467	2.33e-11	3.31e-10
Bt.28541.1.S1_at	shugoshin-like 1 (S. pombe)	SGOL1	full length	4.72153	2.17e-10	2.18e-09
Bt.3888.2.S1_at	Protein phosphatase methylesterase 1	PPME1	full length	4.71855	6.36e-10	5.52e-09
Bt.9350.1.A1_at	ganglioside-induced differentiation-associated protein 1	GDAP1	full length	4.70938	2.12e-11	3.04e-10
Bt.4706.1.S1_at	protein phosphatase 1, regulatory (inhibitor) subunit 1B	PPP1R1B	full length	4.70594	2.77e-08	1.52e-07
Bt.21929.2.S1_at	---	---	est	4.70568	8.02e-11	9.34e-10
Bt.3774.1.A1_at	Rho family GTPase 1	RND1	full length	4.70247	1.06e-07	5.09e-07
Bt.8954.1.S1_at	liver expressed antimicrobial peptide 2	LEAP2	full length	4.70115	1.52e-11	2.29e-10
Bt.1341.1.S1_at	Hypothetical LOC527172	LOC527172	---	4.69697	7.93e-10	6.68e-09
Bt.26913.1.S1_at	coiled-coil domain containing 101	CCDC101	full length	4.69629	3.57e-09	2.49e-08
Bt.23000.2.S1_a_at	TBC1 domain family, member 2B	TBC1D2B	---	4.69622	2.31e-12	4.82e-11
Bt.8024.2.S1_at	myotubularin related protein 1	MTMR1	---	4.69613	3.21e-10	3.07e-09
Bt.22534.1.S1_at	peripheral myelin protein 22	PMP22	full length	4.69435	9.39e-11	1.07e-09
Bt.12663.1.S1_at	cytokeratin 19	LOC514812	full length	4.6842	1.01e-07	4.9e-07
Bt.1180.2.A1_at	similar to MYST histone acetyltransferase (monocytic leukemia) 3	LOC529373	---	4.68216	8.91e-14	3.37e-12
Bt.13469.1.S1_at	Serine dehydratase-like	SDSL	full length	4.68113	3.37e-10	3.19e-09
Bt.12708.1.A1_at	---	---	est	4.67935	1.51e-13	5.22e-12
Bt.14643.1.A1_at	RAD17 homolog (S. pombe)	RAD17	full length	4.67609	9.18e-13	2.29e-11
Bt.18748.1.A1_at	protein tyrosine phosphatase, receptor type, B	PTPRB	---	4.67136	2.51e-11	3.52e-10
Bt.14260.1.A1_at	transmembrane protein 177	TMEM177	---	4.67057	1.25e-08	7.49e-08
Bt.25788.1.S1_at	zinc finger and BTB domain containing 16	ZBTB16	full length	4.66778	1.73e-09	1.32e-08
Bt.10388.3.S1_at	similar to KIAA1102 protein	LOC535165	---	4.66455	6.11e-10	5.33e-09
Bt.27323.1.S1_at	Transmembrane protein 52	TMEM52	---	4.66208	1.03e-12	2.52e-11
Bt.27106.1.S1_at	zinc finger protein 34	ZNF34	full length	4.64731	8.08e-10	6.78e-09
Bt.21681.1.A1_at	F-box and leucine-rich repeat protein 4	FBXL4	full length	4.64607	4.27e-12	7.99e-11
Bt.8158.1.S1_at	Forkhead box G1	FOXG1	---	4.64601	1.05e-09	8.51e-09
Bt.18127.1.A1_at	WD repeat domain 87	WDR87	---	4.63487	3.11e-11	4.23e-10
Bt.10853.1.S1_at	---	---	est	4.63456	1.91e-08	1.09e-07
Bt.4898.1.S1_at	brain abundant, membrane attached signal protein 1	BASP1	full length	4.62319	1.86e-10	1.91e-09
Bt.24960.1.S1_at	---	---	---	4.62203	5.02e-10	4.52e-09
Bt.4817.1.A1_at	claudin 11	CLDN11	full length	4.62	1.44e-09	1.12e-08
Bt.20913.1.S1_at	transcriptional adaptor 2 (ADA2 homolog, yeast)-like	TADA2L	full length	4.61761	4.8e-09	3.22e-08
Bt.22334.1.S1_at	hypothetical protein LOC616898	LOC616898	full length	4.61527	5.5e-09	3.62e-08
Bt.25599.1.A1_at	corticotropin releasing hormone binding protein	CRHBP	full length	4.61048	4.86e-12	8.84e-11
Bt.26843.1.S1_at	RAB35, member RAS oncogene family	RAB35	full length	4.60498	7.3e-08	3.66e-07
Bt.1296.2.S1_at	---	---	est	4.6001	4.48e-05	0.000136279
Bt.21078.2.S1_at	---	---	---	4.59918	3.08e-11	4.19e-10
Bt.29953.2.S1_at	cyclin Y-like 1	CCNYL1	---	4.59466	5.7e-10	5.04e-09
Bt.21767.1.S1_at	titin	TTN	---	4.58758	1.78e-13	5.92e-12
Bt.26060.1.A1_at	Bruton agammaglobulinemia tyrosine kinase	BTK	full length	4.58557	1.06e-08	6.48e-08
Bt.21061.1.A1_at	---	---	est	4.58553	1.32e-08	7.83e-08
Bt.2858.1.S1_at	abhydrolase domain containing 6	ABHD6	full length	4.58514	6e-10	5.25e-09
Bt.15631.1.S1_at	---	---	est	4.58492	2.45e-09	1.79e-08
Bt.7948.1.S1_at	cytoplasmic FMR1 interacting protein 2	CYFIP2	---	4.58372	3.67e-10	3.44e-09
Bt.9923.1.S1_at	Similar to inositol polyphosphate-5-phosphatase, 75kDa	LOC538291	---	4.58017	9.42e-13	2.33e-11
Bt.11951.1.A1_at	leucine rich repeat containing 8 family, member E	LRRC8E	---	4.5724	6.38e-11	7.71e-10
Bt.27015.1.A1_at	G protein-coupled receptor kinase interactor 2	GIT2	---	4.56833	8.03e-12	1.32e-10
Bt.22404.1.S1_at	hypothetical LOC534204	LOC534204	---	4.56641	5.45e-13	1.49e-11
Bt.19019.1.A1_at	---	---	est	4.5626	1.49e-11	2.26e-10
Bt.16113.1.A1_at	A kinase (PRKA) anchor protein 11	AKAP11	---	4.56181	2.43e-12	5.02e-11
Bt.29087.1.S1_at	ATP-binding cassette, sub-family G (WHITE), member 8	ABCG8	full length	4.55815	1.37e-09	1.08e-08
Bt.14853.1.A1_at	RAB3A interacting protein (rabin3)	RAB3IP	full length	4.55734	2.35e-09	1.73e-08
Bt.24337.1.A1_at	---	---	est	4.55288	1.26e-08	7.54e-08
Bt.17045.1.A1_at	G protein-coupled receptor 52	GPR52	full length	4.54822	5.89e-07	2.43e-06
Bt.20108.1.S1_at	Similar to SMF protein	LOC509419	---	4.54519	5.18e-12	9.32e-11
Bt.14240.1.S1_at	filamin C, gamma (actin binding protein 280)	FLNC	---	4.54489	4.32e-07	1.83e-06
Bt.26108.1.A1_at	---	---	est	4.54061	8.03e-09	5.06e-08
Bt.26877.1.A1_at	abl interactor 2	ABI2	full length	4.53703	5.05e-12	9.12e-11
Bt.21872.1.A1_at	dopey family member 1	DOPEY1	---	4.53264	2.06e-08	1.16e-07
Bt.13985.1.S1_at	---	---	est	4.53262	2.5e-08	1.38e-07
Bt.20234.1.S1_at	transmembrane protein 119	TMEM119	full length	4.52714	4.11e-10	3.79e-09
Bt.3406.1.S1_at	E74-like factor 3 (ets domain transcription factor, epithelial-specific )	ELF3	full length	4.52329	5.05e-10	4.55e-09
Bt.8964.2.S1_a_at	protein phosphatase 1, regulatory (inhibitor) subunit 1A	PPP1R1A	full length	4.51839	5.87e-10	5.18e-09
Bt.25186.1.S1_at	---	---	est	4.51466	3.03e-10	2.92e-09
Bt.9349.1.S1_at	similar to coagulation factor VIII-associated protein	LOC617475	---	4.51336	5.66e-09	3.72e-08
Bt.25603.1.S1_at	family with sequence similarity 108, member C1	FAM108C1	full length	4.51067	2.38e-11	3.37e-10
Bt.28733.1.S1_at	Zinc finger protein 397	ZNF397	full length	4.5064	2.6e-09	1.89e-08
Bt.28346.2.S1_at	non-SMC condensin I complex, subunit H	NCAPH	full length	4.497	1.64e-12	3.68e-11
Bt.18771.1.S1_at	---	---	est	4.49613	2.23e-11	3.17e-10
Bt.11496.1.S1_at	---	---	est	4.4955	5.72e-12	1.01e-10
Bt.20067.1.S1_at	similar to Intersectin-2 (SH3 domain-containing protein 1B) (SH3P18) (SH3P18-like WASP-associated protein)	LOC787330	---	4.49482	2.51e-12	5.17e-11
Bt.199.1.S1_at	prepronociceptin	PNOC	full length	4.49322	3.34e-10	3.18e-09
Bt.4084.1.S1_at	WD repeat domain 51A	WDR51A	full length	4.49219	7.69e-10	6.5e-09
Bt.27857.1.S1_at	cAMP responsive element binding protein-like 2	CREBL2	full length	4.49157	4.56e-08	2.39e-07
Bt.17712.1.A1_at	---	---	est	4.49128	5.27e-11	6.56e-10
Bt.20897.2.S1_a_at	adducin 3 (gamma)	ADD3	full length	4.49107	7.46e-09	4.74e-08
Bt.6972.1.S1_at	Kelch repeat and BTB (POZ) domain containing 10	KBTBD10	full length	4.48949	7.58e-11	8.89e-10
Bt.19093.1.S1_at	Aldehyde dehydrogenase 1 family, member A2	ALDH1A2	---	4.48753	4.96e-08	2.58e-07
Bt.17610.1.A1_at	---	---	est	4.48721	2.35e-06	8.67e-06
Bt.23192.1.S1_at	actin related protein 2/3 complex, subunit 1B, 41kDa	ARPC1B	full length	4.48411	9.58e-08	4.67e-07
Bt.17025.1.A1_at	FOS-like antigen 2	FOSL2	---	4.48316	2.71e-11	3.76e-10
Bt.7588.1.A1_at	---	---	est	4.48285	2.9e-08	1.59e-07
Bt.3708.2.S1_at	sarcoma antigen NY-SAR-48	NY-SAR-48	full length	4.47952	1.68e-13	5.67e-12
Bt.11797.2.S1_at	Septin 11	2011-09-01	full length	4.47716	5.58e-12	9.9e-11
Bt.27120.1.A1_at	---	---	est	4.47688	1.91e-10	1.96e-09
Bt.22390.1.S1_at	Hermansky-Pudlak syndrome 3	HPS3	---	4.4758	8.82e-10	7.32e-09
Bt.20707.1.A1_at	---	---	est	4.46836	2.98e-09	2.12e-08
Bt.422.1.S1_at	insulin-like growth factor binding protein 3	IGFBP3	full length	4.46622	3.05e-11	4.17e-10
Bt.20853.1.S1_a_at	src kinase associated phosphoprotein 1	SKAP1	---	4.46521	1.41e-10	1.51e-09
Bt.15779.2.A1_at	pleckstrin homology-like domain, family B, member 2	PHLDB2	---	4.46337	3.84e-12	7.29e-11
Bt.27367.1.S1_at	transient receptor potential cation channel, subfamily V, member 6	TRPV6	---	4.46043	4.44e-07	1.88e-06
Bt.9074.1.S1_at	---	---	est	4.45724	1.34e-08	7.98e-08
Bt.22723.2.S1_at	G elongation factor, mitochondrial 2	GFM2	full length	4.45696	7.38e-10	6.29e-09
Bt.16743.1.A1_at	---	---	est	4.45438	1.04e-07	5.01e-07
Bt.17161.1.S1_at	---	---	est	4.45179	5.53e-10	4.91e-09
Bt.27104.1.A1_at	---	---	est	4.45	3.86e-09	2.66e-08
Bt.18325.2.A1_at	microtubule-associated protein 7	MAP7	full length	4.44758	1.08e-11	1.71e-10
Bt.4206.1.S1_at	Polymerase (DNA directed), alpha 2 (70kD subunit)	POLA2	full length	4.44664	4.46e-08	2.35e-07
Bt.21055.1.S1_at	MAP kinase interacting serine/threonine kinase 1	MKNK1	full length	4.44408	8.32e-11	9.63e-10
Bt.16795.1.A1_at	sperm associated antigen 6	SPAG6	full length	4.43548	3.96e-09	2.72e-08
Bt.21479.2.A1_at	crooked neck pre-mRNA splicing factor-like 1 (Drosophila)	CRNKL1	---	4.43373	5.22e-10	4.67e-09
Bt.6707.1.S1_at	---	---	est	4.43346	4.7e-05	0.000142498
Bt.24153.1.A1_at	Ring finger protein 43	RNF43	---	4.43289	9.51e-10	7.82e-09
Bt.25471.2.A1_at	Ataxin 3	ATXN3	full length	4.42831	1.71e-10	1.79e-09
Bt.690.1.S1_at	Boc homolog (mouse)	BOC	---	4.42729	8.53e-09	5.34e-08
Bt.2023.1.S1_at	similar to phosphatidylinositol glycan anchor biosynthesis, class Z	LOC525407	---	4.42704	1.91e-08	1.09e-07
Bt.13130.1.S1_at	CD40 molecule, TNF receptor superfamily member 5	CD40	full length	4.42572	5.92e-07	2.44e-06
Bt.8173.1.S1_at	---	---	est	4.42402	8.28e-10	6.92e-09
Bt.19820.2.S1_at	chromosome 6 open reading frame 35 ortholog	C9H6ORF35	full length	4.42322	2.19e-12	4.62e-11
Bt.2979.1.S1_at	protein serine kinase H1	PSKH1	full length	4.42172	1.39e-09	1.09e-08
Bt.18578.1.A1_at	---	---	---	4.41878	2.3e-08	1.28e-07
Bt.27292.1.S1_at	---	---	est	4.41856	1.19e-09	9.56e-09
Bt.10444.1.S1_at	---	---	est	4.41396	1.79e-10	1.86e-09
Bt.26957.1.S1_at	Kelch-like 12 (Drosophila)	KLHL12	full length	4.41312	2.36e-10	2.35e-09
Bt.24343.1.A1_at	claudin 1	CLDN1	full length	4.41247	1.53e-11	2.3e-10
Bt.21967.1.S1_at	---	---	est	4.41067	5.48e-10	4.87e-09
Bt.18873.1.A1_at	---	---	est	4.41066	1.52e-11	2.3e-10
Bt.11016.1.S1_at	---	---	---	4.41014	6.97e-11	8.29e-10
Bt.27474.1.S1_at	C-type lectin domain family 4, member F	CLEC4F	---	4.4085	5.67e-12	1e-10
Bt.21940.1.S1_at	coiled-coil domain containing 137	CCDC137	full length	4.40807	3.5e-12	6.77e-11
Bt.27253.1.A1_at	INO80 complex subunit E	INO80E	full length	4.40666	2.08e-12	4.43e-11
Bt.17994.1.S1_at	centromere protein O	CENPO	full length	4.4032	3.1e-10	2.98e-09
Bt.26616.1.S1_at	hypothetical LOC519307	LOC519307	---	4.40067	7.13e-09	4.56e-08
Bt.19917.1.A1_at	---	---	est	4.39935	3.85e-08	2.05e-07
Bt.21143.1.A1_at	Rho GTPase activating protein 29	ARHGAP29	full length	4.39905	1.9e-11	2.77e-10
Bt.3857.2.S1_at	---	---	est	4.39621	7.4e-09	4.71e-08
Bt.7088.1.S1_at	---	---	est	4.39257	2.07e-07	9.34e-07
Bt.6205.1.S1_at	RNA polymerase II associated protein 1	RPAP1	full length	4.39151	6.64e-14	2.67e-12
Bt.22055.1.S1_at	---	---	est	4.38997	1.7e-08	9.81e-08
Bt.10051.1.A1_at	THAP domain containing 9	THAP9	---	4.38932	2.1e-07	9.48e-07
Bt.27541.1.A1_at	zinc finger and BTB domain containing 5	ZBTB5	full length	4.38641	2.58e-11	3.6e-10
Bt.27489.1.A1_at	gamma-glutamyltransferase 6	GGT6	full length	4.38505	5.67e-09	3.72e-08
Bt.25998.1.A1_at	similar to glioma tumor suppressor candidate region gene 1	LOC531868	---	4.37986	9.48e-12	1.52e-10
Bt.26440.1.A1_at	---	---	---	4.37836	1.49e-10	1.58e-09
Bt.7399.1.S1_at	spire homolog 1 (Drosophila)	SPIRE1	---	4.37473	2.95e-08	1.61e-07
Bt.4809.1.S1_at	proline rich 14	PRR14	full length	4.37368	4.1e-11	5.36e-10
Bt.9968.1.A1_at	zinc finger protein 532	ZNF532	---	4.37295	5.48e-10	4.87e-09
Bt.21614.1.A1_at	transmembrane protein 120B	TMEM120B	full length	4.37136	1.67e-11	2.48e-10
Bt.26080.2.S1_at	myomesin family, member 3	MYOM3	---	4.36785	6.27e-10	5.45e-09
Bt.11187.1.S1_at	---	---	est	4.36469	1.82e-13	6.05e-12
Bt.25888.1.A1_at	similar to WD repeat-containing protein C2orf44 homolog	LOC785211	---	4.36384	1.88e-12	4.07e-11
Bt.28556.1.S1_at	C-type lectin domain family 14, member A	CLEC14A	full length	4.36304	3.31e-08	1.8e-07
Bt.28034.1.S1_at	Excision repair cross-complementing rodent repair deficiency, complementation group 5 (xeroderma pigmentosum, complementation group G (Cockayne syndrome))	ERCC5	full length	4.363	7.43e-10	6.33e-09
Bt.22523.1.S1_at	dispatched homolog 1 (Drosophila)	DISP1	full length	4.35933	6.81e-13	1.8e-11
Bt.24885.1.A1_at	ENTH domain containing 1	ENTHD1	---	4.35933	5.4e-11	6.7e-10
Bt.29890.1.S1_at	ADAM metallopeptidase domain 12	ADAM12	full length	4.35925	1.29e-06	4.98e-06
Bt.23491.1.S1_at	SIN3 homolog A, transcription regulator (yeast)	SIN3A	---	4.35831	2.11e-10	2.13e-09
Bt.24297.1.A1_at	hypothetical LOC522040	MGC143117	full length	4.35715	2.42e-13	7.57e-12
Bt.6180.2.S1_at	FSHD region gene 1	FRG1	full length	4.3509	6.98e-10	6e-09
Bt.15908.1.S1_at	methyltransferase like 7A	METTL7A	full length	4.34929	9.06e-08	4.44e-07
Bt.26952.2.A1_at	similar to DNA replication complex GINS protein PSF2	LOC614351	---	4.34721	3.53e-08	1.9e-07
Bt.26780.1.S1_at	golgi autoantigen, golgin subfamily a, 1	GOLGA1	---	4.34544	3.44e-09	2.4e-08
Bt.28645.1.A1_at	chromosome 1 open reading frame 103 ortholog	LOC539067	full length	4.34526	1.09e-08	6.62e-08
Bt.8124.1.S2_at	collagen, type I, alpha 2	COL1A2	full length	4.34496	0.000181377	0.000506102
Bt.24259.3.S1_at	mitochondrial fission regulator 1	MTFR1	full length	4.34367	6.31e-11	7.64e-10
Bt.22832.1.S1_at	F-box protein 31	FBXO31	---	4.33964	1.25e-09	1e-08
Bt.3701.1.S1_at	similar to Protein FAM101B	LOC618459	---	4.33636	2.19e-06	8.12e-06
Bt.16183.1.A1_s_at	Hypothetical LOC509061	LOC509061	---	4.33568	4.47e-09	3.03e-08
Bt.29010.1.A1_at	Major vault protein	MVP	full length	4.33328	1.25e-08	7.48e-08
Bt.25028.1.A1_at	elongation of very long chain fatty acids (FEN1/Elo2, SUR4/Elo3, yeast)-like 4	ELOVL4	full length	4.33305	3.97e-11	5.24e-10
Bt.19867.1.A1_at	---	---	est	4.33132	4.34e-10	3.98e-09
Bt.25242.1.A1_at	chromosome 14 open reading frame 108	C14orf108	full length	4.32957	3.48e-09	2.43e-08
Bt.29277.1.S1_at	leucine rich repeat containing 51	LRRC51	full length	4.32075	2.96e-07	1.3e-06
Bt.24133.1.A1_at	---	---	est	4.32012	3.3e-10	3.14e-09
Bt.12630.1.A1_at	chromobox homolog 8 (Pc class homolog, Drosophila)	CBX8	full length	4.31991	1.29e-07	6.1e-07
Bt.26675.2.S1_a_at	chromosome 12 open reading frame 49 ortholog	C9H12orf49	full length	4.31891	1.99e-09	1.5e-08
Bt.4728.1.S1_at	TAR (HIV-1) RNA binding protein 2	TARBP2	full length	4.31442	8.87e-07	3.54e-06
Bt.28392.1.S1_at	Similar to KIAA1609 protein	LOC531539	---	4.31375	4.77e-08	2.49e-07
Bt.18569.1.A1_at	chromosome 14 open reading frame 179 ortholog	C10H14orf179	full length	4.31345	4.21e-09	2.87e-08
Bt.19472.1.A1_at	hypothetical protein LOC510233	KIAA0157	---	4.3133	2.79e-10	2.71e-09
Bt.22554.1.A1_at	Thymidine kinase 2, mitochondrial	TK2	---	4.31106	3.66e-08	1.96e-07
Bt.3735.3.S1_at	---	---	est	4.31015	2.01e-09	1.51e-08
Bt.7990.2.S1_at	MICAL-like 1	MICALL1	---	4.30982	6.24e-10	5.43e-09
Bt.20941.1.S1_at	zinc finger protein 793	ZNF793	---	4.30891	4.61e-11	5.87e-10
Bt.24623.1.A1_at	erythrocyte membrane protein band 4.1 like 4A	EPB41L4A	full length	4.30824	3.19e-10	3.06e-09
Bt.13716.1.S1_a_at	nuclear factor of kappa light polypeptide gene enhancer in B-cells inhibitor-like 2	NFKBIL2	full length	4.30824	2.03e-05	6.5e-05
Bt.5585.1.S1_at	Hypothetical protein LOC539472	LOC539472	full length	4.30685	6.46e-12	1.11e-10
Bt.1791.1.A1_at	neural proliferation, differentiation and control, 1	NPDC1	full length	4.30675	4.6e-09	3.1e-08
Bt.115.1.S1_at	dopa decarboxylase (aromatic L-amino acid decarboxylase)	DDC	full length	4.3059	1.5e-07	6.98e-07
Bt.6208.1.A1_at	---	---	est	4.30423	2.05e-12	4.38e-11
Bt.19558.1.S1_at	similar to centrosomal protein 250kDa, isoform 1 (predicted)	LOC507479	---	4.29787	3.3e-07	1.43e-06
Bt.19794.1.S1_at	WD repeat domain 47	WDR47	---	4.29699	1.05e-07	5.08e-07
Bt.15674.3.S1_at	Polymerase (DNA-directed), delta 3, accessory subunit	POLD3	---	4.29613	4.03e-09	2.77e-08
Bt.28155.1.S1_at	homeobox A4	HOXA4	full length	4.2957	1.05e-08	6.43e-08
Bt.24358.2.S1_at	SMAD specific E3 ubiquitin protein ligase 1	SMURF1	---	4.29518	6.34e-08	3.22e-07
Bt.11497.1.A1_at	vaccinia related kinase 1	VRK1	full length	4.29466	2.64e-07	1.17e-06
Bt.24947.1.S1_at	hypothetical protein LOC614757	LOC614757	---	4.29443	1.01e-10	1.14e-09
Bt.27251.1.A1_at	Similar to membrane associated guanylate kinase, WW and PDZ domain containing 1	LOC783484	---	4.29242	2.41e-12	4.97e-11
Bt.17942.1.S1_at	limb bud and heart development homolog (mouse)	LBH	full length	4.29172	1.54e-12	3.5e-11
Bt.6521.1.A1_at	par-6 partitioning defective 6 homolog beta (C. elegans)	PARD6B	full length	4.29038	3.13e-09	2.21e-08
Bt.28569.1.S1_at	---	---	est	4.29012	4.6e-09	3.1e-08
Bt.26081.1.A1_at	lysophosphatidylcholine acyltransferase 2	LPCAT2	---	4.2891	4.75e-12	8.71e-11
Bt.22107.1.S1_at	hypothetical protein LOC616423	MGC134282	full length	4.28841	1.02e-13	3.78e-12
Bt.18740.2.S1_at	ganglioside induced differentiation associated protein 2	GDAP2	full length	4.28713	2.09e-11	3.01e-10
Bt.21982.1.S1_a_at	IQ motif containing GTPase activating protein 1	IQGAP1	---	4.28507	1.46e-05	4.77e-05
Bt.6608.1.S1_at	Plexin C1	PLXNC1	---	4.2847	5.92e-11	7.26e-10
Bt.28298.1.S1_at	---	---	est	4.28233	8.34e-11	9.65e-10
Bt.27054.2.S1_a_at	---	---	---	4.2812	1.74e-09	1.33e-08
Bt.27605.1.A1_at	potassium inwardly-rectifying channel, subfamily J, member 15	KCNJ15	full length	4.28039	2.83e-08	1.55e-07
Bt.4747.1.S1_at	Nucleoporin 88kDa	NUP88	full length	4.28012	4.91e-11	6.19e-10
Bt.13934.1.S1_at	CD3g molecule, gamma (CD3-TCR complex)	CD3G	full length	4.27853	2.05e-11	2.96e-10
Bt.17952.1.A1_at	cyclin-dependent kinase 8	CDK8	---	4.27775	1.2e-08	7.24e-08
Bt.10515.1.S1_at	nucleoredoxin	NXN	full length	4.27571	5.9e-09	3.86e-08
Bt.22477.1.S1_at	---	---	est	4.27429	1.03e-11	1.65e-10
Bt.8239.2.S1_at	COX19 cytochrome c oxidase assembly homolog (S. cerevisiae)	COX19	full length	4.26964	1.18e-07	5.63e-07
Bt.264.1.S1_at	erythrocyte membrane protein band 4.1 (elliptocytosis 1, RH-linked)	EPB41	full length	4.26916	2.53e-08	1.4e-07
Bt.24643.1.S1_at	apolipoprotein B mRNA editing enzyme, catalytic polypeptide-like 2	APOBEC2	full length	4.26797	3.43e-09	2.4e-08
Bt.26550.1.S1_at	ATP-binding cassette, sub-family F (GCN20), member 2	ABCF2	full length	4.26434	1.15e-09	9.27e-09
Bt.22081.1.S1_at	LIM domain 7	LMO7	full length	4.26126	1.32e-10	1.42e-09
Bt.18699.2.A1_at	Pannexin 1	PANX1	---	4.26085	4.37e-13	1.25e-11
Bt.12665.1.A1_at	similar to AAT1-alpha	LOC531600	---	4.24944	1.15e-10	1.26e-09
Bt.22445.1.S1_at	breast carcinoma amplified sequence 3	BCAS3	---	4.24872	2.52e-13	7.8e-12
Bt.29349.1.A1_at	---	---	est	4.24802	1.52e-08	8.87e-08
Bt.15822.1.S1_at	Gardner-Rasheed feline sarcoma viral (v-fgr) oncogene homolog	FGR	full length	4.24715	4.1e-06	1.46e-05
Bt.14626.1.S1_a_at	transmembrane protein 159	TMEM159	full length	4.24052	1.47e-07	6.88e-07
Bt.26137.1.A1_at	---	---	est	4.24016	2.66e-08	1.47e-07
Bt.9213.1.A1_at	Fanconi anemia-associated protein, 24 kDa	MGC137368	full length	4.2401	1.23e-08	7.4e-08
Bt.17260.1.S1_at	---	---	est	4.23658	2.08e-07	9.39e-07
Bt.3814.1.S1_at	Disabled homolog 2, mitogen-responsive phosphoprotein (Drosophila)	DAB2	---	4.23551	2.68e-06	9.78e-06
Bt.136.1.S1_at	uncoupling protein 3 (mitochondrial, proton carrier)	UCP3	full length	4.23458	4.54e-05	0.00013786
Bt.4243.1.A1_at	component of oligomeric golgi complex 8	COG8	full length	4.2308	1.1e-08	6.69e-08
Bt.22434.1.S1_at	---	---	est	4.23039	3.28e-08	1.78e-07
Bt.18332.1.S1_at	---	---	est	4.22932	4.77e-08	2.49e-07
Bt.9431.1.S1_at	REX1, RNA exonuclease 1 homolog (S. cerevisiae)	REXO1	---	4.22922	3.72e-06	1.33e-05
Bt.10861.2.S1_at	---	---	est	4.22918	1.1e-10	1.23e-09
Bt.6009.1.S1_at	solute carrier family 7 (cationic amino acid transporter, y+ system), member 7	SLC7A7	full length	4.22878	1.29e-10	1.39e-09
Bt.3262.1.A1_at	CDK5 regulatory subunit associated protein 1	CDK5RAP1	full length	4.22848	5.85e-14	2.38e-12
Bt.19611.1.S1_at	Transmembrane protein 179B	TMEM179B	---	4.22767	2.04e-11	2.95e-10
Bt.2964.1.S1_at	Zinc finger protein 330	ZNF330	full length	4.22538	2.21e-11	3.15e-10
Bt.2151.2.A1_at	prostaglandin-endoperoxide synthase 1 (prostaglandin G/H synthase and cyclooxygenase)	PTGS1	full length	4.22278	4.15e-08	2.19e-07
Bt.15818.1.S1_at	DnaJ (Hsp40) homolog, subfamily C, member 17	DNAJC17	full length	4.22224	2.99e-10	2.89e-09
Bt.16056.1.A1_at	Cas-Br-M (murine) ecotropic retroviral transforming sequence b	CBLB	---	4.2207	1.29e-08	7.69e-08
Bt.4279.2.S1_at	SHC (Src homology 2 domain containing) transforming protein 1	SHC1	full length	4.21805	3.76e-07	1.62e-06
Bt.21667.1.S1_at	RNA pseudouridylate synthase domain containing 2	RPUSD2	---	4.21552	1.66e-08	9.58e-08
Bt.23089.1.S1_at	similar to mannose receptor C1	LOC783547	---	4.21209	1.42e-07	6.65e-07
Bt.5943.2.S1_at	FAT tumor suppressor homolog 1 (Drosophila)	FAT	---	4.21182	4.06e-07	1.73e-06
Bt.7700.1.S1_at	actinin, alpha 1	ACTN1	full length	4.21178	1.22e-11	1.91e-10
Bt.28455.1.S1_at	---	---	est	4.20868	7.59e-13	1.95e-11
Bt.20723.1.A1_at	Eukaryotic translation initiation factor 4E nuclear import factor 1	EIF4ENIF1	---	4.20749	4.19e-08	2.21e-07
Bt.20247.1.S1_at	family with sequence similarity 117, member A	FAM117A	full length	4.20648	7.93e-11	9.25e-10
Bt.25964.1.A1_at	---	---	est	4.20536	8.67e-11	9.97e-10
Bt.21672.1.S1_at	---	---	est	4.20448	7.2e-09	4.6e-08
Bt.13801.1.S1_at	p53 and DNA damage regulated 1	PDRG1	full length	4.19644	4.71e-10	4.27e-09
Bt.16063.1.A1_at	---	---	est	4.1964	1.14e-12	2.72e-11
Bt.24273.2.S1_a_at	TAF12 RNA polymerase II, TATA box binding protein (TBP)-associated factor, 20kDa	TAF12	full length	4.19333	9.56e-10	7.85e-09
Bt.17681.1.A1_at	Ashwin	LOC540024	full length	4.19195	1.27e-09	1.01e-08
Bt.17594.1.S1_at	WD repeat domain 5	WDR5	full length	4.19051	1.37e-11	2.12e-10
Bt.16149.1.A1_at	ACN9 homolog (S. cerevisiae)	ACN9	full length	4.18693	4e-08	2.12e-07
Bt.16762.1.S1_at	---	---	est	4.18204	5.8e-10	5.12e-09
Bt.10623.1.S1_at	---	---	est	4.17946	3.9e-12	7.38e-11
Bt.21400.1.A1_s_at	nuclear autoantigenic sperm protein (histone-binding)	NASP	full length	4.1748	4.75e-10	4.3e-09
Bt.27352.1.S1_at	Rho guanine exchange factor (GEF) 16	ARHGEF16	full length	4.17327	3.73e-08	1.99e-07
Bt.16363.2.A1_at	Transmembrane protein 127	TMEM127	---	4.1696	4.23e-05	0.000128995
Bt.8322.2.S1_at	---	---	est	4.16796	2.82e-05	8.84e-05
Bt.19700.1.A1_at	---	---	est	4.16114	3.76e-12	7.17e-11
Bt.514.1.S1_at	DnaJ (Hsp40) homolog, subfamily C, member 6	DNAJC6	full length	4.15874	2.69e-09	1.94e-08
Bt.25443.1.A1_at	solute carrier family 6 (neurotransmitter transporter, GABA), member 1	SLC6A1	full length	4.15849	2.91e-11	4.01e-10
Bt.19508.1.A1_at	glypican 4	GPC4	---	4.15806	9.46e-15	5.48e-13
Bt.7642.1.S1_at	---	---	est	4.15657	7.75e-09	4.9e-08
Bt.26657.1.S1_at	aminoadipate-semialdehyde dehydrogenase	AASDH	---	4.15547	1.09e-10	1.21e-09
Bt.4147.1.S1_at	phosphodiesterase 6A, cGMP-specific, rod, alpha	PDE6A	full length	4.15485	6.75e-07	2.76e-06
Bt.13785.1.A1_at	polymerase (RNA) I polypeptide B, 128kDa	POLR1B	full length	4.15357	1.63e-13	5.51e-12
Bt.22480.1.A1_at	solute carrier family 35, member E3	SLC35E3	full length	4.15175	2.89e-11	3.98e-10
Bt.25870.1.S1_at	suppressor of variegation 3-9 homolog 1 (Drosophila)	SUV39H1	full length	4.15021	1.32e-06	5.1e-06
Bt.16464.1.A1_at	Hypothetical protein LOC784987	LOC784987	---	4.14925	5.41e-06	1.88e-05
Bt.28648.1.S1_at	---	---	est	4.14921	2.27e-08	1.27e-07
Bt.5439.1.S1_at	Dihydropyrimidinase-like 3	DPYSL3	full length	4.14525	2.55e-08	1.41e-07
Bt.27357.2.A1_at	transient receptor potential channel 2	TRPC2	full length	4.14482	4.35e-12	8.12e-11
Bt.27558.1.A1_at	---	---	est	4.14401	3.85e-06	1.37e-05
Bt.3523.1.A1_at	SMAD family member 3	SMAD3	---	4.14018	2.47e-09	1.81e-08
Bt.9516.1.S1_at	cell division cycle 37 homolog (S. cerevisiae)-like 1	CDC37L1	full length	4.13908	4.98e-07	2.09e-06
Bt.24687.1.A1_at	Hypothetical LOC533427	LOC533427	---	4.13852	1.98e-07	9.01e-07
Bt.24737.1.S1_at	armadillo repeat containing 7	ARMC7	full length	4.13288	6.77e-05	0.000200685
Bt.2652.1.S1_at	rhomboid 5 homolog 2 (Drosophila)	RHBDF2	---	4.13223	1.66e-08	9.6e-08
Bt.22479.1.S1_at	cytoplasmic polyadenylation element binding protein 4	CPEB4	full length	4.13156	6.44e-12	1.11e-10
Bt.25235.1.A1_at	Mitochondrial ribosomal protein S36	MRPS36	full length	4.13148	9.23e-09	5.74e-08
Bt.7218.1.S1_a_at	DnaJ (Hsp40) homolog, subfamily C, member 14	DNAJC14	full length	4.12811	5.12e-09	3.41e-08
Bt.28110.1.S1_at	---	---	est	4.12762	1.8e-06	6.77e-06
Bt.16267.1.A1_at	---	---	est	4.12572	6.66e-10	5.75e-09
Bt.1536.1.A1_at	Nuclear factor of kappa light polypeptide gene enhancer in B-cells inhibitor, epsilon	NFKBIE	full length	4.12455	8.24e-09	5.18e-08
Bt.12149.1.S1_at	similar to WNK lysine deficient protein kinase 4	LOC100139742	---	4.12396	4.06e-05	0.000124336
Bt.8912.1.A1_at	CUG triplet repeat, RNA binding protein 1	CUGBP1	full length	4.12227	2.64e-11	3.67e-10
Bt.28719.1.S1_at	acyl-CoA thioesterase 2	ACOT2	full length	4.12112	7.6e-09	4.82e-08
Bt.17978.1.A1_at	ankyrin repeat domain 17	ANKRD17	---	4.12104	3.7e-11	4.91e-10
Bt.6399.2.S1_a_at	G patch domain containing 1	GPATCH1	full length	4.11765	2.5e-11	3.51e-10
Bt.25852.1.A1_at	---	---	est	4.11524	1.83e-08	1.05e-07
Bt.12202.1.A1_at	F-box and leucine-rich repeat protein 14	FBXL14	full length	4.11346	1.26e-11	1.96e-10
Bt.10852.1.S1_at	damage-specific DNA binding protein 2, 48kDa	DDB2	full length	4.11188	1.54e-08	8.98e-08
Bt.3735.1.A1_at	myeloid/lymphoid or mixed-lineage leukemia (trithorax homolog, Drosophila); translocated to, 11	MLLT11	full length	4.11098	2.71e-12	5.47e-11
Bt.21270.1.S1_at	gamma-glutamyl cyclotransferase	GGCT	full length	4.10287	5.73e-10	5.06e-09
Bt.727.3.S1_at	Coiled-coil domain containing 53	CCDC53	full length	4.10022	2.15e-10	2.17e-09
Bt.13610.1.A1_at	mitochondrial ribosomal protein S31	MRPS31	full length	4.09564	4.87e-14	2.06e-12
Bt.26100.2.A1_at	Glycerophosphodiester phosphodiesterase domain containing 1	GDPD1	full length	4.09371	3.44e-10	3.26e-09
Bt.17046.1.A1_at	RGD motif, leucine rich repeats, tropomodulin domain and proline-rich containing	RLTPR	---	4.09353	7.91e-05	0.000232389
Bt.25489.1.A1_at	tandem C2 domains, nuclear	TC2N	---	4.09143	1.2e-09	9.64e-09
Bt.18736.1.A1_at	Similar to RP11-244N9.5	LOC616726	---	4.09006	6.47e-12	1.11e-10
Bt.17809.2.S1_at	ARP6 actin-related protein 6 homolog (yeast)	ACTR6	full length	4.08924	3.61e-08	1.94e-07
Bt.23187.2.S1_a_at	nucleolar protein 12	NOL12	full length	4.08923	1.91e-08	1.09e-07
Bt.22379.1.S1_at	chaperone, ABC1 activity of bc1 complex homolog (S. pombe)	CABC1	full length	4.08712	3.61e-12	6.95e-11
Bt.18717.1.A1_at	---	---	est	4.08622	1.22e-09	9.77e-09
Bt.26302.1.A1_at	Sex comb on midleg-like 1 (Drosophila)	SCML1	---	4.07948	4.38e-10	4.01e-09
Bt.6571.1.A1_at	Coiled-coil domain containing 49	CCDC49	full length	4.07882	1.98e-10	2.02e-09
Bt.8769.1.A1_at	---	---	est	4.07665	2.66e-12	5.41e-11
Bt.12299.1.A1_at	myosin, heavy chain 3, skeletal muscle, embryonic	MYH3	full length	4.07481	1.08e-10	1.21e-09
Bt.26198.1.A1_at	---	---	est	4.07462	3.39e-10	3.21e-09
Bt.27608.1.A1_at	---	---	est	4.07322	9.35e-08	4.57e-07
Bt.21842.1.A1_at	Similar to U2 small nuclear RNA auxiliary factor 1-like 2	LOC535064	---	4.07231	4.51e-12	8.35e-11
Bt.18271.1.A1_at	---	---	---	4.0719	2.08e-05	6.64e-05
Bt.3151.1.S1_at	---	---	est	4.06854	1.32e-08	7.86e-08
Bt.25723.1.A1_at	similar to WD repeat domain 40C	LOC616656	---	4.06782	7.02e-09	4.5e-08
Bt.18055.1.A1_at	Similar to FLJ00068 protein	LOC509753	---	4.06574	6.21e-07	2.55e-06
Bt.28776.1.A1_at	---	---	est	4.06414	9.9e-12	1.59e-10
Bt.27388.1.A1_at	Hypothetical LOC515732	LOC515732	---	4.05954	3.3e-10	3.14e-09
Bt.26447.1.A1_at	---	---	est	4.05847	1.25e-08	7.48e-08
Bt.25834.1.A1_at	maternal embryonic leucine zipper kinase	MELK	full length	4.05561	1.17e-07	5.59e-07
Bt.11280.1.S1_at	BTG3 associated nuclear protein	BANP	full length	4.05338	6.33e-11	7.65e-10
Bt.11990.1.S1_at	---	---	est	4.05163	1.44e-06	5.53e-06
Bt.279.1.S1_at	fibroblast growth factor-binding protein (FGF-BP) /// similar to fibroblast growth factor-binding protein	LOC281812 /// LOC783341	full length	4.05104	4.68e-07	1.97e-06
Bt.24460.1.S1_at	zinc finger, CCHC domain containing 12	ZCCHC12	full length	4.05008	1.9e-09	1.44e-08
Bt.24990.2.S1_at	Ubiquitin specific peptidase 21	USP21	full length	4.04599	6.14e-10	5.36e-09
Bt.14380.1.S1_at	Chromosome 9 open reading frame 80 ortholog	C8H9orf80	full length	4.0456	4.76e-15	3.11e-13
Bt.18824.1.A1_at	---	---	est	4.04219	7.46e-12	1.24e-10
Bt.2929.2.A1_at	Nucleoporin 160kDa	NUP160	full length	4.03668	1.84e-10	1.9e-09
Bt.7651.1.S1_at	ankyrin repeat and SOCS box-containing 11	ASB11	full length	4.03429	3.66e-07	1.58e-06
Bt.27414.1.S1_at	ring finger protein 168	RNF168	full length	4.0327	7.41e-07	3e-06
Bt.27159.1.A1_at	---	---	est	4.03198	3.48e-07	1.51e-06
Bt.16020.1.A2_at	activin A receptor, type I	ACVR1	full length	4.03123	1.25e-09	9.98e-09
Bt.25800.1.A1_at	Chromosome 2 open reading frame 39 ortholog	C11H2orf39	full length	4.02829	1.02e-12	2.5e-11
Bt.750.1.S1_at	small G protein signaling modulator 3	SGSM3	full length	4.02607	2.32e-10	2.31e-09
Bt.21827.1.A1_s_at	thimet oligopeptidase 1	THOP1	full length	4.02205	6.4e-12	1.1e-10
Bt.19102.2.S1_at	transmembrane protein 41A	TMEM41A	full length	4.02159	6.53e-07	2.67e-06
Bt.28456.1.S1_at	similar to alpha-tubulin	LOC407195	---	4.01814	2.87e-11	3.96e-10
Bt.7617.1.S1_at	Tubulin tyrosine ligase-like family, member 4	TTLL4	---	4.01358	7.51e-10	6.38e-09
Bt.28743.1.S1_at	---	---	est	4.01316	4.29e-13	1.23e-11
Bt.28328.1.A1_at	---	---	est	4.0127	1.79e-07	8.21e-07
Bt.25405.1.A1_at	placenta-specific 1	PLAC1	full length	4.01211	7.03e-08	3.54e-07
Bt.25689.1.S1_at	hedgehog acyltransferase-like	HHATL	full length	4.01207	2.71e-07	1.19e-06
Bt.11301.1.S1_at	actin binding LIM protein family, member 3	ABLIM3	full length	4.01148	5.59e-07	2.32e-06
Bt.9014.1.A1_at	acid phosphatase 6, lysophosphatidic	ACP6	full length	4.01119	6.74e-09	4.34e-08
Bt.15953.1.S1_at	mitochondrial ribosomal protein L14	MRPL14	full length	4.01088	1.49e-07	6.96e-07
Bt.13892.1.S1_at	---	---	est	4.00734	5.7e-11	7.04e-10
Bt.11266.1.S1_a_at	epidermal growth factor receptor pathway substrate 15-like 1	EPS15L1	full length	4.00322	2.9e-09	2.07e-08
Bt.25671.1.A1_at	tetratricopeptide repeat domain 18	TTC18	---	4.00307	2.04e-13	6.59e-12
Bt.21766.2.S1_at	Myeloid leukemia factor 1	MLF1	full length	4.00299	1.01e-05	3.38e-05
Bt.9203.1.S1_at	---	---	---	4.00186	3.03e-09	2.15e-08
Bt.10730.1.S1_at	LIM domain and actin binding 1	LIMA1	---	4.00002	1.33e-08	7.88e-08
Bt.28524.1.S1_at	dopey family member 2	DOPEY2	---	3.99671	4.63e-09	3.12e-08
Bt.1418.1.S1_at	---	---	---	3.99635	3.74e-08	2e-07
Bt.9194.1.S1_at	microtubule associated serine/threonine kinase 3	MAST3	---	3.99615	6.39e-11	7.71e-10
Bt.12631.2.S1_at	Shwachman-Bodian-Diamond syndrome	SBDS	full length	3.99515	9.09e-07	3.62e-06
Bt.24604.1.S1_at	---	---	est	3.99056	9.28e-09	5.76e-08
Bt.17077.2.S1_a_at	anaphase promoting complex subunit 10	ANAPC10	full length	3.98844	4.18e-11	5.44e-10
Bt.18229.1.A1_at	partner and localizer of BRCA2	PALB2	---	3.98746	5.29e-08	2.73e-07
Bt.26432.1.S1_at	---	---	est	3.98724	8.15e-09	5.13e-08
Bt.17848.2.S1_at	zinc finger, MYND-type containing 8	ZMYND8	---	3.98641	2.02e-09	1.52e-08
Bt.27801.1.A1_at	Potassium voltage-gated channel, Isk-related family, member 1	KCNE1	full length	3.98594	8.05e-08	4.01e-07
Bt.22739.2.S1_at	suppressor of cytokine signaling 4	SOCS4	full length	3.98512	6.95e-07	2.83e-06
Bt.24631.1.S1_at	deleted in a mouse model of primary ciliary dyskinesia	RP11-529I10.4	full length	3.98493	2.63e-07	1.16e-06
Bt.17050.1.A1_at	---	---	est	3.98475	6.63e-07	2.71e-06
Bt.1033.1.S1_at	zinc finger and BTB domain containing 48	ZBTB48	---	3.98452	4.54e-06	1.6e-05
Bt.6631.1.S1_at	Down syndrome critical region protein 3	DSCR3	full length	3.98367	1.07e-09	8.69e-09
Bt.10041.1.S1_at	vacuolar protein sorting 72 homolog (S. cerevisiae)	VPS72	full length	3.98231	4.34e-10	3.98e-09
Bt.20448.1.S1_at	IQ motif containing B1	IQCB1	full length	3.98218	6.75e-08	3.41e-07
Bt.23671.1.S1_at	amidohydrolase domain containing 1	AMDHD1	full length	3.98117	6.85e-10	5.9e-09
Bt.21210.1.A1_at	zinc finger, CCHC domain containing 7	ZCCHC7	full length	3.98096	1.26e-13	4.46e-12
Bt.18685.1.A1_at	deltex homolog 1 (Drosophila)	DTX1	---	3.98079	2.64e-07	1.17e-06
Bt.14520.1.A1_at	CD109 molecule	CD109	---	3.9802	3.2e-12	6.27e-11
Bt.28490.1.S1_at	Hypothetical protein LOC782616	LOC782616	---	3.97929	7.63e-10	6.48e-09
Bt.11082.1.S1_at	chromosome 6 open reading frame 129 ortholog	C23H6orf129	full length	3.97798	1.2e-09	9.63e-09
Bt.7155.1.S1_at	peroxisomal biogenesis factor 12	PEX12	full length	3.96889	2.78e-15	2.02e-13
Bt.26835.1.S1_at	RAN guanine nucleotide release factor	RANGRF	full length	3.96855	1.27e-08	7.62e-08
Bt.6454.2.S1_a_at	FGFR1 oncogene partner	FGFR1OP	full length	3.96581	7.29e-10	6.23e-09
Bt.21987.1.S1_at	peptidylprolyl isomerase G (cyclophilin G)	PPIG	full length	3.96486	6.87e-07	2.8e-06
Bt.3698.1.S1_at	hypothetical protein LOC783451	MGC140151	full length	3.96443	4.35e-10	3.99e-09
Bt.5446.1.S1_at	required for meiotic nuclear division 5 homolog B (S. cerevisiae)	RMND5B	full length	3.96176	3.55e-08	1.91e-07
Bt.26887.1.S1_at	Synaptotagmin-like 3	SYTL3	---	3.95817	7.68e-07	3.1e-06
Bt.8180.3.A1_a_at	Similar to copine III-like related protein	LOC782388	---	3.95734	9.92e-09	6.11e-08
Bt.5296.1.S1_at	sulfide quinone reductase-like (yeast)	SQRDL	full length	3.95722	1.06e-10	1.18e-09
Bt.6694.1.S1_at	Hypothetical LOC521064	LOC521064	---	3.95701	1.94e-09	1.46e-08
Bt.13710.3.S1_at	phosphatidylglycerophosphate synthase 1	PGS1	full length	3.95625	7.48e-07	3.03e-06
Bt.25194.1.A1_at	progesterone immunomodulatory binding factor 1	PIBF1	---	3.95536	1.19e-09	9.54e-09
Bt.27639.2.A1_at	---	---	est	3.95396	2.13e-10	2.15e-09
Bt.2919.1.S1_at	similar to histone deacetylase 7A	LOC509843	---	3.95126	9.47e-12	1.52e-10
Bt.20639.1.A1_at	PHD finger protein 3	PHF3	---	3.95121	4.57e-05	0.000138804
Bt.47.1.S1_at	carbonic anhydrase VI	CA6	full length	3.95003	2.36e-07	1.05e-06
Bt.14229.1.S1_at	chromosome 7 open reading frame 25 ortholog	C4H7orf25	full length	3.94917	5.02e-09	3.36e-08
Bt.13296.2.A1_at	anoctamin 10	ANO10	full length	3.9486	3.08e-11	4.19e-10
Bt.7435.1.S1_at	unc-119 homolog (C. elegans)	UNC119	full length	3.94738	4.26e-10	3.92e-09
Bt.22500.1.A1_at	lines homolog 1 (Drosophila)	LINS1	---	3.94559	5.95e-12	1.04e-10
Bt.17154.1.S1_at	PRP18 pre-mRNA processing factor 18 homolog (S. cerevisiae)	PRPF18	full length	3.94242	4.92e-10	4.45e-09
Bt.2411.1.S1_at	adhesion molecule with Ig-like domain 1	AMIGO1	full length	3.93658	2.82e-11	3.9e-10
Bt.16545.1.A1_at	G protein-coupled receptor 155	GPR155	---	3.93479	3.07e-07	1.34e-06
Bt.19431.1.S1_s_at	mitochondrial ribosomal protein S14	MRPS14	full length	3.92723	5.6e-10	4.96e-09
Bt.19567.1.A1_at	---	---	est	3.9257	1.43e-10	1.53e-09
Bt.27496.1.A1_at	zinc finger protein 165	ZNF165	full length	3.92547	1.15e-11	1.8e-10
Bt.7130.1.S1_at	beta-site APP-cleaving enzyme 2	BACE2	---	3.92474	8.49e-11	9.8e-10
Bt.27100.1.S1_at	thyroid hormone receptor interactor 4	TRIP4	full length	3.92395	7.7e-12	1.27e-10
Bt.16467.1.S1_at	kelch-like 8 (Drosophila)	KLHL8	---	3.92255	5.4e-11	6.7e-10
Bt.23662.1.S1_at	ring finger protein 34	RNF34	full length	3.92207	1.34e-09	1.06e-08
Bt.13431.1.S1_a_at	hypothetical protein LOC100126170	LOC100126170	full length	3.91866	3.45e-09	2.41e-08
Bt.2883.1.A1_at	tripartite motif-containing 32	TRIM32	full length	3.91845	7.67e-12	1.27e-10
Bt.16302.1.A1_at	DEAD (Asp-Glu-Ala-Asp) box polypeptide 10	DDX10	full length	3.91777	1.7e-07	7.83e-07
Bt.22149.1.S1_at	Hypothetical protein LOC614841	LOC614841	full length	3.91383	3.5e-10	3.31e-09
Bt.22808.1.S1_at	chromosome 20 open reading frame 116 ortholog	C13H20ORF116	full length	3.91382	4.1e-11	5.36e-10
Bt.21538.1.S1_at	PWP2 periodic tryptophan protein homolog (yeast)	PWP2	---	3.91235	4.07e-09	2.79e-08
Bt.3622.1.A1_at	similar to mCG9285	LOC535251	---	3.91098	1.78e-10	1.85e-09
Bt.12742.1.S1_at	SAP30-like	SAP30L	---	3.91088	3.1e-12	6.11e-11
Bt.16256.2.S1_at	potassium channel tetramerisation domain containing 9	KCTD9	full length	3.91042	4.99e-07	2.09e-06
Bt.5170.1.S1_at	glyoxylate reductase/hydroxypyruvate reductase	GRHPR	---	3.91035	1e-06	3.97e-06
Bt.1793.3.S1_at	apoptosis, caspase activation inhibitor	AVEN	---	3.90582	9.26e-07	3.68e-06
Bt.26741.1.S1_at	NIF3 NGG1 interacting factor 3-like 1 (S. pombe)	NIF3L1	full length	3.90507	8.58e-13	2.16e-11
Bt.6445.1.S1_at	---	---	est	3.90469	1.61e-09	1.24e-08
Bt.727.2.S1_at	similar to Nucleoporin Nup37 (p37)	LOC100139879	---	3.90347	1.03e-13	3.79e-12
Bt.25958.2.S1_at	WD repeat domain 3	WDR3	---	3.90193	1.46e-09	1.14e-08
Bt.986.1.A1_at	F-box protein 5	FBXO5	full length	3.90068	2.31e-07	1.03e-06
Bt.2359.1.A1_at	FYN oncogene related to SRC, FGR, YES	FYN	full length	3.89867	1.87e-10	1.92e-09
Bt.19823.1.A1_at	Translocation associated membrane protein 2	TRAM2	---	3.89689	5.66e-09	3.72e-08
Bt.27053.1.A1_at	G protein-coupled receptor 1	GPR1	---	3.89632	6.52e-10	5.64e-09
Bt.27805.1.S1_at	centromere protein M	CENPM	full length	3.89516	9.88e-08	4.81e-07
Bt.21246.1.A1_at	---	---	est	3.89368	1.12e-08	6.79e-08
Bt.29448.1.S1_at	---	---	est	3.89125	3.25e-10	3.1e-09
Bt.25362.1.A1_at	---	---	est	3.89047	4.28e-08	2.26e-07
Bt.4111.1.A1_at	EF-hand domain (C-terminal) containing 1	EFHC1	---	3.88871	6.44e-12	1.11e-10
Bt.26158.1.A1_at	potassium intermediate/small conductance calcium-activated channel, subfamily N, member 3	KCNN3	---	3.88778	6.54e-08	3.31e-07
Bt.28745.1.S1_at	Coagulation factor II (thrombin) receptor-like 1	F2RL1	full length	3.88316	3.57e-10	3.36e-09
Bt.18686.2.S1_at	Similar to ZNF235 protein	LOC504436	---	3.88303	3.2e-10	3.06e-09
Bt.5134.1.S1_at	CYB5 protein	CYB5	full length	3.88245	3.83e-09	2.65e-08
Bt.2762.1.S1_at	ubiquitin specific peptidase 28	USP28	---	3.88161	4.22e-12	7.91e-11
Bt.13928.2.S1_a_at	sodium channel modifier 1	SCNM1	full length	3.87868	6.16e-09	4.01e-08
Bt.19480.1.S1_at	transmembrane protein 60	TMEM60	full length	3.87479	1.24e-12	2.93e-11
Bt.6007.1.S1_at	Suppressor of variegation 4-20 homolog 2 (Drosophila)	SUV420H2	---	3.87472	3.39e-09	2.37e-08
Bt.24708.1.S1_at	---	---	est	3.87384	5.06e-09	3.38e-08
Bt.25783.1.A1_at	Sp2 transcription factor	SP2	full length	3.87363	9.14e-12	1.48e-10
Bt.24493.1.A1_at	TATA box binding protein (TBP)-associated factor, RNA polymerase I, A, 48kDa	TAF1A	full length	3.87235	1.85e-07	8.45e-07
Bt.18995.1.A1_a_at	cytoplasmic polyadenylation element binding protein 1	CPEB1	---	3.87203	0.000748393	0.00191304
Bt.5276.2.S1_at	Ring finger protein 25	RNF25	full length	3.87104	0.000310254	0.000835842
Bt.2737.1.S1_at	carbonic anhydrase III, muscle specific	CA3	full length	3.87024	6.85e-10	5.9e-09
Bt.8135.1.S1_at	lecithin retinol acyltransferase (phosphatidylcholine--retinol O-acyltransferase)	LRAT	full length	3.86594	2.51e-10	2.48e-09
Bt.15734.1.S1_at	protein kinase C, zeta	PRKCZ	full length	3.8642	2.66e-12	5.41e-11
Bt.16142.3.A1_at	Tyrosine 3-monooxygenase/tryptophan 5-monooxygenase activation protein, gamma polypeptide	YWHAG	full length	3.86182	8.34e-07	3.35e-06
Bt.29175.1.A1_at	zinc finger with UFM1-specific peptidase domain	ZUFSP	full length	3.85545	1.52e-14	8.01e-13
Bt.11916.1.S1_at	similar to BAI1-associated protein 2-like 1	LOC615412	---	3.85364	1.51e-07	7.03e-07
Bt.4526.1.A1_at	ubiquitin specific peptidase 19	USP19	---	3.85364	2.57e-09	1.86e-08
Bt.7636.1.S1_at	---	---	est	3.85301	1.83e-10	1.89e-09
Bt.20430.1.A1_at	similar to HEAT-like repeat-containing protein	LOC537521	---	3.85137	4.08e-07	1.74e-06
Bt.17117.1.A1_at	---	---	est	3.85065	2.37e-09	1.74e-08
Bt.19702.1.S1_at	LY6/PLAUR domain containing 1	LYPD1	full length	3.8462	3.91e-07	1.67e-06
Bt.18503.1.A1_at	Peptidylprolyl isomerase H (cyclophilin H)	PPIH	full length	3.84507	9.25e-13	2.3e-11
Bt.24039.1.A1_at	similar to coiled-coil domain containing 6	LOC522998	---	3.84466	1.42e-14	7.67e-13
Bt.19656.1.S1_at	B-cell CLL/lymphoma 10	BCL10	full length	3.84355	1.13e-09	9.15e-09
Bt.15911.1.S1_at	---	---	est	3.84151	1.6e-10	1.69e-09
Bt.10815.1.S1_at	poly (ADP-ribose) polymerase family, member 16	PARP16	full length	3.84128	1.27e-09	1.01e-08
Bt.3068.1.S1_at	origin recognition complex, subunit 6 like (yeast)	ORC6L	full length	3.83926	2.18e-09	1.62e-08
Bt.21909.1.S1_at	peroxisomal membrane protein 4, 24kDa	PXMP4	full length	3.83684	6.77e-07	2.76e-06
Bt.27197.1.S1_at	---	---	est	3.83304	2.74e-09	1.97e-08
Bt.17605.1.A1_at	---	---	est	3.83297	9.55e-12	1.53e-10
Bt.16555.1.A1_at	---	---	est	3.82891	1.81e-07	8.29e-07
Bt.28172.2.A1_at	V-set and immunoglobulin domain containing 1	VSIG1	full length	3.82826	2.39e-10	2.37e-09
Bt.3994.2.S1_a_at	survival motor neuron	SMN	full length	3.8266	1.36e-09	1.07e-08
Bt.15809.2.S1_a_at	similar to Uncharacterized protein C2orf29	LOC506268	---	3.82318	1.28e-09	1.01e-08
Bt.9353.1.S1_at	elastin microfibril interfacer 2	EMILIN2	---	3.82179	4.21e-17	7.26e-15
Bt.28436.1.S1_at	---	---	est	3.82017	1.46e-07	6.82e-07
Bt.28175.2.S1_at	SFT2 domain containing 3	SFT2D3	---	3.81536	9.06e-07	3.61e-06
Bt.15697.2.S1_at	---	---	est	3.8133	1.58e-05	5.14e-05
Bt.16832.1.A1_at	dihydrodipicolinate synthase-like	C10orf65	full length	3.81107	9.18e-07	3.65e-06
Bt.13661.1.A1_at	fructosamine 3 kinase	FN3K	full length	3.809	6.27e-10	5.46e-09
Bt.28759.1.A1_at	SLIT-ROBO Rho GTPase activating protein 1	SRGAP1	---	3.80572	3.12e-09	2.21e-08
Bt.3106.1.S1_at	tetratricopeptide repeat domain 5	TTC5	full length	3.80217	8.47e-08	4.18e-07
Bt.22676.2.S1_at	GPN-loop GTPase 3	GPN3	full length	3.80216	2.17e-10	2.18e-09
Bt.11933.1.S1_at	cyclin-dependent kinase 7	CDK7	full length	3.80021	1.79e-11	2.65e-10
Bt.27097.1.A1_at	X-ray repair complementing defective repair in Chinese hamster cells 4	XRCC4	full length	3.79787	1.93e-10	1.98e-09
Bt.19254.1.A1_at	protein kinase, AMP-activated, alpha 1 catalytic subunit	PRKAA1	full length	3.79313	3.02e-07	1.32e-06
Bt.24958.1.S1_at	WD repeat and FYVE domain containing 2	WDFY2	full length	3.78776	2.48e-09	1.81e-08
Bt.20019.1.S1_at	unc-13 homolog B (C. elegans)	UNC13B	---	3.78708	7.44e-10	6.33e-09
Bt.2590.1.A1_at	Similar to Kruppel-like zinc finger transcription factor	LOC520939	---	3.78033	1.76e-10	1.83e-09
Bt.9974.1.S1_a_at	chemokine (C-C motif) ligand 3	CCL3	full length	3.77994	2.7e-08	1.49e-07
Bt.18814.1.A1_at	DEAD (Asp-Glu-Ala-Asp) box polypeptide 55	DDX55	full length	3.77831	2.24e-08	1.25e-07
Bt.12659.2.S1_a_at	PWP1 homolog (S. cerevisiae)	PWP1	full length	3.77793	4.52e-08	2.37e-07
Bt.22106.2.S1_at	p21 protein (Cdc42/Rac)-activated kinase 1	PAK1	full length	3.77721	3.49e-09	2.43e-08
Bt.20477.1.S1_at	raftlin, lipid raft linker 1	RFTN1	---	3.77707	1.58e-06	6e-06
Bt.22369.1.S1_at	bromodomain containing 3	BRD3	full length	3.77677	3.89e-10	3.61e-09
Bt.21021.1.S1_at	TBC1 domain family, member 7	TBC1D7	full length	3.77674	7.91e-12	1.3e-10
Bt.25158.1.S1_at	nucleoporin 35kDa	NUP35	full length	3.77472	6.74e-11	8.06e-10
Bt.17315.2.A1_at	---	---	est	3.77414	1.37e-06	5.28e-06
Bt.3305.1.S1_at	REV1 homolog (S. cerevisiae)	REV1	---	3.77144	2.86e-12	5.71e-11
Bt.1066.2.S1_a_at	family with sequence similarity 50, member A	FAM50A	full length	3.77133	4.88e-09	3.27e-08
Bt.26411.1.A1_at	---	---	est	3.76997	1.99e-10	2.03e-09
Bt.29118.1.A1_at	---	---	est	3.76968	1.12e-06	4.37e-06
Bt.6380.1.S1_at	polymerase (DNA-directed), delta interacting protein 3	POLDIP3	full length	3.76713	3.06e-07	1.34e-06
Bt.27615.1.A1_at	protein kinase A-interacting protein 1	AKIP1	full length	3.76443	4.01e-12	7.57e-11
Bt.20167.1.S1_at	cell death-inducing DFFA-like effector a	CIDEA	full length	3.76049	8.84e-07	3.53e-06
Bt.1048.1.S1_at	similar to aurora borealis	LOC514162	---	3.75941	7.87e-09	4.97e-08
Bt.19819.1.S1_at	asp (abnormal spindle) homolog, microcephaly associated (Drosophila)	ASPM	---	3.75882	7.12e-06	2.44e-05
Bt.25006.1.S1_at	Serine/threonine kinase 33	STK33	full length	3.75682	1.6e-07	7.4e-07
Bt.21346.1.S1_at	signal-induced proliferation-associated gene 1	SIPA1	full length	3.75532	6.13e-08	3.13e-07
Bt.13217.1.S1_at	MYG1 protein	C12orf10	full length	3.75294	1.14e-05	3.77e-05
Bt.28672.1.S1_at	MRE11 meiotic recombination 11 homolog A (S. cerevisiae)	MRE11A	---	3.75247	7e-12	1.18e-10
Bt.12957.1.A1_a_at	similar to BoWC1.1 /// similar to BoWC1.1 /// similar to BoWC1.1 /// WC1.3 molecule	LOC100140390 /// LOC785733 /// LOC786090 /// WC1.3	---	3.75101	1.9e-11	2.77e-10
Bt.3312.1.S1_at	dual specificity phosphatase 7	DUSP7	full length	3.75075	7.62e-11	8.93e-10
Bt.11244.1.S1_at	adrenocortical dysplasia homolog (mouse)	ACD	---	3.74878	1.37e-07	6.43e-07
Bt.10865.1.S1_at	---	---	est	3.74782	1.12e-09	9.02e-09
Bt.22120.1.S1_at	kinesin family member 22	KIF22	full length	3.74657	4.59e-08	2.4e-07
Bt.24417.2.S1_at	---	---	est	3.74387	1.14e-07	5.46e-07
Bt.23704.1.A1_at	peroxisomal membrane protein 3, 35kDa	PXMP3	full length	3.74288	4.88e-10	4.42e-09
Bt.11184.1.S1_at	sideroflexin 4	SFXN4	full length	3.74215	9.68e-12	1.55e-10
Bt.18083.1.S1_at	protein tyrosine phosphatase-like A domain containing 2	PTPLAD2	full length	3.73814	9.42e-10	7.76e-09
Bt.9863.1.S1_at	SHC SH2-domain binding protein 1	SHCBP1	---	3.73751	3.02e-06	1.09e-05
Bt.29257.1.A1_at	---	---	est	3.73311	3.39e-09	2.37e-08
Bt.3521.1.A1_at	eukaryotic translation initiation factor 2B, subunit 1 alpha, 26kDa	EIF2B1	full length	3.73261	6.26e-10	5.44e-09
Bt.22635.1.A1_at	tetratricopeptide repeat domain 9C	TTC9C	full length	3.73125	7.67e-10	6.5e-09
Bt.26638.1.S1_at	timeless homolog (Drosophila)	TIMELESS	full length	3.72787	3.28e-10	3.12e-09
Bt.16351.1.A1_at	WD repeat domain 20	WDR20	---	3.72729	1.02e-10	1.15e-09
Bt.29902.1.S1_at	Caspase recruitment domain family, member 10	CARD10	---	3.72456	5.47e-07	2.28e-06
Bt.27239.1.A1_at	mixed lineage kinase domain-like	MLKL	---	3.72456	2.5e-10	2.47e-09
Bt.19024.1.A1_at	Neural precursor cell expressed, developmentally down-regulated 4	NEDD4	---	3.72309	1.82e-06	6.86e-06
Bt.16949.1.A1_at	hypothetical protein LOC531984	FAM86A	full length	3.72277	9.67e-11	1.1e-09
Bt.29516.1.S1_at	---	---	est	3.72232	5.06e-11	6.34e-10
Bt.8090.2.S1_at	MYB binding protein (P160) 1a	MYBBP1A	---	3.71917	1.69e-07	7.78e-07
Bt.28179.1.S1_at	zinc finger, RAN-binding domain containing 3	ZRANB3	---	3.7185	3.04e-10	2.93e-09
Bt.19307.1.S1_at	coiled-coil domain containing 94	CCDC94	full length	3.71724	5.84e-07	2.42e-06
Bt.28638.1.A1_at	---	---	est	3.71691	9.36e-09	5.81e-08
Bt.18571.3.A1_at	discs, large (Drosophila) homolog-associated protein 4	DLGAP4	full length	3.71446	4.77e-09	3.2e-08
Bt.20694.1.A1_at	Catenin (cadherin-associated protein), alpha-like 1	CTNNAL1	---	3.71261	2.72e-05	8.55e-05
Bt.26915.1.S1_at	transducin (beta)-like 2	TBL2	full length	3.71112	2.21e-09	1.63e-08
Bt.1688.1.A1_at	WD repeat domain 8	WDR8	---	3.71067	5.96e-10	5.24e-09
Bt.1115.1.S1_at	phosphodiesterase 3B, cGMP-inhibited	PDE3B	---	3.71003	8.78e-09	5.48e-08
Bt.22510.1.S1_at	chromosome 2 open reading frame 7 ortholog	C11H2ORF7	full length	3.70722	2.03e-08	1.15e-07
Bt.27298.1.A1_at	similar to apoptotic peptidase activating factor 1	LOC537782	---	3.70298	2.41e-05	7.64e-05
Bt.20262.1.S1_at	minichromosome maintenance complex component 4	MCM4	full length	3.70247	1.25e-07	5.95e-07
Bt.20481.1.S1_at	---	---	est	3.70194	9.8e-11	1.11e-09
Bt.18724.2.S1_at	---	---	est	3.70174	1.2e-10	1.32e-09
Bt.27405.2.S1_at	similar to RAD50 homolog isoform 1 (predicted)	LOC508214	---	3.70044	6.89e-07	2.81e-06
Bt.19192.1.S1_at	---	---	est	3.70042	6.1e-07	2.51e-06
Bt.1682.1.S1_at	TAO kinase 3	TAOK3	---	3.70021	4.15e-10	3.83e-09
Bt.15775.1.A1_at	DPH2 homolog (S. cerevisiae)	DPH2	full length	3.69822	8.18e-09	5.14e-08
Bt.20539.1.S1_at	general transcription factor IIIC, polypeptide 2, beta 110kDa	GTF3C2	full length	3.69717	5.89e-13	1.59e-11
Bt.23619.1.S1_a_at	Similar to MGC52980 protein	MGC157043	full length	3.69487	2.36e-09	1.73e-08
Bt.21611.1.S1_at	---	---	---	3.69394	1.35e-10	1.46e-09
Bt.24860.1.A1_at	---	---	est	3.69321	1.16e-12	2.78e-11
Bt.24080.1.A1_at	---	---	est	3.69296	7.67e-06	2.61e-05
Bt.20954.1.S1_at	clusterin associated protein 1	CLUAP1	full length	3.69194	4.09e-11	5.35e-10
Bt.24570.1.S1_at	N-acylethanolamine acid amidase	NAAA	full length	3.69129	8.74e-09	5.46e-08
Bt.5658.1.S1_s_at	mutL homolog 1, colon cancer, nonpolyposis type 2 (E. coli)	MLH1	full length	3.68832	1.45e-11	2.22e-10
Bt.10988.1.S1_at	ubiquitin specific peptidase 25	USP25	---	3.68777	1.82e-10	1.88e-09
Bt.24569.1.A1_at	Coiled-coil and C2 domain containing 2A	CC2D2A	---	3.68593	5.86e-11	7.2e-10
Bt.21150.1.A1_at	---	---	est	3.68538	2.07e-09	1.55e-08
Bt.16391.1.A1_at	similar to mCG114897	LOC782315	---	3.68151	4.05e-09	2.78e-08
Bt.27852.1.A1_at	A kinase (PRKA) anchor protein 10	AKAP10	full length	3.68076	7.89e-16	7.3e-14
Bt.12669.2.S1_at	hypothetical protein LOC531382	LOC531382	full length	3.6805	6.58e-11	7.9e-10
Bt.7536.1.S1_at	---	---	est	3.68014	8.68e-09	5.43e-08
Bt.24918.1.A1_at	ferric-chelate reductase 1	FRRS1	full length	3.67844	2.14e-07	9.63e-07
Bt.692.1.S1_at	hypothetical protein LOC539385	LOC539385	full length	3.67564	1.18e-10	1.29e-09
Bt.23418.1.S1_at	fibronectin 1	FN1	---	3.67079	1.06e-10	1.18e-09
Bt.13880.1.S1_at	Dickkopf homolog 1 (Xenopus laevis)	DKK1	---	3.67007	3.26e-09	2.29e-08
Bt.20113.1.S1_at	caspase 6, apoptosis-related cysteine peptidase	CASP6	full length	3.6668	3.35e-11	4.52e-10
Bt.179.1.S1_at	solute carrier family 25 (mitochondrial carrier; Graves disease autoantigen), member 16	SLC25A16	full length	3.66611	2.37e-07	1.05e-06
Bt.27160.1.A1_at	TM2 domain containing 1	TM2D1	full length	3.66551	1.59e-11	2.38e-10
Bt.16814.1.A1_at	---	---	est	3.66543	6.72e-07	2.74e-06
Bt.28384.1.A1_at	2-oxoglutarate and iron-dependent oxygenase domain containing 1	OGFOD1	---	3.66529	4.52e-09	3.05e-08
Bt.29203.1.A1_at	---	---	---	3.66171	6.04e-07	2.49e-06
Bt.20340.2.S1_at	Similar to myotonic dystrophy kinase	LOC513675	---	3.66077	7.36e-09	4.69e-08
Bt.8099.2.S1_at	---	---	---	3.65844	4.48e-06	1.58e-05
Bt.21728.1.A1_at	---	---	est	3.65692	9.89e-05	0.000286885
Bt.25837.1.S1_at	coiled-coil domain containing 99	CCDC99	full length	3.65683	2.07e-09	1.55e-08
Bt.1181.1.S1_at	extra spindle pole bodies homolog 1 (S. cerevisiae)	ESPL1	full length	3.65639	1.98e-07	9e-07
Bt.10861.1.S1_at	---	---	est	3.65474	7.66e-12	1.27e-10
Bt.9530.1.S1_at	guanine nucleotide binding protein (G protein) alpha 12	GNA12	---	3.65405	5.87e-07	2.43e-06
Bt.20361.1.S1_at	F-box and leucine-rich repeat protein 20	FBXL20	full length	3.65282	2.14e-09	1.59e-08
Bt.540.1.S1_at	phosphodiesterase 5A, cGMP-specific	PDE5A	full length	3.6516	1.46e-08	8.58e-08
Bt.7578.1.S1_at	---	---	est	3.65123	6.83e-09	4.39e-08
Bt.24278.1.A1_at	hypothetical LOC616839	LOC616839	full length	3.65117	9.78e-13	2.41e-11
Bt.19993.1.A1_at	DIM1 dimethyladenosine transferase 1-like (S. cerevisiae)	DIMT1L	full length	3.64917	5.45e-10	4.86e-09
Bt.827.1.A1_at	transmembrane protein 125	TMEM125	full length	3.64913	6.54e-05	0.00019395
Bt.27319.1.A1_at	cell division cycle associated 8	CDCA8	full length	3.64814	2.17e-05	6.92e-05
Bt.24953.2.S1_at	gametogenetin binding protein 2	GGNBP2	---	3.64808	1.18e-10	1.29e-09
Bt.8307.1.S1_at	glycolipid transfer protein domain containing 1	GLTPD1	full length	3.64723	2.14e-07	9.64e-07
Bt.28646.1.S1_at	Similar to dJ347H13.4	LOC614655	---	3.64717	2.12e-07	9.54e-07
Bt.20511.1.S1_at	hypothetical LOC783943 /// ral guanine nucleotide dissociation stimulator	LOC783943 /// RALGDS	full length	3.64489	9.62e-08	4.69e-07
Bt.15980.1.A1_at	cyclin B1	CCNB1	full length	3.64311	5.93e-07	2.45e-06
Bt.26430.1.S1_at	zinc finger protein 184	ZNF184	full length	3.64262	3.33e-10	3.16e-09
Bt.13226.1.A1_at	pleckstrin homology domain containing, family F (with FYVE domain) member 2	PLEKHF2	full length	3.6416	2.76e-07	1.21e-06
Bt.16556.1.A1_at	Minichromosome maintenance complex component 10	MCM10	---	3.64146	1.69e-11	2.51e-10
Bt.6415.1.S1_at	general transcription factor IIH, polypeptide 2, 44kDa	GTF2H2	full length	3.64075	1.36e-11	2.1e-10
Bt.24631.2.A1_at	deleted in a mouse model of primary ciliary dyskinesia	RP11-529I10.4	full length	3.63936	1.31e-08	7.82e-08
Bt.20570.1.S1_at	CDC28 protein kinase regulatory subunit 1B	CKS1B	full length	3.63745	1.59e-05	5.18e-05
Bt.24857.1.A1_at	sperm associated antigen 4	SPAG4	full length	3.63687	0.00120523	0.0029902
Bt.9650.1.S1_at	---	---	est	3.63626	9.76e-10	8e-09
Bt.21921.1.S1_at	---	---	est	3.63212	1.28e-10	1.39e-09
Bt.6648.1.A1_at	THAP domain containing 11	THAP11	full length	3.63204	1.4e-10	1.5e-09
Bt.2430.1.S1_at	PIF1 5'-to-3' DNA helicase homolog (S. cerevisiae)	PIF1	---	3.63147	1.74e-08	1e-07
Bt.24267.1.A1_at	origin recognition complex, subunit 3-like (yeast)	ORC3L	full length	3.62962	8.64e-11	9.94e-10
Bt.21540.1.S1_at	fibroblast growth factor receptor 2	FGFR2	---	3.62808	9.92e-08	4.82e-07
Bt.22535.1.S1_at	BTB (POZ) domain containing 10	BTBD10	full length	3.62801	4.48e-14	1.92e-12
Bt.17619.1.A1_at	similar to potassium voltage-gated channel, shaker-related subfamily, member 3	LOC525507	---	3.62797	5.68e-09	3.73e-08
Bt.23516.1.S1_at	aquaporin 3 (Gill blood group)	AQP3	full length	3.62753	9.84e-07	3.89e-06
Bt.20774.1.A1_at	---	---	est	3.62378	1.95e-06	7.29e-06
Bt.26029.1.A1_at	---	---	est	3.62338	3.09e-11	4.2e-10
Bt.28468.1.A1_at	---	---	est	3.62297	2.09e-07	9.42e-07
Bt.11193.1.S1_at	translocase of inner mitochondrial membrane 23 homolog (yeast)	TIMM23	full length	3.62287	5.18e-10	4.65e-09
Bt.9903.1.S1_at	---	---	est	3.62225	2.3e-07	1.03e-06
Bt.18817.2.A1_at	---	---	est	3.62153	1.03e-09	8.4e-09
Bt.9551.1.S1_at	similar to cDNA sequence BC004004	LOC618886	---	3.62011	5.92e-09	3.87e-08
Bt.28864.1.A1_at	---	---	---	3.61769	3.57e-10	3.36e-09
Bt.2123.1.S1_at	---	---	est	3.61631	1.02e-11	1.63e-10
Bt.21292.1.S1_at	gem (nuclear organelle) associated protein 4	GEMIN4	---	3.61375	7.76e-10	6.55e-09
Bt.10090.1.S1_at	---	---	est	3.6102	1.29e-05	4.24e-05
Bt.17777.2.S1_at	optineurin	OPTN	full length	3.60944	2.03e-07	9.2e-07
Bt.25537.1.A1_at	UDP-glucuronate decarboxylase 1	UXS1	---	3.60898	4.45e-10	4.06e-09
Bt.5174.1.S1_at	inositol polyphosphate-1-phosphatase	INPP1	full length	3.60825	1.87e-11	2.74e-10
Bt.26760.1.S1_at	arrestin domain containing 2	ARRDC2	full length	3.60644	2.51e-08	1.39e-07
Bt.19027.1.A1_at	similar to Mediator of RNA polymerase II transcription subunit 14 (Mediator complex subunit 14) (CRSP complex subunit 2) (Cofactor required for Sp1 transcriptional activation subunit 2) (Transcriptional coactivator CRSP150) (Vitamin D3 receptor-int	LOC529109	---	3.60622	4.61e-08	2.41e-07
Bt.9167.1.S1_at	---	---	est	3.60549	4.08e-08	2.16e-07
Bt.29025.1.A1_at	Ubiquitin associated and SH3 domain containing, B	UBASH3B	---	3.60375	2.61e-14	1.24e-12
Bt.18386.1.A1_at	Zinc finger protein 134	ZNF134	---	3.60243	8.42e-08	4.17e-07
Bt.23557.1.S1_at	DENN/MADD domain containing 3	DENND3	---	3.59886	3.39e-13	1.01e-11
Bt.26364.1.A1_at	BTB (POZ) domain containing 8	BTBD8	---	3.59876	7.83e-08	3.9e-07
Bt.23715.1.A1_at	---	---	est	3.59719	1.73e-08	9.93e-08
Bt.24912.1.A1_at	---	---	est	3.59698	3.64e-10	3.42e-09
Bt.21087.1.A1_at	transcription factor 19 (SC1)	TCF19	full length	3.59662	6.5e-10	5.63e-09
Bt.7038.1.S1_at	PRP6 pre-mRNA processing factor 6 homolog (S. cerevisiae)	PRPF6	full length	3.59591	5.14e-07	2.15e-06
Bt.26374.1.A1_at	---	---	est	3.59495	1.85e-05	5.94e-05
Bt.4276.1.S1_at	diacylglycerol O-acyltransferase homolog 1 (mouse)	DGAT1	full length	3.59424	6.32e-05	0.000187865
Bt.16229.1.S1_at	---	---	est	3.59408	6.09e-10	5.33e-09
Bt.10024.1.S1_at	---	---	est	3.59288	3.05e-10	2.93e-09
Bt.25115.1.A1_at	Xenotropic and polytropic retrovirus receptor	XPR1	---	3.59271	1.49e-11	2.26e-10
Bt.7122.1.S1_at	helicase with zinc finger	HELZ	full length	3.59258	0.000289505	0.000783795
Bt.177.1.S1_at	RAS p21 protein activator (GTPase activating protein) 1	RASA1	full length	3.59232	3.63e-09	2.52e-08
Bt.26723.1.S1_at	Mitochondrial ribosomal protein S25	MRPS25	full length	3.59225	7.17e-06	2.45e-05
Bt.18808.1.S1_at	hairy and enhancer of split 1, (Drosophila)	HES1	full length	3.59176	1.08e-10	1.2e-09
Bt.27242.1.S1_at	nucleolar protein family 6 (RNA-associated)	NOL6	full length	3.59077	4.32e-11	5.59e-10
Bt.15680.1.S1_at	---	---	est	3.59018	2.55e-09	1.86e-08
Bt.28594.1.A1_at	---	---	est	3.58919	4.71e-08	2.46e-07
Bt.20439.1.S1_at	v-ral simian leukemia viral oncogene homolog A (ras related)	RALA	full length	3.58773	1.42e-08	8.37e-08
Bt.20590.1.S1_at	RIO kinase 1 (yeast)	RIOK1	---	3.58578	2.7e-08	1.49e-07
Bt.18081.1.A1_at	kinesin family member 20A	KIF20A	full length	3.58432	7.04e-10	6.04e-09
Bt.28467.1.S1_at	sorting nexin 8	SNX8	full length	3.57924	3.06e-21	7.39e-18
Bt.16884.1.A1_at	zinc finger protein 529	ZNF529	---	3.57874	7.12e-06	2.44e-05
Bt.452.1.S1_at	glycosylphosphatidylinositol specific phospholipase D1	GPLD1	full length	3.57868	6.48e-08	3.29e-07
Bt.6660.1.S1_at	FERM, RhoGEF (ARHGEF) and pleckstrin domain protein 1 (chondrocyte-derived)	FARP1	---	3.57769	4.14e-10	3.82e-09
Bt.6537.1.S1_at	Solute carrier family 24 (sodium/potassium/calcium exchanger), member 6	SLC24A6	---	3.57695	3.81e-07	1.63e-06
Bt.18945.1.A1_at	Pleckstrin homology domain containing, family G (with RhoGef domain) member 1	PLEKHG1	---	3.57694	2.64e-13	8.11e-12
Bt.26546.1.S1_at	MUS81 endonuclease homolog (S. cerevisiae)	MUS81	full length	3.57669	6.65e-09	4.29e-08
Bt.16472.1.S1_at	aprataxin	APTX	full length	3.57221	3.12e-10	2.99e-09
Bt.15753.1.S1_at	LSM2 homolog, U6 small nuclear RNA associated (S. cerevisiae)	LSM2	full length	3.5699	0.000234099	0.000642149
Bt.7833.1.A1_at	lysophospholipase 3 (lysosomal phospholipase A2)	LYPLA3	full length	3.56923	3.71e-07	1.6e-06
Bt.26416.1.A1_at	---	---	est	3.56357	6.67e-08	3.37e-07
Bt.28226.2.S1_at	ring finger protein 216	RNF216	---	3.56222	1.49e-10	1.59e-09
Bt.10934.1.A1_at	zinc finger, FYVE domain containing 26	ZFYVE26	---	3.56032	2.7e-11	3.75e-10
Bt.21970.1.S1_at	---	---	est	3.56012	4.35e-10	3.99e-09
Bt.28386.1.A1_at	---	---	est	3.55421	7.19e-09	4.59e-08
Bt.9155.2.A1_at	SCY1-like 3 (S. cerevisiae)	SCYL3	full length	3.55143	4.76e-13	1.34e-11
Bt.19493.1.S1_at	golgi SNAP receptor complex member 1	GOSR1	full length	3.5502	1.64e-08	9.47e-08
Bt.18639.2.S1_at	F-box protein 32	FBXO32	full length	3.54749	5.05e-07	2.11e-06
Bt.21314.1.S1_at	Golgi autoantigen, golgin subfamily a, 3	GOLGA3	---	3.54678	1.75e-10	1.82e-09
Bt.28821.1.S1_at	O-sialoglycoprotein endopeptidase-like 1	OSGEPL1	---	3.54623	7.5e-13	1.94e-11
Bt.12957.1.A1_at	trinucleotide repeat containing 6B	TNRC6B	---	3.54518	8.7e-10	7.23e-09
Bt.25034.1.A1_at	RAB9B, member RAS oncogene family	RAB9B	full length	3.54179	3.61e-07	1.56e-06
Bt.17063.1.S1_at	---	---	est	3.53545	3.68e-08	1.97e-07
Bt.1817.1.S1_at	---	---	est	3.53517	5.16e-06	1.8e-05
Bt.21986.1.A1_at	Ubiquitin specific peptidase 7 (herpes virus-associated)	USP7	---	3.5341	2.68e-06	9.8e-06
Bt.9093.1.A1_at	DCN1, defective in cullin neddylation 1, domain containing 5 (S. cerevisiae)	DCUN1D5	full length	3.53274	1.36e-11	2.11e-10
Bt.6488.1.S1_at	hypothetical LOC509540	LOC509540	full length	3.53082	1.87e-06	7.01e-06
Bt.9754.1.S1_at	NAD(P)H dehydrogenase, quinone 1	NQO1	full length	3.52921	4.19e-11	5.45e-10
Bt.6670.1.S1_at	Hairy/enhancer-of-split related with YRPW motif 1	HEY1	full length	3.52834	5.99e-07	2.47e-06
Bt.15915.1.S1_at	---	---	---	3.52437	3.74e-10	3.49e-09
Bt.6771.1.S1_at	EH domain binding protein 1	EHBP1	---	3.52149	7.22e-12	1.21e-10
Bt.27743.2.A1_at	R-spondin homolog (Xenopus laevis)	RSPO1	full length	3.52003	2.85e-10	2.77e-09
Bt.24275.1.S1_at	meteorin, glial cell differentiation regulator-like	METRNL	---	3.51858	8.85e-12	1.43e-10
Bt.26329.1.S1_at	muscle RAS oncogene homolog	MRAS	full length	3.5165	3.54e-07	1.53e-06
Bt.19536.1.A1_at	---	---	est	3.51508	2.23e-07	9.98e-07
Bt.13950.1.A1_at	programmed cell death 2-like	PDCD2L	---	3.5132	1.04e-08	6.37e-08
Bt.25597.1.A1_at	tripartite motif-containing 52	TRIM52	full length	3.50836	4.08e-09	2.79e-08
Bt.25725.1.A1_at	nuclear fragile X mental retardation protein interacting protein 2	NUFIP2	---	3.50614	3.05e-10	2.93e-09
Bt.24479.1.S1_at	mitogen-activated protein kinase-activated protein kinase 2	MAPKAPK2	---	3.50567	6.01e-06	2.08e-05
Bt.26410.1.A1_at	mitochondrial transcription termination factor	MTERF	---	3.49921	3.83e-07	1.64e-06
Bt.9948.1.S1_at	---	---	---	3.49843	6.94e-12	1.17e-10
Bt.19232.1.A1_at	---	---	est	3.49808	5.56e-07	2.31e-06
Bt.3254.2.S1_at	tubulin folding cofactor E	TBCE	full length	3.49185	8.7e-08	4.28e-07
Bt.29914.1.S1_at	Serine/threonine kinase 24 (STE20 homolog, yeast)	STK24	full length	3.49012	7.24e-12	1.21e-10
Bt.18866.1.A1_at	aprataxin- and PNK-like factor	APLF	full length	3.49004	1.07e-08	6.53e-08
Bt.11258.2.A1_a_at	ring finger protein 31	RNF31	full length	3.48811	5.82e-09	3.81e-08
Bt.24922.1.S1_at	protein tyrosine phosphatase, non-receptor type 3	PTPN3	---	3.48796	6.23e-09	4.05e-08
Bt.16330.3.A1_at	GrpE-like 2, mitochondrial (E. coli)	GRPEL2	full length	3.48451	4.39e-08	2.31e-07
Bt.13900.1.S1_at	Trafficking protein particle complex 2	TRAPPC2	full length	3.48238	7.09e-11	8.4e-10
Bt.22449.1.S1_at	CCR4-NOT transcription complex, subunit 6-like	CNOT6L	---	3.47976	1.74e-11	2.57e-10
Bt.27829.1.A1_at	vacuolar protein sorting 37 homolog A (S. cerevisiae)	VPS37A	full length	3.47965	5.57e-08	2.86e-07
Bt.26906.1.S1_at	mitogen-activated protein kinase kinase kinase 14	MAP3K14	---	3.47949	1.56e-09	1.21e-08
Bt.26282.1.A1_at	dopamine receptor D5	DRD5	---	3.47896	1.48e-06	5.66e-06
Bt.10890.1.S1_at	mediator complex subunit 15	MED15	full length	3.47827	4.26e-09	2.9e-08
Bt.21020.1.S1_at	similar to Uncharacterized protein C1orf96	LOC532798	---	3.47568	7.01e-10	6.02e-09
Bt.27167.1.A1_at	hypothetical protein LOC515309	LOC515309	full length	3.47425	0.00290884	0.00680676
Bt.20472.1.S1_at	SEC11 homolog C (S. cerevisiae)	SEC11C	full length	3.47358	5.29e-08	2.73e-07
Bt.28245.1.S1_at	organic solute transporter beta	OSTBETA	full length	3.47219	8.43e-07	3.38e-06
Bt.2070.1.A1_at	dual specificity phosphatase 10	DUSP10	full length	3.4719	5.53e-10	4.91e-09
Bt.21321.1.S1_at	similar to zinc finger protein 7 (KOX 4, clone HF.16)	LOC785799	---	3.47045	5.51e-09	3.63e-08
Bt.28598.1.A1_at	---	---	est	3.4697	1.97e-06	7.36e-06
Bt.22119.1.S1_at	E2F transcription factor 1	E2F1	---	3.46811	1.5e-10	1.6e-09
Bt.20681.1.A1_at	RING1 and YY1 binding protein	RYBP	---	3.46719	5.45e-10	4.86e-09
Bt.19470.1.A1_at	secretogranin III	SCG3	full length	3.46491	4.34e-07	1.84e-06
Bt.25992.1.A1_at	membrane protein, palmitoylated 5 (MAGUK p55 subfamily member 5)	MPP5	---	3.46301	1.41e-10	1.51e-09
Bt.27596.2.A1_a_at	hypothetical protein LOC615069	LOC615069	full length	3.46239	4.79e-08	2.5e-07
Bt.21869.1.S1_at	similar to cytidine monophosphate-N-acetylneuraminic acid hydroxylase	LOC537017	---	3.46239	7.4e-06	2.53e-05
Bt.11199.1.S1_at	myozenin 1	MYOZ1	full length	3.46162	1.65e-08	9.51e-08
Bt.29949.1.S1_at	chromosome 15 open reading frame 23 ortholog	C10H15orf23	full length	3.46039	1.24e-10	1.35e-09
Bt.23824.1.A1_at	solute carrier family 25, member 44	SLC25A44	full length	3.45931	5.27e-12	9.45e-11
Bt.15887.2.S1_a_at	zinc and ring finger 1	ZNRF1	---	3.45763	2.64e-10	2.59e-09
Bt.22067.1.S1_at	---	---	est	3.45738	4e-11	5.26e-10
Bt.9510.2.A1_a_at	T-cell immunoglobulin and mucin domain containing 4	TIMD4	full length	3.4562	2.32e-13	7.31e-12
Bt.14304.2.S1_at	F-box protein 34	FBXO34	full length	3.45596	1.37e-08	8.11e-08
Bt.18575.1.A1_at	DTW domain containing 2	DTWD2	---	3.45503	5.18e-09	3.44e-08
Bt.3874.1.S1_at	similar to I-1 receptor candidate protein	LOC515009	---	3.45482	7.05e-11	8.37e-10
Bt.18528.1.A1_at	---	---	est	3.45403	4.84e-05	0.000146174
Bt.8337.1.S1_at	---	---	est	3.45362	1.37e-10	1.48e-09
Bt.3380.1.S1_at	Zinc finger protein 22 (KOX 15)	ZNF22	full length	3.45283	5.35e-07	2.23e-06
Bt.25769.1.A1_at	Similar to MAMDC2 protein	LOC539199	---	3.4527	2.31e-07	1.03e-06
Bt.1479.1.S1_at	cytochrome b, ascorbate dependent 3	CYBASC3	full length	3.4524	6.68e-09	4.31e-08
Bt.26810.1.S1_at	erythrocyte membrane protein band 4.1 like 5	EPB41L5	full length	3.45081	2.98e-08	1.62e-07
Bt.26735.1.S1_at	solute carrier family 46, member 2	SLC46A2	full length	3.4508	0.000406263	0.00107682
Bt.26762.1.S1_at	Rho guanine nucleotide exchange factor (GEF) 4	ARHGEF4	---	3.44707	8.14e-11	9.45e-10
Bt.11217.1.S1_at	mucin 15, cell surface associated	MUC15	full length	3.44514	7.95e-06	2.7e-05
Bt.19251.1.S1_at	LIM domain only 3 (rhombotin-like 2)	LMO3	full length	3.44424	1.87e-05	6.02e-05
Bt.1409.1.S1_at	tubulin polymerization-promoting protein family member 3	TPPP3	full length	3.44397	3.22e-08	1.75e-07
Bt.25183.1.A1_at	hypothetical LOC509158	LOC509158	full length	3.43895	2.38e-09	1.75e-08
Bt.4119.1.S1_at	protein inhibitor of activated STAT, 1	PIAS1	full length	3.43866	1.12e-07	5.36e-07
Bt.21976.1.S1_at	similar to tripartite motif-containing 39	LOC516723	---	3.43634	2.85e-10	2.77e-09
Bt.27915.1.S1_at	zinc finger, FYVE domain containing 19	ZFYVE19	full length	3.43356	3.8e-08	2.03e-07
Bt.17054.1.A1_at	ribonucleotide reductase M2 B (TP53 inducible)	RRM2B	---	3.43347	2.37e-06	8.72e-06
Bt.20381.1.A1_at	coagulation factor II (thrombin) receptor	F2R	full length	3.43346	4.28e-09	2.91e-08
Bt.2111.1.S1_a_at	origin recognition complex, subunit 1-like (yeast)	ORC1L	full length	3.43268	1.44e-09	1.12e-08
Bt.27849.2.S1_a_at	Kinetochore associated 1	KNTC1	---	3.43171	1.81e-09	1.37e-08
Bt.3828.1.A1_at	---	---	est	3.43045	7.44e-09	4.73e-08
Bt.3756.1.A1_at	pituitary tumor-transforming 1	PTTG1	full length	3.42735	2.29e-05	7.26e-05
Bt.5548.1.S1_at	solute carrier family 1 (neutral amino acid transporter), member 5	SLC1A5	full length	3.4264	1.44e-08	8.48e-08
Bt.5365.1.S1_at	LATS, large tumor suppressor, homolog 2 (Drosophila)	LATS2	---	3.42563	1.46e-08	8.57e-08
Bt.9997.1.S1_at	Non-SMC condensin II complex, subunit D3	NCAPD3	---	3.42404	1.87e-11	2.74e-10
Bt.9187.1.A1_at	similar to solute carrier family 7 (cationic amino acid transporter, y+ system), member 3	LOC617141	---	3.42374	1.8e-10	1.86e-09
Bt.10388.2.S1_at	similar to KIAA1102 protein	LOC535165	---	3.42307	4.96e-11	6.25e-10
Bt.4763.1.S1_at	CD247 molecule	CD247	full length	3.42227	1.07e-11	1.69e-10
Bt.19962.1.S1_at	down-regulator of transcription 1, TBP-binding (negative cofactor 2)	DR1	full length	3.4219	7.54e-09	4.78e-08
Bt.14552.1.A1_at	activating transcription factor 2	ATF2	full length	3.41947	7.21e-10	6.18e-09
Bt.8410.1.S1_at	Coiled-coil domain containing 18	CCDC18	---	3.41651	1.71e-09	1.31e-08
Bt.6667.1.S1_at	non-SMC element 4 homolog A (S. cerevisiae)	NSMCE4A	full length	3.41215	4.5e-10	4.1e-09
Bt.26240.1.S1_at	fragile histidine triad gene	FHIT	full length	3.41182	6.76e-07	2.76e-06
Bt.4586.1.S1_at	guanine nucleotide binding protein (G protein), gamma 2	GNG2	full length	3.40539	3.39e-08	1.83e-07
Bt.19567.2.S1_at	---	---	est	3.40485	5.74e-08	2.94e-07
Bt.20600.2.A1_a_at	MYC induced nuclear antigen	MINA	full length	3.40443	1.06e-08	6.49e-08
Bt.17746.1.A1_at	Myotubularin related protein 2	MTMR2	full length	3.39731	3.17e-06	1.14e-05
Bt.9155.1.A1_at	similar to Uncharacterized protein C1orf112 homolog	LOC784034	---	3.39702	5.37e-10	4.79e-09
Bt.5844.1.S1_at	chromosome 17 open reading frame 39 ortholog	C19H17ORF39	---	3.3956	5.52e-05	0.000165805
Bt.9634.1.S1_at	pseudouridylate synthase 7 homolog (S. cerevisiae)-like	PUS7L	---	3.39416	1.58e-09	1.22e-08
Bt.5857.1.S1_at	TRNA methyltransferase 6 homolog (S. cerevisiae)	TRMT6	full length	3.38961	2.37e-12	4.93e-11
Bt.20189.1.S1_at	Hypothetical protein LOC509620	LOC509620	full length	3.38936	1.32e-09	1.04e-08
Bt.7639.1.S1_at	chromosome 3 open reading frame 37 ortholog	C22H3ORF37	full length	3.38935	7.45e-09	4.74e-08
Bt.25049.2.A1_at	translocation associated membrane protein 1-like 1	TRAM1L1	---	3.38832	4.61e-06	1.62e-05
Bt.15870.1.S1_at	translocase of inner mitochondrial membrane 44 homolog (yeast)	TIMM44	full length	3.38767	4.11e-06	1.46e-05
Bt.9764.1.A1_at	M-phase phosphoprotein 6	MPHOSPH6	full length	3.38553	7.03e-13	1.84e-11
Bt.21227.1.A1_at	G protein-coupled receptor 177	GPR177	---	3.38251	6.87e-12	1.16e-10
Bt.701.1.S1_at	fibronectin leucine rich transmembrane protein 1	FLRT1	---	3.37987	1.71e-12	3.78e-11
Bt.18321.1.A1_at	guanine nucleotide binding protein (G protein), beta polypeptide 4	GNB4	full length	3.37756	1.13e-06	4.42e-06
Bt.26674.1.S1_at	jagged 2	JAG2	---	3.37684	2.05e-12	4.38e-11
Bt.10823.1.A1_s_at	hydrolethalus syndrome 1	HYLS1	full length	3.37675	3.07e-08	1.67e-07
Bt.3174.1.A1_at	similar to tankyrase, TRF1-interacting ankyrin-related ADP-ribose polymerase 2	LOC533901	---	3.37333	4.24e-12	7.93e-11
Bt.13352.2.S1_at	Fanconi anemia, complementation group I	FANCI	---	3.3727	5.19e-08	2.69e-07
Bt.20023.1.S1_at	p30 DBC protein	KIAA1967	full length	3.36942	5.38e-08	2.77e-07
Bt.25559.1.S1_at	---	---	est	3.3675	2.01e-07	9.11e-07
Bt.23846.1.S1_at	zinc finger protein 569	ZNF569	---	3.36735	3.72e-08	1.99e-07
Bt.3952.1.S1_at	TATA box binding protein (TBP)-associated factor, RNA polymerase I, C, 110kDa	TAF1C	full length	3.36569	1.85e-09	1.4e-08
Bt.15759.1.S1_at	---	---	est	3.36243	1.01e-09	8.29e-09
Bt.24386.1.A1_at	UTP18, small subunit (SSU) processome component, homolog (yeast)	UTP18	full length	3.36191	2.71e-14	1.28e-12
Bt.17764.1.A1_at	Hypothetical LOC534755	LOC534755	---	3.36158	1.68e-14	8.68e-13
Bt.12187.1.S1_at	BRI3 binding protein	BRI3BP	full length	3.35981	1.86e-10	1.92e-09
Bt.18724.3.A1_at	---	---	---	3.35873	1.04e-08	6.37e-08
Bt.1760.1.S1_at	REX2, RNA exonuclease 2 homolog (S. cerevisiae)	REXO2	full length	3.35691	1.63e-13	5.51e-12
Bt.28149.1.S1_at	oligonucleotide/oligosaccharide-binding fold containing 1	OBFC1	full length	3.35461	6.56e-10	5.68e-09
Bt.20576.1.S1_at	T-cell, immune regulator 1, ATPase, H+ transporting, lysosomal V0 subunit A3	TCIRG1	full length	3.35405	1e-07	4.85e-07
Bt.24544.2.S1_at	nucleoporin 85kDa	NUP85	full length	3.35208	4.01e-05	0.000122835
Bt.25188.1.A1_at	hypothetical protein LOC784871	MGC155143	full length	3.35034	1.56e-08	9.06e-08
Bt.14414.1.A1_at	hypothetical LOC513688	LOC513688	---	3.34576	3.13e-09	2.21e-08
Bt.1089.1.A1_at	ubiquitin-like domain containing CTD phosphatase 1	UBLCP1	full length	3.34402	5.27e-10	4.71e-09
Bt.22126.1.S1_at	tetraspanin 5	TSPAN5	full length	3.34326	2.73e-09	1.97e-08
Bt.20471.3.A1_at	SHANK-associated RH domain interactor	SHARPIN	full length	3.34284	3.72e-08	1.99e-07
Bt.28500.1.S1_at	TBC1 domain family, member 14	TBC1D14	full length	3.34237	4.76e-09	3.2e-08
Bt.15400.1.A1_at	---	---	---	3.3402	1.04e-10	1.16e-09
Bt.22528.1.A1_at	nudix (nucleoside diphosphate linked moiety X)-type motif 4	NUDT4	full length	3.33841	6.96e-08	3.5e-07
Bt.16452.1.S1_at	proline rich Gla (G-carboxyglutamic acid) 2	PRRG2	full length	3.33801	0.000227202	0.000624223
Bt.16036.1.S1_at	SH3 domain binding glutamic acid-rich protein like 2	SH3BGRL2	full length	3.33742	2.13e-08	1.2e-07
Bt.27941.1.S1_at	alkylglycerone phosphate synthase	AGPS	---	3.33666	1.31e-15	1.12e-13
Bt.17003.1.S1_at	---	---	est	3.33506	3.03e-12	5.99e-11
Bt.20534.1.S1_at	---	---	est	3.33313	5.51e-11	6.81e-10
Bt.24511.1.A1_at	carbohydrate (chondroitin 4) sulfotransferase 11	CHST11	---	3.33251	3.07e-11	4.19e-10
Bt.26048.1.A1_at	small EDRK-rich factor 1B (centromeric)	SERF1B	full length	3.33165	2.26e-08	1.26e-07
Bt.17586.2.S1_at	---	---	---	3.33148	2.64e-10	2.58e-09
Bt.17158.1.S1_at	similar to Uncharacterized protein KIAA0753	LOC512933	---	3.33071	8.5e-10	7.09e-09
Bt.16175.1.A1_at	caprin family member 2	CAPRIN2	---	3.32959	5.39e-05	0.000162041
Bt.20360.1.A1_at	NUAK family, SNF1-like kinase, 2	NUAK2	full length	3.32903	1.09e-07	5.25e-07
Bt.21219.1.S1_at	similar to integrin, alpha E (antigen CD103, human mucosal lymphocyte antigen 1; alpha polypeptide)	LOC100140050	---	3.32833	3.47e-12	6.73e-11
Bt.3504.1.S1_at	Related RAS viral (r-ras) oncogene homolog 2	RRAS2	full length	3.32767	1.82e-09	1.38e-08
Bt.18734.1.S1_at	---	---	---	3.32761	1.05e-08	6.41e-08
Bt.18276.2.A1_at	---	---	est	3.32726	3.38e-11	4.54e-10
Bt.11178.1.S1_at	glypican 3	GPC3	full length	3.32612	4.63e-11	5.89e-10
Bt.20800.1.S1_at	dynein, light chain, Tctex-type 3	DYNLT3	full length	3.3244	1e-06	3.97e-06
Bt.1289.1.S1_at	---	---	est	3.32224	2.24e-08	1.25e-07
Bt.18789.2.A1_at	activating transcription factor 7	ATF7	---	3.322	1.15e-06	4.48e-06
Bt.1402.1.S1_a_at	guanine nucleotide binding protein (G protein), alpha activating activity polypeptide O	GNAO1	full length	3.32127	5.54e-05	0.000166072
Bt.9244.1.A1_at	ring finger and SPRY domain containing 1	RSPRY1	full length	3.31795	1.64e-09	1.26e-08
Bt.22851.1.S1_at	Muted homolog (mouse)	MUTED	full length	3.31589	2.48e-12	5.1e-11
Bt.28527.2.S1_at	---	---	---	3.31444	2.39e-05	7.57e-05
Bt.24484.2.S1_a_at	MIT, microtubule interacting and transport, domain containing 1	MITD1	full length	3.31424	1.51e-09	1.17e-08
Bt.18717.2.S1_at	---	---	est	3.31379	7.29e-05	0.000214956
Bt.15733.1.A1_at	similar to SCL/TAL1 interrupting locus	LOC510012	---	3.31179	2.6e-08	1.44e-07
Bt.8824.1.S1_at	---	---	est	3.31097	6.4e-07	2.62e-06
Bt.22387.1.S1_a_at	nei endonuclease VIII-like 1 (E. coli)	NEIL1	full length	3.31044	1.76e-10	1.84e-09
Bt.41.1.S1_at	cyclin B2	CCNB2	full length	3.30753	5.99e-07	2.47e-06
Bt.16980.1.S1_at	replication factor C (activator 1) 3, 38kDa	RFC3	full length	3.30624	3.72e-09	2.58e-08
Bt.10959.1.A1_at	WD repeat domain 70	WDR70	full length	3.3039	1.97e-08	1.12e-07
Bt.14207.1.S1_at	glycine C-acetyltransferase (2-amino-3-ketobutyrate coenzyme A ligase)	GCAT	full length	3.30343	0.00121414	0.00301016
Bt.2795.1.S1_at	---	---	est	3.3032	1.02e-08	6.26e-08
Bt.10078.2.S1_at	asparagine-linked glycosylation 11 homolog (yeast, alpha-1,2-mannosyltransferase)	ALG11	---	3.30305	6.26e-11	7.62e-10
Bt.21433.2.S1_at	minichromosome maintenance complex component 6	MCM6	full length	3.30035	9.86e-09	6.08e-08
Bt.7371.1.S1_at	similar to NVL protein /// nuclear VCP-like	LOC515497 /// NVL	full length	3.29981	1.05e-08	6.4e-08
Bt.8891.1.S1_at	Acetyl-Coenzyme A carboxylase beta	ACACB	---	3.29628	4.92e-08	2.56e-07
Bt.24487.1.S1_at	Mitochondrial ribosomal protein L32	MRPL32	full length	3.29487	4.16e-12	7.81e-11
Bt.2765.1.S1_at	---	---	---	3.29429	2.61e-11	3.64e-10
Bt.17336.1.A1_at	---	---	est	3.2938	1.23e-05	4.07e-05
Bt.22128.1.S1_at	glucose-fructose oxidoreductase domain containing 2	GFOD2	full length	3.29291	5.27e-07	2.2e-06
Bt.6826.1.S1_at	lymphocyte cytosolic protein 2 (SH2 domain containing leukocyte protein of 76kDa)	LCP2	full length	3.29175	4.71e-06	1.65e-05
Bt.19500.2.A1_at	Splicing factor 3B, 14 kDa subunit	SF3B14	full length	3.28847	8.87e-09	5.53e-08
Bt.24533.1.A1_at	---	---	est	3.2874	1.56e-07	7.23e-07
Bt.25487.1.A1_at	Hypothetical protein LOC787987	LOC787987	---	3.28567	1.61e-08	9.32e-08
Bt.13348.1.S1_at	G patch domain containing 3	GPATCH3	full length	3.28418	7.07e-08	3.56e-07
Bt.13668.1.A1_at	TLC domain containing 1	TLCD1	full length	3.28385	8.38e-06	2.84e-05
Bt.11129.1.S1_at	minichromosome maintenance complex component 3	MCM3	full length	3.2837	1.4e-11	2.15e-10
Bt.8326.1.A1_at	similar to Transcription factor E2-alpha (Immunoglobulin enhancer-binding factor E12/E47) (Transcription factor 3) (TCF-3) (Immunoglobulin transcription factor 1) (Transcription factor ITF-1) (Kappa-E2-binding factor)	TCF3	---	3.28352	1.97e-06	7.36e-06
Bt.29406.1.S1_at	syntaxin 6	STX6	full length	3.2833	1.17e-09	9.39e-09
Bt.22422.1.S1_at	small nuclear RNA activating complex, polypeptide 2, 45kDa	SNAPC2	full length	3.28189	2.66e-09	1.92e-08
Bt.10808.1.S1_at	solute carrier family 25 (mitochondrial carrier; peroxisomal membrane protein, 34kDa), member 17	SLC25A17	full length	3.2817	5.59e-13	1.52e-11
Bt.20159.1.S1_at	zinc finger CCCH-type containing 18	ZC3H18	full length	3.2809	1.51e-14	8.01e-13
Bt.11683.1.A1_at	---	---	est	3.2783	2.3e-08	1.28e-07
Bt.21046.1.A1_at	coiled-coil domain containing 111	CCDC111	full length	3.27577	1.87e-09	1.42e-08
Bt.27878.1.S1_at	solute carrier family 25, member 13 (citrin)	SLC25A13	---	3.27373	0.000136048	0.000385865
Bt.4778.1.S1_at	sodium channel, nonvoltage-gated 1 alpha	SCNN1A	full length	3.27123	1.34e-05	4.41e-05
Bt.15756.1.S1_at	DiGeorge syndrome critical region gene 8	DGCR8	full length	3.27045	6.41e-12	1.11e-10
Bt.20203.1.S1_at	small glutamine-rich tetratricopeptide repeat (TPR)-containing, alpha	SGTA	full length	3.26972	1.27e-09	1.01e-08
Bt.17653.1.A1_at	uridine phosphorylase 2	UPP2	full length	3.26831	1.81e-09	1.37e-08
Bt.8275.1.S1_at	---	---	est	3.26751	1.41e-11	2.16e-10
Bt.14143.1.S1_at	carboxypeptidase E	CPE	full length	3.26221	1.74e-06	6.56e-06
Bt.12576.3.S1_a_at	thymidylate synthetase	TYMS	full length	3.26206	8.23e-09	5.17e-08
Bt.1047.1.S1_at	huntingtin interacting protein 1 related	HIP1R	---	3.25945	2.19e-08	1.23e-07
Bt.27534.1.S1_at	ataxin 7-like 1	ATXN7L1	full length	3.25933	4.1e-06	1.46e-05
Bt.26075.1.S1_at	sorting nexin 11	SNX11	full length	3.25822	0.0034814	0.0080359
Bt.27906.2.S1_at	histone cluster 3, H2a	HIST3H2A	full length	3.25661	1.45e-10	1.55e-09
Bt.2542.1.S1_at	N-acetyltransferase 12	NAT12	---	3.25358	2.6e-09	1.89e-08
Bt.22314.1.S1_at	centromere protein P	CENPP	full length	3.25013	2.58e-09	1.87e-08
Bt.16274.1.A1_at	Hypothetical LOC540188	LOC540188	---	3.24935	1.03e-07	4.96e-07
Bt.12712.1.A1_at	v-ets erythroblastosis virus E26 oncogene homolog 1 (avian)	ETS1	full length	3.24853	4.12e-06	1.46e-05
Bt.29462.1.S1_at	cell division cycle associated 2	CDCA2	full length	3.24732	2.83e-06	1.03e-05
Bt.16380.1.S1_at	---	---	est	3.24667	2.13e-09	1.58e-08
Bt.26155.1.A1_at	N-acetylneuraminate pyruvate lyase (dihydrodipicolinate synthase)	NPL	full length	3.24661	6.43e-06	2.22e-05
Bt.20073.1.S1_at	protein kinase LYK5	LYK5	full length	3.24303	1.88e-06	7.06e-06
Bt.23078.1.S1_at	Similar to diacylglycerol kinase zeta	LOC783510	---	3.24301	8.87e-10	7.35e-09
Bt.21570.1.A1_at	ectonucleoside triphosphate diphosphohydrolase 5	ENTPD5	---	3.24292	1.19e-10	1.3e-09
Bt.16273.1.A1_at	RCAN family member 3	RCAN3	full length	3.242	3.42e-09	2.39e-08
Bt.22551.1.A1_at	primase, DNA, polypeptide 2 (58kDa)	PRIM2	full length	3.24161	1.5e-11	2.28e-10
Bt.9629.2.S1_at	zinc finger protein 36, C3H type-like 1	ZFP36L1	full length	3.23766	1.17e-07	5.59e-07
Bt.25310.1.A1_at	zinc finger protein 181	ZNF181	full length	3.23593	1.61e-11	2.41e-10
Bt.6391.1.A1_at	coiled-coil domain containing 90A	CCDC90A	full length	3.23474	6.75e-08	3.41e-07
Bt.17098.2.A1_at	centrosomal protein 27kDa	CEP27	full length	3.23431	8.1e-07	3.26e-06
Bt.16440.1.A1_at	USP6 N-terminal like	USP6NL	---	3.23386	4.93e-09	3.3e-08
Bt.1072.1.S1_at	active BCR-related gene	ABR	full length	3.2337	3.36e-06	1.21e-05
Bt.6221.1.S1_at	---	---	est	3.23358	2.63e-07	1.16e-06
Bt.26861.2.S1_a_at	vacuolar protein sorting 39 homolog (S. cerevisiae)	VPS39	---	3.23263	4.3e-09	2.92e-08
Bt.391.1.S1_a_at	protein kinase, cAMP-dependent, catalytic, beta	PRKACB	full length	3.22875	3.28e-05	0.000101817
Bt.18320.1.A1_at	---	---	est	3.22863	3.23e-05	0.000100635
Bt.2768.1.A1_at	gem (nuclear organelle) associated protein 8	GEMIN8	full length	3.22799	7.35e-06	2.51e-05
Bt.23687.1.A1_at	---	---	---	3.2244	6.21e-09	4.04e-08
Bt.24670.1.S1_a_at	similar to RuvB-like 2 (48 kDa TATA box-binding protein-interacting protein) (48 kDa TBP-interacting protein) (TIP49b) (Repressing pontin 52) (Reptin 52) (51 kDa erythrocyte cytosolic protein) /// RuvB-like 2 (E. coli)	LOC786362 /// RUVBL2	full length	3.22335	5.32e-09	3.52e-08
Bt.16061.2.S1_at	component of oligomeric golgi complex 6	COG6	full length	3.22036	2.03e-05	6.49e-05
Bt.9869.1.A1_at	MutL homolog 3 (E. coli)	MLH3	---	3.21983	4.08e-09	2.79e-08
Bt.18918.2.A1_at	SEC22 vesicle trafficking protein homolog C (S. cerevisiae)	SEC22C	full length	3.21914	3.52e-10	3.33e-09
Bt.11605.1.S1_at	---	---	est	3.21601	3.4e-09	2.38e-08
Bt.11793.2.S1_at	transmembrane protein 209	TMEM209	---	3.21521	2.83e-07	1.24e-06
Bt.21124.1.A1_at	FLYWCH-type zinc finger 1	FLYWCH1	---	3.2143	7.92e-13	2.03e-11
Bt.12887.1.S1_at	elongation factor Tu GTP binding domain containing 2	EFTUD2	full length	3.21378	6.64e-09	4.29e-08
Bt.616.1.S1_at	ring finger protein 166	RNF166	full length	3.21306	1.4e-09	1.1e-08
Bt.12653.1.S1_at	transmembrane protein 109	TMEM109	full length	3.21245	1.29e-07	6.1e-07
Bt.10259.1.A1_at	polo-like kinase 2 (Drosophila)	PLK2	---	3.20626	1.79e-09	1.36e-08
Bt.16362.1.S1_at	SET domain containing 3	SETD3	---	3.20621	1.03e-08	6.3e-08
Bt.28757.1.S1_at	histone H2B-like /// similar to histone cluster 1, H2bd /// similar to histone cluster 1, H2bd /// similar to histone cluster 1, H2bd /// similar to histone cluster 1, H2bd /// similar to histone cluster 1, H2bd /// similar to histone cluster 1, H2bd ///	H2B /// LOC505183 /// LOC521580 /// LOC527244 /// LOC529278 /// LOC616776 /// LOC616868 /// LOC782971 /// LOC787269 /// LOC787465	full length	3.20362	8.83e-10	7.32e-09
Bt.28488.1.S1_at	breast cancer metastasis suppressor 1	BRMS1	full length	3.20362	3.53e-07	1.52e-06
Bt.28099.1.S1_at	ASF1 anti-silencing function 1 homolog A (S. cerevisiae)	ASF1A	full length	3.20357	4.84e-11	6.11e-10
Bt.13940.1.S1_at	phosphatidylinositol glycan anchor biosynthesis, class U	PIGU	---	3.20238	2.02e-07	9.14e-07
Bt.18442.1.A1_at	---	---	est	3.2023	1.44e-09	1.13e-08
Bt.13210.1.S1_a_at	keratinocyte associated protein 3	KRTCAP3	full length	3.20097	2.21e-05	7.02e-05
Bt.26721.1.S1_a_at	mediator complex subunit 27	MED27	full length	3.20093	8.29e-08	4.11e-07
Bt.20695.1.A1_at	anaplastic lymphoma receptor tyrosine kinase	ALK	---	3.19946	1.22e-08	7.32e-08
Bt.29928.1.S1_at	---	---	est	3.19825	9.91e-10	8.12e-09
Bt.17692.1.S1_a_at	cartilage intermediate layer protein, nucleotide pyrophosphohydrolase /// similar to ATP-dependent Clp protease ATP-binding subunit clpX-like, mitochondrial	CILP /// LOC100138870	---	3.1976	1.4e-11	2.15e-10
Bt.20877.1.S1_at	anaphase promoting complex subunit 13	ANAPC13	full length	3.19666	9.43e-12	1.52e-10
Bt.16639.1.A1_at	---	---	est	3.19497	2.16e-10	2.18e-09
Bt.22788.2.A1_at	Makorin, ring finger protein, 2	MKRN2	full length	3.19491	4.95e-10	4.47e-09
Bt.18422.2.A1_at	similar to transcriptional adaptor 2 (ADA2 homolog, yeast)-beta	LOC515581	---	3.19384	5.59e-07	2.32e-06
Bt.28352.1.S1_at	centromere protein I	CENPI	full length	3.18635	2.44e-09	1.79e-08
Bt.5540.1.S1_a_at	general transcription factor IIB /// similar to Transcription initiation factor IIB (General transcription factor TFIIB) (S300-II)	GTF2B /// LOC786656	full length	3.18577	5.77e-12	1.02e-10
Bt.1992.1.S1_at	chromosome 11 open reading frame 51 ortholog /// similar to Uncharacterized protein C11orf51	C15H11ORF51 /// LOC782016	full length	3.18504	2.93e-08	1.6e-07
Bt.7297.1.S1_at	RNA binding motif protein 42	RBM42	full length	3.18352	7.36e-07	2.98e-06
Bt.21142.1.S1_at	hypothetical protein LOC100140348 /// similar to Temporarily Assigned Gene name family member (tag-241)	LOC100140348 /// LOC535392	---	3.18194	2.56e-07	1.14e-06
Bt.16360.1.A1_at	PRP4 pre-mRNA processing factor 4 homolog (yeast)	PRPF4	full length	3.18188	1.91e-12	4.14e-11
Bt.1106.1.S1_at	hsp70-interacting protein	HSPBP1	full length	3.18083	6.95e-06	2.38e-05
Bt.28336.1.S1_at	F-box protein 22	FBXO22	full length	3.18073	2.3e-12	4.82e-11
Bt.5372.1.S1_at	intercellular adhesion molecule 1	ICAM1	full length	3.17743	7.83e-07	3.16e-06
Bt.21568.1.S1_at	family with sequence similarity 118, member B	FAM118B	full length	3.17689	1.79e-10	1.86e-09
Bt.6096.1.S1_at	component of oligomeric golgi complex 2	COG2	full length	3.17581	3.83e-11	5.07e-10
Bt.28502.1.S1_at	hypothetical protein LOC508561	LOC508561	full length	3.17535	4e-07	1.71e-06
Bt.15697.1.A1_at	---	---	est	3.17297	2e-05	6.4e-05
Bt.24627.2.A1_a_at	GIY-YIG domain containing	GIYD	full length	3.17141	4.94e-08	2.57e-07
Bt.20513.1.S1_at	MAP/microtubule affinity-regulating kinase 2	MARK2	full length	3.17098	3.8e-07	1.63e-06
Bt.14122.1.A1_at	---	---	est	3.17084	3.47e-09	2.42e-08
Bt.21284.2.S1_at	cysteine rich transmembrane BMP regulator 1 (chordin-like)	CRIM1	---	3.16729	3.99e-06	1.42e-05
Bt.27626.1.A1_at	---	---	est	3.16682	5.91e-09	3.87e-08
Bt.20331.2.S1_at	---	---	est	3.16336	1.78e-08	1.02e-07
Bt.17901.1.S1_at	RALBP1 associated Eps domain containing 2	REPS2	---	3.16284	3.1e-09	2.2e-08
Bt.7558.1.S1_at	---	---	est	3.1617	2.02e-09	1.51e-08
Bt.4157.1.S1_at	kinesin family member 3B	KIF3B	full length	3.16074	5.12e-09	3.41e-08
Bt.23046.1.A1_at	similar to Uncharacterized protein C18orf8 (Colon cancer-associated protein Mic1) (Mic-1)	LOC100140797	---	3.15806	2.52e-10	2.48e-09
Bt.24530.2.S1_at	CD3e molecule, epsilon associated protein	CD3EAP	full length	3.15677	1.22e-06	4.74e-06
Bt.27355.1.S1_at	bromodomain and PHD finger containing, 1	BRPF1	---	3.15546	8.83e-08	4.34e-07
Bt.3386.1.S1_at	coiled-coil domain containing 127	CCDC127	full length	3.15476	6.57e-13	1.74e-11
Bt.5917.1.S1_at	---	---	est	3.15439	1.95e-11	2.84e-10
Bt.26303.1.A1_at	nei like 2 (E. coli)	NEIL2	full length	3.15406	6.34e-08	3.22e-07
Bt.16756.1.A1_at	Coiled-coil domain containing 128	CCDC128	full length	3.15186	5.09e-10	4.57e-09
Bt.5610.1.S1_at	BAI1-associated protein 2	BAIAP2	full length	3.1514	5.18e-06	1.81e-05
Bt.16047.1.S1_at	---	---	---	3.14951	1.46e-08	8.56e-08
Bt.22220.1.S1_at	ribosomal RNA processing 1 homolog (S. cerevisiae)	RRP1	full length	3.14815	5.03e-06	1.76e-05
Bt.20187.1.S1_at	Hypothetical LOC515302	LOC515302	---	3.14787	1.72e-08	9.89e-08
Bt.11907.1.A1_at	microcephalin 1	MCPH1	full length	3.14629	2.24e-09	1.66e-08
Bt.1129.1.S1_at	citrate synthase	CS	full length	3.14577	5.48e-07	2.28e-06
Bt.27902.1.S1_at	hypothetical LOC535754	LOC535754	---	3.14333	4.12e-11	5.38e-10
Bt.16226.1.A1_at	Cancer susceptibility candidate 1	CASC1	full length	3.13877	1.75e-07	8.04e-07
Bt.4600.1.S1_at	similar to Coiled-coil domain-containing protein 3 /// similar to coiled-coil domain containing 3	LOC509985 /// LOC782168	---	3.13583	2.06e-10	2.1e-09
Bt.24276.1.A1_at	---	---	est	3.13358	3.18e-12	6.25e-11
Bt.14384.1.A1_at	HSPB (heat shock 27kDa) associated protein 1	HSPBAP1	full length	3.13307	7.48e-10	6.36e-09
Bt.29464.1.A1_at	hypothetical protein LOC614047	LOC614047	full length	3.13275	0.00194573	0.00467452
Bt.6104.1.S1_at	CCR4-NOT transcription complex, subunit 10	CNOT10	full length	3.13245	7.95e-10	6.7e-09
Bt.1071.1.S1_a_at	tumor protein p53 inducible protein 3	TP53I3	full length	3.12898	4.35e-10	3.99e-09
Bt.7063.1.S1_at	vacuolar protein sorting 37 homolog B (S. cerevisiae)	VPS37B	---	3.12871	2.03e-12	4.35e-11
Bt.24628.1.S1_at	small nuclear ribonucleoprotein polypeptide F	SNRPF	---	3.12732	8.59e-11	9.89e-10
Bt.7568.1.S1_at	---	---	---	3.12437	3.72e-07	1.6e-06
Bt.23416.1.S1_at	---	---	est	3.12417	9.22e-09	5.74e-08
Bt.1196.1.A1_at	claudin 12	CLDN12	full length	3.12234	1.22e-08	7.32e-08
Bt.10885.2.S1_at	BCL2-associated athanogene 2	BAG2	full length	3.12103	1.99e-07	9.06e-07
Bt.20091.1.S1_at	---	---	est	3.12014	7.96e-08	3.96e-07
Bt.894.1.S1_at	ubiquitin-conjugating enzyme E2Q family member 1	UBE2Q1	---	3.11852	1.76e-11	2.61e-10
Bt.28378.1.S1_at	A kinase (PRKA) anchor protein 1	AKAP1	---	3.11641	2.6e-09	1.88e-08
Bt.19790.1.A1_at	tripartite motif-containing 22	TRIM22	---	3.11617	6.79e-09	4.37e-08
Bt.15922.1.S1_at	myotubularin related protein 3	MTMR3	full length	3.11499	1.55e-08	9.04e-08
Bt.21179.1.A1_at	lipin 3	LPIN3	---	3.11371	1.51e-07	7.03e-07
Bt.11062.1.A1_at	---	---	est	3.11032	0.000194616	0.000540729
Bt.19583.1.A1_at	---	---	est	3.11023	7.51e-08	3.76e-07
Bt.19079.1.A1_s_at	---	---	---	3.10786	3.44e-08	1.86e-07
Bt.28310.1.S1_at	---	---	est	3.10599	3.17e-09	2.24e-08
Bt.6659.2.S1_at	Rho GTPase activating protein 10	ARHGAP10	full length	3.10541	3.03e-06	1.1e-05
Bt.2641.2.S1_at	RAB27A, member RAS oncogene family	RAB27A	full length	3.10468	3.84e-11	5.08e-10
Bt.25198.1.A1_at	---	---	est	3.10411	1.51e-08	8.83e-08
Bt.6999.1.S1_at	zinc finger protein 3	ZNF3	full length	3.10311	1.34e-09	1.06e-08
Bt.11428.1.A1_at	chromosome 21 open reading frame 7 ortholog	C1H21ORF7	---	3.10294	2.86e-10	2.78e-09
Bt.11028.1.S1_at	elongation protein 4 homolog (S. cerevisiae)	ELP4	full length	3.10248	2.5e-10	2.47e-09
Bt.9660.1.A1_s_at	similar to tripartite motif-containing 8	LOC782444	---	3.10051	5.68e-12	1e-10
Bt.14351.1.A1_at	hypothetical LOC535837	LOC535837	---	3.09856	4.13e-08	2.19e-07
Bt.21299.1.S1_at	---	---	est	3.09758	9.28e-11	1.06e-09
Bt.1384.1.S1_at	family with sequence similarity 62 (C2 domain containing), member A	FAM62A	full length	3.09588	2.73e-09	1.96e-08
Bt.11007.1.S1_at	high-mobility group protein 2-like 1	HMG2L1	full length	3.09334	1.2e-12	2.85e-11
Bt.27020.1.A1_at	zinc finger and BTB domain containing 43	ZBTB43	full length	3.09216	7.28e-10	6.23e-09
Bt.13478.1.A1_at	LSM10, U7 small nuclear RNA associated	LSM10	full length	3.09044	1.55e-10	1.64e-09
Bt.13455.2.A1_at	SAC1 suppressor of actin mutations 1-like (yeast)	SACM1L	full length	3.08852	1.17e-05	3.87e-05
Bt.27064.1.A1_at	methionyl-tRNA synthetase 2, mitochondrial	MARS2	full length	3.08656	3.93e-08	2.09e-07
Bt.2006.1.A1_at	mitochondrial ubiquitin ligase activator of NFKB 1	MUL1	---	3.08534	4.96e-08	2.58e-07
Bt.21853.1.S1_at	Adaptor-related protein complex 1, sigma 1 subunit	AP1S1	full length	3.08432	2.43e-07	1.08e-06
Bt.15038.1.A1_at	spermatogenesis associated 5	SPATA5	---	3.08272	1.59e-08	9.25e-08
Bt.29661.1.A1_at	---	---	est	3.0809	7.03e-09	4.5e-08
Bt.8927.1.S1_at	---	---	est	3.07836	4.17e-07	1.77e-06
Bt.26671.1.S1_at	Sema domain, immunoglobulin domain (Ig), transmembrane domain (TM) and short cytoplasmic domain, (semaphorin) 4B	SEMA4B	---	3.07326	1.11e-06	4.36e-06
Bt.17618.1.S1_at	Protein geranylgeranyltransferase type I, beta subunit	PGGT1B	full length	3.0731	4.48e-12	8.31e-11
Bt.6284.1.S1_at	pellino homolog 1 (Drosophila)	PELI1	full length	3.07212	2.22e-10	2.23e-09
Bt.19782.2.S1_a_at	interleukin-1 receptor-associated kinase 1 binding protein 1	IRAK1BP1	full length	3.07156	1.95e-08	1.11e-07
Bt.14013.2.S1_at	polymerase (RNA) III (DNA directed) polypeptide C (62kD)	POLR3C	full length	3.07105	9.23e-07	3.67e-06
Bt.9503.1.S1_at	Centrosomal protein 164kDa	CEP164	---	3.07016	4.93e-10	4.45e-09
Bt.17489.1.A1_at	---	---	est	3.0696	5.83e-09	3.82e-08
Bt.26535.1.S1_at	tuftelin interacting protein 11	TFIP11	full length	3.06825	4.86e-07	2.04e-06
Bt.22306.2.A1_at	---	---	---	3.06582	6.09e-09	3.97e-08
Bt.24184.1.A1_at	---	---	---	3.06375	2.82e-11	3.9e-10
Bt.25777.1.A1_at	Bol, boule-like (Drosophila)	BOLL	full length	3.06278	1.11e-05	3.68e-05
Bt.22300.1.S1_at	rotatin	RTTN	---	3.06158	6.74e-11	8.06e-10
Bt.27218.1.A1_at	methyl CpG binding protein 2 (Rett syndrome)	MECP2	---	3.06037	2.09e-09	1.56e-08
Bt.13860.1.S1_at	kinase insert domain receptor (a type III receptor tyrosine kinase)	KDR	full length	3.05888	5.18e-10	4.64e-09
Bt.11591.1.A1_at	---	---	---	3.0585	1.25e-07	5.92e-07
Bt.9720.1.S1_at	SH3 domain containing ring finger 1	SH3RF1	full length	3.05807	7.72e-13	1.98e-11
Bt.15774.1.S1_at	SWAP-70 protein	SWAP70	full length	3.05498	2.97e-09	2.11e-08
Bt.28750.1.S1_at	interleukin 13 receptor, alpha 1	IL13RA1	---	3.05438	6.92e-05	0.000204396
Bt.27519.1.A1_at	---	---	est	3.05288	7.66e-07	3.1e-06
Bt.5230.1.S1_at	inhibitor of DNA binding 3, dominant negative helix-loop-helix protein	ID3	full length	3.05106	3.41e-06	1.22e-05
Bt.9406.1.S1_at	RAB26, member RAS oncogene family	RAB26	full length	3.04992	7.34e-07	2.97e-06
Bt.26883.1.S1_at	protein phosphatase 1, regulatory (inhibitor) subunit 14C	PPP1R14C	full length	3.04691	1.91e-10	1.96e-09
Bt.22426.1.A1_at	similar to zinc finger protein 792	LOC519314	---	3.04662	2.03e-08	1.15e-07
Bt.7870.1.S1_at	pyrophosphatase (inorganic) 1	PPA1	full length	3.04557	5.87e-11	7.21e-10
Bt.9415.1.S1_at	XPA binding protein 2	XAB2	full length	3.04519	2.31e-07	1.03e-06
Bt.17489.2.S1_at	---	---	est	3.04366	3.77e-06	1.34e-05
Bt.7901.1.A1_at	MTERF domain containing 2	MTERFD2	---	3.0418	4.99e-14	2.09e-12
Bt.4025.1.S1_at	Hypothetical LOC508353	LOC508353	---	3.04093	2.11e-09	1.57e-08
Bt.27416.1.A1_at	TNF receptor-associated factor 3 interacting protein 1	TRAF3IP1	---	3.0402	1.43e-09	1.12e-08
Bt.20221.1.S1_at	transcription factor binding to IGHM enhancer 3	TFE3	full length	3.03636	2.56e-09	1.86e-08
Bt.6588.1.S1_at	NCK adaptor protein 1	NCK1	full length	3.03634	2.99e-09	2.13e-08
Bt.22674.1.S1_at	leucine rich repeat containing 57	LRRC57	full length	3.03489	2.66e-09	1.92e-08
Bt.354.1.S1_at	KIT ligand	KITLG	full length	3.03434	6.22e-10	5.42e-09
Bt.17537.1.A1_at	Serum amyloid A4, constitutive	SAA4	full length	3.03433	0.0034822	0.00803698
Bt.13052.1.S1_at	X-linked inhibitor of apoptosis	XIAP	---	3.03356	4.57e-07	1.93e-06
Bt.2551.1.S1_at	cyclin A2	CCNA2	full length	3.03088	5.52e-05	0.000165805
Bt.6082.1.S1_at	coiled-coil domain containing 109A	CCDC109A	---	3.02656	1.1e-10	1.22e-09
Bt.20204.1.S1_at	Sjogren syndrome/scleroderma autoantigen 1	SSSCA1	full length	3.02607	7.17e-06	2.45e-05
Bt.25965.1.A1_at	nuclear receptor co-repressor 1	NCOR1	---	3.02593	1.68e-07	7.74e-07
Bt.88.1.S1_at	cholinergic receptor, nicotinic, alpha 7	CHRNA7	full length	3.02492	2.99e-06	1.08e-05
Bt.12765.1.S1_at	retinol dehydrogenase 10 (all-trans)	RDH10	full length	3.0246	2.15e-07	9.65e-07
Bt.1529.1.S1_at	hypothetical LOC511442	LOC511442	---	3.02174	6.85e-08	3.45e-07
Bt.700.1.S1_at	Regulation of nuclear pre-mRNA domain containing 2	RPRD2	---	3.02104	3.94e-06	1.4e-05
Bt.6818.2.S1_at	ring finger protein 14	RNF14	full length	3.01823	5.19e-11	6.49e-10
Bt.21081.1.A1_a_at	KIAA1712	KIAA1712	full length	3.01546	2.18e-08	1.22e-07
Bt.7760.1.S1_at	glyoxalase I	GLO1	full length	3.01408	1.63e-11	2.43e-10
Bt.9774.1.S1_a_at	hypothetical LOC614805	MGC165862	full length	3.0129	1.22e-05	4.04e-05
Bt.11043.1.S1_a_at	BCL2-like 12 (proline rich)	BCL2L12	full length	3.01091	1.05e-08	6.4e-08
Bt.19278.1.S1_at	survival of motor neuron protein interacting protein 1	SIP1	---	3.00882	1.06e-09	8.64e-09
Bt.24492.1.S1_at	signal transducer and activator of transcription 2, 113kDa	STAT2	---	3.00726	1.24e-07	5.88e-07
Bt.229.1.S1_at	centrosomal protein 290kDa	CEP290	full length	3.00582	1.45e-05	4.74e-05
Bt.6630.1.S1_at	calponin 1, basic, smooth muscle	CNN1	full length	3.00472	2.5e-06	9.19e-06
Bt.25820.2.A1_at	similar to KIAA0241 protein	LOC534141	---	3.00462	2.55e-07	1.13e-06
Bt.20068.1.S1_at	---	---	est	3.00397	4.35e-11	5.62e-10
Bt.19420.1.S1_at	---	---	---	3.00391	2.81e-10	2.73e-09
Bt.28163.1.S1_at	Similar to COPG2 protein	MGC151542	full length	3.00228	1.49e-08	8.73e-08
Bt.23235.1.S1_at	RNA pseudouridylate synthase domain containing 3	RPUSD3	full length	3.00181	9.69e-10	7.95e-09
Bt.8035.1.S1_at	similar to WW domain-binding protein 7 (WBP-7) (Myeloid/lymphoid or mixed-lineage leukemia protein 4) (Trithorax homolog 2) (Lysine N-methyltransferase 2D)	LOC785776	---	2.99902	2.18e-08	1.22e-07
Bt.27441.1.S1_at	chromosome 1 open reading frame 116 ortholog	C16H1orf116	full length	2.99875	1.23e-10	1.35e-09
Bt.4183.1.S1_at	cAMP responsive element binding protein 1	CREB1	full length	2.99847	7.5e-07	3.04e-06
Bt.26758.1.A1_at	zinc finger protein 710	ZNF710	---	2.99833	2.02e-09	1.52e-08
Bt.22846.1.S1_at	tetraspanin 33	TSPAN33	full length	2.99578	3.04e-06	1.1e-05
Bt.17641.2.A1_at	Chronic lymphocytic leukemia deletion region gene 6 protein homolog	CLLD6	full length	2.99557	2.47e-08	1.37e-07
Bt.27870.1.S1_at	connector enhancer of kinase suppressor of Ras 1 /// similar to Connector enhancer of kinase suppressor of ras 1 (Connector enhancer of KSR1) (hCNK1) (Connector enhancer of KSR-like) (CNK homolog protein 1)	CNKSR1 /// LOC783017	---	2.99438	0.000111786	0.000321512
Bt.27119.1.A1_at	tubulin, epsilon 1	TUBE1	full length	2.99415	6.96e-06	2.39e-05
Bt.10397.2.S1_at	ring finger protein 20	RNF20	full length	2.99259	2.41e-05	7.63e-05
Bt.21563.1.S1_at	similar to WW, C2 and coiled-coil domain containing 1	LOC520730	---	2.99028	8.27e-05	0.000242159
Bt.4948.1.S1_at	presenilin 1	PSEN1	full length	2.99001	6.39e-09	4.14e-08
Bt.24591.1.S1_at	chromosome 3 open reading frame 21 ortholog	C1H3ORF21	full length	2.98871	1.56e-07	7.24e-07
Bt.28257.1.S1_at	methyltransferase like 6	METTL6	full length	2.9875	1.93e-07	8.8e-07
Bt.24821.1.S1_at	acyl-Coenzyme A binding domain containing 4	ACBD4	full length	2.98652	3.95e-10	3.66e-09
Bt.27201.1.S1_at	integrator complex subunit 5	INTS5	full length	2.98646	1.32e-05	4.35e-05
Bt.16296.1.A1_at	ATPase, Ca++ transporting, cardiac muscle, slow twitch 2	ATP2A2	---	2.98592	1.17e-05	3.87e-05
Bt.12804.1.S1_at	v-kit Hardy-Zuckerman 4 feline sarcoma viral oncogene homolog	KIT	---	2.98264	4.31e-06	1.52e-05
Bt.13973.1.S1_at	F-box protein 42	FBXO42	---	2.98063	0.000102662	0.000297043
Bt.7528.1.S1_at	---	---	est	2.98009	3.68e-08	1.97e-07
Bt.18222.1.S1_at	similar to Family with sequence similarity 39, member B	LOC533602	full length	2.97881	1.65e-07	7.6e-07
Bt.5294.1.A1_at	U11/U12 snRNP 35 kDa protein	U1SNRNPBP	full length	2.9786	2.67e-06	9.76e-06
Bt.3777.1.S1_at	programmed cell death 5	PDCD5	full length	2.97794	2.26e-09	1.67e-08
Bt.16559.1.A1_at	arginyl-tRNA synthetase 2, mitochondrial	RARS2	full length	2.97687	1.79e-10	1.86e-09
Bt.18336.1.A1_at	---	---	est	2.97592	1.55e-08	9.04e-08
Bt.11873.2.S1_at	synovial sarcoma, X breakpoint 2 interacting protein	SSX2IP	full length	2.97406	0.000147153	0.000414925
Bt.10919.1.S1_at	zinc finger, DHHC-type containing 13	ZDHHC13	---	2.97389	7.85e-06	2.67e-05
Bt.25098.1.S1_at	similar to Hcp beta-lactamase-like protein C1orf163	LOC520518	---	2.97239	3.35e-09	2.35e-08
Bt.4670.1.S1_at	similar to Transforming growth factor-beta induced protein IG-H3 precursor (Beta IG-H3) (Kerato-epithelin) (RGD-containing collagen associated protein) (RGD-CAP)	LOC539596	full length	2.97083	7.58e-07	3.07e-06
Bt.20285.1.S1_at	B-cell CLL/lymphoma 7B	BCL7B	full length	2.97075	2.5e-09	1.82e-08
Bt.16334.1.S1_at	WD repeat domain 41	WDR41	full length	2.97064	2.06e-09	1.54e-08
Bt.26834.2.A1_at	Peptidyl arginine deiminase, type III	PADI3	---	2.97045	3.09e-14	1.42e-12
Bt.4628.2.S1_a_at	arrestin domain containing 1	ARRDC1	full length	2.96956	3.18e-05	9.9e-05
Bt.16979.2.S1_at	N-acyl phosphatidylethanolamine phospholipase D	NAPEPLD	full length	2.96948	0.000666548	0.00171748
Bt.9390.1.S1_at	plexin domain containing 1	PLXDC1	full length	2.96884	1.09e-05	3.61e-05
Bt.16535.1.A1_at	---	---	est	2.96869	3.22e-08	1.75e-07
Bt.22359.1.A1_at	RIO kinase 3 (yeast)	RIOK3	full length	2.96825	3.77e-11	4.99e-10
Bt.12496.1.S1_at	---	---	est	2.96447	7.41e-10	6.31e-09
Bt.1702.1.A1_at	pleckstrin homology-like domain, family A, member 2	PHLDA2	full length	2.96436	1.22e-06	4.72e-06
Bt.11394.1.S1_at	---	---	---	2.96406	3.63e-12	6.99e-11
Bt.24603.1.S1_at	OTU domain containing 6B	OTUD6B	---	2.96232	3.95e-08	2.1e-07
Bt.11869.1.S1_at	similar to Protein-S-isoprenylcysteine O-methyltransferase (Isoprenylcysteine carboxylmethyltransferase) (Prenylcysteine carboxyl methyltransferase) (pcCMT) (Prenylated protein carboxyl methyltransferase) (PPMT)	LOC785548	---	2.95941	5.95e-07	2.45e-06
Bt.28259.1.S1_at	transmembrane protein 168	TMEM168	full length	2.95925	3.12e-07	1.36e-06
Bt.6303.1.S1_at	---	---	est	2.95719	7.36e-08	3.68e-07
Bt.8706.1.S1_at	mitogen-activated protein kinase-activated protein kinase 3	MAPKAPK3	full length	2.95652	3.2e-09	2.26e-08
Bt.28190.1.S1_at	SYF2 homolog, RNA splicing factor (S. cerevisiae)	SYF2	---	2.95507	1.39e-07	6.52e-07
Bt.22137.2.S1_at	vacuolar protein sorting 45 homolog (S. cerevisiae)	VPS45	full length	2.95424	7.76e-09	4.91e-08
Bt.28409.1.A1_at	chromatin licensing and DNA replication factor 1	CDT1	---	2.95384	2.93e-09	2.09e-08
Bt.1296.1.S1_at	---	---	est	2.95327	2.57e-06	9.42e-06
Bt.20428.2.S1_a_at	protein regulator of cytokinesis 1	PRC1	full length	2.95236	2.3e-07	1.03e-06
Bt.12874.1.S1_at	uroporphyrinogen III synthase	UROS	full length	2.95204	3.39e-09	2.37e-08
Bt.21125.2.S1_at	coiled-coil domain containing 32	CCDC32	full length	2.95144	5.98e-08	3.06e-07
Bt.20371.1.S1_at	C-src tyrosine kinase	CSK	full length	2.95046	9.94e-08	4.83e-07
Bt.17313.1.A1_at	ATM interactor	ATMIN	---	2.94852	7.66e-10	6.49e-09
Bt.27505.2.S1_at	ATG5 autophagy related 5 homolog (S. cerevisiae)	ATG5	full length	2.94774	4.3e-06	1.52e-05
Bt.9563.1.S1_at	ankyrin repeat, SAM and basic leucine zipper domain containing 1	ASZ1	full length	2.9475	2.23e-06	8.25e-06
Bt.20220.1.S1_at	---	---	est	2.94735	1.53e-09	1.19e-08
Bt.7331.1.S1_at	aurora kinase B	AURKB	full length	2.94702	1.75e-06	6.6e-06
Bt.7606.1.S1_at	GEM interacting protein	GMIP	full length	2.94691	1.89e-06	7.09e-06
Bt.22662.1.S1_at	TATA box binding protein	TBP	full length	2.94678	1.47e-12	3.37e-11
Bt.12047.1.S1_at	similar to histone cluster 2, H2aa4	LOC541108	---	2.94608	2.92e-09	2.08e-08
Bt.12033.1.S1_at	---	---	est	2.94492	1.13e-05	3.75e-05
Bt.14029.1.S1_at	chondroitin sulfate N-acetylgalactosaminyltransferase 2	CSGALNACT2	---	2.9422	4.08e-07	1.74e-06
Bt.21037.2.S1_at	transcription factor 7 (T-cell specific, HMG-box)	TCF7	full length	2.94136	5.43e-07	2.26e-06
Bt.6078.1.S1_at	methylphosphate capping enzyme	MEPCE	full length	2.9403	4.69e-09	3.16e-08
Bt.4331.1.S1_at	presenilin associated, rhomboid-like	PARL	full length	2.93837	3.76e-12	7.17e-11
Bt.26326.1.A1_at	Mdm2, transformed 3T3 cell double minute 2, p53 binding protein (mouse) binding protein, 104kDa	MTBP	---	2.93799	2.61e-05	8.22e-05
Bt.25005.1.S1_at	RAB27B, member RAS oncogene family	RAB27B	full length	2.93761	2.26e-09	1.67e-08
Bt.19969.1.S1_a_at	carboxypeptidase A1 (pancreatic) /// carboxypeptidase A5	CPA1 /// CPA5	full length	2.93439	6.76e-09	4.35e-08
Bt.19546.1.A1_at	SWI/SNF related, matrix associated, actin dependent regulator of chromatin, subfamily a, member 5	SMARCA5	full length	2.93427	1.06e-05	3.54e-05
Bt.16369.1.A1_at	---	---	---	2.93249	2.02e-06	7.55e-06
Bt.3881.1.S1_at	cyclic nucleotide gated channel alpha 3	CNGA3	full length	2.93104	6.57e-08	3.33e-07
Bt.23576.1.A1_at	PCTAIRE protein kinase 2	PCTK2	---	2.93047	9.25e-06	3.11e-05
Bt.2723.1.A1_at	cysteine dioxygenase, type I	CDO1	full length	2.92924	1.31e-12	3.09e-11
Bt.13195.1.A1_at	Coiled-coil domain containing 14	CCDC14	full length	2.92826	2.89e-08	1.58e-07
Bt.20518.1.A1_at	---	---	est	2.92645	0.000292961	0.000792795
Bt.2781.1.S1_at	partner of NOB1 homolog (S. cerevisiae)	PNO1	full length	2.92598	7e-11	8.32e-10
Bt.27623.2.S1_at	Growth hormone regulated TBC protein 1	GRTP1	full length	2.92402	0.00522049	0.0117194
Bt.27055.1.S1_at	DTW domain containing 1	DTWD1	full length	2.92361	3.44e-13	1.03e-11
Bt.27383.1.A1_at	AarF domain containing kinase 1	ADCK1	full length	2.9231	4.15e-06	1.47e-05
Bt.13503.1.S1_at	phosphopantothenoylcysteine synthetase	PPCS	full length	2.9229	3.39e-11	4.56e-10
Bt.3696.1.A1_at	---	---	---	2.92174	0.000430189	0.0011355
Bt.24376.2.S1_at	similar to metastasis suppressor 1 /// metastasis suppressor 1	LOC788499 /// MTSS1	---	2.9217	1.09e-07	5.21e-07
Bt.19564.1.A1_at	CREB regulated transcription coactivator 3	CRTC3	---	2.92142	7.69e-06	2.62e-05
Bt.24112.1.A1_at	---	---	est	2.92099	1.35e-05	4.44e-05
Bt.4358.1.S1_at	fragile X mental retardation, autosomal homolog 2	FXR2	---	2.9197	4.27e-06	1.51e-05
Bt.28355.1.S1_at	---	---	est	2.91862	4.19e-05	0.000127957
Bt.19881.1.S1_at	ribosomal RNA processing 15 homolog (S. cerevisiae)	RRP15	full length	2.91847	9.12e-06	3.07e-05
Bt.16841.1.A1_at	similar to SNF related kinase	LOC536909	---	2.918	2.34e-11	3.32e-10
Bt.10631.1.A1_at	zinc finger protein 547	ZNF547	full length	2.91699	7.48e-10	6.36e-09
Bt.1418.2.S1_at	---	---	---	2.91662	5.26e-12	9.44e-11
Bt.2441.1.S1_at	rhotekin	RTKN	full length	2.91557	1.74e-10	1.82e-09
Bt.19231.1.S1_at	serpin peptidase inhibitor, clade I (neuroserpin), member 1	SERPINI1	---	2.91431	1.9e-06	7.14e-06
Bt.28073.1.S1_at	proline-serine-threonine phosphatase interacting protein 2	PSTPIP2	full length	2.91419	2.78e-07	1.22e-06
Bt.28215.1.S1_at	nuclear receptor subfamily 2, group C, member 1	NR2C1	full length	2.91396	1.01e-07	4.9e-07
Bt.15952.1.A1_at	similar to SEC14 domain and spectrin repeat-containing protein 1 (Huntingtin-interacting protein-like protein) (Protein Solo) /// SEC14 and spectrin domains 1	LOC512176 /// SESTD1	---	2.91306	5.69e-10	5.03e-09
Bt.6560.1.S1_at	---	---	est	2.91124	1.87e-08	1.07e-07
Bt.20349.1.S1_at	TNF receptor-associated factor 6	TRAF6	full length	2.91086	3.29e-09	2.31e-08
Bt.11808.1.S1_at	motile sperm domain containing 1	MOSPD1	full length	2.91034	9.57e-09	5.93e-08
Bt.15884.1.A1_at	Ras-related GTP binding C	RRAGC	full length	2.91019	3.34e-09	2.34e-08
Bt.19430.1.A1_at	---	---	est	2.90828	7.4e-06	2.53e-05
Bt.13648.1.A1_at	plakophilin 4	PKP4	---	2.90729	2.45e-09	1.79e-08
Bt.24470.1.S1_a_at	tripartite motif-containing 37	TRIM37	full length	2.90672	1.41e-09	1.1e-08
Bt.10215.1.A1_at	RAB10, member RAS oncogene family	RAB10	full length	2.90655	6.25e-11	7.62e-10
Bt.22584.1.A1_at	FCH and double SH3 domains 2	FCHSD2	---	2.90513	4.27e-06	1.51e-05
Bt.18431.1.A1_at	---	---	est	2.9037	2.58e-10	2.54e-09
Bt.13425.1.A1_at	DEAD (Asp-Glu-Ala-Asp) box polypeptide 20	DDX20	full length	2.90235	1.25e-11	1.95e-10
Bt.4413.1.S1_at	diacylglycerol kinase, eta	DGKH	full length	2.89995	1.51e-09	1.17e-08
Bt.11875.1.S1_at	bridging integrator 2	BIN2	full length	2.89924	5.17e-06	1.81e-05
Bt.8344.1.S1_at	ladinin 1	LAD1	full length	2.89814	9.91e-08	4.82e-07
Bt.13021.1.S1_at	cadherin 1, type 1, E-cadherin (epithelial)	CDH1	full length	2.89692	6.15e-05	0.000183055
Bt.23708.1.A1_at	zinc finger, AN1-type domain 3	ZFAND3	full length	2.89516	1.27e-08	7.6e-08
Bt.12332.1.A1_at	zinc finger protein 354A	ZNF354A	---	2.89397	2.6e-11	3.62e-10
Bt.13912.1.S1_at	Carbohydrate (N-acetylglucosamine 6-O) sulfotransferase 7	CHST7	---	2.89386	1.51e-08	8.83e-08
Bt.21742.1.A1_at	peptidylprolyl isomerase E (cyclophilin E)	PPIE	full length	2.8937	9.78e-07	3.87e-06
Bt.1272.1.S1_at	UDP-GlcNAc:betaGal beta-1,3-N-acetylglucosaminyltransferase 3	B3GNT3	full length	2.89335	3.5e-09	2.44e-08
Bt.27555.1.A1_at	homeobox C13	HOXC13	full length	2.8932	1.23e-05	4.06e-05
Bt.18311.1.A1_at	---	---	est	2.89267	1.75e-09	1.34e-08
Bt.27762.1.A1_at	Coiled-coil domain containing 11	CCDC11	---	2.89264	1.49e-06	5.68e-06
Bt.23674.1.S1_at	MAK10 homolog, amino-acid N-acetyltransferase subunit (S. cerevisiae)	MAK10	---	2.89239	1.52e-11	2.29e-10
Bt.7620.1.S1_at	excision repair cross-complementing rodent repair deficiency, complementation group 6-like	ERCC6L	full length	2.89154	4.18e-06	1.48e-05
Bt.17765.1.S1_at	---	---	est	2.8912	3e-05	9.36e-05
Bt.17521.1.S1_at	bromodomain and WD repeat domain containing 1	BRWD1	full length	2.88907	1.69e-06	6.37e-06
Bt.872.2.S1_at	docking protein 4 /// hypothetical protein LOC100141293	DOK4 /// LOC100141293	full length	2.88855	2.18e-10	2.19e-09
Bt.29932.1.S1_at	small optic lobes homolog (Drosophila)	SOLH	---	2.88818	8.32e-11	9.63e-10
Bt.13741.2.S1_at	---	---	---	2.88733	3.93e-08	2.09e-07
Bt.15790.1.S1_at	ankyrin repeat and SOCS box-containing 8	ASB8	full length	2.88679	5.05e-08	2.62e-07
Bt.24683.1.A1_at	Putative hyaluronan receptor for endocytosis	hare	---	2.88472	1.09e-06	4.28e-06
Bt.10358.1.S1_at	actin, alpha 1, skeletal muscle /// nucleoporin 133kDa	ACTA1 /// NUP133	full length	2.88383	3.44e-08	1.86e-07
Bt.13476.1.S1_at	Kinesin family member 23	KIF23	full length	2.88264	1.52e-07	7.07e-07
Bt.26791.1.S1_at	Zinc finger protein 689	ZNF689	full length	2.88234	4.12e-11	5.38e-10
Bt.21324.1.S1_at	Nuclear transcription factor Y, gamma	NFYC	full length	2.88057	3.85e-10	3.58e-09
Bt.9785.1.S1_at	---	---	est	2.88042	1.11e-10	1.23e-09
Bt.10168.1.S1_at	---	---	est	2.87928	6.06e-10	5.31e-09
Bt.5685.1.S1_at	mediator complex subunit 22	MED22	full length	2.87819	2.08e-05	6.65e-05
Bt.24555.1.S1_at	jumonji, AT rich interactive domain 2	JARID2	---	2.87748	1.62e-09	1.24e-08
Bt.28593.1.S1_at	---	---	est	2.87715	1.08e-08	6.57e-08
Bt.21912.1.S1_at	eukaryotic translation initiation factor 2C, 2	EIF2C2	full length	2.87412	1.05e-05	3.51e-05
Bt.14387.1.S1_at	---	---	---	2.87352	3.93e-09	2.71e-08
Bt.17470.1.A1_at	---	---	est	2.87337	2.08e-07	9.38e-07
Bt.10253.1.A1_at	CHK1 checkpoint homolog (S. pombe)	CHEK1	full length	2.87241	1.4e-11	2.15e-10
Bt.10361.1.S1_at	---	---	---	2.87036	8.93e-06	3.01e-05
Bt.28515.1.A1_at	---	---	est	2.87036	6.43e-05	0.000190899
Bt.5748.2.S1_at	yippee-like 5 (Drosophila)	YPEL5	full length	2.8696	8.64e-09	5.4e-08
Bt.2005.1.S1_at	LSM1 homolog, U6 small nuclear RNA associated (S. cerevisiae)	LSM1	full length	2.8681	4.48e-08	2.35e-07
Bt.8473.1.S1_at	peroxisomal biogenesis factor 11 beta	PEX11B	full length	2.86674	2.53e-05	7.99e-05
Bt.23706.1.A1_at	---	---	est	2.86614	2.69e-10	2.63e-09
Bt.10225.1.A1_at	TBP-like 1	TBPL1	full length	2.86606	3.73e-10	3.49e-09
Bt.11379.1.S1_at	intraflagellar transport 52 homolog (Chlamydomonas)	IFT52	full length	2.86322	9.98e-08	4.85e-07
Bt.11273.1.S1_at	mediator complex subunit 20	MED20	full length	2.86126	6.66e-09	4.3e-08
Bt.16041.2.S1_at	actin binding LIM protein 1	ABLIM1	---	2.85918	2.68e-09	1.94e-08
Bt.18177.2.S1_at	oxysterol binding protein-like 9	OSBPL9	full length	2.85839	2.45e-09	1.79e-08
Bt.17611.1.A1_at	tetratricopeptide repeat domain 33	TTC33	---	2.85831	3.06e-06	1.11e-05
Bt.28499.1.S1_at	casein kinase 1, epsilon	CSNK1E	full length	2.85809	5.24e-11	6.54e-10
Bt.18546.1.A1_at	zinc finger protein 624	ZNF624	---	2.85774	2.49e-08	1.38e-07
Bt.9201.1.A1_at	tetraspanin 14	TSPAN14	full length	2.8573	1.15e-08	6.96e-08
Bt.12081.1.S1_at	dynamin binding protein	DNMBP	---	2.85701	4.89e-07	2.05e-06
Bt.12580.1.S1_at	alanyl-tRNA synthetase domain containing 1	AARSD1	full length	2.85489	2.41e-06	8.87e-06
Bt.24551.1.S1_at	---	---	est	2.8521	8.17e-10	6.84e-09
Bt.13780.1.A1_at	sprouty homolog 1, antagonist of FGF signaling (Drosophila)	SPRY1	full length	2.8509	1.59e-06	6.02e-06
Bt.8501.1.A1_at	similar to Uncharacterized protein C17orf85 (Protein ELG)	LOC510317	---	2.84805	4.21e-11	5.47e-10
Bt.17950.1.A1_at	hypothetical protein LOC615081	MGC128049	full length	2.84713	1.8e-10	1.87e-09
Bt.11049.1.S1_at	---	---	est	2.84653	9.31e-06	3.13e-05
Bt.9142.1.A1_at	hypothetical protein LOC532995	LOC532995	full length	2.84451	3.57e-10	3.36e-09
Bt.22355.1.S1_at	tripartite motif-containing 41	TRIM41	---	2.84384	3.94e-10	3.65e-09
Bt.17713.2.A1_s_at	---	---	est	2.84268	2.19e-10	2.2e-09
Bt.2667.1.S1_a_at	tRNA phosphotransferase 1	TRPT1	---	2.84083	1.31e-06	5.07e-06
Bt.24766.1.S1_at	leucine rich repeat and Ig domain containing 1	LINGO1	---	2.84076	0.00103463	0.00259093
Bt.17586.1.A1_at	---	---	---	2.83999	4.5e-12	8.34e-11
Bt.5468.1.S1_at	cystatin E/M	CST6	full length	2.83794	0.00113866	0.00283321
Bt.22715.1.A1_at	ropporin 1-like	ROPN1L	full length	2.83755	3.85e-09	2.66e-08
Bt.5928.1.S1_at	homeobox containing 1	HMBOX1	---	2.83701	2.27e-12	4.76e-11
Bt.24624.1.S1_at	mitochondrial ribosomal protein S9	MRPS9	full length	2.83657	2.12e-07	9.54e-07
Bt.20136.2.S1_at	ATG2 autophagy related 2 homolog A (S. cerevisiae)	ATG2A	---	2.83362	6.5e-10	5.63e-09
Bt.22239.1.S1_at	---	---	est	2.83273	7.17e-06	2.45e-05
Bt.18644.1.A1_at	Inositol polyphosphate-4-phosphatase, type II, 105kDa	INPP4B	---	2.83155	2.97e-05	9.3e-05
Bt.21412.1.A1_at	Chromosome X open reading frame 15 ortholog	HXCXORF15	---	2.83148	2.85e-08	1.56e-07
Bt.18477.1.A1_at	prenyl (decaprenyl) diphosphate synthase, subunit 2	PDSS2	full length	2.83133	4.68e-08	2.45e-07
Bt.26645.1.S1_at	---	---	est	2.82937	1.41e-08	8.35e-08
Bt.9362.1.S1_at	mitochondrial ribosomal protein L2	MRPL2	full length	2.82581	8.4e-07	3.37e-06
Bt.720.1.S1_at	WD repeat domain 24	WDR24	full length	2.82569	8.31e-08	4.12e-07
Bt.27997.1.S1_at	hyaluronan-mediated motility receptor (RHAMM)	HMMR	---	2.82408	1.16e-06	4.53e-06
Bt.21165.1.A1_at	Tubulin, gamma complex associated protein 4	TUBGCP4	full length	2.82232	2.07e-10	2.1e-09
Bt.25251.1.S1_at	zinc finger protein 592	ZNF592	full length	2.82211	1.93e-06	7.21e-06
Bt.21886.1.S1_at	---	---	est	2.82046	9.66e-09	5.97e-08
Bt.8322.1.S1_at	---	---	est	2.82043	6.04e-10	5.29e-09
Bt.17658.1.A1_at	---	---	est	2.82012	2.51e-06	9.21e-06
Bt.7032.1.S1_at	zinc finger, HIT type 3	ZNHIT3	full length	2.81989	2.32e-07	1.04e-06
Bt.13946.2.A1_at	MBD2-interacting zinc finger	MIZF	full length	2.81874	1.76e-08	1.01e-07
Bt.15758.1.S1_at	prostaglandin-endoperoxide synthase 2 (prostaglandin G/H synthase and cyclooxygenase)	PTGS2	full length	2.81463	1.84e-07	8.41e-07
Bt.18456.1.S1_at	fibulin 2	FBLN2	---	2.81421	1.53e-07	7.13e-07
Bt.2894.1.S1_at	ECSIT homolog (Drosophila)	ECSIT	full length	2.81346	5.11e-06	1.79e-05
Bt.6975.1.S1_at	target of EGR1, member 1 (nuclear)	TOE1	full length	2.81267	1.17e-09	9.39e-09
Bt.25554.1.S1_a_at	napsin A aspartic peptidase	NAPSA	---	2.80945	2.42e-07	1.08e-06
Bt.21482.1.A1_at	---	---	est	2.80942	7.79e-09	4.92e-08
Bt.12001.3.A1_at	---	---	est	2.80875	5.27e-12	9.45e-11
Bt.29772.1.S1_s_at	solute carrier family 8 (sodium/calcium exchanger), member 1	SLC8A1	full length	2.80867	5.03e-06	1.76e-05
Bt.16348.1.A1_at	HERPUD family member 2	HERPUD2	full length	2.80812	1.21e-07	5.74e-07
Bt.5562.1.S1_at	proprotein convertase subtilisin/kexin type 1	PCSK1	full length	2.80599	9.51e-09	5.9e-08
Bt.24779.1.S1_at	similar to transcriptional regulating factor 1	LOC505848	---	2.80564	2.28e-06	8.41e-06
Bt.16299.1.A1_at	Family with sequence similarity 120B	FAM120B	full length	2.80562	1.14e-08	6.92e-08
Bt.8570.2.S1_at	Hypothetical protein LOC788498	LOC788498	---	2.80297	0.000140364	0.000397315
Bt.17239.2.A1_at	AE binding protein 2	AEBP2	full length	2.80287	4.3e-06	1.52e-05
Bt.16761.2.S1_at	hypothetical protein LOC100125581	100125581	full length	2.80203	4.18e-10	3.85e-09
Bt.7614.1.S1_at	GATA zinc finger domain containing 2A	GATAD2A	full length	2.8007	4.36e-11	5.63e-10
Bt.3017.1.S1_at	methylenetetrahydrofolate dehydrogenase (NADP+ dependent) 1, methenyltetrahydrofolate cyclohydrolase, formyltetrahydrofolate synthetase	MTHFD1	full length	2.80063	5.05e-09	3.37e-08
Bt.1925.1.S1_at	tetratricopeptide repeat domain 1	TTC1	full length	2.80028	6.04e-09	3.94e-08
Bt.7940.1.S1_at	zinc finger with KRAB and SCAN domains 5	ZKSCAN5	---	2.79829	4.75e-09	3.19e-08
Bt.23864.1.A1_at	---	---	est	2.79753	2.93e-09	2.09e-08
Bt.19780.1.A1_at	---	---	est	2.79666	2.07e-06	7.72e-06
Bt.16524.1.A1_at	translocated promoter region (to activated MET oncogene)	TPR	---	2.79628	9.59e-05	0.000278633
Bt.24704.1.S1_at	Chromosome X open reading frame 26 ortholog	H11CXORF26	---	2.79559	1.45e-10	1.55e-09
Bt.24384.1.A1_at	acyl-CoA thioesterase 9	ACOT9	full length	2.79413	2.04e-09	1.53e-08
Bt.10995.1.S1_at	Bardet-Biedl syndrome 2	BBS2	full length	2.79067	9.14e-10	7.55e-09
Bt.22308.1.A1_at	zinc finger and BTB domain containing 9	ZBTB9	---	2.79066	2.73e-10	2.66e-09
Bt.3367.1.S1_at	nuclear receptor subfamily 1, group H, member 2	NR1H2	full length	2.79002	9.67e-09	5.98e-08
Bt.709.1.S1_at	lysophosphatidylcholine acyltransferase 4	LPCAT4	full length	2.78927	1.15e-06	4.47e-06
[truncated: 6,616 more rows]
