# Supplementary material for: Transcriptome dynamics and molecular cross-talk between bovine oocyte and its companion cumulus cells
Source: BMC Genomics. 2011 Jan 24;12:57. doi: 10.1186/1471-2164-12-57 (PMC3045333; doi:10.1186/1471-2164-12-57)
Supplement: Additional file 9 — List of transcripts that are differentially expressed between MII oocytes and CCs. [file 1471-2164-12-57-S9.XLS]

## Sheet: Tabelle1
	Transcripts that are differentially expressed between metaphase II oocytes and cumulus cells
Probe.Set.ID	Gene.Title	Gene.Symbol	Unigene.Cluster.Type	logFC	P.Value	adj.P.Val
Bt.7207.1.S1_at	zona pellucida glycoprotein 4	ZP4	full length	10.5896	8.32e-07	3.23e-06
Bt.25355.1.A1_at	NLR family, pyrin domain containing 5	NLRP5	full length	10.4217	1.97e-11	2.7e-10
Bt.511.1.S1_at	zona pellucida glycoprotein 3 (sperm receptor)	ZP3	full length	10.3282	2.02e-13	6.54e-12
Bt.26882.1.A1_at	chromosome 11 open reading frame 16	C11orf16	full length	10.2224	4.93e-12	8.78e-11
Bt.27030.1.S1_at	RNA binding motif protein 35A	RBM35A	---	9.78843	7.93e-07	3.09e-06
Bt.10952.1.A1_at	similar to transducin-like enhancer of split 6 (E(sp1) homolog, Drosophila)	LOC783914	---	9.66747	1.01e-09	7.72e-09
Bt.9569.1.S1_at	tumor-associated calcium signal transducer 1	TACSTD1	full length	9.63948	5.84e-08	2.88e-07
Bt.20951.1.A1_at	Transmembrane protein 163	TMEM163	full length	9.60783	9.46e-10	7.31e-09
Bt.17872.1.A1_at	---	---	est	9.58329	1.11e-14	6.27e-13
Bt.29214.1.A1_at	insulin-like growth factor 2 mRNA binding protein 3	IGF2BP3	---	9.57957	1.56e-06	5.77e-06
Bt.26472.1.A1_at	V-mos Moloney murine sarcoma viral oncogene homolog	MOS	---	9.56204	1.38e-08	7.84e-08
Bt.26983.1.S1_at	caspase 1, apoptosis-related cysteine peptidase (interleukin 1, beta, convertase)	CASP1	---	9.54958	4.91e-13	1.34e-11
Bt.28191.1.S1_at	---	---	est	9.47932	5.51e-10	4.51e-09
Bt.18080.3.A1_at	Similar to TESC protein	LOC509794	---	9.42942	3.03e-08	1.59e-07
Bt.16624.1.A1_at	Similar to Family with sequence similarity 81, member A	LOC538402	---	9.4179	1.12e-08	6.5e-08
Bt.25544.1.A1_at	tectorin beta	TECTB	full length	9.36348	4.37e-07	1.8e-06
Bt.13778.1.A1_at	---	---	est	9.33386	5.48e-09	3.42e-08
Bt.5861.1.S1_at	CD200 molecule	CD200	full length	9.33018	2.04e-13	6.58e-12
Bt.21044.1.A1_at	---	---	---	9.32658	9.98e-09	5.85e-08
Bt.25374.1.A1_at	similar to karyopherin alpha 2 (RAG cohort 1, importin alpha 1)	LOC789280	---	9.31072	0.00013539	0.000369578
Bt.21546.1.S1_at	similar to ATPase, Class II, type 9A	LOC516579	---	9.26977	4.62e-15	3.07e-13
Bt.17096.2.A1_at	synaptonemal complex protein 3	SYCP3	full length	9.2507	4.35e-07	1.79e-06
Bt.15942.1.A1_at	sushi domain containing 3	SUSD3	---	9.23536	4.82e-17	8.54e-15
Bt.102.1.S1_at	myogenic factor 5	MYF5	full length	9.2105	2.57e-08	1.37e-07
Bt.27163.1.A1_at	Hypothetical protein LOC784144	LOC784144	---	9.15726	2.37e-10	2.2e-09
Bt.13902.1.S1_at	interferon regulatory factor 8	IRF8	full length	9.13356	1.61e-06	5.93e-06
Bt.7208.1.S1_at	zona pellucida glycoprotein 2 (sperm receptor)	ZP2	full length	9.0388	0.000167561	0.000451418
Bt.6408.2.A1_at	GATA binding protein 2	GATA2	---	9.02733	3.8e-06	1.31e-05
Bt.27324.1.A1_at	cyclin M2	CNNM2	---	9.01321	8.25e-10	6.49e-09
Bt.19757.1.A1_at	---	---	est	9.00435	1.72e-20	4.74e-17
Bt.7783.1.S1_a_at	immunoglobulin heavy constant mu	IGHM	full length	8.99312	8.83e-15	5.22e-13
Bt.26612.2.S1_at	regulator of G-protein signaling 16	RGS16	full length	8.98995	2.42e-05	7.35e-05
Bt.28068.1.S1_at	---	---	est	8.98682	1.2e-11	1.82e-10
Bt.4732.1.S1_at	aldehyde dehydrogenase 1 family, member A1	ALDH1A1	full length	8.97985	1.75e-10	1.7e-09
Bt.23998.1.A1_a_at	cut-like homeobox 2	CUX2	---	8.97696	1.36e-14	7.44e-13
Bt.11579.1.A1_at	DEAD (Asp-Glu-Ala-Asp) box polypeptide 25	DDX25	full length	8.97495	1.72e-08	9.57e-08
Bt.15246.1.S1_at	hypothetical LOC507942	MGC152281	full length	8.97262	9.69e-12	1.52e-10
Bt.27202.1.A1_at	sclerostin domain containing 1	SOSTDC1	full length	8.95199	2.64e-12	5.27e-11
Bt.26160.1.A1_s_at	maelstrom homolog (Drosophila)	MAEL	full length	8.93504	3.65e-13	1.05e-11
Bt.6658.2.A1_at	family with sequence similarity 46, member B	FAM46B	full length	8.90436	1.07e-08	6.25e-08
Bt.27123.1.A1_at	ecotropic viral integration site 1	EVI1	---	8.88546	1.94e-14	1e-12
Bt.18568.1.A1_at	Rap GTPase interactor	RADIL	full length	8.88074	1.14e-11	1.73e-10
Bt.27168.1.A1_a_at	---	---	est	8.86403	6.33e-15	3.94e-13
Bt.13619.1.A1_at	---	---	---	8.86228	2.76e-09	1.88e-08
Bt.22735.1.S1_at	synaptotagmin-like 2	SYTL2	full length	8.85924	2.53e-07	1.09e-06
Bt.24549.1.A1_at	transketolase-like 1	TKTL1	full length	8.85476	4.34e-18	1.54e-15
Bt.28443.2.S1_at	Microtubule associated monoxygenase, calponin and LIM domain containing 2	MICAL2	---	8.79575	4.23e-17	7.83e-15
Bt.27328.1.S1_at	ubiquitin-like with PHD and ring finger domains 1	UHRF1	full length	8.78397	1.1e-06	4.17e-06
Bt.27156.1.A1_s_at	---	---	est	8.76999	6.09e-14	2.45e-12
Bt.21116.1.S1_at	selenium binding protein 1	SELENBP1	full length	8.75789	3.52e-11	4.37e-10
Bt.17562.1.A1_at	---	---	---	8.74011	1.72e-11	2.42e-10
Bt.28192.2.S1_at	interferon regulatory factor 6	IRF6	full length	8.7256	2.23e-19	2.24e-16
Bt.21766.2.S1_at	Myeloid leukemia factor 1	MLF1	full length	8.71491	1.34e-09	9.9e-09
Bt.26130.1.A1_at	---	---	est	8.69695	1.52e-09	1.11e-08
Bt.28572.1.S1_at	---	---	est	8.68564	1.08e-06	4.1e-06
Bt.16263.1.A1_s_at	---	---	est	8.66571	3.78e-10	3.29e-09
Bt.27545.1.A1_at	nuclear receptor interacting protein 3	NRIP3	full length	8.64613	2.08e-14	1.05e-12
Bt.27161.1.A1_at	hypothetical LOC540268	LOC540268	---	8.64111	9.8e-08	4.59e-07
Bt.16487.1.S1_at	claudin 10	CLDN10	full length	8.6397	1.85e-14	9.69e-13
Bt.23658.1.A1_at	ASF1 anti-silencing function 1 homolog B (S. cerevisiae)	ASF1B	full length	8.63422	5.86e-09	3.64e-08
Bt.26950.1.A1_at	solute carrier family 39 (zinc transporter), member 12	SLC39A12	full length	8.59428	4.64e-12	8.38e-11
Bt.18955.2.A1_at	---	---	est	8.59134	2.74e-18	1.16e-15
Bt.16291.1.A1_at	testis expressed 12	TEX12	full length	8.58888	6.38e-08	3.12e-07
Bt.8371.1.S1_at	---	---	est	8.58157	5.64e-13	1.51e-11
Bt.21721.1.A1_at	ubiquitin specific peptidase 2	USP2	full length	8.56561	5.67e-12	9.91e-11
Bt.3774.1.A1_at	Rho family GTPase 1	RND1	full length	8.56335	7.38e-11	8.14e-10
Bt.22768.1.A1_at	Similar to polydom	LOC781282	---	8.55893	4.21e-15	2.86e-13
Bt.26293.1.A1_at	Slowmo homolog 1 (Drosophila)	SLMO1	---	8.54318	3.55e-12	6.71e-11
Bt.27321.1.S1_at	Transmembrane protein 150	TMEM150	---	8.54225	7.37e-09	4.46e-08
Bt.12714.1.A1_at	Hypothetical protein LOC540918	LOC540918	full length	8.53536	1.26e-13	4.4e-12
Bt.22954.1.S1_at	bone morphogenetic protein 15	BMP15	full length	8.51576	7.82e-13	1.97e-11
Bt.3948.1.S1_at	cadherin 3, type 1, P-cadherin (placental)	CDH3	full length	8.49691	1.32e-12	3.05e-11
Bt.24814.1.S1_at	similar to mutS homolog 5	LOC100139295	---	8.47827	6.56e-16	6.54e-14
Bt.19642.1.A1_at	---	---	est	8.4536	1.11e-11	1.71e-10
Bt.2771.1.A1_at	seizure related 6 homolog (mouse)	SEZ6	full length	8.44182	1.1e-17	2.73e-15
Bt.18673.1.A1_at	---	---	est	8.43051	4.4e-15	2.96e-13
Bt.16876.1.A1_at	---	---	est	8.40091	6.11e-13	1.61e-11
Bt.20905.1.S1_at	zeta-chain (TCR) associated protein kinase 70kDa	ZAP70	---	8.39674	1.78e-13	5.87e-12
Bt.27209.1.A1_at	---	---	est	8.37201	2.62e-09	1.8e-08
Bt.17542.1.S1_at	---	---	est	8.35879	1.13e-11	1.73e-10
Bt.29953.2.S1_at	cyclin Y-like 1	CCNYL1	---	8.3497	3.17e-13	9.47e-12
Bt.7047.1.S1_at	growth differentiation factor 9	GDF9	full length	8.33775	3.39e-10	2.99e-09
Bt.16671.1.A1_at	---	---	---	8.33362	2.76e-15	2.06e-13
Bt.27446.1.A1_at	---	---	est	8.29569	1.22e-18	6.86e-16
Bt.12876.3.S1_a_at	ligase I, DNA, ATP-dependent	LIG1	full length	8.29239	8.03e-09	4.82e-08
Bt.27920.1.A1_at	hematopoietically expressed homeobox	HHEX	full length	8.27828	4.28e-09	2.76e-08
Bt.28987.1.S1_at	---	---	est	8.26645	1.49e-18	7.84e-16
Bt.17354.1.A1_at	armadillo repeat containing 2	ARMC2	full length	8.26269	2.65e-08	1.41e-07
Bt.9412.1.S1_at	Similar to collagen, type XIV, alpha 1	LOC781493	---	8.25985	2.65e-16	3.33e-14
Bt.1656.1.S1_at	msh homeobox 1	MSX1	full length	8.23286	5.84e-09	3.63e-08
Bt.17332.1.S1_at	similar to mineralocorticoid receptor	LOC537614	---	8.23091	1.46e-19	1.77e-16
Bt.17332.3.A1_at	Similar to mineralocorticoid receptor	LOC613833	---	8.23072	5.41e-10	4.45e-09
Bt.16979.3.S1_at	---	---	est	8.21995	8e-16	7.72e-14
Bt.7357.1.A1_at	similar to CG3558 CG3558-PA	LOC528939	---	8.21864	1.69e-11	2.38e-10
Bt.13326.1.S1_at	growth arrest-specific 7	GAS7	full length	8.21549	1.26e-15	1.1e-13
Bt.23669.1.A1_at	---	---	est	8.19472	4.26e-19	3.59e-16
Bt.22435.1.S1_at	chromosome 11 open reading frame 75 ortholog /// similar to MGC133535 protein	C29H11orf75 /// LOC786469	full length	8.19039	1.18e-09	8.89e-09
Bt.20157.1.S1_at	glutaminase 2 (liver, mitochondrial)	GLS2	---	8.1901	2.29e-15	1.8e-13
Bt.27582.1.S1_at	---	---	---	8.17608	3.92e-13	1.11e-11
Bt.27393.1.A1_at	hypothetical protein C10orf132	C10orf132	full length	8.17484	1.53e-10	1.52e-09
Bt.14100.1.S1_at	olfactomedin 4	OLFM4	---	8.16535	1.38e-17	3.3e-15
Bt.24716.1.S1_at	---	---	est	8.14803	3.46e-11	4.31e-10
Bt.19823.1.A1_at	Translocation associated membrane protein 2	TRAM2	---	8.13463	5.93e-13	1.57e-11
Bt.19301.1.A1_at	---	---	est	8.11837	1.24e-06	4.64e-06
Bt.27419.1.S1_at	SRY (sex determining region Y)-box 2	SOX2	full length	8.11717	2.64e-14	1.27e-12
Bt.26594.1.S1_at	---	---	est	8.09403	3.81e-10	3.3e-09
Bt.26683.2.S1_at	aurora kinase A	AURKA	full length	8.09286	1.39e-07	6.28e-07
Bt.13026.1.S1_at	nuclear receptor subfamily 0, group B, member 1	NR0B1	---	8.07664	9.66e-15	5.58e-13
Bt.26356.1.A1_at	glutamate decarboxylase 1 (brain, 67kDa)	GAD1	full length	8.0718	4.38e-16	4.78e-14
Bt.23453.1.S1_at	spindle and KT associated 1	SKA1	full length	8.06779	8.19e-07	3.18e-06
Bt.16926.1.A1_at	---	---	---	8.0655	4.61e-08	2.32e-07
Bt.6250.1.S1_at	---	---	est	8.01982	2.11e-13	6.78e-12
Bt.19819.1.S1_at	asp (abnormal spindle) homolog, microcephaly associated (Drosophila)	ASPM	---	7.99829	1.17e-09	8.79e-09
Bt.19449.1.A1_at	mab-21-like 1 (C. elegans)	MAB21L1	full length	7.9973	3.02e-14	1.4e-12
Bt.6449.1.S1_at	fibulin 5	FBLN5	full length	7.99603	3.85e-18	1.46e-15
Bt.1694.1.S1_at	tumor-associated calcium signal transducer 2	TACSTD2	---	7.99047	3.66e-13	1.05e-11
Bt.15915.1.S1_at	---	---	---	7.97892	1.25e-14	6.91e-13
Bt.6123.1.S1_at	---	---	est	7.97482	5.21e-12	9.24e-11
Bt.13868.1.S1_at	occludin	OCLN	full length	7.95937	1.39e-05	4.39e-05
Bt.1522.1.A1_at	similar to Putative hexokinase HKDC1 (Hexokinase domain-containing protein 1)	LOC614824	---	7.95743	1.9e-17	4.17e-15
Bt.26616.1.S1_at	hypothetical LOC519307	LOC519307	---	7.95381	4.68e-12	8.41e-11
Bt.5976.1.S1_at	---	---	est	7.94321	6.2e-12	1.06e-10
Bt.9170.1.A1_at	---	---	est	7.93116	1.09e-13	3.93e-12
Bt.16897.1.A1_at	---	---	est	7.92922	1.63e-12	3.6e-11
Bt.11641.1.S1_at	thrombospondin 4	THBS4	full length	7.92083	7.59e-12	1.25e-10
Bt.580.1.S1_at	neurofilament, light polypeptide 68kDa	NEFL	full length	7.89499	2.33e-13	7.36e-12
Bt.18692.1.S1_at	---	---	est	7.89487	1.07e-12	2.56e-11
Bt.24501.1.A1_at	ALX homeobox 1	ALX1	---	7.88861	1.33e-14	7.34e-13
Bt.8327.1.S1_at	furry homolog (Drosophila)	FRY	---	7.88775	2.95e-12	5.76e-11
Bt.22063.2.S1_at	---	---	est	7.88754	8.42e-09	5.03e-08
Bt.17570.1.A1_at	Leucine rich repeat and Ig domain containing 2	LINGO2	---	7.87636	2.08e-11	2.83e-10
Bt.1181.1.S1_at	extra spindle pole bodies homolog 1 (S. cerevisiae)	ESPL1	full length	7.87556	1.78e-11	2.49e-10
Bt.25031.1.S1_at	neuron navigator 3	NAV3	---	7.85616	9.05e-16	8.6e-14
Bt.18995.1.A1_a_at	cytoplasmic polyadenylation element binding protein 1	CPEB1	---	7.85201	7.34e-07	2.89e-06
Bt.11920.1.A1_at	Similar to neuregulin 2	LOC783452	---	7.83925	7.22e-15	4.44e-13
Bt.14726.1.A1_at	carbamoyl-phosphate synthetase 1, mitochondrial	CPS1	---	7.81976	5.68e-16	5.79e-14
Bt.2070.2.A1_at	dual specificity phosphatase 10	DUSP10	full length	7.80057	5.5e-09	3.43e-08
Bt.17626.1.A1_at	---	---	est	7.80051	1.24e-14	6.89e-13
Bt.17489.1.A1_at	---	---	est	7.78995	5.11e-14	2.1e-12
Bt.29223.1.A1_at	NudC domain containing 1	NUDCD1	full length	7.789	4.04e-10	3.47e-09
Bt.2657.1.S1_a_at	fermitin family homolog 3 (Drosophila)	FERMT3	full length	7.78566	3.02e-11	3.84e-10
Bt.25164.1.A1_at	tetraspanin 19	TSPAN19	---	7.77018	6.76e-17	1.1e-14
Bt.14114.1.A1_at	similar to C1orf51 protein	LOC539246	---	7.76998	4.99e-08	2.49e-07
Bt.4546.1.S1_at	hydroxysteroid (11-beta) dehydrogenase 2	HSD11B2	full length	7.76956	3.57e-16	4.16e-14
Bt.27747.1.A1_at	Tudor and KH domain containing	TDRKH	full length	7.76073	7.47e-15	4.58e-13
Bt.15675.1.S1_at	ADAM metallopeptidase with thrombospondin type 1 motif, 4	ADAMTS4	full length	7.742	8.98e-08	4.24e-07
Bt.8321.1.A1_at	similar to Genetic suppressor element 1	LOC538506	---	7.73501	4.85e-13	1.32e-11
Bt.16391.1.A1_at	similar to mCG114897	LOC782315	---	7.72404	3.92e-13	1.11e-11
Bt.25215.1.A1_at	Organic anion transporting polypeptide 4c1	Slco4c1	---	7.71594	2.54e-16	3.23e-14
Bt.18623.1.A1_at	microtubule-associated protein, RP/EB family, member 2	MAPRE2	full length	7.71585	1.2e-15	1.06e-13
Bt.968.1.S1_at	histidine ammonia-lyase	HAL	full length	7.70117	1.9e-17	4.17e-15
Bt.17771.1.S1_at	zinc finger, FYVE domain containing 1	ZFYVE1	---	7.6873	1.22e-08	7.02e-08
Bt.19616.1.A1_at	SIX homeobox 1	SIX1	---	7.66181	9.24e-14	3.43e-12
Bt.9130.2.A1_at	similar to Uncharacterized FAM18-like protein CG5021	LOC100139027	---	7.64419	3.23e-14	1.47e-12
Bt.20134.1.S1_at	carboxypeptidase N, polypeptide 1	CPN1	full length	7.64105	4.49e-16	4.82e-14
Bt.1347.1.S1_at	SEC16 homolog B (S. cerevisiae)	SEC16B	full length	7.62445	1.37e-12	3.13e-11
Bt.27472.1.A1_at	---	---	est	7.61179	2.74e-13	8.37e-12
Bt.27803.1.A1_at	testis expressed 14	TEX14	full length	7.60742	4.84e-12	8.64e-11
Bt.14110.1.S1_at	---	---	est	7.60648	2.31e-17	4.88e-15
Bt.22461.1.S1_at	---	---	est	7.57612	9.65e-12	1.51e-10
Bt.12607.1.A1_at	similar to 5033413D22Rik protein	LOC515167	---	7.57389	1.55e-15	1.32e-13
Bt.29205.1.A1_at	---	---	est	7.57049	2.29e-12	4.72e-11
Bt.26810.1.S1_at	erythrocyte membrane protein band 4.1 like 5	EPB41L5	full length	7.56895	1.84e-12	3.94e-11
Bt.13650.2.A1_at	similar to Myosin-Vb	LOC514078	---	7.53957	1.95e-20	4.74e-17
Bt.24692.1.S1_at	---	---	est	7.53454	4.33e-12	7.91e-11
Bt.23612.1.S1_at	POU class 5 homeobox 1	POU5F1	full length	7.52783	1.07e-10	1.12e-09
Bt.19251.2.A1_at	---	---	est	7.52434	9.58e-15	5.54e-13
Bt.13871.1.S1_at	---	---	est	7.52045	1.38e-14	7.5e-13
Bt.6670.1.S1_at	Hairy/enhancer-of-split related with YRPW motif 1	HEY1	full length	7.51464	6.93e-11	7.72e-10
Bt.14272.1.A1_at	---	---	est	7.50629	1.87e-17	4.17e-15
Bt.14014.1.S1_at	---	---	---	7.50392	0.000899146	0.00213845
Bt.6441.1.S1_at	cell division cycle associated 7	CDCA7	full length	7.50237	3.96e-10	3.42e-09
Bt.7111.1.S1_at	myelin protein zero-like 3	MPZL3	full length	7.49344	1.29e-11	1.93e-10
Bt.28741.2.S1_at	TPX2, microtubule-associated, homolog (Xenopus laevis)	TPX2	full length	7.48209	5.83e-11	6.66e-10
Bt.22112.1.S1_at	---	---	est	7.47598	3.25e-13	9.66e-12
Bt.16823.1.A1_at	Polycomb group ring finger 5	PCGF5	full length	7.46938	6.5e-14	2.59e-12
Bt.25669.1.S1_at	Mucolipin 2	MCOLN2	---	7.46116	2.68e-13	8.23e-12
Bt.26923.1.S1_at	similar to Kinesin-like protein KIF24	KIF24	---	7.44828	1.01e-12	2.44e-11
Bt.5934.1.S1_at	---	---	est	7.44605	2.48e-11	3.25e-10
Bt.2046.1.S1_at	sushi-repeat-containing protein, X-linked	SRPX	full length	7.41371	1.17e-06	4.44e-06
Bt.17468.1.A1_at	---	---	est	7.41176	3.28e-12	6.3e-11
Bt.9035.1.S1_at	hypothetical LOC506974	LOC506974	full length	7.40486	2.05e-15	1.64e-13
Bt.25578.1.A1_at	---	---	est	7.40463	3.16e-20	5.86e-17
Bt.15697.2.S1_at	---	---	est	7.40415	9.08e-09	5.38e-08
Bt.26985.1.A1_at	T-cell leukemia/lymphoma 1A	TCL1A	---	7.399	2.91e-12	5.69e-11
Bt.3714.1.A1_at	---	---	est	7.38043	1.9e-15	1.55e-13
Bt.11044.1.S1_at	cyclic AMP-regulated phosphoprotein, 21 kDa	ARPP-21	full length	7.36725	5.03e-13	1.37e-11
Bt.21847.1.A1_at	---	---	est	7.36476	6.28e-13	1.64e-11
Bt.26222.1.A1_at	similar to growth differentiation factor 3 /// similar to growth differentiation factor 3	LOC504995 /// LOC786521	---	7.34978	3.9e-14	1.71e-12
Bt.12598.1.S1_at	Cartilage intermediate layer protein, nucleotide pyrophosphohydrolase	CILP	---	7.3459	1.44e-11	2.1e-10
Bt.16568.2.A1_at	Sestrin 1	SESN1	full length	7.34466	9.65e-14	3.55e-12
Bt.22489.1.S1_at	---	---	est	7.32312	1.99e-12	4.22e-11
Bt.19483.1.A1_at	DEP domain containing 7	DEPDC7	---	7.2985	4.4e-08	2.23e-07
Bt.2157.1.S1_a_at	retinitis pigmentosa GTPase regulator interacting protein 1	RPGRIP1	full length	7.29825	9.32e-14	3.45e-12
Bt.10087.1.A1_at	Similar to KIAA0672 gene product	LOC509257	---	7.2963	1.59e-11	2.28e-10
Bt.26930.1.S1_at	Development and differentiation enhancing factor-like 1	DDEFL1	full length	7.29262	1.28e-10	1.3e-09
Bt.16709.1.A1_at	---	---	est	7.28863	2.24e-13	7.12e-12
Bt.18840.1.S1_at	adenylate cyclase 2 (brain)	ADCY2	---	7.26565	2.53e-16	3.23e-14
Bt.3765.1.A1_at	homeobox B9	HOXB9	---	7.2608	4.01e-16	4.49e-14
Bt.28638.1.A1_at	---	---	est	7.24931	2.38e-12	4.87e-11
Bt.24499.1.A1_at	Potassium voltage-gated channel, subfamily H (eag-related), member 8	KCNH8	---	7.24132	2.17e-14	1.09e-12
Bt.26920.2.A1_a_at	---	---	est	7.24111	2.68e-14	1.28e-12
Bt.28177.1.A1_at	Multiple C2 domains, transmembrane 2	MCTP2	---	7.23748	2.72e-20	5.56e-17
Bt.20920.1.S1_at	peroxisome proliferator-activated receptor gamma, coactivator 1 alpha	PPARGC1A	full length	7.23412	3.05e-16	3.68e-14
Bt.16004.1.A1_at	myosin, heavy chain 8, skeletal muscle, perinatal	MYH8	---	7.2338	4.45e-12	8.09e-11
Bt.18545.1.A1_at	RAB22A, member RAS oncogene family	RAB22A	full length	7.22849	4.54e-18	1.59e-15
Bt.22314.1.S1_at	centromere protein P	CENPP	full length	7.22764	1.17e-13	4.15e-12
Bt.26046.1.A1_at	cell division cycle 25 homolog C (S. pombe)	CDC25C	full length	7.22372	1.3e-12	3.02e-11
Bt.22664.1.A1_at	leucine-rich repeats and immunoglobulin-like domains 3	LRIG3	---	7.22172	1.07e-08	6.24e-08
Bt.2818.2.S1_a_at	nudix (nucleoside diphosphate linked moiety X)-type motif 2	NUDT2	full length	7.21972	6.58e-11	7.37e-10
Bt.21014.1.S1_at	kelch-like 25 (Drosophila)	KLHL25	---	7.21836	1.34e-10	1.35e-09
Bt.22869.1.S2_at	fatty acid binding protein 5	FABP5	full length	7.21236	2.71e-09	1.85e-08
Bt.444.1.S1_at	phosphodiesterase 6C, cGMP-specific, cone, alpha prime	PDE6C	full length	7.19908	7.88e-14	3.03e-12
Bt.19772.1.A1_at	leucine rich repeat containing 8 family, member C	LRRC8C	full length	7.19693	1.73e-09	1.24e-08
Bt.26760.1.S1_at	arrestin domain containing 2	ARRDC2	full length	7.19677	5.05e-12	8.96e-11
Bt.26227.1.A1_at	---	---	est	7.19319	1.28e-07	5.81e-07
Bt.797.1.S1_at	hydrogen voltage-gated channel 1	HVCN1	---	7.18688	5.27e-12	9.3e-11
Bt.12964.1.A1_at	Glycoprotein M6B	GPM6B	full length	7.16987	3.68e-12	6.92e-11
Bt.9863.1.S1_at	SHC SH2-domain binding protein 1	SHCBP1	---	7.14771	1.61e-09	1.17e-08
Bt.2430.1.S1_at	PIF1 5'-to-3' DNA helicase homolog (S. cerevisiae)	PIF1	---	7.14695	4.09e-12	7.57e-11
Bt.26473.1.A1_at	---	---	---	7.14694	2.65e-10	2.42e-09
Bt.5957.1.S1_at	---	---	est	7.14167	6.18e-11	7.01e-10
Bt.20223.2.S1_at	Interleukin 17D	IL17D	---	7.13995	5.23e-15	3.37e-13
Bt.25499.1.A1_at	---	---	est	7.13666	4.12e-14	1.78e-12
Bt.15658.1.S1_at	---	---	est	7.1175	3.49e-14	1.56e-12
Bt.28566.1.S1_at	---	---	est	7.11007	1.29e-13	4.5e-12
Bt.20013.1.S1_at	ELOVL family member 7, elongation of long chain fatty acids (yeast)	ELOVL7	full length	7.10075	3.49e-10	3.06e-09
Bt.2578.1.A1_at	Hypothetical LOC534560	MGC152232	full length	7.08281	7.51e-13	1.91e-11
Bt.21087.1.A1_at	transcription factor 19 (SC1)	TCF19	full length	7.05584	1.37e-13	4.77e-12
Bt.8063.1.S1_at	HMP19 protein	HMP19	full length	7.05103	4.68e-14	1.97e-12
Bt.1296.2.S1_at	---	---	est	7.04251	4.96e-07	2.02e-06
Bt.15419.1.S1_at	grancalcin, EF-hand calcium binding protein	GCA	---	7.03096	3.66e-11	4.51e-10
Bt.23309.1.S1_at	Myopalladin	MYPN	full length	7.0168	1.91e-13	6.28e-12
Bt.13352.2.S1_at	Fanconi anemia, complementation group I	FANCI	---	7.00402	6.64e-12	1.12e-10
Bt.22984.1.S1_a_at	glucosaminyl (N-acetyl) transferase 3, mucin type	GCNT3	full length	7.00089	4.8e-15	3.17e-13
Bt.24810.1.S1_at	Arginine decarboxylase	ADC	full length	6.98439	6.9e-11	7.68e-10
Bt.18081.1.A1_at	kinesin family member 20A	KIF20A	full length	6.98407	1.63e-13	5.46e-12
Bt.6858.1.S1_at	RasGEF domain family, member 1A	RASGEF1A	full length	6.97105	1.38e-12	3.14e-11
Bt.22042.1.S1_at	transmembrane protein 30B	TMEM30B	---	6.96658	9.05e-13	2.23e-11
Bt.15730.1.S1_at	kinesin family member 2C	KIF2C	full length	6.95673	1.97e-10	1.87e-09
Bt.1907.1.S1_at	hypothetical LOC614490	LOC614490	---	6.95317	2.08e-14	1.05e-12
Bt.5121.1.S1_at	calcium-sensing receptor	CASR	full length	6.93927	1.19e-11	1.8e-10
Bt.20216.2.S1_at	ribose 5-phosphate isomerase A	RPIA	full length	6.93548	3.78e-12	7.07e-11
Bt.11990.1.S1_at	---	---	est	6.93068	2.75e-09	1.87e-08
Bt.17336.1.A1_at	---	---	est	6.917	2.62e-09	1.8e-08
Bt.5496.2.S1_at	methylmalonic aciduria (cobalamin deficiency) cblA type	MMAA	full length	6.91668	4.22e-13	1.18e-11
Bt.28171.1.S1_at	plastin 1 (I isoform)	PLS1	full length	6.91483	7.23e-13	1.85e-11
Bt.27837.1.S1_at	phosphotyrosine interaction domain containing 1	PID1	full length	6.91129	8.23e-16	7.91e-14
Bt.18253.1.A1_at	Similar to glutamate receptor interacting protein 1	LOC518313	full length	6.90975	6.03e-12	1.04e-10
Bt.5555.1.S1_at	visual system homeobox 1	VSX1	full length	6.90668	7.4e-11	8.15e-10
Bt.639.1.S1_at	cell division cycle 20 homolog (S. cerevisiae)	CDC20	full length	6.89662	2.97e-09	2e-08
Bt.4461.1.S1_at	creatine kinase, mitochondrial 1 (ubiquitous)	CKMT1	full length	6.8921	4.01e-12	7.45e-11
Bt.2551.1.S1_at	cyclin A2	CCNA2	full length	6.87137	6.42e-09	3.94e-08
Bt.22437.1.S1_at	similar to MGC17624 protein	LOC613483	---	6.86581	1.08e-11	1.67e-10
Bt.26855.1.S1_at	similar to thyroid hormone receptor interactor 13	LOC506746	---	6.85779	5.87e-09	3.64e-08
Bt.5892.1.S1_at	Chromosome 6 open reading frame 25	C6orf25	full length	6.85324	2.82e-11	3.61e-10
Bt.29955.1.A1_at	---	---	est	6.84764	1.8e-11	2.5e-10
Bt.28051.1.S1_at	ankyrin repeat domain 40	ANKRD40	full length	6.84356	8.28e-13	2.07e-11
Bt.20247.1.S1_at	family with sequence similarity 117, member A	FAM117A	full length	6.83763	1.73e-13	5.76e-12
Bt.24218.1.S1_at	cell division cycle 6 homolog (S. cerevisiae)	CDC6	---	6.83532	7.06e-14	2.76e-12
Bt.26672.1.S1_at	tumor protein p53 inducible nuclear protein 1	TP53INP1	---	6.83395	2.87e-14	1.34e-12
Bt.29462.1.S1_at	cell division cycle associated 2	CDCA2	full length	6.83293	4.62e-10	3.89e-09
Bt.16464.1.A1_at	Hypothetical protein LOC784987	LOC784987	---	6.82668	1.91e-08	1.05e-07
Bt.14153.1.S1_at	nebulin	NEB	---	6.82082	1.01e-15	9.37e-14
Bt.15697.1.A1_at	---	---	est	6.81274	3.56e-09	2.33e-08
Bt.16951.1.A1_at	frizzled homolog 2 (Drosophila)	FZD2	---	6.80322	4.58e-13	1.27e-11
Bt.690.1.S1_at	Boc homolog (mouse)	BOC	---	6.80319	4.33e-11	5.18e-10
Bt.16050.1.S1_at	solute carrier family 25 (mitochondrial carrier: glutamate), member 22	SLC25A22	full length	6.79116	2.81e-11	3.61e-10
Bt.22849.1.S1_at	---	---	est	6.79045	2.41e-17	4.98e-15
Bt.20481.2.S1_at	---	---	est	6.78764	2.13e-13	6.83e-12
Bt.21390.1.S1_at	collagen, type II, alpha 1	COL2A1	full length	6.78439	1.82e-14	9.55e-13
Bt.5618.1.A1_at	contactin associated protein-like 2	CNTNAP2	---	6.77877	4.39e-10	3.72e-09
Bt.12222.1.S1_at	---	---	est	6.77694	2.1e-14	1.06e-12
Bt.21766.1.A1_at	Myeloid leukemia factor 1	MLF1	full length	6.76879	1.28e-09	9.54e-09
Bt.4353.1.S1_at	endothelial PAS domain protein 1	EPAS1	full length	6.76744	2.76e-11	3.55e-10
Bt.19100.2.S1_at	---	---	est	6.76041	7.66e-13	1.94e-11
Bt.23779.1.A1_at	---	---	est	6.757	2.37e-18	1.08e-15
Bt.18328.2.A1_a_at	synuclein, alpha interacting protein	SNCAIP	---	6.74314	1.92e-12	4.1e-11
Bt.11497.1.A1_at	vaccinia related kinase 1	VRK1	full length	6.73561	1.25e-09	9.37e-09
Bt.22959.1.S1_at	Ras homolog enriched in brain like 1	RHEBL1	full length	6.73161	2.64e-14	1.27e-12
Bt.27849.2.S1_a_at	Kinetochore associated 1	KNTC1	---	6.72222	4.05e-13	1.14e-11
Bt.26012.1.A1_at	gap junction protein, gamma 1, 45kDa	GJC1	full length	6.71125	1.94e-10	1.86e-09
Bt.7337.2.S1_at	similar to centaurin delta 1	LOC512010	---	6.70902	2.86e-11	3.67e-10
Bt.23171.2.S1_at	pterin-4 alpha-carbinolamine dehydratase/dimerization cofactor of hepatocyte nuclear factor 1 alpha	PCBD1	---	6.70698	2.2e-10	2.07e-09
Bt.13219.1.S1_at	hexamthylene bis-acetamide inducible 2	HEXIM2	full length	6.70095	3.66e-12	6.89e-11
Bt.19453.1.A1_at	---	---	est	6.69956	2.16e-10	2.03e-09
Bt.4106.1.S1_at	coagulation factor III (thromboplastin, tissue factor)	F3	full length	6.6945	3.2e-11	4.03e-10
Bt.4210.1.A1_a_at	kininogen 1	KNG1	full length	6.69214	8.9e-13	2.2e-11
Bt.2952.1.A1_at	similar to sialic acid binding Ig-like lectin 5	LOC511180	---	6.68964	7.6e-12	1.25e-10
Bt.22013.1.S1_at	Protein kinase C, eta	PRKCH	full length	6.67918	3.38e-09	2.24e-08
Bt.6527.1.S1_at	lymphoid enhancer-binding factor 1	LEF1	---	6.67838	9.78e-10	7.53e-09
Bt.25839.1.A1_at	---	---	est	6.6536	6.01e-13	1.59e-11
Bt.8619.1.S1_at	SH3-domain binding protein 5 (BTK-associated)	SH3BP5	---	6.65014	2.95e-11	3.76e-10
Bt.12578.2.A1_at	origin recognition complex, subunit 5-like (yeast)	ORC5L	full length	6.64386	1.08e-12	2.57e-11
Bt.15601.1.A1_at	X-ray repair complementing defective repair in Chinese hamster cells 3	XRCC3	full length	6.63726	6.45e-12	1.1e-10
Bt.27842.1.S1_at	carbonic anhydrase IX	CA9	---	6.63697	1.19e-09	8.97e-09
Bt.16817.1.A1_at	LY6/PLAUR domain containing 6B	LYPD6B	---	6.6356	2.28e-12	4.72e-11
Bt.19118.1.A1_at	---	---	est	6.6343	3.11e-09	2.09e-08
Bt.10106.1.S1_at	---	---	est	6.63346	2.72e-14	1.28e-12
Bt.28541.1.S1_at	shugoshin-like 1 (S. pombe)	SGOL1	full length	6.63164	3.08e-12	5.96e-11
Bt.27144.1.S1_at	homeobox A9	HOXA9	full length	6.63119	1.12e-21	9.04e-18
Bt.18615.1.A1_at	prune homolog 2 (Drosophila)	PRUNE2	full length	6.62461	1.88e-16	2.58e-14
Bt.27356.1.S1_at	chromatin assembly factor 1, subunit A (p150)	CHAF1A	full length	6.61546	2.64e-13	8.16e-12
Bt.11525.1.S1_a_at	RNA binding protein with multiple splicing	RBPMS	full length	6.60668	1.74e-11	2.43e-10
Bt.28168.1.A1_at	ADP-ribosylation factor-like 15	ARL15	full length	6.596	4.74e-15	3.14e-13
Bt.25530.1.A1_at	FERM domain containing 5	FRMD5	---	6.5935	2.77e-14	1.3e-12
Bt.16886.1.A1_a_at	polymerase (DNA directed), epsilon 2 (p59 subunit)	POLE2	full length	6.5917	1.74e-09	1.24e-08
Bt.13624.1.S1_at	F-box protein 15	FBXO15	full length	6.58187	5.24e-13	1.42e-11
Bt.27319.2.S1_at	cell division cycle associated 8	CDCA8	full length	6.57714	4.9e-14	2.04e-12
Bt.16053.1.S1_at	similar to plexin D1	LOC781625	---	6.57633	1.51e-13	5.18e-12
Bt.11016.1.S1_at	---	---	---	6.57438	4.56e-13	1.26e-11
Bt.27648.1.A1_at	---	---	est	6.57265	4.16e-15	2.84e-13
Bt.27541.1.A1_at	zinc finger and BTB domain containing 5	ZBTB5	full length	6.56541	1.58e-13	5.36e-12
Bt.27959.1.S1_at	claudin 23	CLDN23	---	6.56359	1.46e-13	5.01e-12
Bt.1130.1.S1_at	minichromosome maintenance complex component 5	MCM5	full length	6.55118	2.83e-12	5.57e-11
Bt.3151.1.S1_at	---	---	est	6.52997	3.96e-11	4.81e-10
Bt.18501.1.A1_at	diacylglycerol kinase, beta 90kDa	DGKB	---	6.51948	5.08e-16	5.3e-14
Bt.24790.1.A1_at	Protein tyrosine phosphatase, receptor type, G	PTPRG	full length	6.51823	4.38e-14	1.87e-12
Bt.5806.1.S1_at	---	---	est	6.51537	4.15e-14	1.79e-12
Bt.17791.1.A1_at	Lactate dehydrogenase C	LDHC	full length	6.50978	5.6e-14	2.27e-12
Bt.5943.2.S1_at	FAT tumor suppressor homolog 1 (Drosophila)	FAT	---	6.50838	2.38e-09	1.65e-08
Bt.22982.1.A1_at	Src homology 2 domain containing F	SHF	---	6.5077	8.66e-15	5.18e-13
Bt.25580.1.A1_at	---	---	est	6.50639	3.4e-12	6.5e-11
Bt.19152.1.A1_at	M-phase phosphoprotein 9	MPHOSPH9	full length	6.49102	1.89e-07	8.36e-07
Bt.8743.1.S1_at	transforming, acidic coiled-coil containing protein 3	TACC3	full length	6.48737	1.97e-08	1.08e-07
Bt.24897.1.A1_at	---	---	est	6.4865	5.82e-15	3.68e-13
Bt.18266.1.A1_at	---	---	est	6.47971	4.61e-16	4.9e-14
Bt.24698.1.A1_at	ovo-like 1(Drosophila)	OVOL1	full length	6.47342	2.32e-13	7.35e-12
Bt.12087.1.A1_at	structural maintenance of chromosomes 2	SMC2	---	6.4681	3.52e-09	2.32e-08
Bt.10090.1.S1_at	---	---	est	6.4624	1.89e-08	1.04e-07
Bt.4709.1.S1_at	steroidogenic acute regulatory protein	STAR	full length	6.46194	2.64e-08	1.41e-07
Bt.2537.1.S1_at	cholinergic receptor, nicotinic, alpha 3	CHRNA3	full length	6.46053	1.82e-11	2.53e-10
Bt.21020.1.S1_at	similar to Uncharacterized protein C1orf96	LOC532798	---	6.45792	2.96e-13	8.92e-12
Bt.2215.1.S1_at	SH3-domain GRB2-like 2	SH3GL2	full length	6.45103	2.82e-15	2.1e-13
Bt.25472.1.A1_at	leucine rich repeat containing 34	LRRC34	---	6.44733	6.75e-15	4.19e-13
Bt.19100.3.A1_at	---	---	est	6.44188	1.1e-08	6.4e-08
Bt.27865.2.S1_at	similar to Protein VPRBP (HIV-1 Vpr-binding protein) (VprBP) (Vpr-interacting protein) (DDB1- and CUL4-associated factor 1) /// Vpr (HIV-1) binding protein	LOC541079 /// VPRBP	---	6.43817	1.86e-14	9.71e-13
Bt.28098.1.S1_at	adhesion molecule, interacts with CXADR antigen 1	AMICA1	full length	6.43771	7.93e-12	1.29e-10
Bt.12600.1.S1_at	---	---	est	6.43057	1.7e-10	1.66e-09
Bt.562.1.S1_at	6-phosphofructo-2-kinase/fructose-2,6-biphosphatase 1	PFKFB1	full length	6.41553	1.69e-08	9.4e-08
Bt.7156.1.S1_at	solute carrier family 4, sodium bicarbonate cotransporter, member 4	SLC4A4	full length	6.41212	1.37e-09	1.01e-08
Bt.8322.2.S1_at	---	---	est	6.40717	2.77e-07	1.19e-06
Bt.12691.1.A1_at	Epidermal growth factor receptor pathway substrate 8	EPS8	full length	6.39301	2.35e-10	2.19e-09
Bt.29250.1.S1_at	---	---	est	6.37805	1.26e-12	2.93e-11
Bt.28079.1.A1_at	---	---	est	6.37248	4.95e-15	3.24e-13
Bt.9150.1.A1_at	---	---	---	6.36932	1.21e-09	9.08e-09
Bt.4110.1.S1_at	histamine receptor H1	HRH1	full length	6.36728	3.99e-12	7.42e-11
Bt.15980.1.A1_at	cyclin B1	CCNB1	full length	6.36338	8.01e-10	6.31e-09
Bt.7620.1.S1_at	excision repair cross-complementing rodent repair deficiency, complementation group 6-like	ERCC6L	full length	6.35637	4.22e-10	3.59e-09
Bt.26807.1.S1_at	kelch-like 36 (Drosophila)	KLHL36	full length	6.35266	6.45e-11	7.26e-10
Bt.28476.1.S1_at	monoacylglycerol O-acyltransferase 1	MOGAT1	full length	6.35129	9.19e-15	5.4e-13
Bt.18229.1.A1_at	partner and localizer of BRCA2	PALB2	---	6.34837	1.88e-10	1.81e-09
Bt.8410.1.S1_at	Coiled-coil domain containing 18	CCDC18	---	6.33761	7.62e-13	1.93e-11
Bt.17191.1.A1_at	---	---	est	6.33744	7.38e-10	5.86e-09
Bt.12811.1.S1_at	uveal autoantigen with coiled-coil domains and ankyrin repeats	UACA	full length	6.33193	1.22e-11	1.84e-10
Bt.10123.1.S1_at	---	---	est	6.32828	5.05e-10	4.19e-09
Bt.18126.1.A1_at	prickle homolog 1	PRICKLE1	full length	6.32455	4e-14	1.73e-12
Bt.24464.1.A1_at	---	---	est	6.3128	2.27e-11	3.04e-10
Bt.121.1.S1_at	frizzled-related protein	FRZB	full length	6.31238	2.19e-11	2.96e-10
Bt.5497.1.S1_a_at	neurexin 1	NRXN1	full length	6.30694	1.89e-11	2.61e-10
Bt.143.1.S1_at	neutrophil cytosolic factor 2	NCF2	full length	6.29687	8.14e-14	3.11e-12
Bt.24933.1.S1_at	retinoic acid receptor responder (tazarotene induced) 1	RARRES1	full length	6.29428	2.35e-12	4.82e-11
Bt.26904.1.S1_at	similar to dedicator of cytokinesis 2	LOC510083	---	6.29341	1.71e-14	9.13e-13
Bt.10696.1.S1_at	cell division cycle associated 3	CDCA3	full length	6.28879	1.4e-14	7.61e-13
Bt.24231.2.S1_at	centrosomal protein 78kDa	CEP78	---	6.28719	2.05e-12	4.32e-11
Bt.26249.1.A1_at	similar to Uncharacterized protein C18orf1	LOC511553	---	6.28176	6.79e-10	5.43e-09
Bt.15733.1.A1_at	similar to SCL/TAL1 interrupting locus	LOC510012	---	6.28054	9.97e-12	1.56e-10
Bt.41.1.S1_at	cyclin B2	CCNB2	full length	6.27939	2.89e-10	2.6e-09
Bt.10169.1.S1_at	similar to Uncharacterized protein C8orf42 homolog	LOC614166	---	6.26923	1.94e-11	2.67e-10
Bt.467.1.S1_at	microtubule-associated protein tau	MAPT	full length	6.26863	1.87e-10	1.8e-09
Bt.25290.1.A1_at	---	---	est	6.26371	1.45e-11	2.12e-10
Bt.20448.1.S1_at	IQ motif containing B1	IQCB1	full length	6.24871	2.91e-10	2.62e-09
Bt.9070.2.S1_at	---	---	---	6.24823	3.39e-13	9.92e-12
Bt.26915.2.S1_at	---	---	est	6.24535	5.39e-15	3.43e-13
Bt.16166.1.A1_at	---	---	est	6.24494	7.47e-12	1.23e-10
Bt.4599.1.S1_at	carnitine O-octanoyltransferase	CROT	full length	6.23003	7.15e-10	5.69e-09
Bt.19784.1.A1_at	---	---	est	6.22819	2.78e-10	2.52e-09
Bt.20003.1.A1_at	tyrosine aminotransferase	TAT	full length	6.22515	3.08e-14	1.42e-12
Bt.10136.1.S1_at	---	---	est	6.223	1.33e-15	1.14e-13
Bt.4793.1.S2_at	solute carrier family 12 (sodium/potassium/chloride transporters), member 2	SLC12A2	full length	6.22206	5.25e-12	9.29e-11
Bt.22705.1.A1_at	---	---	---	6.2218	2.39e-13	7.49e-12
Bt.5548.1.S1_at	solute carrier family 1 (neutral amino acid transporter), member 5	SLC1A5	full length	6.21742	9.31e-12	1.47e-10
Bt.6007.1.S1_at	Suppressor of variegation 4-20 homolog 2 (Drosophila)	SUV420H2	---	6.21074	9.8e-12	1.53e-10
Bt.16103.1.S1_at	apolipoprotein B	APOB	---	6.20653	4.65e-16	4.92e-14
Bt.29569.2.S1_at	zinc finger CCCH-type containing 8	ZC3H8	full length	6.20649	3.32e-10	2.93e-09
Bt.6523.1.A1_at	---	---	est	6.20402	3.06e-15	2.26e-13
Bt.21329.1.S1_at	similar to RIKEN cDNA 1810009O10 gene	LOC534796	---	6.19972	2.63e-10	2.41e-09
Bt.28195.1.S1_at	---	---	est	6.19383	1.59e-15	1.33e-13
Bt.7399.1.S1_at	spire homolog 1 (Drosophila)	SPIRE1	---	6.18165	4.47e-10	3.77e-09
Bt.28509.1.S1_at	---	---	est	6.17812	4.98e-12	8.85e-11
Bt.26429.1.A1_at	---	---	est	6.16751	4.8e-15	3.17e-13
Bt.1190.1.A1_at	---	---	est	6.16746	2.38e-10	2.21e-09
Bt.28502.1.S1_at	hypothetical protein LOC508561	LOC508561	full length	6.16739	1.4e-10	1.4e-09
Bt.27571.1.A1_at	Gametocyte specific factor 1	GTSF1	full length	6.15996	7.35e-10	5.83e-09
Bt.14853.1.A1_at	RAB3A interacting protein (rabin3)	RAB3IP	full length	6.15578	5.75e-11	6.59e-10
Bt.3949.1.S2_at	6-phosphofructo-2-kinase/fructose-2,6-biphosphatase 2	PFKFB2	full length	6.14293	7.48e-10	5.92e-09
Bt.20262.1.S1_at	minichromosome maintenance complex component 4	MCM4	full length	6.13613	2.86e-10	2.57e-09
Bt.5819.1.S1_at	forkhead box M1	FOXM1	---	6.13128	2.57e-11	3.34e-10
Bt.7651.1.S1_at	ankyrin repeat and SOCS box-containing 11	ASB11	full length	6.12254	2.65e-09	1.82e-08
Bt.27251.1.A1_at	Similar to membrane associated guanylate kinase, WW and PDZ domain containing 1	LOC783484	---	6.11385	2.69e-14	1.28e-12
Bt.16721.1.A1_at	---	---	est	6.11272	3.62e-08	1.87e-07
Bt.18055.1.A1_at	Similar to FLJ00068 protein	LOC509753	---	6.10672	5.3e-09	3.32e-08
Bt.16376.1.S1_at	poly (ADP-ribose) polymerase family, member 12	PARP12	---	6.09859	4.06e-11	4.9e-10
Bt.16088.1.A1_at	---	---	est	6.0967	1.07e-15	9.79e-14
Bt.16142.3.A1_at	Tyrosine 3-monooxygenase/tryptophan 5-monooxygenase activation protein, gamma polypeptide	YWHAG	full length	6.08111	4.11e-09	2.66e-08
Bt.25350.1.A1_at	---	---	est	6.07674	6.79e-12	1.14e-10
Bt.17657.1.A1_at	Sodium channel and clathrin linker 1	SCLT1	---	6.07376	1.33e-10	1.34e-09
Bt.18399.1.A1_at	---	---	---	6.06993	1.21e-13	4.28e-12
Bt.1048.1.S1_at	similar to aurora borealis	LOC514162	---	6.06491	2.16e-11	2.92e-10
Bt.27529.1.S1_at	nucleoporin 155kDa	NUP155	---	6.05601	3.05e-10	2.72e-09
Bt.20681.1.A1_at	RING1 and YY1 binding protein	RYBP	---	6.04743	5.1e-13	1.38e-11
Bt.6392.1.S1_at	Transient receptor potential cation channel, subfamily M, member 6	TRPM6	---	6.04128	3.31e-13	9.74e-12
Bt.748.1.S1_at	polymerase (RNA) II (DNA directed) polypeptide J, 13.3kDa	POLR2J	full length	6.0352	2.59e-12	5.19e-11
Bt.18285.1.A1_at	NK2 homeobox 2	NKX2-2	---	6.02798	2.47e-12	5e-11
Bt.27552.1.A1_at	Coiled-coil domain containing 21	CCDC21	---	6.02565	7.45e-11	8.18e-10
Bt.17967.1.A1_at	---	---	est	6.02339	3.7e-11	4.56e-10
Bt.25006.1.S1_at	Serine/threonine kinase 33	STK33	full length	6.02162	5.59e-10	4.57e-09
Bt.26968.1.S1_at	plexin C1	PLXNC1	---	6.02065	1.38e-11	2.04e-10
Bt.3699.1.S1_at	dynein, cytoplasmic 1, intermediate chain 1	DYNC1I1	full length	6.00591	9.88e-14	3.62e-12
Bt.8945.1.S1_at	toll-like receptor 2	TLR2	full length	6.00429	3.03e-16	3.68e-14
Bt.17609.1.A1_at	oxoglutarate dehydrogenase-like	OGDHL	---	6.00301	2.5e-12	5.04e-11
Bt.9699.1.S1_at	cytochrome P450, family 26, subfamily A, polypeptide 1	CYP26A1	full length	6.00053	1.16e-11	1.77e-10
Bt.13162.1.S1_at	keratin 5	KRT5	full length	5.99977	4.16e-09	2.69e-08
Bt.20294.1.S1_at	hook homolog 2 (Drosophila)	HOOK2	full length	5.99846	2.52e-14	1.22e-12
Bt.27259.2.S1_a_at	Similar to protein tyrosine kinase fer	LOC536759	---	5.99604	1e-09	7.68e-09
Bt.27104.1.A1_at	---	---	est	5.99039	9.96e-11	1.05e-09
Bt.15752.2.S1_at	CLP1, cleavage and polyadenylation factor I subunit, homolog (S. cerevisiae)	CLP1	full length	5.98692	4.27e-10	3.63e-09
Bt.13495.1.S1_at	---	---	est	5.97939	6.52e-09	3.99e-08
Bt.6221.1.S1_at	---	---	est	5.9738	1.65e-10	1.62e-09
Bt.17278.3.S1_at	branched chain aminotransferase 1, cytosolic	BCAT1	full length	5.97323	4.09e-17	7.66e-15
Bt.21270.1.S1_at	gamma-glutamyl cyclotransferase	GGCT	full length	5.96772	5.34e-12	9.43e-11
Bt.3723.1.S1_at	cleavage stimulation factor, 3' pre-RNA, subunit 2, 64kDa	CSTF2	full length	5.96675	1.4e-12	3.16e-11
Bt.21819.1.S1_at	proline-serine-threonine phosphatase interacting protein 1	PSTPIP1	---	5.9498	4.54e-13	1.26e-11
Bt.6841.1.S1_at	---	---	est	5.94577	1.6e-09	1.16e-08
Bt.20243.3.A1_at	Solute carrier family 25, member 26	SLC25A26	full length	5.93925	1.05e-10	1.09e-09
Bt.6445.1.S1_at	---	---	est	5.93454	8.88e-12	1.41e-10
Bt.9277.1.S1_at	PTPRF interacting protein, binding protein 2 (liprin beta 2)	PPFIBP2	---	5.93419	2.23e-11	2.99e-10
Bt.16256.2.S1_at	potassium channel tetramerisation domain containing 9	KCTD9	full length	5.92466	3.77e-09	2.47e-08
Bt.3362.1.S1_at	periplakin	PPL	---	5.91843	2.69e-11	3.47e-10
Bt.1180.2.A1_at	similar to MYST histone acetyltransferase (monocytic leukemia) 3	LOC529373	---	5.91476	4.51e-15	3.01e-13
Bt.18717.1.A1_at	---	---	est	5.91091	1.24e-11	1.86e-10
Bt.28402.1.A1_at	---	---	est	5.90952	2.25e-08	1.22e-07
Bt.24073.1.S1_at	interleukin 1 receptor, type I	IL1R1	---	5.90927	3.47e-10	3.04e-09
Bt.20749.1.A1_at	oocyte expressed protein homolog (dog)	OOEP	full length	5.90883	2.38e-10	2.21e-09
Bt.29005.1.A1_at	RAD51 associated protein 1	RAD51AP1	full length	5.90136	4.69e-10	3.94e-09
Bt.23662.2.S1_at	ring finger protein 34	RNF34	full length	5.89477	9.28e-08	4.36e-07
Bt.21534.3.S1_a_at	similar to Cullin-associated NEDD8-dissociated protein 2 (Cullin-associated and neddylation-dissociated protein 2) (p120 CAND2)	LOC533826	---	5.8947	1.8e-12	3.88e-11
Bt.6521.1.A1_at	par-6 partitioning defective 6 homolog beta (C. elegans)	PARD6B	full length	5.89402	6.24e-11	7.06e-10
Bt.28490.1.S1_at	Hypothetical protein LOC782616	LOC782616	---	5.88973	5.75e-12	1e-10
Bt.4795.1.S1_at	solute carrier family 6 (neurotransmitter transporter, serotonin), member 4	SLC6A4	full length	5.88914	3.95e-12	7.35e-11
Bt.25681.1.A1_at	RWD domain containing 2A	RWDD2A	---	5.88156	6.69e-12	1.13e-10
Bt.26812.1.S1_at	---	---	est	5.88121	5.52e-13	1.48e-11
Bt.26792.1.S1_at	RAS guanyl releasing protein 2 (calcium and DAG-regulated)	RASGRP2	full length	5.87335	1.81e-13	5.97e-12
Bt.7524.1.A1_at	SIX homeobox 3	SIX3	---	5.87088	5.01e-17	8.7e-15
Bt.22449.2.S1_at	CCR4-NOT transcription complex, subunit 6-like	CNOT6L	---	5.86453	1.73e-09	1.24e-08
Bt.25016.1.S1_at	similar to early B-cell factor	LOC537712	---	5.86261	3.98e-16	4.49e-14
Bt.4271.2.S1_at	CD58 molecule	CD58	---	5.86255	4.8e-14	2.01e-12
Bt.20913.1.S1_at	transcriptional adaptor 2 (ADA2 homolog, yeast)-like	TADA2L	full length	5.86029	2.59e-10	2.37e-09
Bt.19779.1.A1_at	---	---	est	5.85136	1.44e-12	3.25e-11
Bt.19940.1.S1_at	ligand of numb-protein X 2	LNX2	full length	5.83705	2.96e-12	5.76e-11
Bt.4635.1.S1_at	calponin 2	CNN2	full length	5.83666	2.09e-13	6.72e-12
Bt.27767.1.A1_at	GDNF family receptor alpha 2	GFRA2	full length	5.83643	2.98e-14	1.38e-12
Bt.28687.1.A1_at	similar to ZMYM6 protein	LOC618247	---	5.83141	2.09e-11	2.83e-10
Bt.12182.1.S1_at	kelch-like 18 (Drosophila)	KLHL18	full length	5.83027	5.24e-13	1.42e-11
Bt.26081.1.A1_at	lysophosphatidylcholine acyltransferase 2	LPCAT2	---	5.81938	9.93e-14	3.63e-12
Bt.18867.1.A1_at	---	---	est	5.81078	9.98e-17	1.52e-14
Bt.12645.1.S1_at	RAB15, member RAS onocogene family	RAB15	full length	5.80288	3.16e-09	2.11e-08
Bt.20623.1.A1_at	---	---	est	5.80005	1.1e-10	1.15e-09
Bt.3888.2.S1_at	Protein phosphatase methylesterase 1	PPME1	full length	5.79564	4.96e-11	5.8e-10
Bt.20360.1.A1_at	NUAK family, SNF1-like kinase, 2	NUAK2	full length	5.79409	1.35e-10	1.36e-09
Bt.25340.1.A1_at	Similar to polyprotein	LOC507454	---	5.79306	1.28e-10	1.3e-09
Bt.29063.1.A1_at	---	---	est	5.78618	5.71e-13	1.52e-11
Bt.25834.1.A1_at	maternal embryonic leucine zipper kinase	MELK	full length	5.78524	1.68e-09	1.21e-08
Bt.22063.1.A1_at	---	---	est	5.78224	2.08e-07	9.1e-07
Bt.14552.1.A1_at	activating transcription factor 2	ATF2	full length	5.77847	1.02e-12	2.45e-11
Bt.25473.1.A1_at	---	---	est	5.77789	1e-17	2.6e-15
Bt.25028.1.A1_at	elongation of very long chain fatty acids (FEN1/Elo2, SUR4/Elo3, yeast)-like 4	ELOVL4	full length	5.77	1.08e-12	2.57e-11
Bt.8135.1.S1_at	lecithin retinol acyltransferase (phosphatidylcholine--retinol O-acyltransferase)	LRAT	full length	5.7674	1.67e-12	3.66e-11
Bt.24539.1.S1_at	transmembrane protein 106A	TMEM106A	full length	5.76718	2.03e-10	1.92e-09
Bt.24963.1.A1_at	two pore segment channel 1	TPCN1	---	5.75955	2.45e-12	4.98e-11
Bt.7578.1.S1_at	---	---	est	5.75586	2.5e-11	3.27e-10
Bt.16296.1.A1_at	ATPase, Ca++ transporting, cardiac muscle, slow twitch 2	ATP2A2	---	5.7514	7e-09	4.25e-08
Bt.21013.1.S1_at	polo-like kinase 3 (Drosophila)	PLK3	full length	5.75067	6.04e-11	6.87e-10
Bt.9950.1.S1_at	---	---	est	5.7497	2.91e-11	3.72e-10
Bt.17310.1.A1_at	agmatine ureohydrolase (agmatinase)	AGMAT	---	5.73598	1.98e-15	1.61e-13
Bt.22647.3.A1_at	membrane associated guanylate kinase, WW and PDZ domain containing 3	MAGI3	---	5.73493	5.42e-10	4.46e-09
Bt.9272.2.S1_at	N-acetyltransferase 10	NAT10	full length	5.72938	4.92e-07	2e-06
Bt.11739.1.S1_a_at	signal transducing adaptor family member 2	STAP2	full length	5.72336	6.19e-12	1.06e-10
Bt.20897.2.S1_a_at	adducin 3 (gamma)	ADD3	full length	5.72107	3.88e-10	3.36e-09
Bt.21943.1.S1_at	UDP-Gal:betaGlcNAc beta 1,4- galactosyltransferase, polypeptide 6	B4GALT6	---	5.72081	3.9e-13	1.1e-11
Bt.20570.1.S1_at	CDC28 protein kinase regulatory subunit 1B	CKS1B	full length	5.72046	1.11e-07	5.12e-07
Bt.468.1.S1_at	cystic fibrosis transmembrane conductance regulator (ATP-binding cassette sub-family C, member 7)	CFTR	full length	5.7189	2.33e-11	3.09e-10
Bt.22489.2.A1_at	---	---	est	5.70868	2.63e-14	1.27e-12
Bt.748.2.A1_at	---	---	est	5.70802	1.02e-12	2.46e-11
Bt.19700.1.A1_at	---	---	est	5.70582	6.86e-14	2.7e-12
Bt.25744.1.A1_at	solute carrier family 38, member 11	SLC38A11	full length	5.70282	4.26e-17	7.83e-15
Bt.26155.1.A1_at	N-acetylneuraminate pyruvate lyase (dihydrodipicolinate synthase)	NPL	full length	5.70004	1.07e-08	6.23e-08
Bt.12624.1.A1_at	similar to erythroid differentiation-related factor 1	LOC534065	---	5.69184	8.36e-12	1.35e-10
Bt.21222.1.S1_at	KIAA0922-like	LOC505156	full length	5.68792	3.99e-11	4.83e-10
Bt.24475.1.S1_at	tetratricopeptide repeat domain 12	TTC12	---	5.68431	8.27e-11	8.97e-10
Bt.22389.1.S1_at	shisa homolog 2 (Xenopus laevis)	SHISA2	full length	5.68253	1.78e-13	5.87e-12
Bt.12552.1.S1_at	DEAH (Asp-Glu-Ala-His) box polypeptide 35	DHX35	---	5.68242	4.64e-11	5.5e-10
Bt.10051.1.A1_at	THAP domain containing 9	THAP9	---	5.68175	1.01e-08	5.91e-08
Bt.7435.1.S1_at	unc-119 homolog (C. elegans)	UNC119	full length	5.67635	4.55e-12	8.26e-11
Bt.11951.1.A1_at	leucine rich repeat containing 8 family, member E	LRRC8E	---	5.67284	4.26e-12	7.8e-11
Bt.27292.1.S1_at	---	---	est	5.67084	5.42e-11	6.28e-10
Bt.3857.2.S1_at	---	---	est	5.66973	3.3e-10	2.92e-09
Bt.26047.1.A1_at	chromosome 8 open reading frame 70 ortholog	C14H8ORF70	full length	5.66617	3.97e-11	4.81e-10
Bt.24457.1.S1_at	zinc finger protein 813 /// zinc finger protein 93	ZNF813 /// ZNF93	---	5.66456	1.78e-08	9.86e-08
Bt.27298.1.A1_at	similar to apoptotic peptidase activating factor 1	LOC537782	---	5.66451	2.45e-07	1.06e-06
Bt.4747.1.S1_at	Nucleoporin 88kDa	NUP88	full length	5.66358	1.45e-12	3.25e-11
Bt.22479.1.S1_at	cytoplasmic polyadenylation element binding protein 4	CPEB4	full length	5.65943	1.2e-13	4.23e-12
Bt.3046.1.S1_at	Snail homolog 1 (Drosophila)	SNAI1	full length	5.65771	4.04e-10	3.47e-09
Bt.9214.1.A1_at	solute carrier family 45, member 4	SLC45A4	---	5.6488	6.33e-13	1.65e-11
Bt.4390.1.S1_at	TEK tyrosine kinase, endothelial	TEK	full length	5.64684	4.93e-11	5.76e-10
Bt.9406.1.S1_at	RAB26, member RAS oncogene family	RAB26	full length	5.64639	4.94e-10	4.11e-09
Bt.25489.1.A1_at	tandem C2 domains, nuclear	TC2N	---	5.64468	2.21e-11	2.97e-10
Bt.27668.1.A1_at	Centromere protein F, 350/400ka (mitosin)	CENPF	---	5.64227	5.6e-08	2.77e-07
Bt.11606.2.S1_at	transcription factor B1, mitochondrial	TFB1M	full length	5.63222	1.57e-15	1.33e-13
Bt.20386.1.S1_at	---	---	est	5.63104	2.99e-09	2.01e-08
Bt.26060.1.A1_at	Bruton agammaglobulinemia tyrosine kinase	BTK	full length	5.63043	8.76e-10	6.83e-09
Bt.24844.1.S1_at	similar to Centromeric protein E (CENP-E)	LOC518821	---	5.6294	5.85e-11	6.68e-10
Bt.28328.1.A1_at	---	---	est	5.6268	3.24e-09	2.16e-08
Bt.21471.1.S1_at	ABI gene family, member 3 (NESH) binding protein	ABI3BP	full length	5.62227	4.58e-10	3.86e-09
Bt.21400.1.A1_s_at	nuclear autoantigenic sperm protein (histone-binding)	NASP	full length	5.61867	1.17e-11	1.78e-10
Bt.26438.1.A1_at	general transcription factor IIF, polypeptide 2, 30kDa	GTF2F2	full length	5.61498	1.76e-09	1.26e-08
Bt.9248.1.A1_at	RELT tumor necrosis factor receptor	RELT	---	5.61175	1.19e-12	2.8e-11
Bt.20852.1.A1_at	GNAS complex locus	GNAS	full length	5.60427	1.33e-10	1.34e-09
Bt.13934.1.S1_at	CD3g molecule, gamma (CD3-TCR complex)	CD3G	full length	5.60406	6.79e-13	1.76e-11
Bt.26952.1.S1_at	similar to DNA replication complex GINS protein PSF2	LOC614351	---	5.59993	1.61e-10	1.59e-09
Bt.24738.1.S1_at	---	---	est	5.59623	1.94e-13	6.34e-12
Bt.18914.2.S1_at	---	---	est	5.59522	6.65e-14	2.64e-12
Bt.20187.1.S1_at	Hypothetical LOC515302	LOC515302	---	5.5946	1.46e-11	2.12e-10
Bt.8592.1.S1_a_at	poly(A) binding protein, cytoplasmic 1-like	PABPC1L	---	5.58755	9.01e-10	7.01e-09
Bt.28896.1.S1_at	Jumonji domain containing 1C	JMJD1C	---	5.58421	6.53e-11	7.33e-10
Bt.25541.1.A1_at	coiled-coil domain containing 135	CCDC135	full length	5.58382	5.14e-09	3.23e-08
Bt.12550.1.S1_at	IQ motif containing GTPase activating protein 3	IQGAP3	full length	5.58104	7.4e-12	1.22e-10
Bt.22523.1.S1_at	dispatched homolog 1 (Drosophila)	DISP1	full length	5.57534	2.98e-14	1.38e-12
Bt.11683.1.A1_at	---	---	est	5.56234	3.54e-11	4.39e-10
Bt.2111.1.S1_a_at	origin recognition complex, subunit 1-like (yeast)	ORC1L	full length	5.55879	3.55e-12	6.72e-11
Bt.11797.2.S1_at	Septin 11	2011-09-01	full length	5.5507	3.67e-13	1.05e-11
Bt.12240.1.A1_at	---	---	est	5.54527	1.39e-09	1.02e-08
Bt.22669.1.S1_at	WD repeat domain 20	WDR20	---	5.53987	1.09e-08	6.32e-08
Bt.2846.1.A1_at	ras homolog gene family, member U	RHOU	full length	5.5367	2.28e-13	7.25e-12
Bt.18442.1.A1_at	---	---	est	5.53448	1.57e-12	3.48e-11
Bt.17081.1.A1_at	LIM domain only 2 (rhombotin-like 1)	LMO2	full length	5.53224	2.35e-11	3.12e-10
Bt.22180.1.S1_at	C-type lectin superfamily 4, member G	CLEC4G	---	5.53046	4.86e-11	5.7e-10
Bt.22133.2.S1_a_at	syntaxin 17	STX17	full length	5.53016	1.85e-13	6.08e-12
Bt.27627.1.A1_at	syntrophin, alpha 1 (dystrophin-associated protein A1, 59kDa, acidic component)	SNTA1	full length	5.52501	3.65e-13	1.05e-11
Bt.1873.2.A1_at	hypothetical LOC789276 /// neuron specific gene family member 1	LOC789276 /// NSG1	full length	5.51791	3.36e-11	4.2e-10
Bt.3361.1.S1_at	CDC42 binding protein kinase gamma	CDC42BPG	full length	5.50896	2.76e-10	2.5e-09
Bt.20947.2.S1_at	similar to IQ motif containing GTPase activating protein 2	LOC100140708	---	5.50667	5.55e-08	2.75e-07
Bt.18771.1.S1_at	---	---	est	5.49659	1.77e-12	3.83e-11
Bt.13476.1.S1_at	Kinesin family member 23	KIF23	full length	5.49553	6.17e-11	7e-10
Bt.17619.1.A1_at	similar to potassium voltage-gated channel, shaker-related subfamily, member 3	LOC525507	---	5.49427	3.41e-11	4.25e-10
Bt.1165.1.S1_at	adenylate cyclase 7	ADCY7	full length	5.487	2.78e-12	5.47e-11
Bt.13801.1.S1_at	p53 and DNA damage regulated 1	PDRG1	full length	5.48037	1.69e-11	2.39e-10
Bt.10781.1.S1_at	Similar to WD repeat 17	LOC783416	---	5.48006	3.38e-10	2.98e-09
Bt.17901.2.A1_at	RALBP1 associated Eps domain containing 2	REPS2	---	5.47571	2.9e-11	3.7e-10
Bt.8610.1.S1_at	---	---	est	5.47385	5.72e-13	1.53e-11
Bt.24872.1.S1_at	Kinesin family member 4A	KIF4A	---	5.46901	7.26e-13	1.85e-11
Bt.3236.2.S1_at	Rho guanine nucleotide exchange factor (GEF) 3	ARHGEF3	---	5.4688	8.81e-12	1.4e-10
Bt.23618.1.A1_at	---	---	est	5.46754	1.85e-09	1.31e-08
Bt.14304.2.S1_at	F-box protein 34	FBXO34	full length	5.46635	4.94e-11	5.78e-10
Bt.18748.1.A1_at	protein tyrosine phosphatase, receptor type, B	PTPRB	---	5.45947	3.53e-12	6.68e-11
Bt.26440.1.A1_at	---	---	---	5.45315	9.54e-12	1.5e-10
Bt.6125.2.S1_at	jagged 1 (Alagille syndrome)	JAG1	---	5.45297	2.44e-12	4.97e-11
Bt.931.1.S1_at	similar to phospholipase C, gamma 2	LOC511659	---	5.45164	2.16e-11	2.91e-10
Bt.28346.1.A1_at	non-SMC condensin I complex, subunit H	NCAPH	full length	5.44435	1.88e-12	4.02e-11
Bt.21917.1.S1_at	pyridoxal (pyridoxine, vitamin B6) phosphatase	PDXP	full length	5.44383	2.07e-07	9.07e-07
Bt.24259.3.S1_at	mitochondrial fission regulator 1	MTFR1	full length	5.44359	3.71e-12	6.96e-11
Bt.21023.1.S1_at	arsenic (+3 oxidation state) methyltransferase	AS3MT	full length	5.4388	1.63e-11	2.32e-10
Bt.9754.1.S1_at	NAD(P)H dehydrogenase, quinone 1	NQO1	full length	5.43857	1.78e-13	5.87e-12
Bt.27164.1.A1_at	SFRS12-interacting protein 1	SFRS12IP1	---	5.43472	1.69e-12	3.69e-11
Bt.13052.1.S1_at	X-linked inhibitor of apoptosis	XIAP	---	5.42836	4.47e-10	3.78e-09
Bt.26844.1.A1_at	Chromosome 13 open reading frame 3 ortholog	H12C13ORF3	full length	5.42694	2.7e-13	8.29e-12
Bt.17048.3.A1_a_at	spermatogenesis associated, serine-rich 1	SPATS1	---	5.42661	7.78e-11	8.49e-10
Bt.6362.1.A1_at	similar to lipase, hormone-sensitive	LOC785088	---	5.42398	6.35e-12	1.08e-10
Bt.16213.1.S1_at	metallothionein 3	MT3	full length	5.42062	3.85e-07	1.6e-06
Bt.25965.2.S1_at	nuclear receptor co-repressor 1	NCOR1	---	5.41854	2.36e-06	8.44e-06
Bt.2929.2.A1_at	Nucleoporin 160kDa	NUP160	full length	5.41524	4.66e-12	8.4e-11
Bt.27681.1.A1_at	toll-like receptor adaptor molecule 2	TICAM2	full length	5.41148	1.08e-07	5e-07
Bt.5319.3.A1_at	Leo1, Paf1/RNA polymerase II complex component, homolog (S. cerevisiae)	LEO1	full length	5.40869	1.39e-08	7.91e-08
Bt.19415.1.A1_at	pyruvate dehydrogenase (lipoamide) alpha 1	PDHA1	full length	5.40409	6.26e-13	1.64e-11
Bt.835.1.A1_at	syntrophin, beta 1 (dystrophin-associated protein A1, 59kDa, basic component 1)	SNTB1	---	5.40322	5.47e-10	4.48e-09
Bt.12081.1.S1_at	dynamin binding protein	DNMBP	---	5.39547	2.47e-10	2.28e-09
Bt.6398.1.S1_at	N-acetyltransferase 12	NAT12	---	5.38931	4.41e-12	8.03e-11
Bt.6151.1.S1_at	colony stimulating factor 1 receptor	CSF1R	full length	5.38697	2.31e-11	3.08e-10
Bt.28550.1.S1_at	---	---	est	5.38361	9.52e-09	5.61e-08
Bt.6619.1.S1_at	coronin 6	CORO6	full length	5.3785	3.52e-14	1.57e-12
Bt.10815.1.S1_at	poly (ADP-ribose) polymerase family, member 16	PARP16	full length	5.37585	1.96e-11	2.69e-10
Bt.1295.1.S1_at	---	---	est	5.37562	7.36e-14	2.85e-12
Bt.22055.2.S1_at	---	---	est	5.37388	1.42e-07	6.4e-07
Bt.22576.3.S1_at	protein phosphatase 1, regulatory (inhibitor) subunit 3D	PPP1R3D	---	5.37177	1.78e-12	3.85e-11
Bt.657.1.S1_at	similar to Chromosome 17 open reading frame 63	LOC506074	---	5.36667	2.3e-12	4.75e-11
Bt.212.1.S1_at	protein phosphatase 3 (formerly 2B), regulatory subunit B, alpha isoform	PPP3R1	full length	5.36543	8.81e-12	1.4e-10
Bt.28594.1.A1_at	---	---	est	5.36132	3.66e-10	3.2e-09
Bt.21654.1.S1_at	---	---	est	5.35719	2.2e-12	4.59e-11
Bt.24293.1.A1_at	betaine-homocysteine methyltransferase	BHMT	full length	5.35479	2.35e-12	4.82e-11
Bt.21977.1.S1_at	Hypothetical protein LOC617088	LOC617088	full length	5.35462	2.27e-12	4.7e-11
Bt.14414.1.A1_at	hypothetical LOC513688	LOC513688	---	5.35159	9.26e-12	1.46e-10
Bt.11677.1.S1_at	---	---	est	5.34454	5.37e-09	3.36e-08
Bt.6640.1.S1_at	---	---	est	5.34097	1.49e-09	1.09e-08
Bt.24376.1.S1_at	similar to metastasis suppressor 1 /// metastasis suppressor 1	LOC788499 /// MTSS1	---	5.34033	1.07e-09	8.15e-09
Bt.19346.2.A1_a_at	hypothetical protein LOC512887	LOC512887	full length	5.33963	2.08e-11	2.82e-10
Bt.27445.1.A1_at	ELAV (embryonic lethal, abnormal vision, Drosophila)-like 3 (Hu antigen C)	ELAVL3	---	5.33488	7.56e-13	1.92e-11
Bt.11943.1.S1_at	mitochondrial carrier triple repeat 1	MCART1	full length	5.32969	2.8e-11	3.6e-10
Bt.992.1.A1_at	---	---	est	5.32477	1.97e-12	4.19e-11
Bt.12576.3.S1_a_at	thymidylate synthetase	TYMS	full length	5.32153	1.97e-11	2.7e-10
Bt.19087.1.A1_at	5-methyltetrahydrofolate-homocysteine methyltransferase	MTR	full length	5.31849	1.79e-09	1.28e-08
Bt.17117.1.A1_at	---	---	est	5.31706	4.4e-11	5.25e-10
Bt.20019.1.S1_at	unc-13 homolog B (C. elegans)	UNC13B	---	5.31227	1.1e-11	1.7e-10
Bt.26336.1.A1_at	neurexophilin 1	NXPH1	full length	5.30492	2.65e-10	2.42e-09
Bt.16073.1.A1_at	sortilin-related receptor, L(DLR class) A repeats-containing	SORL1	---	5.30196	3.51e-13	1.02e-11
Bt.28686.1.S1_at	mal, T-cell differentiation protein 2	MAL2	full length	5.30121	2.08e-10	1.97e-09
Bt.19698.1.A1_at	---	---	est	5.30015	1.66e-11	2.35e-10
Bt.9563.1.S1_at	ankyrin repeat, SAM and basic leucine zipper domain containing 1	ASZ1	full length	5.29963	2.43e-09	1.68e-08
Bt.21561.1.S1_at	similar to hCG1980844	LOC789183	---	5.29529	8.61e-12	1.38e-10
Bt.25633.1.A1_at	regulator of G-protein signaling 22	RGS22	---	5.2952	5.26e-13	1.42e-11
Bt.11273.1.S1_at	mediator complex subunit 20	MED20	full length	5.28911	3.28e-12	6.31e-11
Bt.640.1.A1_at	---	---	est	5.28836	9.66e-07	3.71e-06
Bt.21970.1.S1_at	---	---	est	5.28282	3.13e-12	6.05e-11
Bt.26029.1.A1_at	---	---	est	5.27872	2.67e-13	8.22e-12
Bt.23276.2.S1_at	similar to Absent in melanoma 1 protein	LOC526200	---	5.27699	8.88e-11	9.54e-10
Bt.27160.1.A1_at	TM2 domain containing 1	TM2D1	full length	5.27614	1.58e-13	5.38e-12
Bt.23542.1.S1_at	RNA binding motif protein 38	RBM38	---	5.27598	4.74e-13	1.3e-11
Bt.11028.2.S1_at	elongation protein 4 homolog (S. cerevisiae)	ELP4	full length	5.27582	4.7e-14	1.97e-12
Bt.20986.1.S1_at	CDK2-associated protein 2	CDK2AP2	full length	5.27575	2.71e-13	8.3e-12
Bt.26972.1.A1_at	---	---	est	5.27039	5e-08	2.5e-07
Bt.12236.1.S1_at	---	---	est	5.26801	3.93e-11	4.78e-10
Bt.28069.1.S1_at	transmembrane and immunoglobulin domain containing 1	TMIGD1	full length	5.26266	1.46e-09	1.07e-08
Bt.6571.1.A1_at	Coiled-coil domain containing 49	CCDC49	full length	5.2588	8.27e-12	1.34e-10
Bt.9187.1.A1_at	similar to solute carrier family 7 (cationic amino acid transporter, y+ system), member 3	LOC617141	---	5.25869	8.19e-13	2.05e-11
Bt.1206.1.S1_at	B-box and SPRY domain containing	BSPRY	---	5.25825	1.24e-08	7.09e-08
Bt.11496.1.S1_at	---	---	est	5.25696	7.91e-13	1.99e-11
Bt.27966.1.S1_at	Similar to PAWR	LOC532789	---	5.24313	2.14e-10	2.02e-09
Bt.13445.1.S1_at	Cytochrome b5 type B (outer mitochondrial membrane)	CYB5B	full length	5.24127	1.21e-09	9.1e-09
Bt.27323.1.S1_at	Transmembrane protein 52	TMEM52	---	5.24048	2.33e-13	7.36e-12
Bt.16732.1.A1_at	TBC1 domain family, member 5	TBC1D5	full length	5.23547	2.58e-08	1.38e-07
Bt.24480.1.S1_at	similar to phosphoinositide-binding protein PIP3-E	LOC516875	---	5.23211	4.63e-09	2.95e-08
Bt.29257.1.A1_at	---	---	est	5.23093	5.29e-11	6.14e-10
Bt.51.1.S1_at	cyclin-dependent kinase 5	CDK5	full length	5.2295	2.91e-08	1.53e-07
Bt.22108.1.S1_at	---	---	est	5.22631	2.77e-12	5.47e-11
Bt.27053.1.A1_at	G protein-coupled receptor 1	GPR1	---	5.2153	1.73e-11	2.43e-10
Bt.6814.1.S1_at	myosin regulatory light chain interacting protein	MYLIP	full length	5.20441	6.46e-11	7.27e-10
Bt.19820.2.S1_at	chromosome 6 open reading frame 35 ortholog	C9H6ORF35	full length	5.20394	2.78e-13	8.47e-12
Bt.27357.2.A1_at	transient receptor potential channel 2	TRPC2	full length	5.20327	2.44e-13	7.64e-12
Bt.24267.1.A1_at	origin recognition complex, subunit 3-like (yeast)	ORC3L	full length	5.20185	9.35e-13	2.29e-11
Bt.11500.1.A1_at	---	---	est	5.1985	2.21e-11	2.97e-10
Bt.24860.1.A1_at	---	---	est	5.19462	1.52e-14	8.18e-13
Bt.24493.1.A1_at	TATA box binding protein (TBP)-associated factor, RNA polymerase I, A, 48kDa	TAF1A	full length	5.19077	5.78e-09	3.59e-08
Bt.23491.1.S1_at	SIN3 homolog A, transcription regulator (yeast)	SIN3A	---	5.18448	2.42e-11	3.19e-10
Bt.17016.2.A1_at	---	---	est	5.1835	2.56e-12	5.15e-11
Bt.9516.1.S1_at	cell division cycle 37 homolog (S. cerevisiae)-like 1	CDC37L1	full length	5.18097	3.71e-08	1.91e-07
Bt.20361.1.S1_at	F-box and leucine-rich repeat protein 20	FBXL20	full length	5.18044	2.83e-11	3.63e-10
Bt.15674.2.S1_at	Polymerase (DNA-directed), delta 3, accessory subunit	POLD3	---	5.17478	2.17e-08	1.18e-07
Bt.1402.2.S1_at	guanine nucleotide binding protein (G protein), alpha activating activity polypeptide O	GNAO1	full length	5.17339	4.07e-08	2.07e-07
Bt.14626.1.S1_a_at	transmembrane protein 159	TMEM159	full length	5.17317	1.42e-08	8.03e-08
Bt.16555.1.A1_at	---	---	est	5.17132	5.16e-09	3.25e-08
Bt.15759.1.S1_at	---	---	est	5.17034	4.76e-12	8.53e-11
Bt.24733.1.A1_at	similar to ubiquitin specific protease 43	LOC506996	---	5.16955	3.3e-10	2.92e-09
Bt.16063.2.S1_at	---	---	est	5.16722	3.49e-11	4.33e-10
Bt.15702.1.S1_at	transmembrane protein 51	TMEM51	full length	5.16683	6.44e-11	7.26e-10
Bt.24651.2.S1_at	Hypothetical LOC533952	MGC152225	full length	5.16672	2.6e-09	1.78e-08
Bt.3312.1.S1_at	dual specificity phosphatase 7	DUSP7	full length	5.16622	1.36e-12	3.11e-11
Bt.12187.1.S1_at	BRI3 binding protein	BRI3BP	full length	5.16201	8.47e-13	2.11e-11
Bt.26403.1.A1_at	---	---	est	5.16029	2.92e-10	2.62e-09
Bt.26883.1.S1_at	protein phosphatase 1, regulatory (inhibitor) subunit 14C	PPP1R14C	full length	5.1529	2.57e-13	8e-12
Bt.24576.1.A1_at	2,3-bisphosphoglycerate mutase /// similar to 2,3-bisphosphoglycerate mutase	BPGM /// LOC784340	full length	5.14574	3.56e-11	4.41e-10
Bt.28172.2.A1_at	V-set and immunoglobulin domain containing 1	VSIG1	full length	5.14452	5.93e-12	1.03e-10
Bt.10861.2.S1_at	---	---	est	5.14058	9.58e-12	1.5e-10
Bt.23672.1.A1_at	roundabout, axon guidance receptor, homolog 1 (Drosophila)	ROBO1	---	5.13237	5.49e-12	9.64e-11
Bt.13793.1.A1_at	Similar to Probable phospholipid-transporting ATPase VA (P-locus fat-associated ATPase)	LOC510723	---	5.13113	2.04e-14	1.04e-12
Bt.21681.1.A1_at	F-box and leucine-rich repeat protein 4	FBXL4	full length	5.12419	1.24e-12	2.89e-11
Bt.18132.1.A1_at	Rho guanine nucleotide exchange factor (GEF) 5	ARHGEF5	full length	5.12178	4.76e-11	5.61e-10
Bt.14379.1.A1_at	GINS complex subunit 3 (Psf3 homolog)	GINS3	full length	5.11997	9.1e-14	3.4e-12
Bt.1739.1.S1_at	Frizzled homolog 4 (Drosophila)	FZD4	---	5.1178	1.48e-10	1.48e-09
Bt.10823.1.A1_s_at	hydrolethalus syndrome 1	HYLS1	full length	5.11573	1.97e-10	1.87e-09
Bt.19282.1.S1_at	THAP domain containing, apoptosis associated protein 1	THAP1	full length	5.112	2.59e-12	5.2e-11
Bt.25368.1.A1_at	RNA binding protein with multiple splicing 2	RBPMS2	---	5.10768	1.98e-07	8.7e-07
Bt.18566.1.A1_at	similar to hCG27535	LOC539805	---	5.10665	2.81e-10	2.54e-09
Bt.19536.1.A1_at	---	---	est	5.10244	2.68e-09	1.83e-08
Bt.27608.1.A1_at	---	---	est	5.10101	6.46e-09	3.96e-08
Bt.19100.1.A1_at	---	---	est	5.10064	7.14e-12	1.19e-10
Bt.5230.1.S1_at	inhibitor of DNA binding 3, dominant negative helix-loop-helix protein	ID3	full length	5.09804	9.48e-09	5.59e-08
Bt.14520.1.A1_at	CD109 molecule	CD109	---	5.09767	1.39e-13	4.8e-12
Bt.15908.1.S1_at	methyltransferase like 7A	METTL7A	full length	5.09754	1.39e-08	7.88e-08
Bt.24772.1.A1_at	inositol hexaphosphate kinase 1	IHPK1	full length	5.09571	4.28e-10	3.64e-09
Bt.20707.1.A1_at	---	---	est	5.09221	6.01e-10	4.87e-09
Bt.28215.1.S1_at	nuclear receptor subfamily 2, group C, member 1	NR2C1	full length	5.09154	1.18e-10	1.21e-09
Bt.21061.1.A1_at	---	---	est	5.09133	3.73e-09	2.44e-08
Bt.17311.1.A1_at	retinitis pigmentosa 2 (X-linked recessive)	RP2	full length	5.08492	6.11e-13	1.61e-11
Bt.23516.1.S1_at	aquaporin 3 (Gill blood group)	AQP3	full length	5.08236	2e-08	1.1e-07
Bt.25370.1.A1_at	---	---	---	5.0806	4.86e-11	5.7e-10
Bt.3281.1.A1_at	IWS1 homolog (S. cerevisiae)	IWS1	---	5.07995	3.02e-08	1.59e-07
Bt.12567.1.A1_at	similar to HRAS-like suppressor	LOC784776	---	5.07558	8.16e-12	1.32e-10
Bt.18086.1.S1_at	TBC1 domain family, member 7	TBC1D7	full length	5.07551	2.91e-10	2.62e-09
Bt.3068.1.S1_at	origin recognition complex, subunit 6 like (yeast)	ORC6L	full length	5.06892	7.07e-11	7.84e-10
Bt.4084.1.S1_at	WD repeat domain 51A	WDR51A	full length	5.068	1.73e-10	1.69e-09
Bt.8824.1.S1_at	---	---	est	5.06247	4.41e-09	2.83e-08
Bt.2112.1.S1_at	---	---	est	5.06243	1.07e-10	1.12e-09
Bt.12140.1.S1_at	Mucin 13, cell surface associated	MUC13	---	5.06011	3.49e-09	2.3e-08
Bt.27878.1.S1_at	solute carrier family 25, member 13 (citrin)	SLC25A13	---	5.05004	1.69e-06	6.2e-06
Bt.28468.1.A1_at	---	---	est	5.04232	4.18e-09	2.7e-08
Bt.28864.1.A1_at	---	---	---	5.03081	5.8e-12	1.01e-10
Bt.2927.1.A1_at	family with sequence similarity 110, member A	FAM110A	full length	5.02871	2.02e-08	1.11e-07
Bt.29342.1.A1_at	Excision repair cross-complementing rodent repair deficiency, complementation group 6	ERCC6	---	5.0268	5.45e-12	9.59e-11
Bt.3195.1.S1_at	solute carrier family 7 (cationic amino acid transporter, y+ system), member 9	SLC7A9	full length	5.0262	2.53e-09	1.74e-08
Bt.25460.1.A1_at	OTU domain containing 3	OTUD3	---	5.00963	7.54e-09	4.55e-08
Bt.22259.1.S1_at	DEAD (Asp-Glu-Ala-Asp) box polypeptide 59	DDX59	---	5.00822	3.02e-10	2.7e-09
Bt.22534.1.S1_at	peripheral myelin protein 22	PMP22	full length	5.00525	4.22e-11	5.07e-10
Bt.26629.1.S1_a_at	F-box and WD repeat domain containing 7	FBXW7	full length	5.00519	1.6e-13	5.4e-12
Bt.26666.1.S1_at	ADP-ribosylation factor 5	ARF5	full length	4.99884	2.66e-08	1.41e-07
Bt.17179.1.S1_at	---	---	est	4.99559	2.63e-12	5.26e-11
Bt.14657.1.A1_at	Bcl2-like 14 (apoptosis facilitator)	BCL2L14	full length	4.98829	3.81e-13	1.08e-11
Bt.28389.1.A1_at	elongation factor RNA polymerase II	ELL	---	4.98743	2.63e-11	3.41e-10
Bt.7331.1.S1_at	aurora kinase B	AURKB	full length	4.98703	3.87e-09	2.52e-08
Bt.4357.1.S1_at	tetraspanin 7	TSPAN7	full length	4.98115	2.83e-11	3.63e-10
Bt.29697.1.S1_at	ADP-ribosyltransferase 3	ART3	full length	4.97954	2.07e-06	7.48e-06
Bt.17915.1.S1_at	non-SMC condensin I complex, subunit G	NCAPG	full length	4.97518	1.06e-12	2.53e-11
Bt.7063.1.S1_at	vacuolar protein sorting 37 homolog B (S. cerevisiae)	VPS37B	---	4.97379	5.56e-15	3.52e-13
Bt.19571.2.A1_at	---	---	est	4.97316	6.24e-12	1.07e-10
Bt.17016.1.S1_at	---	---	est	4.96291	5.78e-13	1.54e-11
Bt.6694.1.S1_at	Hypothetical LOC521064	LOC521064	---	4.9626	1.19e-10	1.22e-09
Bt.13741.2.S1_at	---	---	---	4.9608	5.33e-11	6.17e-10
Bt.18422.1.S1_at	similar to transcriptional adaptor 2 (ADA2 homolog, yeast)-beta	LOC515581	---	4.96032	9.65e-11	1.02e-09
Bt.28586.1.S1_at	similar to Endoplasmic reticulum metallopeptidase 1 (Felix-ina)	LOC541094	---	4.95595	2.73e-10	2.48e-09
Bt.3892.1.S1_at	neural precursor cell expressed, developmentally down-regulated 4-like	NEDD4L	---	4.9552	1.6e-08	8.95e-08
Bt.2641.2.S1_at	RAB27A, member RAS oncogene family	RAB27A	full length	4.95508	1.04e-13	3.79e-12
Bt.1458.1.S1_at	phosphoglucomutase 5	PGM5	full length	4.9534	2.14e-09	1.5e-08
Bt.26165.1.A1_at	tyrosyl-DNA phosphodiesterase 1	TDP1	---	4.95172	5.61e-14	2.27e-12
Bt.20276.2.A1_at	membrane bound O-acyltransferase domain containing 1	MBOAT1	---	4.93968	1.72e-08	9.57e-08
Bt.29203.1.A1_at	---	---	---	4.93963	1.87e-08	1.03e-07
Bt.8794.2.S1_at	tyrosylprotein sulfotransferase 1	TPST1	full length	4.93808	1.95e-11	2.68e-10
Bt.17808.1.S1_at	NOL1/NOP2/Sun domain family, member 7	NSUN7	---	4.9289	3.13e-11	3.95e-10
Bt.14029.1.S1_at	chondroitin sulfate N-acetylgalactosaminyltransferase 2	CSGALNACT2	---	4.92795	8.92e-10	6.95e-09
Bt.5110.1.A1_at	Coiled-coil-helix-coiled-coil-helix domain containing 7	CHCHD7	full length	4.92469	1.18e-10	1.21e-09
Bt.17025.1.A1_at	FOS-like antigen 2	FOSL2	---	4.92358	8.35e-12	1.35e-10
Bt.18331.1.A1_at	---	---	est	4.91413	1.02e-12	2.45e-11
Bt.12770.1.A1_at	synuclein, alpha (non A4 component of amyloid precursor)	SNCA	full length	4.9106	1.39e-10	1.4e-09
Bt.923.2.S1_at	zinc finger, CCHC domain containing 3	ZCCHC3	full length	4.90797	9.82e-11	1.04e-09
Bt.21246.1.A1_at	---	---	est	4.90744	6.71e-10	5.37e-09
Bt.16057.3.A1_a_at	hypothetical LOC540019	MGC159903	full length	4.90542	2.09e-09	1.47e-08
Bt.28352.1.S1_at	centromere protein I	CENPI	full length	4.90425	1.16e-11	1.77e-10
Bt.13226.1.A1_at	pleckstrin homology domain containing, family F (with FYVE domain) member 2	PLEKHF2	full length	4.90166	8.38e-09	5.01e-08
Bt.199.1.S1_at	prepronociceptin	PNOC	full length	4.89597	1.15e-10	1.19e-09
Bt.27266.1.A1_at	coiled-coil domain containing 66	CCDC66	---	4.89235	5.38e-09	3.36e-08
Bt.17376.1.A1_at	---	---	est	4.89048	1.22e-10	1.25e-09
Bt.19219.1.S1_at	---	---	est	4.88867	1.91e-10	1.83e-09
Bt.18259.1.A1_at	p21 protein (Cdc42/Rac)-activated kinase 6	PAK6	---	4.88567	2.77e-07	1.18e-06
Bt.5844.1.S1_at	chromosome 17 open reading frame 39 ortholog	C19H17ORF39	---	4.88427	1.27e-06	4.75e-06
Bt.13306.1.S1_at	---	---	est	4.88285	1.21e-11	1.82e-10
Bt.22120.1.S1_at	kinesin family member 22	KIF22	full length	4.88083	1.92e-09	1.36e-08
Bt.20833.2.S1_at	NHL repeat containing 2	NHLRC2	full length	4.8796	1.96e-06	7.12e-06
Bt.21614.1.A1_at	transmembrane protein 120B	TMEM120B	full length	4.87918	4.19e-12	7.7e-11
Bt.16229.1.S1_at	---	---	est	4.87903	1.35e-11	2.01e-10
Bt.9859.1.S1_at	fucosyltransferase 2 (secretor status included) /// alpha-2-fucosyltransferase Sec1	FUT2 /// SEC1	full length	4.87626	6.99e-07	2.76e-06
Bt.21685.1.A1_at	---	---	est	4.87202	2.25e-12	4.68e-11
Bt.8319.1.S1_at	mitochondrial tumor suppressor 1	MTUS1	full length	4.86959	1.26e-07	5.76e-07
Bt.136.1.S1_at	uncoupling protein 3 (mitochondrial, proton carrier)	UCP3	full length	4.86821	1.12e-05	3.59e-05
Bt.29516.1.S1_at	---	---	est	4.86563	1.74e-12	3.78e-11
Bt.25916.1.A1_at	heat shock transcription factor 2 binding protein	HSF2BP	full length	4.8598	3.86e-09	2.52e-08
Bt.25725.1.A1_at	nuclear fragile X mental retardation protein interacting protein 2	NUFIP2	---	4.85371	5.23e-12	9.26e-11
Bt.24381.1.S1_at	DCMP deaminase	DCTD	full length	4.84913	3.65e-10	3.19e-09
Bt.25362.1.A1_at	---	---	est	4.84898	3.06e-09	2.06e-08
Bt.18503.1.A1_at	Peptidylprolyl isomerase H (cyclophilin H)	PPIH	full length	4.84805	4.86e-14	2.03e-12
Bt.15741.1.S1_at	WD repeat domain 48	WDR48	full length	4.84688	8.78e-15	5.21e-13
Bt.19093.1.S1_at	Aldehyde dehydrogenase 1 family, member A2	ALDH1A2	---	4.84322	2.01e-08	1.1e-07
Bt.18083.1.S1_at	protein tyrosine phosphatase-like A domain containing 2	PTPLAD2	full length	4.84299	3.8e-11	4.66e-10
Bt.14570.1.A1_at	4-aminobutyrate aminotransferase	ABAT	full length	4.83734	4.23e-11	5.08e-10
Bt.1992.1.S1_at	chromosome 11 open reading frame 51 ortholog /// similar to Uncharacterized protein C11orf51	C15H11ORF51 /// LOC782016	full length	4.83376	1.83e-10	1.77e-09
Bt.28780.2.A1_at	FYVE, RhoGEF and PH domain containing 4	FGD4	---	4.83162	5.43e-10	4.46e-09
Bt.8637.1.S1_at	similar to F47B8.14	LOC525174	---	4.82923	4.56e-10	3.85e-09
Bt.709.1.S1_at	lysophosphatidylcholine acyltransferase 4	LPCAT4	full length	4.82537	1.85e-09	1.32e-08
Bt.4303.1.S1_at	adenosine deaminase	ADA	full length	4.82358	1.74e-11	2.43e-10
Bt.28023.1.S1_at	seminal vesicle secretory protein 109	PDC-109	full length	4.8223	2.46e-07	1.06e-06
Bt.21078.2.S1_at	---	---	---	4.82081	1.71e-11	2.4e-10
Bt.9774.1.S1_a_at	hypothetical LOC614805	MGC165862	full length	4.8198	6.72e-08	3.27e-07
Bt.4404.1.A1_at	protease, serine, 2 (trypsin 2)	PRSS2	full length	4.81937	2.84e-08	1.5e-07
Bt.20428.2.S1_a_at	protein regulator of cytokinesis 1	PRC1	full length	4.81909	6.62e-10	5.31e-09
Bt.14351.1.A1_at	hypothetical LOC535837	LOC535837	---	4.8181	1.94e-10	1.86e-09
Bt.13870.1.A1_at	receptor-interacting serine-threonine kinase 4	RIPK4	full length	4.8175	9.48e-13	2.31e-11
Bt.26963.1.S1_at	hematopoietic SH2 domain containing	HSH2D	---	4.81727	9.06e-09	5.38e-08
Bt.22723.2.S1_at	G elongation factor, mitochondrial 2	GFM2	full length	4.81631	2.83e-10	2.55e-09
Bt.16556.1.A1_at	Minichromosome maintenance complex component 10	MCM10	---	4.81408	4.98e-13	1.36e-11
Bt.18484.1.A1_at	5'-nucleotidase domain containing 1	NT5DC1	full length	4.81275	9.35e-08	4.4e-07
Bt.27253.1.A1_at	INO80 complex subunit E	INO80E	full length	4.8076	6.92e-13	1.79e-11
Bt.7536.1.S1_at	---	---	est	4.80485	3.35e-10	2.95e-09
Bt.1409.1.S1_at	tubulin polymerization-promoting protein family member 3	TPPP3	full length	4.80098	5.78e-10	4.7e-09
Bt.3756.1.A1_at	pituitary tumor-transforming 1	PTTG1	full length	4.80086	6.26e-07	2.5e-06
Bt.26657.1.S1_at	aminoadipate-semialdehyde dehydrogenase	AASDH	---	4.79876	1.8e-11	2.5e-10
Bt.27611.1.S1_at	similar to zinc finger protein of the cerebellum 2	LOC514433	---	4.79851	7.03e-08	3.41e-07
Bt.21336.2.S1_a_at	MAD2 mitotic arrest deficient-like 2 (yeast)	MAD2L2	full length	4.79622	4.16e-08	2.12e-07
Bt.23550.1.S1_at	diacylglycerol O-acyltransferase homolog 2 (mouse)	DGAT2	full length	4.7946	5.37e-06	1.8e-05
Bt.12108.1.S1_at	MTERF domain containing 1	MTERFD1	full length	4.79448	9.11e-14	3.4e-12
Bt.16199.1.A1_at	---	---	est	4.78726	2.91e-12	5.69e-11
Bt.12175.1.A1_at	Ca++-dependent secretion activator	CADPS	full length	4.78501	1.85e-08	1.02e-07
Bt.6284.1.S1_at	pellino homolog 1 (Drosophila)	PELI1	full length	4.78289	8.58e-13	2.14e-11
Bt.9195.1.A1_at	SIVA1, apoptosis-inducing factor	SIVA1	---	4.78285	4.28e-07	1.76e-06
Bt.12665.1.A1_at	similar to AAT1-alpha	LOC531600	---	4.77962	2.65e-11	3.43e-10
Bt.19564.1.A1_at	CREB regulated transcription coactivator 3	CRTC3	---	4.77844	3.05e-08	1.6e-07
Bt.2652.1.S1_at	rhomboid 5 homolog 2 (Drosophila)	RHBDF2	---	4.76978	2.95e-09	1.99e-08
Bt.24448.2.S1_at	Coiled-coil domain containing 100	CCDC100	full length	4.76397	1.11e-07	5.12e-07
Bt.10952.2.S1_at	---	---	---	4.76292	7.93e-09	4.77e-08
Bt.18101.1.A1_at	olfactomedin 1	OLFM1	full length	4.76261	2.58e-09	1.77e-08
Bt.27481.1.A1_at	spastic paraplegia 3A (autosomal dominant)	SPG3A	full length	4.76218	1.14e-08	6.56e-08
Bt.24259.2.S1_at	Hypothetical protein LOC788681	LOC788681	---	4.75874	9.7e-09	5.7e-08
Bt.20668.1.A1_at	nudix (nucleoside diphosphate linked moiety X)-type motif 15	NUDT15	---	4.75626	3.4e-10	2.99e-09
Bt.26911.1.A1_at	TAF3 RNA polymerase II, TATA box binding protein (TBP)-associated factor, 140kDa	TAF3	---	4.75345	5.34e-07	2.16e-06
Bt.11140.1.S1_at	---	---	---	4.75334	1.33e-11	1.97e-10
Bt.8797.1.S1_at	RAP1 GTPase activating protein	RAP1GAP	full length	4.75161	6.77e-10	5.42e-09
Bt.17765.1.S1_at	---	---	est	4.75033	1.38e-07	6.26e-07
Bt.11280.1.S1_at	BTG3 associated nuclear protein	BANP	full length	4.74827	8.71e-12	1.39e-10
Bt.16267.1.A1_at	---	---	est	4.7416	1.19e-10	1.22e-09
Bt.26326.1.A1_at	Mdm2, transformed 3T3 cell double minute 2, p53 binding protein (mouse) binding protein, 104kDa	MTBP	---	4.74111	1.45e-07	6.53e-07
Bt.22366.1.S1_at	trophinin associated protein (tastin)	TROAP	full length	4.73771	1.55e-09	1.12e-08
Bt.27865.1.S1_at	similar to Protein VPRBP (HIV-1 Vpr-binding protein) (VprBP) (Vpr-interacting protein) (DDB1- and CUL4-associated factor 1)	LOC541079	---	4.73589	4.58e-12	8.29e-11
Bt.9350.1.A1_at	ganglioside-induced differentiation-associated protein 1	GDAP1	full length	4.7343	1.98e-11	2.72e-10
Bt.27231.1.S1_at	V-maf musculoaponeurotic fibrosarcoma oncogene homolog G (avian)	MAFG	full length	4.73187	4.15e-12	7.66e-11
Bt.7558.1.S1_at	---	---	est	4.73033	1.36e-11	2.02e-10
Bt.9948.1.S1_at	---	---	---	4.72496	1.54e-13	5.26e-12
Bt.13254.1.S1_at	---	---	est	4.7247	5.44e-08	2.7e-07
Bt.18135.3.A1_at	S100P binding protein	S100PBP	full length	4.72158	5.49e-10	4.49e-09
Bt.21225.1.S1_at	similar to eyes absent 3 homolog (Drosophila) (predicted)	LOC514364	---	4.71355	1.76e-13	5.84e-12
Bt.28355.1.S1_at	---	---	est	4.70975	2.52e-07	1.09e-06
Bt.16334.1.S1_at	WD repeat domain 41	WDR41	full length	4.70961	6.72e-12	1.13e-10
Bt.1129.1.S1_at	citrate synthase	CS	full length	4.70515	4.88e-09	3.09e-08
Bt.17712.1.A1_at	---	---	est	4.70364	2.96e-11	3.76e-10
Bt.13954.1.S1_at	non-SMC condensin II complex, subunit G2	NCAPG2	---	4.70361	6.2e-15	3.88e-13
Bt.18699.2.A1_at	Pannexin 1	PANX1	---	4.70178	1.25e-13	4.4e-12
Bt.16362.1.S1_at	SET domain containing 3	SETD3	---	4.70059	9.44e-11	1e-09
Bt.17670.1.A1_at	GPRIN family member 3	GPRIN3	---	4.69625	2.73e-12	5.4e-11
Bt.15886.1.S1_at	acyl-CoA synthetase long-chain family member 5	ACSL5	full length	4.68955	2.84e-07	1.21e-06
Bt.27197.1.S1_at	---	---	est	4.68907	2.3e-10	2.15e-09
Bt.5365.1.S1_at	LATS, large tumor suppressor, homolog 2 (Drosophila)	LATS2	---	4.68572	3.22e-10	2.85e-09
Bt.21645.1.S1_at	stromal antigen 3	STAG3	---	4.68209	5.88e-08	2.9e-07
Bt.3484.1.S1_at	CD302 molecule	CD302	full length	4.68043	2.2e-08	1.19e-07
Bt.6669.1.A1_at	Homeobox D9	HOXD9	---	4.68037	9.8e-13	2.38e-11
Bt.11184.1.S1_at	sideroflexin 4	SFXN4	full length	4.67716	5.78e-13	1.54e-11
Bt.27028.1.S1_at	---	---	est	4.67464	8.37e-12	1.35e-10
Bt.25443.1.A1_at	solute carrier family 6 (neurotransmitter transporter, GABA), member 1	SLC6A1	full length	4.67418	6.71e-12	1.13e-10
Bt.9093.1.A1_at	DCN1, defective in cullin neddylation 1, domain containing 5 (S. cerevisiae)	DCUN1D5	full length	4.67252	3.98e-13	1.13e-11
Bt.11128.1.S1_at	uracil-DNA glycosylase	UNG	full length	4.66691	3.01e-13	9.06e-12
Bt.8282.1.S1_at	dipeptidyl-peptidase 4	DPP4	full length	4.66672	3.91e-11	4.76e-10
Bt.16659.1.A1_at	Hypothetical protein LOC790425	LOC790425	---	4.66646	5.86e-09	3.63e-08
Bt.727.2.S1_at	similar to Nucleoporin Nup37 (p37)	LOC100139879	---	4.66185	1.07e-14	6.09e-13
Bt.22301.1.S1_at	ATPase, H+ transporting, lysosomal V0 subunit a4	ATP6V0A4	---	4.65906	1.33e-09	9.9e-09
Bt.16155.1.A1_at	---	---	---	4.65824	2.38e-10	2.21e-09
Bt.22395.1.S1_at	xenotropic and polytropic retrovirus receptor	XPR1	---	4.65325	4.53e-10	3.82e-09
Bt.17379.1.A1_at	dimethylglycine dehydrogenase	DMGDH	---	4.65236	6.39e-12	1.09e-10
Bt.2151.2.A1_at	prostaglandin-endoperoxide synthase 1 (prostaglandin G/H synthase and cyclooxygenase)	PTGS1	full length	4.64945	1.32e-08	7.52e-08
Bt.24604.1.S1_at	---	---	est	4.64871	1.46e-09	1.07e-08
Bt.1296.1.S1_at	---	---	est	4.64705	1.42e-08	8.06e-08
Bt.17994.1.S1_at	centromere protein O	CENPO	full length	4.64697	1.59e-10	1.57e-09
Bt.1702.1.A1_at	pleckstrin homology-like domain, family A, member 2	PHLDA2	full length	4.6359	6.74e-09	4.11e-08
Bt.19702.1.S1_at	LY6/PLAUR domain containing 1	LYPD1	full length	4.62889	4.58e-08	2.31e-07
Bt.21154.1.A1_at	serine/threonine kinase 4	STK4	full length	4.627	8.01e-09	4.81e-08
Bt.27870.1.S1_at	connector enhancer of kinase suppressor of Ras 1 /// similar to Connector enhancer of kinase suppressor of ras 1 (Connector enhancer of KSR1) (hCNK1) (Connector enhancer of KSR-like) (CNK homolog protein 1)	CNKSR1 /// LOC783017	---	4.62588	1.31e-06	4.91e-06
Bt.21433.2.S1_at	minichromosome maintenance complex component 6	MCM6	full length	4.62419	1.59e-10	1.57e-09
Bt.13648.1.A1_at	plakophilin 4	PKP4	---	4.62269	7.76e-12	1.27e-10
Bt.19251.1.S1_at	LIM domain only 3 (rhombotin-like 2)	LMO3	full length	4.61917	8.16e-07	3.18e-06
Bt.21055.1.S1_at	MAP kinase interacting serine/threonine kinase 1	MKNK1	full length	4.61649	5.17e-11	6.02e-10
Bt.21479.3.S1_at	Crooked neck pre-mRNA splicing factor-like 1 (Drosophila)	CRNKL1	---	4.61511	4.33e-08	2.2e-07
Bt.19482.1.A1_at	transferrin receptor (p90, CD71)	TFRC	---	4.61464	6.94e-12	1.16e-10
Bt.25964.1.A1_at	---	---	est	4.61202	2.74e-11	3.53e-10
Bt.10865.1.S1_at	---	---	est	4.61176	8.6e-11	9.28e-10
Bt.17978.1.A1_at	ankyrin repeat domain 17	ANKRD17	---	4.61138	9.02e-12	1.43e-10
Bt.19583.1.A1_at	---	---	est	4.61016	6.59e-10	5.29e-09
Bt.15680.1.S1_at	---	---	est	4.60656	1.18e-10	1.21e-09
Bt.10144.1.A1_s_at	T-cell lymphoma invasion and metastasis 1	TIAM1	full length	4.60493	6.71e-10	5.37e-09
Bt.18512.1.A1_at	---	---	est	4.60475	4.82e-11	5.67e-10
Bt.26204.1.A1_at	Similar to C18orf17 protein	LOC532895	---	4.59269	9.6e-11	1.02e-09
Bt.15631.1.S1_at	---	---	est	4.58673	2.44e-09	1.69e-08
Bt.12659.2.S1_a_at	PWP1 homolog (S. cerevisiae)	PWP1	full length	4.58617	4.46e-09	2.85e-08
Bt.25030.1.A1_a_at	transmembrane 9 superfamily member 2	TM9SF2	full length	4.58224	1.7e-09	1.23e-08
Bt.10626.1.A1_at	zinc finger protein 509	ZNF509	---	4.58149	2.66e-14	1.28e-12
Bt.18276.2.A1_at	---	---	est	4.58145	5.99e-13	1.58e-11
Bt.21046.1.A1_at	coiled-coil domain containing 111	CCDC111	full length	4.57625	2.99e-11	3.8e-10
Bt.5302.1.S1_a_at	murine retrovirus integration site 1 homolog	MRVI1	full length	4.57559	2.24e-11	3e-10
Bt.6454.2.S1_a_at	FGFR1 oncogene partner	FGFR1OP	full length	4.56665	1.27e-10	1.3e-09
Bt.20285.1.S1_at	B-cell CLL/lymphoma 7B	BCL7B	full length	4.56596	1.21e-11	1.82e-10
Bt.17900.1.A1_at	---	---	est	4.56287	2.42e-10	2.24e-09
Bt.17063.1.S1_at	---	---	est	4.56253	1.71e-09	1.23e-08
Bt.17102.2.S1_at	Centaurin, beta 2	PPP1R2	full length	4.56008	6.9e-08	3.35e-07
Bt.16164.1.S1_at	vesicle-associated membrane protein 7	VAMP7	full length	4.55828	6.47e-09	3.97e-08
Bt.19867.1.A1_at	---	---	est	4.55599	2.32e-10	2.17e-09
Bt.7008.1.S1_at	jumonji, AT rich interactive domain 2	JARID2	---	4.55187	1.07e-08	6.21e-08
Bt.5030.1.S1_at	solute carrier family 18 (vesicular monoamine), member 2	SLC18A2	full length	4.5509	4.18e-08	2.13e-07
Bt.5174.1.S1_at	inositol polyphosphate-1-phosphatase	INPP1	full length	4.54695	1.01e-12	2.44e-11
Bt.14366.1.S1_at	Ecotropic viral integration site 1	EVI1	---	4.54623	2.37e-11	3.15e-10
Bt.16106.1.A1_at	---	---	est	4.54176	3.3e-07	1.39e-06
Bt.20673.1.A1_at	similar to small inducible cytokine A1	LOC786156	---	4.53989	4.55e-07	1.87e-06
Bt.20227.2.S1_at	Solute carrier family 25 (mitochondrial carrier; ornithine transporter) member 15	SLC25A15	full length	4.53888	3.85e-11	4.71e-10
Bt.20340.2.S1_at	Similar to myotonic dystrophy kinase	LOC513675	---	4.53649	5.38e-10	4.43e-09
Bt.27420.1.A1_at	Similar to zinc finger protein RIZ	LOC789222	---	4.53576	2.1e-07	9.2e-07
Bt.26652.1.S1_at	solute carrier family 26, member 6	SLC26A6	full length	4.53541	3.05e-12	5.92e-11
Bt.26374.1.A1_at	---	---	est	4.53383	1.59e-06	5.85e-06
Bt.11129.1.S1_at	minichromosome maintenance complex component 3	MCM3	full length	4.53305	2.38e-13	7.47e-12
Bt.4057.1.S1_at	myosin, heavy chain 10, non-muscle	MYH10	full length	4.53304	1.53e-11	2.21e-10
Bt.727.3.S1_at	Coiled-coil domain containing 53	CCDC53	full length	4.52616	6.28e-11	7.09e-10
Bt.5748.1.S1_at	---	---	est	4.52611	7.99e-10	6.29e-09
Bt.26597.1.S1_at	---	---	est	4.52424	8.88e-11	9.54e-10
Bt.21454.1.S1_at	G protein-coupled receptor, family C, group 5, member C	GPRC5C	full length	4.52335	2.51e-08	1.34e-07
Bt.22521.1.S1_at	nucleophosmin/nucleoplasmin, 3	NPM3	---	4.52208	1.27e-10	1.3e-09
Bt.17517.1.S1_at	Hypothetical LOC505226	MGC134574	full length	4.5216	5.06e-07	2.05e-06
Bt.6796.1.A1_at	ring finger 144B	RNF144B	full length	4.51951	3.82e-11	4.68e-10
Bt.20258.2.S1_at	---	---	est	4.51537	2.61e-08	1.39e-07
Bt.3106.1.S1_at	tetratricopeptide repeat domain 5	TTC5	full length	4.51536	1.11e-08	6.41e-08
Bt.26843.1.S1_at	RAB35, member RAS oncogene family	RAB35	full length	4.51326	9.24e-08	4.35e-07
Bt.5292.1.S1_at	period homolog 1 (Drosophila)	PER1	---	4.51236	1.36e-09	1.01e-08
Bt.14143.1.S1_at	carboxypeptidase E	CPE	full length	4.51049	4.32e-08	2.19e-07
Bt.28386.1.A1_at	---	---	est	4.50771	3.95e-10	3.4e-09
Bt.11428.1.A1_at	chromosome 21 open reading frame 7 ortholog	C1H21ORF7	---	4.50464	2.69e-12	5.35e-11
Bt.2883.1.A1_at	tripartite motif-containing 32	TRIM32	full length	4.50311	1.33e-12	3.05e-11
Bt.2737.1.S1_at	carbonic anhydrase III, muscle specific	CA3	full length	4.50019	1.06e-10	1.11e-09
Bt.17305.1.A1_at	fragile X mental retardation 1 neighbor	FMR1NB	full length	4.49747	9.78e-08	4.58e-07
Bt.9997.1.S1_at	Non-SMC condensin II complex, subunit D3	NCAPD3	---	4.49185	6.08e-13	1.6e-11
Bt.27505.2.S1_at	ATG5 autophagy related 5 homolog (S. cerevisiae)	ATG5	full length	4.49106	3.69e-08	1.9e-07
Bt.27037.1.A1_at	Cadherin-like 23	CDH23	---	4.48942	1.82e-12	3.92e-11
Bt.17777.2.S1_at	optineurin	OPTN	full length	4.48816	1.58e-08	8.86e-08
Bt.24960.1.S1_at	---	---	---	4.48486	7.27e-10	5.77e-09
Bt.16235.1.A1_at	MOB1, Mps One Binder kinase activator-like 1A (yeast)	MOBKL1A	---	4.48291	6.08e-09	3.75e-08
Bt.1341.1.S1_at	Hypothetical LOC527172	LOC527172	---	4.48273	1.41e-09	1.03e-08
Bt.2949.1.S1_at	growth factor receptor-bound protein 7	GRB7	full length	4.47994	5.01e-06	1.69e-05
Bt.22480.1.A1_at	solute carrier family 35, member E3	SLC35E3	full length	4.47344	1.13e-11	1.73e-10
Bt.28603.1.A1_at	PAS domain containing serine/threonine kinase	PASK	---	4.47203	1.69e-10	1.65e-09
Bt.26947.1.S1_at	hypothetical LOC533555	MGC157319	full length	4.47018	2.93e-10	2.62e-09
Bt.23153.1.S1_at	retinol dehydrogenase 12 (all-trans/9-cis/11-cis)	RDH12	full length	4.46913	1.3e-06	4.86e-06
Bt.20955.1.A1_at	---	---	est	4.46906	1.49e-08	8.41e-08
Bt.11220.2.S1_a_at	v-ral simian leukemia viral oncogene homolog B (ras related; GTP binding protein)	RALB	full length	4.46898	6.7e-10	5.37e-09
Bt.16302.1.A1_at	DEAD (Asp-Glu-Ala-Asp) box polypeptide 10	DDX10	full length	4.46812	3.66e-08	1.89e-07
Bt.15911.1.S1_at	---	---	est	4.46764	2.43e-11	3.21e-10
Bt.12589.1.S1_at	---	---	est	4.46665	2.96e-11	3.77e-10
Bt.24591.1.S1_at	chromosome 3 open reading frame 21 ortholog	C1H3ORF21	full length	4.46378	1.3e-09	9.67e-09
Bt.10623.1.S1_at	---	---	est	4.45898	1.72e-12	3.74e-11
Bt.18731.1.A1_at	---	---	est	4.45865	4.42e-08	2.23e-07
Bt.27032.1.S1_at	---	---	est	4.45751	2.56e-10	2.35e-09
Bt.25671.1.A1_at	tetratricopeptide repeat domain 18	TTC18	---	4.45285	5.26e-14	2.16e-12
Bt.6391.1.A1_at	coiled-coil domain containing 90A	CCDC90A	full length	4.45209	1.46e-09	1.07e-08
Bt.18569.1.A1_at	chromosome 14 open reading frame 179 ortholog	C10H14orf179	full length	4.45068	2.88e-09	1.95e-08
Bt.26787.1.S1_at	GPN-loop GTPase 2 /// hypothetical protein LOC100140243	GPN2 /// LOC100140243	---	4.44821	1.34e-09	9.91e-09
Bt.21324.1.S1_at	Nuclear transcription factor Y, gamma	NFYC	full length	4.44592	1.68e-12	3.68e-11
Bt.15561.2.A1_s_at	ChaC, cation transport regulator homolog 1 (E. coli)	CHAC1	full length	4.44529	3.48e-09	2.3e-08
Bt.8158.1.S1_at	Forkhead box G1	FOXG1	---	4.44395	1.8e-09	1.29e-08
Bt.20473.1.A1_at	---	---	est	4.44392	1.75e-10	1.7e-09
Bt.19794.1.S1_at	WD repeat domain 47	WDR47	---	4.44322	7.13e-08	3.46e-07
Bt.16559.1.A1_at	arginyl-tRNA synthetase 2, mitochondrial	RARS2	full length	4.44255	1.17e-12	2.76e-11
Bt.26044.1.A1_at	CASP8 associated protein 2	CASP8AP2	---	4.43742	2.82e-09	1.91e-08
Bt.9449.1.S1_at	proline-rich cyclin A1-interacting protein	PROCA1	---	4.43593	1.37e-09	1.01e-08
Bt.18808.1.S1_at	hairy and enhancer of split 1, (Drosophila)	HES1	full length	4.43326	7.72e-12	1.26e-10
Bt.4052.1.S1_at	carboxypeptidase A1 (pancreatic)	CPA1	full length	4.43206	3.24e-06	1.13e-05
Bt.15802.1.S1_at	Kruppel-like factor 5 (intestinal)	KLF5	full length	4.4311	1.1e-08	6.4e-08
Bt.2617.1.S1_at	calpain 10	CAPN10	---	4.43108	1.18e-10	1.21e-09
Bt.15663.1.S1_at	---	---	est	4.42938	4.46e-10	3.77e-09
Bt.28436.1.S1_at	---	---	est	4.4277	2.58e-08	1.38e-07
Bt.10342.1.A1_s_at	feline leukemia virus subgroup C cellular receptor family, member 2 /// similar to Feline leukemia virus subgroup C receptor-related protein 2 (Calcium-chelate transporter) (CCT)	FLVCR2 /// LOC781116	---	4.42601	3.24e-08	1.69e-07
Bt.21909.1.S1_at	peroxisomal membrane protein 4, 24kDa	PXMP4	full length	4.42493	1.33e-07	6.05e-07
Bt.26080.2.S1_at	myomesin family, member 3	MYOM3	---	4.41964	5.42e-10	4.46e-09
Bt.16041.2.S1_at	actin binding LIM protein 1	ABLIM1	---	4.41925	1.22e-11	1.83e-10
Bt.18756.1.S1_at	CDC42 small effector 2	CDC42SE2	full length	4.41775	1.15e-12	2.72e-11
Bt.20947.1.S1_at	---	---	est	4.41645	1.13e-09	8.56e-09
Bt.15615.1.S1_at	NLR family, CARD domain containing 5	NLRC5	---	4.40643	2.66e-12	5.3e-11
Bt.26411.1.A1_at	---	---	est	4.40455	2.86e-11	3.66e-10
Bt.10648.1.S1_at	ribonucleotide reductase M2 polypeptide	RRM2	---	4.40394	1.35e-09	9.99e-09
Bt.2762.1.S1_at	ubiquitin specific peptidase 28	USP28	---	4.40083	8.64e-13	2.14e-11
Bt.18474.2.A1_at	soc-2 suppressor of clear homolog (C. elegans)	SHOC2	full length	4.39833	4.77e-09	3.04e-08
Bt.5837.1.S1_at	---	---	est	4.39802	1.83e-08	1.01e-07
Bt.9923.2.A1_at	Similar to inositol polyphosphate-5-phosphatase, 75kDa	LOC538291	---	4.39632	9.99e-08	4.67e-07
Bt.17972.1.A1_at	Dishevelled, dsh homolog 2 (Drosophila)	DVL2	---	4.39557	2.6e-11	3.38e-10
Bt.18332.1.S1_at	---	---	est	4.3944	3.04e-08	1.59e-07
Bt.15900.2.S1_at	S-adenosylhomocysteine hydrolase-like 2	AHCYL2	full length	4.3916	3.57e-11	4.42e-10
Bt.6522.1.A1_at	---	---	est	4.38815	1.79e-10	1.74e-09
Bt.16523.1.A1_at	Cell adhesion molecule with homology to L1CAM (close homolog of L1)	CHL1	---	4.38716	9.59e-09	5.64e-08
Bt.26381.1.A1_at	---	---	est	4.38477	4.21e-10	3.59e-09
Bt.3622.1.A1_at	similar to mCG9285	LOC535251	---	4.38069	4.34e-11	5.18e-10
Bt.28764.1.A1_at	vaccinia related kinase 3	VRK3	full length	4.37979	2.33e-11	3.09e-10
Bt.20770.1.A1_at	---	---	est	4.37969	1.37e-11	2.03e-10
Bt.20314.2.S1_at	LSM12 homolog (S. cerevisiae)	LSM12	full length	4.37669	2.88e-09	1.95e-08
Bt.27997.1.S1_at	hyaluronan-mediated motility receptor (RHAMM)	HMMR	---	4.37635	7.16e-09	4.35e-08
Bt.20931.1.S1_at	protein phosphatase 1, catalytic subunit, beta isoform	PPP1CB	full length	4.37037	6.11e-07	2.45e-06
Bt.10348.1.A1_at	---	---	---	4.36949	6.12e-07	2.45e-06
Bt.23000.2.S1_a_at	TBC1 domain family, member 2B	TBC1D2B	---	4.36366	5.83e-12	1.01e-10
Bt.16036.1.S1_at	SH3 domain binding glutamic acid-rich protein like 2	SH3BGRL2	full length	4.36178	8.33e-10	6.55e-09
Bt.25183.1.A1_at	hypothetical LOC509158	LOC509158	full length	4.35971	1.28e-10	1.3e-09
Bt.21915.1.S1_at	FRAS1 related extracellular matrix 1	FREM1	---	4.35841	1.34e-11	1.99e-10
Bt.2391.2.S1_a_at	chromosome 1 open reading frame 55 ortholog	C16H1ORF55	full length	4.35677	5.33e-10	4.4e-09
Bt.1736.1.A1_at	suppressor of cytokine signaling 1	SOCS1	---	4.3564	2.01e-10	1.91e-09
Bt.24133.1.A1_at	---	---	est	4.35533	2.98e-10	2.67e-09
Bt.16113.2.S1_at	A kinase (PRKA) anchor protein 11	AKAP11	---	4.35437	8.29e-10	6.52e-09
Bt.26736.2.S1_at	pantothenate kinase 3	PANK3	full length	4.35242	1.15e-09	8.67e-09
Bt.23566.2.S1_at	Hypothetical protein LOC785936	LOC785936	---	4.35234	2.18e-10	2.05e-09
Bt.179.1.S1_at	solute carrier family 25 (mitochondrial carrier; Graves disease autoantigen), member 16	SLC25A16	full length	4.35069	3.21e-08	1.67e-07
Bt.3830.1.S1_at	similar to microtubule associated monoxygenase, calponin and LIM domain containing 3	LOC532244	---	4.3406	6.55e-10	5.27e-09
Bt.3735.3.S1_at	---	---	est	4.34045	1.84e-09	1.31e-08
Bt.24947.1.S1_at	hypothetical protein LOC614757	LOC614757	---	4.33807	8.88e-11	9.54e-10
Bt.8363.1.A1_at	potassium channel, subfamily K, member 1	KCNK1	full length	4.33677	2.16e-11	2.91e-10
Bt.10253.1.A1_at	CHK1 checkpoint homolog (S. pombe)	CHEK1	full length	4.33638	7.6e-14	2.93e-12
Bt.986.1.A1_at	F-box protein 5	FBXO5	full length	4.33515	6.79e-08	3.31e-07
Bt.25777.1.A1_at	Bol, boule-like (Drosophila)	BOLL	full length	4.33493	2.49e-07	1.07e-06
Bt.4348.1.S1_at	phosphodiesterase 6D, cGMP-specific, rod, delta	PDE6D	full length	4.33471	5.2e-09	3.27e-08
Bt.6488.1.S1_at	hypothetical LOC509540	LOC509540	full length	4.33456	1.86e-07	8.23e-07
Bt.16047.1.S1_at	---	---	---	4.33236	2.99e-10	2.68e-09
Bt.1303.1.S1_at	transcription factor 7-like 2 (T-cell specific, HMG-box)	TCF7L2	full length	4.33142	1.47e-10	1.47e-09
Bt.26626.1.S1_at	EGF-like-domain, multiple 8	EGFL8	full length	4.33098	2.25e-08	1.22e-07
Bt.28163.1.S1_at	Similar to COPG2 protein	MGC151542	full length	4.3306	1.7e-10	1.66e-09
Bt.25661.1.A1_at	---	---	---	4.33058	3.77e-12	7.06e-11
Bt.13273.1.S1_at	suppressor of cytokine signaling 2	SOCS2	full length	4.32588	7.7e-07	3.02e-06
Bt.22300.1.S1_at	rotatin	RTTN	---	4.32502	8.71e-13	2.16e-11
Bt.10861.1.S1_at	---	---	est	4.32171	9.22e-13	2.26e-11
Bt.27015.1.A1_at	G protein-coupled receptor kinase interactor 2	GIT2	---	4.32156	1.61e-11	2.3e-10
Bt.28430.1.S1_at	---	---	est	4.32154	6.63e-12	1.12e-10
Bt.16273.1.A1_at	RCAN family member 3	RCAN3	full length	4.3208	9.95e-11	1.05e-09
Bt.8180.3.A1_a_at	Similar to copine III-like related protein	LOC782388	---	4.31876	3.45e-09	2.28e-08
Bt.28038.1.S1_at	ring finger and WD repeat domain 3	RFWD3	---	4.31843	7.01e-12	1.17e-10
Bt.15334.2.A1_at	Signal transducer and activator of transcription 3 (acute-phase response factor)	STAT3	full length	4.31834	1.67e-10	1.63e-09
Bt.27559.1.A1_at	---	---	est	4.31721	2.12e-09	1.49e-08
Bt.26627.1.S1_at	HNF1 homeobox B	HNF1B	---	4.31634	1.64e-11	2.33e-10
Bt.26708.1.A1_at	leucine rich repeat containing 16A	LRRC16A	---	4.31553	1.07e-13	3.84e-12
Bt.1688.1.A1_at	WD repeat domain 8	WDR8	---	4.31473	9.2e-11	9.84e-10
Bt.391.1.S1_a_at	protein kinase, cAMP-dependent, catalytic, beta	PRKACB	full length	4.314	1.58e-06	5.83e-06
Bt.17045.1.A1_at	G protein-coupled receptor 52	GPR52	full length	4.31397	1.06e-06	4.05e-06
Bt.29044.1.S1_at	hypothetical protein LOC783855	MGC143170	full length	4.31322	9.17e-07	3.53e-06
Bt.11130.1.S1_at	DNA (cytosine-5-)-methyltransferase 1	DNMT1	full length	4.30801	6.02e-13	1.59e-11
Bt.1536.1.A1_at	Nuclear factor of kappa light polypeptide gene enhancer in B-cells inhibitor, epsilon	NFKBIE	full length	4.30698	4.89e-09	3.1e-08
Bt.21228.1.A1_at	PAX interacting (with transcription-activation domain) protein 1	PAXIP1	full length	4.30446	1.3e-09	9.66e-09
Bt.24411.1.A1_at	similar to Nitric oxide-inducible gene protein	LOC618360	---	4.30359	5.95e-12	1.03e-10
Bt.25049.2.A1_at	translocation associated membrane protein 1-like 1	TRAM1L1	---	4.30182	3.3e-07	1.39e-06
Bt.23367.2.S1_at	Similar to hook1 protein	LOC505399	---	4.3014	1.5e-12	3.34e-11
Bt.5682.1.S1_at	---	---	est	4.30034	2.5e-10	2.3e-09
Bt.10225.1.A1_at	TBP-like 1	TBPL1	full length	4.29855	2.34e-12	4.81e-11
Bt.7575.1.A1_at	glutamic pyruvate transaminase (alanine aminotransferase) 2	GPT2	---	4.29848	1.49e-11	2.16e-10
Bt.6172.1.A1_at	protocadherin 19	PCDH19	---	4.29742	6.07e-12	1.04e-10
Bt.20534.1.S1_at	---	---	est	4.2965	2.27e-12	4.7e-11
Bt.19661.1.S1_at	protein phosphatase 2 (formerly 2A), regulatory subunit B, beta isoform	PPP2R2B	full length	4.29258	4.02e-12	7.46e-11
Bt.28034.1.S1_at	Excision repair cross-complementing rodent repair deficiency, complementation group 5 (xeroderma pigmentosum, complementation group G (Cockayne syndrome))	ERCC5	full length	4.29146	9.1e-10	7.07e-09
Bt.20882.1.S1_at	---	---	est	4.28956	9.46e-13	2.31e-11
Bt.26070.1.S1_at	---	---	est	4.28879	1.33e-11	1.98e-10
Bt.9672.1.S1_at	Hypothetical LOC514577	LOC514577	---	4.28771	1.79e-07	7.92e-07
Bt.22476.1.S1_at	eukaryotic translation initiation factor 4E nuclear import factor 1	EIF4ENIF1	---	4.28415	1.59e-10	1.57e-09
Bt.22497.2.S1_at	alkB, alkylation repair homolog 2 (E. coli)	ALKBH2	full length	4.28122	3.03e-08	1.59e-07
Bt.24683.1.A1_at	Putative hyaluronan receptor for endocytosis	hare	---	4.27978	1.13e-08	6.53e-08
Bt.10640.1.A1_at	Chromosome 5 open reading frame 34 ortholog	C20H5orf34	full length	4.27829	1.39e-05	4.39e-05
Bt.11875.1.S1_at	bridging integrator 2	BIN2	full length	4.27715	6.6e-08	3.22e-07
Bt.16585.1.A1_at	PHD finger protein 6	PHF6	full length	4.27649	4.88e-12	8.7e-11
Bt.14643.1.A1_at	RAD17 homolog (S. pombe)	RAD17	full length	4.27574	2.85e-12	5.6e-11
Bt.24898.1.S1_at	transmembrane protein 185A	TMEM185A	full length	4.26974	1.66e-10	1.62e-09
Bt.21317.2.A1_at	integrator complex subunit 12	INTS12	full length	4.26782	4.81e-13	1.31e-11
Bt.27416.1.A1_at	TNF receptor-associated factor 3 interacting protein 1	TRAF3IP1	---	4.26701	2.13e-11	2.88e-10
Bt.28423.1.S1_at	TBC1 domain family, member 30	TBC1D30	---	4.26641	7e-12	1.17e-10
Bt.20927.1.S1_at	centrosomal protein 57kDa	CEP57	full length	4.26313	2.79e-07	1.19e-06
Bt.8091.1.S1_at	cell division cycle associated 4	CDCA4	---	4.26239	5.17e-07	2.09e-06
Bt.28534.1.A1_at	pleckstrin 2	PLEK2	full length	4.26077	6.66e-09	4.07e-08
Bt.10002.1.S1_at	similar to AP-3 complex subunit beta-2 (Adapter-related protein complex 3 beta-2 subunit) (Beta3B-adaptin) (Adaptor protein complex AP-3 beta-2 subunit) (AP-3 complex beta-2 subunit) (Clathrin assembly protein complex 3 beta-2 large chain) (Neuron-	LOC790439	---	4.25949	9.41e-09	5.55e-08
Bt.8769.1.A1_at	---	---	est	4.25938	1.53e-12	3.4e-11
Bt.20220.1.S1_at	---	---	est	4.25797	1.59e-11	2.28e-10
Bt.29949.1.S1_at	chromosome 15 open reading frame 23 ortholog	C10H15orf23	full length	4.25646	9.27e-12	1.46e-10
Bt.9081.1.S1_at	chromosome 1 open reading frame 149 ortholog	C3H1orf149	full length	4.25622	6.52e-09	3.99e-08
Bt.14026.1.A1_at	Breast cancer 1, early onset	BRCA1	full length	4.25361	1.3e-15	1.12e-13
Bt.17746.1.A1_at	Myotubularin related protein 2	MTMR2	full length	4.25232	2.61e-07	1.12e-06
Bt.11642.1.A1_at	mucosa associated lymphoid tissue lymphoma translocation gene 1	MALT1	---	4.25066	8.16e-12	1.32e-10
Bt.21921.1.S1_at	---	---	est	4.25061	1.79e-11	2.49e-10
Bt.20912.1.S1_at	DnaJ (Hsp40) homolog, subfamily C, member 27	DNAJC27	full length	4.24638	1.5e-10	1.49e-09
Bt.26758.1.A1_at	zinc finger protein 710	ZNF710	---	4.24351	2.74e-11	3.54e-10
Bt.16063.1.A1_at	---	---	est	4.24347	9.88e-13	2.39e-11
Bt.13264.1.S1_at	peroxisome proliferator-activated receptor delta	PPARD	full length	4.24316	2.83e-14	1.32e-12
Bt.11199.1.S1_at	myozenin 1	MYOZ1	full length	4.24253	1.4e-09	1.03e-08
Bt.6667.1.S1_at	non-SMC element 4 homolog A (S. cerevisiae)	NSMCE4A	full length	4.23728	3.04e-11	3.85e-10
Bt.25412.1.A1_at	nucleolar and spindle associated protein 1	NUSAP1	full length	4.23681	8.7e-10	6.8e-09
Bt.4706.1.S1_at	protein phosphatase 1, regulatory (inhibitor) subunit 1B	PPP1R1B	full length	4.2295	9.7e-08	4.55e-07
Bt.3698.1.S1_at	hypothetical protein LOC783451	MGC140151	full length	4.22912	1.96e-10	1.87e-09
Bt.3941.1.S1_at	interleukin 2 receptor, alpha	IL2RA	full length	4.22893	1.15e-07	5.32e-07
Bt.22232.1.S1_at	torsin family 2, member A	TOR2A	full length	4.22876	3.71e-08	1.91e-07
Bt.22538.1.A1_at	frizzled homolog 8 (Drosophila)	FZD8	---	4.22251	2.69e-12	5.35e-11
Bt.20159.1.S1_at	zinc finger CCCH-type containing 18	ZC3H18	full length	4.22197	6e-16	6.06e-14
Bt.15692.1.A1_at	ring finger protein 19B	RNF19B	---	4.22051	8.77e-11	9.44e-10
Bt.14107.2.S1_at	Transmembrane protein 32	TMEM32	full length	4.22012	3.73e-08	1.92e-07
Bt.10988.1.S1_at	ubiquitin specific peptidase 25	USP25	---	4.21993	3.39e-11	4.23e-10
Bt.3996.1.S1_at	---	---	est	4.21987	8.27e-07	3.21e-06
Bt.11873.2.S1_at	synovial sarcoma, X breakpoint 2 interacting protein	SSX2IP	full length	4.21905	4.59e-06	1.56e-05
Bt.17846.1.A1_at	---	---	est	4.21723	4.52e-10	3.82e-09
Bt.22055.1.S1_at	---	---	est	4.21448	2.77e-08	1.47e-07
Bt.13741.1.A1_at	---	---	---	4.21425	2.6e-10	2.39e-09
Bt.6082.1.S1_at	coiled-coil domain containing 109A	CCDC109A	---	4.2141	1.72e-12	3.74e-11
Bt.28780.2.A1_a_at	FYVE, RhoGEF and PH domain containing 4	FGD4	---	4.21338	9.07e-08	4.28e-07
Bt.11587.3.A1_a_at	sperm associated antigen 5	SPAG5	---	4.21275	7.22e-11	7.99e-10
Bt.17158.1.S1_at	similar to Uncharacterized protein KIAA0753	LOC512933	---	4.21072	4.65e-11	5.51e-10
Bt.25726.1.A1_at	DCP1 decapping enzyme homolog A (S. cerevisiae)	DCP1A	full length	4.20844	1.49e-09	1.09e-08
Bt.10853.1.S1_at	---	---	est	4.20812	5.99e-08	2.95e-07
Bt.27151.1.A1_at	zinc finger, CW type with PWWP domain 1	ZCWPW1	full length	4.20711	1.52e-09	1.11e-08
Bt.164.1.S1_a_at	potassium voltage-gated channel, subfamily H (eag-related), member 1	KCNH1	full length	4.20498	2.25e-09	1.57e-08
Bt.9519.1.S1_at	sestrin 2	SESN2	full length	4.20358	1.07e-09	8.17e-09
Bt.20823.2.S1_at	---	---	est	4.20075	7.02e-05	0.000199392
Bt.8954.1.S1_at	liver expressed antimicrobial peptide 2	LEAP2	full length	4.19895	6.25e-11	7.07e-10
Bt.12744.1.S1_at	ATPase, Ca++ transporting, type 2C, member 2	ATP2C2	---	4.19554	2.97e-06	1.04e-05
Bt.17950.1.A1_at	hypothetical protein LOC615081	MGC128049	full length	4.19485	1.39e-12	3.16e-11
Bt.17571.1.A1_at	spleen focus forming virus (SFFV) proviral integration oncogene spi1	SPI1	---	4.19187	4.11e-05	0.000120809
Bt.24890.1.A1_at	Similar to ATG7 protein	LOC784821	---	4.19151	3.66e-07	1.53e-06
Bt.26943.1.S1_a_at	centrobin, centrosomal BRCA2 interacting protein	CNTROB	---	4.18655	1.02e-10	1.07e-09
Bt.1478.1.S1_at	RAS protein activator like 2	RASAL2	---	4.18564	1.66e-12	3.65e-11
Bt.11386.1.S1_at	similar to Zinc finger homeobox protein 3 (Zinc finger homeodomain protein 3) (ZFH-3) (Alpha-fetoprotein enhancer-binding protein) (AT motif-binding factor) (AT-binding transcription factor 1)	LOC510844	---	4.18484	4.2e-09	2.71e-08
Bt.8035.1.S1_at	similar to WW domain-binding protein 7 (WBP-7) (Myeloid/lymphoid or mixed-lineage leukemia protein 4) (Trithorax homolog 2) (Lysine N-methyltransferase 2D)	LOC785776	---	4.18433	3.82e-10	3.31e-09
Bt.22763.1.S1_at	Similar to HMGCS1 protein	LOC783184	---	4.1833	3.67e-10	3.2e-09
Bt.21163.1.S1_at	similar to kinesin family member C3	LOC539231	---	4.18221	6.71e-06	2.22e-05
Bt.16150.1.A1_at	Myocyte enhancer factor 2C	MEF2C	full length	4.1819	2e-09	1.41e-08
Bt.16274.1.A1_at	Hypothetical LOC540188	LOC540188	---	4.17999	5.15e-09	3.24e-08
Bt.19780.1.A1_at	---	---	est	4.17976	2.08e-08	1.13e-07
Bt.21540.1.S1_at	fibroblast growth factor receptor 2	FGFR2	---	4.1787	1.88e-08	1.03e-07
Bt.4995.2.S1_at	anillin, actin binding protein	ANLN	---	4.17758	1.55e-07	6.96e-07
Bt.22635.1.A1_at	tetratricopeptide repeat domain 9C	TTC9C	full length	4.17667	1.91e-10	1.83e-09
Bt.29947.1.S1_at	acetoacetyl-CoA synthetase	AACS	full length	4.17311	1.63e-11	2.32e-10
Bt.21842.1.A1_at	Similar to U2 small nuclear RNA auxiliary factor 1-like 2	LOC535064	---	4.16936	3.35e-12	6.43e-11
Bt.11244.1.S1_at	adrenocortical dysplasia homolog (mouse)	ACD	---	4.16863	3.95e-08	2.02e-07
Bt.6021.1.S1_at	regeneration associated muscle protease	DKFZP586H2123	full length	4.16591	2.27e-08	1.23e-07
Bt.16467.1.S1_at	kelch-like 8 (Drosophila)	KLHL8	---	4.16378	2.56e-11	3.33e-10
Bt.20319.1.S1_at	chimerin (chimaerin) 2	CHN2	full length	4.1613	2.18e-10	2.05e-09
Bt.9141.2.S1_at	CCR4-NOT transcription complex, subunit 3	CNOT3	---	4.16024	3.25e-09	2.16e-08
Bt.29902.1.S1_at	Caspase recruitment domain family, member 10	CARD10	---	4.15913	1.55e-07	6.95e-07
Bt.27125.1.S1_at	suppressor of var1, 3-like 1 (S. cerevisiae)	SUPV3L1	full length	4.15615	3.24e-10	2.87e-09
Bt.14387.1.S1_at	---	---	---	4.15281	4.19e-11	5.03e-10
Bt.13927.1.S1_at	hypothetical protein LOC505415	LOC505415	full length	4.15232	5.47e-10	4.48e-09
Bt.25436.1.S1_a_at	ring finger protein 2	RNF2	full length	4.14988	3.92e-12	7.31e-11
Bt.3339.1.S1_at	sema domain, immunoglobulin domain (Ig), transmembrane domain (TM) and short cytoplasmic domain, (semaphorin) 4A	SEMA4A	full length	4.14763	4.66e-09	2.97e-08
Bt.15840.1.A1_at	similar to inositol polyphosphate-5-phosphatase F	LOC539889	---	4.14578	1.65e-10	1.62e-09
Bt.20954.1.S1_at	clusterin associated protein 1	CLUAP1	full length	4.14559	9.56e-12	1.5e-10
Bt.16814.1.A1_at	---	---	est	4.14537	1.65e-07	7.37e-07
Bt.540.1.S1_at	phosphodiesterase 5A, cGMP-specific	PDE5A	full length	4.14272	3.19e-09	2.13e-08
Bt.13781.1.S1_at	---	---	est	4.14236	7.05e-07	2.79e-06
Bt.14055.1.S1_at	frequently rearranged in advanced T-cell lymphomas 2	FRAT2	---	4.13978	1.1e-11	1.7e-10
Bt.25857.1.A1_at	---	---	est	4.13974	5.93e-08	2.92e-07
Bt.700.1.S1_at	Regulation of nuclear pre-mRNA domain containing 2	RPRD2	---	4.13194	1.19e-07	5.45e-07
Bt.20261.1.S1_at	protein tyrosine phosphatase, non-receptor type 3	PTPN3	---	4.13114	1.53e-06	5.65e-06
Bt.27020.1.A1_at	zinc finger and BTB domain containing 43	ZBTB43	full length	4.12954	2e-11	2.73e-10
Bt.7948.1.S1_at	cytoplasmic FMR1 interacting protein 2	CYFIP2	---	4.12916	1.33e-09	9.85e-09
Bt.18431.1.A1_at	---	---	est	4.12671	3.17e-12	6.1e-11
Bt.26248.1.A1_at	PR domain containing 5	PRDM5	---	4.12637	1.38e-09	1.02e-08
Bt.21072.1.A1_at	zinc finger protein 187	ZNF187	full length	4.12451	3.02e-08	1.59e-07
Bt.12653.1.S1_at	transmembrane protein 109	TMEM109	full length	4.12261	6.72e-09	4.1e-08
Bt.20113.1.S1_at	caspase 6, apoptosis-related cysteine peptidase	CASP6	full length	4.12137	7.72e-12	1.26e-10
Bt.28543.1.A1_at	potassium intermediate/small conductance calcium-activated channel, subfamily N, member 4	KCNN4	full length	4.12049	1.38e-11	2.03e-10
Bt.28104.1.S1_at	chromosome 12 open reading frame 65 ortholog	C17H12ORF65	---	4.12044	2.16e-09	1.51e-08
Bt.23089.1.S1_at	similar to mannose receptor C1	LOC783547	---	4.11759	1.84e-07	8.15e-07
Bt.7459.1.S1_at	V-ets erythroblastosis virus E26 oncogene homolog 1 (avian)	ETS1	full length	4.115	4.56e-13	1.26e-11
Bt.9459.1.S1_at	similar to 3-phosphoinositide-dependent protein kinase 1 (hPDK1)	LOC100138102	---	4.11495	5.54e-14	2.26e-12
Bt.11267.1.S1_at	TEA domain family member 3	TEAD3	full length	4.11415	4.76e-09	3.03e-08
Bt.27120.1.A1_at	---	---	est	4.11348	5.43e-10	4.46e-09
Bt.20762.2.S1_at	Chronic lymphocytic leukemia deletion region gene 6 protein homolog	CLLD6	full length	4.11009	1.53e-05	4.8e-05
Bt.24338.1.S1_at	deltex homolog 2 (Drosophila)	DTX2	full length	4.1093	2.92e-10	2.62e-09
Bt.19605.2.S1_at	---	---	est	4.1092	1.38e-09	1.01e-08
Bt.21255.1.A1_a_at	polycomb group ring finger 1	PCGF1	full length	4.10743	2.61e-08	1.39e-07
Bt.14993.1.S1_a_at	---	---	---	4.10686	5.61e-12	9.82e-11
Bt.5145.1.S1_at	hypothetical protein LOC511120	FAM40A	full length	4.10542	7.15e-11	7.92e-10
Bt.19605.3.A1_a_at	---	---	est	4.10403	3.13e-11	3.96e-10
Bt.13255.1.S1_at	---	---	est	4.10338	2.93e-05	8.77e-05
Bt.14157.3.S1_at	Armadillo repeat containing 8	ARMC8	full length	4.10164	3.25e-11	4.07e-10
Bt.3017.1.S1_at	methylenetetrahydrofolate dehydrogenase (NADP+ dependent) 1, methenyltetrahydrofolate cyclohydrolase, formyltetrahydrofolate synthetase	MTHFD1	full length	4.1008	4.6e-11	5.46e-10
Bt.17653.1.A1_at	uridine phosphorylase 2	UPP2	full length	4.09388	1.12e-10	1.16e-09
Bt.27159.1.A1_at	---	---	est	4.0925	2.94e-07	1.25e-06
Bt.16460.1.A1_at	Testis expressed 9	TEX9	full length	4.09166	2.71e-09	1.85e-08
Bt.13345.1.A1_at	similar to ubiquitin specific peptidase 54	LOC784739	---	4.08936	5.12e-08	2.55e-07
Bt.28757.1.S1_at	histone H2B-like /// similar to histone cluster 1, H2bd /// similar to histone cluster 1, H2bd /// similar to histone cluster 1, H2bd /// similar to histone cluster 1, H2bd /// similar to histone cluster 1, H2bd /// similar to histone cluster 1, H2bd ///	H2B /// LOC505183 /// LOC521580 /// LOC527244 /// LOC529278 /// LOC616776 /// LOC616868 /// LOC782971 /// LOC787269 /// LOC787465	full length	4.08913	4.28e-11	5.13e-10
Bt.9167.1.S1_at	---	---	est	4.08423	9.23e-09	5.46e-08
Bt.11178.1.S1_at	glypican 3	GPC3	full length	4.08274	3.52e-12	6.68e-11
Bt.25837.1.S1_at	coiled-coil domain containing 99	CCDC99	full length	4.0805	5.41e-10	4.45e-09
Bt.29448.1.S1_at	---	---	est	4.0794	1.81e-10	1.75e-09
Bt.7151.1.S1_at	zinc finger, DHHC-type containing 3	ZDHHC3	full length	4.07806	1.82e-07	8.04e-07
Bt.7700.1.S1_at	actinin, alpha 1	ACTN1	full length	4.0756	1.84e-11	2.55e-10
Bt.11482.1.S1_at	NFKB inhibitor interacting Ras-like 1	NKIRAS1	full length	4.07375	9.01e-07	3.47e-06
Bt.24763.1.A1_at	zinc finger, AN1-type domain 2A	ZFAND2A	full length	4.07336	3.23e-14	1.47e-12
Bt.692.1.S1_at	hypothetical protein LOC539385	LOC539385	full length	4.07105	3.29e-11	4.12e-10
Bt.20103.2.S1_a_at	eukaryotic translation initiation factor 2-alpha kinase 1	EIF2AK1	full length	4.06745	1.41e-10	1.41e-09
Bt.21763.2.S1_at	Nuclear factor I/B	NFIB	full length	4.06615	6.64e-12	1.12e-10
Bt.9074.1.S1_at	---	---	est	4.06435	4.03e-08	2.06e-07
Bt.1682.1.S1_at	TAO kinase 3	TAOK3	---	4.06364	1.3e-10	1.32e-09
Bt.934.2.A1_at	PHD finger protein 20	PHF20	---	4.06041	4.68e-11	5.53e-10
Bt.22434.1.S1_at	---	---	est	4.0587	5.35e-08	2.66e-07
Bt.5754.3.S1_at	serine/threonine kinase receptor associated protein	STRAP	full length	4.05606	1.92e-08	1.06e-07
Bt.24989.1.A1_at	chromosome 12 open reading frame 24 ortholog	C17H12orf24	full length	4.05584	7.33e-12	1.21e-10
Bt.115.1.S1_at	dopa decarboxylase (aromatic L-amino acid decarboxylase)	DDC	full length	4.05437	2.99e-07	1.27e-06
Bt.11459.1.S1_at	chromosome 16 open reading frame 57 ortholog	C18H16orf57	full length	4.05436	2.77e-10	2.5e-09
Bt.25597.1.A1_at	tripartite motif-containing 52	TRIM52	full length	4.05099	7.04e-10	5.61e-09
Bt.21611.1.S1_at	---	---	---	4.05087	4.27e-11	5.13e-10
Bt.25098.1.S1_at	similar to Hcp beta-lactamase-like protein C1orf163	LOC520518	---	4.04999	7.4e-11	8.15e-10
Bt.16795.1.A1_at	sperm associated antigen 6	SPAG6	full length	4.04824	1.19e-08	6.85e-08
Bt.26278.1.A1_at	Protein kinase, AMP-activated, alpha 2 catalytic subunit	PRKAA2	---	4.04772	9.85e-06	3.17e-05
Bt.21929.2.S1_at	---	---	est	4.0431	5.26e-10	4.35e-09
Bt.24209.1.S1_at	H1 histone family, member 0	H1F0	full length	4.03826	2.95e-07	1.25e-06
Bt.7614.1.S1_at	GATA zinc finger domain containing 2A	GATAD2A	full length	4.03368	4.39e-13	1.22e-11
Bt.8208.1.A1_at	Hypothetical LOC538749	LOC538749	---	4.02954	8.72e-15	5.21e-13
Bt.11217.1.S1_at	mucin 15, cell surface associated	MUC15	full length	4.02815	1.48e-06	5.5e-06
Bt.22571.1.S1_at	Speckle-type POZ protein	SPOP	full length	4.02754	1.18e-12	2.77e-11
Bt.27531.1.A1_at	Cancer susceptibility candidate 5	CASC5	---	4.02579	1.12e-06	4.25e-06
Bt.26630.1.S1_at	Nuclear factor of activated T-cells, cytoplasmic, calcineurin-dependent 1	NFATC1	---	4.0234	2.01e-08	1.1e-07
Bt.9431.1.S1_at	REX1, RNA exonuclease 1 homolog (S. cerevisiae)	REXO1	---	4.02119	6.36e-06	2.11e-05
Bt.23806.1.A1_at	RAN binding protein 3-like	RANBP3L	---	4.01878	5.41e-09	3.38e-08
Bt.12202.1.A1_at	F-box and leucine-rich repeat protein 14	FBXL14	full length	4.00998	1.73e-11	2.43e-10
Bt.25099.2.S1_at	phosphoserine phosphatase	PSPH	full length	4.00975	1.05e-08	6.13e-08
Bt.28839.1.S1_at	absent in melanoma 1-like	AIM1L	full length	4.00886	0.000106182	0.000294649
Bt.9283.1.A1_at	cellular repressor of E1A-stimulated genes 1	CREG1	full length	4.00886	1.77e-10	1.72e-09
Bt.27810.1.S1_at	---	---	est	4.00618	9.51e-07	3.65e-06
Bt.12430.1.S1_at	similar to Uncharacterized protein C14orf94	LOC614307	---	4.0057	2.04e-11	2.78e-10
Bt.47.1.S1_at	carbonic anhydrase VI	CA6	full length	4.00057	2.04e-07	8.94e-07
Bt.16347.2.A1_at	---	---	est	3.99721	1.82e-07	8.06e-07
Bt.18675.1.S1_at	---	---	est	3.99225	2.72e-08	1.44e-07
Bt.18965.1.A1_at	Solute carrier family 4, sodium bicarbonate cotransporter, member 8	SLC4A8	---	3.99131	1.49e-12	3.33e-11
Bt.25524.1.S1_at	kinesin family member 3C	KIF3C	full length	3.9898	7.25e-12	1.2e-10
Bt.23416.1.S1_at	---	---	est	3.98933	4.69e-10	3.94e-09
Bt.9852.1.S1_at	DNA-damage-inducible transcript 3	DDIT3	full length	3.98924	2.52e-10	2.32e-09
Bt.15818.1.S1_at	DnaJ (Hsp40) homolog, subfamily C, member 17	DNAJC17	full length	3.98916	6.04e-10	4.89e-09
Bt.13737.1.S1_at	galactokinase 2	GALK2	full length	3.98834	2.58e-09	1.77e-08
Bt.7088.1.S1_at	---	---	est	3.98778	6.21e-07	2.48e-06
Bt.12742.1.S1_at	SAP30-like	SAP30L	---	3.98697	2.43e-12	4.95e-11
Bt.5902.1.A1_at	---	---	est	3.98668	3.34e-13	9.8e-12
Bt.24337.1.A1_at	---	---	est	3.97967	6.21e-08	3.05e-07
Bt.25251.1.S1_at	zinc finger protein 592	ZNF592	full length	3.97898	3.83e-08	1.97e-07
Bt.19420.1.S1_at	---	---	---	3.97873	8.39e-12	1.35e-10
Bt.13046.1.S1_at	aryl hydrocarbon receptor	AHR	---	3.97729	2.05e-05	6.3e-05
Bt.1928.1.S1_at	WD repeat domain 59	WDR59	full length	3.97712	4.98e-11	5.82e-10
Bt.23905.2.S1_at	ERBB receptor feedback inhibitor 1	ERRFI1	full length	3.97315	6.16e-07	2.47e-06
Bt.4329.1.S1_at	supervillin	SVIL	full length	3.97277	1.66e-08	9.27e-08
Bt.8099.2.S1_at	---	---	---	3.97122	1.85e-06	6.72e-06
Bt.3994.2.S1_s_at	survival motor neuron	SMN	full length	3.97054	1.41e-10	1.42e-09
Bt.2511.1.S1_at	F-box and leucine-rich repeat protein 6	FBXL6	---	3.97037	7.53e-06	2.47e-05
Bt.28527.2.S1_at	---	---	---	3.9703	3.67e-06	1.27e-05
Bt.6826.1.S1_at	lymphocyte cytosolic protein 2 (SH2 domain containing leukocyte protein of 76kDa)	LCP2	full length	3.96581	6.12e-07	2.45e-06
Bt.20091.1.S1_at	---	---	est	3.965	4.59e-09	2.93e-08
Bt.4809.1.S1_at	proline rich 14	PRR14	full length	3.9634	1.4e-10	1.41e-09
Bt.19954.2.S1_at	Excision repair cross-complementing rodent repair deficiency, complementation group 3 (xeroderma pigmentosum group B complementing)	ERCC3	full length	3.96237	2.9e-08	1.53e-07
Bt.28625.1.S1_at	Rho GTPase activating protein 26	ARHGAP26	---	3.96082	7.4e-10	5.87e-09
Bt.16231.1.S1_at	required for meiotic nuclear division 1 homolog (S. cerevisiae)	RMND1	full length	3.95907	9.55e-08	4.48e-07
Bt.10349.1.S1_at	G protein-coupled receptor 37 (endothelin receptor type B-like) /// similar to Probable G-protein coupled receptor 37 precursor (Endothelin B receptor-like protein 1) (ETBR-LP-1) (Parkin-associated endothelin receptor-like receptor) (PAELR)	GPR37 /// LOC790388	full length	3.9585	1.63e-11	2.32e-10
Bt.2385.1.S1_at	---	---	est	3.95781	3.55e-09	2.33e-08
Bt.9516.2.A1_at	Cell division cycle 37 homolog (S. cerevisiae)-like 1	CDC37L1	full length	3.95593	3.63e-08	1.87e-07
Bt.5748.3.S1_at	---	---	est	3.95583	4.09e-10	3.5e-09
Bt.2411.1.S1_at	adhesion molecule with Ig-like domain 1	AMIGO1	full length	3.95355	2.68e-11	3.46e-10
Bt.3406.1.S1_at	E74-like factor 3 (ets domain transcription factor, epithelial-specific )	ELF3	full length	3.95281	2.63e-09	1.8e-08
Bt.25402.1.S1_at	MMP37-like protein, mitochondrial	LOC514330	full length	3.94563	7.17e-11	7.94e-10
Bt.8292.2.S1_at	mediator complex subunit 13-like	MED13L	---	3.94503	8.2e-08	3.91e-07
Bt.14993.3.S1_a_at	ADP-ribosylation factor-like 6 interacting protein 2	ARL6IP2	---	3.94418	1.88e-10	1.81e-09
Bt.15847.1.S1_at	cerebellar degeneration-related protein 2, 62kDa	CDR2	full length	3.94336	9.27e-13	2.27e-11
Bt.17758.1.S1_at	similar to BCL-6 interacting corepressor /// similar to BCL-6 interacting corepressor	LOC541088 /// LOC784529	---	3.94179	5.66e-07	2.28e-06
Bt.20431.3.S1_at	MAX interactor 1	MXI1	full length	3.94153	1.62e-07	7.24e-07
Bt.7636.1.S1_at	---	---	est	3.94137	1.38e-10	1.39e-09
Bt.2005.1.S1_at	LSM1 homolog, U6 small nuclear RNA associated (S. cerevisiae)	LSM1	full length	3.94029	9.76e-10	7.52e-09
Bt.8809.1.S1_at	sodium channel, voltage-gated, type IV, beta	SCN4B	full length	3.93828	3.2e-06	1.11e-05
Bt.7639.1.S1_at	chromosome 3 open reading frame 37 ortholog	C22H3ORF37	full length	3.93798	1.2e-09	9.04e-09
Bt.7739.1.S1_at	similar to Uncharacterized protein KIAA2030	LOC540792	---	3.9363	1.28e-08	7.32e-08
Bt.20527.1.S1_at	similar to Rho GTPase-activating protein	LOC506260	---	3.93482	1.81e-08	1e-07
Bt.28876.1.S1_at	aspartyl-tRNA synthetase 2, mitochondrial	DARS2	full length	3.93359	1.58e-10	1.56e-09
Bt.20108.1.S1_at	Similar to SMF protein	LOC509419	---	3.92785	3.24e-11	4.07e-10
Bt.17605.1.A1_at	---	---	est	3.92702	7.04e-12	1.18e-10
Bt.25888.1.A1_at	similar to WD repeat-containing protein C2orf44 homolog	LOC785211	---	3.926	7.13e-12	1.19e-10
Bt.25783.1.A1_at	Sp2 transcription factor	SP2	full length	3.92439	7.76e-12	1.27e-10
Bt.10161.1.A1_at	---	---	est	3.92384	9.93e-05	0.000276689
Bt.8024.2.S1_at	myotubularin related protein 1	MTMR1	---	3.92108	2.93e-09	1.98e-08
Bt.22551.1.A1_at	primase, DNA, polypeptide 2 (58kDa)	PRIM2	full length	3.91839	1.37e-12	3.13e-11
Bt.20762.1.A1_at	---	---	est	3.91687	7.9e-07	3.09e-06
Bt.15600.2.S1_at	NEDD8 activating enzyme E1 subunit 1	NAE1	---	3.916	3.29e-06	1.14e-05
Bt.21610.1.S1_at	COBW domain containing 2	CBWD2	---	3.91474	1.99e-06	7.2e-06
Bt.22369.1.S1_at	bromodomain containing 3	BRD3	full length	3.91255	2.51e-10	2.31e-09
Bt.10068.1.S1_at	integrator complex subunit 9	INTS9	full length	3.90964	7.54e-11	8.26e-10
Bt.21379.2.S1_at	---	---	est	3.90785	1.72e-06	6.3e-06
Bt.19241.1.A1_at	nuclear receptor coactivator 6	NCOA6	---	3.90654	5.19e-06	1.75e-05
Bt.8282.1.S2_at	solute carrier family 25 (mitochondrial carrier, Aralar), member 12 /// tetratricopeptide repeat domain 21B	SLC25A12 /// TTC21B	full length	3.90544	5.9e-07	2.37e-06
Bt.24779.1.S1_at	similar to transcriptional regulating factor 1	LOC505848	---	3.90363	5.36e-08	2.66e-07
Bt.12889.1.S1_at	F-box and WD repeat domain containing 4	FBXW4	full length	3.90243	6.94e-11	7.72e-10
Bt.13950.1.A1_at	programmed cell death 2-like	PDCD2L	---	3.90193	2.93e-09	1.98e-08
Bt.9650.2.S1_a_at	---	---	est	3.89958	1.56e-07	6.98e-07
Bt.18616.1.S1_at	striatin, calmodulin binding protein	STRN	---	3.89888	5.75e-07	2.31e-06
Bt.13604.1.S1_at	ADAM metallopeptidase domain 19 (meltrin beta)	ADAM19	full length	3.89494	2.13e-11	2.88e-10
Bt.26308.2.A1_at	RAD18 homolog (S. cerevisiae)	RAD18	full length	3.89456	1.67e-10	1.63e-09
Bt.13642.2.S1_at	---	---	est	3.89368	7.06e-10	5.62e-09
Bt.10024.1.S1_at	---	---	est	3.89354	1.12e-10	1.16e-09
Bt.18639.2.S1_at	F-box protein 32	FBXO32	full length	3.89125	1.76e-07	7.8e-07
Bt.17880.1.S1_a_at	RPA interacting protein	RPAIN	full length	3.8881	6.96e-12	1.17e-10
Bt.9201.1.A1_at	tetraspanin 14	TSPAN14	full length	3.88574	2.7e-10	2.46e-09
Bt.27703.1.A1_at	solute carrier family 12 (potassium/chloride transporters), member 8	SLC12A8	---	3.8857	5.35e-05	0.00015471
Bt.19508.1.A1_at	glypican 4	GPC4	---	3.88524	2.25e-14	1.11e-12
Bt.16440.1.A1_at	USP6 N-terminal like	USP6NL	---	3.88387	5.26e-10	4.35e-09
Bt.18717.2.S1_at	---	---	est	3.88339	1.53e-05	4.8e-05
Bt.26957.1.S1_at	Kelch-like 12 (Drosophila)	KLHL12	full length	3.88161	1.15e-09	8.67e-09
Bt.8964.2.S1_a_at	protein phosphatase 1, regulatory (inhibitor) subunit 1A	PPP1R1A	full length	3.8758	3.83e-09	2.5e-08
Bt.24905.1.A1_at	polymerase (DNA directed), gamma 2, accessory subunit	POLG2	full length	3.87427	4.31e-13	1.21e-11
Bt.24525.1.S1_at	similar to Pleckstrin homology domain-containing family M member 1 (162 kDa adapter protein) (AP162)	LOC531863	---	3.87309	1.82e-11	2.53e-10
Bt.9602.1.S1_at	death associated protein-like 1	DAPL1	full length	3.87207	1.85e-08	1.02e-07
Bt.8173.1.S1_at	---	---	est	3.87161	4.22e-09	2.72e-08
Bt.24711.1.S1_at	ATPase, class VI, type 11B	ATP11B	---	3.8714	7.92e-08	3.8e-07
Bt.20590.1.S1_at	RIO kinase 1 (yeast)	RIOK1	---	3.87046	1.09e-08	6.31e-08
Bt.17908.1.A1_at	zinc finger protein 236	ZNF236	---	3.87019	9.24e-10	7.17e-09
Bt.27456.1.A1_at	---	---	est	3.86991	2.79e-08	1.48e-07
Bt.19339.2.S1_at	---	---	est	3.86981	1.1e-06	4.18e-06
Bt.20439.1.S1_at	v-ral simian leukemia viral oncogene homolog A (ras related)	RALA	full length	3.86786	5.74e-09	3.57e-08
Bt.4119.1.S1_at	protein inhibitor of activated STAT, 1	PIAS1	full length	3.86602	2.83e-08	1.49e-07
Bt.28254.1.S1_at	UTP23, small subunit (SSU) processome component, homolog (yeast)	UTP23	full length	3.86556	2.81e-10	2.54e-09
Bt.23671.1.S1_at	amidohydrolase domain containing 1	AMDHD1	full length	3.86537	9.85e-10	7.58e-09
Bt.24330.2.A1_at	---	---	---	3.86371	8.9e-07	3.44e-06
Bt.16020.1.A1_at	activin A receptor, type I	ACVR1	full length	3.86317	1.77e-06	6.46e-06
Bt.27615.1.A1_at	protein kinase A-interacting protein 1	AKIP1	full length	3.86216	2.9e-12	5.68e-11
Bt.11379.1.S1_at	intraflagellar transport 52 homolog (Chlamydomonas)	IFT52	full length	3.86187	2.82e-09	1.91e-08
Bt.9968.1.A1_at	zinc finger protein 532	ZNF532	---	3.86166	2.51e-09	1.73e-08
Bt.9546.2.S1_a_at	similar to RNA binding motif protein, X-linked 2 /// similar to RNA binding motif protein, X-linked 2	LOC534630 /// LOC613705	---	3.86059	1.17e-10	1.21e-09
Bt.21994.1.S1_at	regulator of G-protein signaling 10	RGS10	full length	3.85999	9.31e-09	5.5e-08
Bt.25103.1.S1_at	tudor domain containing 7	TDRD7	full length	3.85851	3.21e-09	2.14e-08
Bt.4279.2.S1_at	SHC (Src homology 2 domain containing) transforming protein 1	SHC1	full length	3.85774	1.03e-06	3.92e-06
Bt.15400.1.A1_at	---	---	---	3.85644	1.72e-11	2.41e-10
Bt.22373.1.A1_at	potassium channel tetramerisation domain containing 5	KCTD5	full length	3.85625	3.38e-08	1.75e-07
Bt.16748.1.A1_at	---	---	---	3.85018	7.81e-07	3.05e-06
Bt.27310.2.A1_at	cyclin E1	CCNE1	---	3.84941	1.93e-10	1.85e-09
Bt.19329.1.A1_at	EF-hand domain family, member D1	EFHD1	full length	3.84707	4.02e-11	4.86e-10
Bt.22674.1.S1_at	leucine rich repeat containing 57	LRRC57	full length	3.84655	1.44e-10	1.44e-09
Bt.28826.1.A1_at	Opa interacting protein 5	OIP5	---	3.84556	1.34e-09	9.95e-09
Bt.19401.1.A1_at	nucleoporin like 2	NUPL2	full length	3.84465	5.75e-09	3.58e-08
Bt.9140.1.S1_at	geminin, DNA replication inhibitor	GMNN	full length	3.84292	2.38e-13	7.47e-12
Bt.20646.1.A1_at	---	---	---	3.84076	8.77e-07	3.4e-06
Bt.7356.2.S1_at	MYST histone acetyltransferase (monocytic leukemia) 4	MYST4	---	3.84064	8.93e-07	3.45e-06
Bt.26709.1.S1_at	similar to coproporphyrinogen oxidase	CPOX	---	3.83994	6.26e-10	5.05e-09
Bt.6435.1.A1_at	---	---	est	3.83812	4.84e-08	2.43e-07
Bt.10959.1.A1_at	WD repeat domain 70	WDR70	full length	3.83598	3.26e-09	2.17e-08
Bt.3931.1.S1_at	hypothetical protein LOC100140092 /// calcitonin gene-related peptide-receptor component protein	LOC100140092 /// RCP9	full length	3.83473	4.76e-14	2e-12
Bt.24919.1.S1_at	---	---	est	3.83444	1.11e-10	1.15e-09
Bt.9791.1.S1_at	Peptidylprolyl isomerase F (cyclophilin F)	PPIF	full length	3.83307	4.21e-10	3.59e-09
Bt.4434.1.A1_at	CYB5 protein	CYB5	full length	3.83216	2.43e-11	3.21e-10
Bt.15764.1.S1_at	sirtuin (silent mating type information regulation 2 homolog) 3 (S. cerevisiae)	SIRT3	---	3.82707	3e-09	2.02e-08
Bt.27172.1.A1_at	---	---	est	3.82348	1.05e-09	8e-09
Bt.9211.1.S1_at	amyloid beta (A4) precursor protein-binding, family B, member 1 interacting protein	APBB1IP	full length	3.82329	1.01e-09	7.73e-09
Bt.28409.1.A1_at	chromatin licensing and DNA replication factor 1	CDT1	---	3.82103	1.23e-10	1.26e-09
Bt.26303.1.A1_at	nei like 2 (E. coli)	NEIL2	full length	3.81952	6.5e-09	3.98e-08
Bt.29.1.S1_at	DDHD domain containing 1	DDHD1	full length	3.819	1.57e-08	8.82e-08
Bt.20060.1.S1_at	---	---	est	3.8174	4.8e-12	8.6e-11
Bt.12986.1.S1_at	hypothetical LOC780876 /// MAD2 mitotic arrest deficient-like 1 (yeast)	LOC780876 /// MAD2L1	full length	3.81718	1.17e-09	8.81e-09
Bt.25487.1.A1_at	Hypothetical protein LOC787987	LOC787987	---	3.81688	2.64e-09	1.8e-08
Bt.6814.2.S1_at	myosin regulatory light chain interacting protein	MYLIP	full length	3.81554	3.58e-06	1.24e-05
Bt.25603.1.S1_at	family with sequence similarity 108, member C1	FAM108C1	full length	3.81515	1.93e-10	1.84e-09
Bt.21482.1.A1_at	---	---	est	3.81413	1.84e-10	1.78e-09
Bt.17100.1.S1_at	---	---	est	3.81144	4.48e-14	1.9e-12
Bt.24794.1.A1_at	Hypothetical protein LOC617655	C6orf106	full length	3.80825	3.42e-12	6.53e-11
Bt.11511.1.A1_at	histone stem loop binding protein	SLBP	full length	3.80712	2.18e-12	4.56e-11
Bt.24299.1.A1_at	poly(A) polymerase gamma	PAPOLG	full length	3.80564	1.59e-10	1.57e-09
Bt.26638.1.S1_at	timeless homolog (Drosophila)	TIMELESS	full length	3.80505	2.54e-10	2.34e-09
Bt.23082.1.S1_at	mitogen-activated protein kinase kinase kinase kinase 2	MAP4K2	---	3.8046	1.13e-07	5.23e-07
Bt.1135.1.A1_at	membrane protein, palmitoylated 5 (MAGUK p55 subfamily member 5)	MPP5	---	3.80215	6.23e-11	7.05e-10
Bt.28298.1.S1_at	---	---	est	3.79883	3.69e-10	3.22e-09
Bt.20522.1.S1_at	---	---	est	3.79839	1.18e-10	1.21e-09
Bt.23046.1.A1_at	similar to Uncharacterized protein C18orf8 (Colon cancer-associated protein Mic1) (Mic-1)	LOC100140797	---	3.79457	2.55e-11	3.33e-10
Bt.21037.2.S1_at	transcription factor 7 (T-cell specific, HMG-box)	TCF7	full length	3.79188	2.87e-08	1.51e-07
Bt.22483.1.S1_at	SEC31 homolog B (S. cerevisiae)	SEC31B	---	3.7903	3.53e-09	2.33e-08
Bt.19027.1.A1_at	similar to Mediator of RNA polymerase II transcription subunit 14 (Mediator complex subunit 14) (CRSP complex subunit 2) (Cofactor required for Sp1 transcriptional activation subunit 2) (Transcriptional coactivator CRSP150) (Vitamin D3 receptor-int	LOC529109	---	3.78989	2.56e-08	1.37e-07
Bt.17942.1.S1_at	limb bud and heart development homolog (mouse)	LBH	full length	3.78564	7.52e-12	1.24e-10
Bt.16343.1.A1_at	---	---	est	3.78484	1.02e-08	5.95e-08
Bt.15870.1.S1_at	translocase of inner mitochondrial membrane 44 homolog (yeast)	TIMM44	full length	3.78421	1.23e-06	4.63e-06
Bt.24474.1.S1_a_at	AFG3 ATPase family gene 3-like 2 (yeast)	AFG3L2	full length	3.78414	8.94e-08	4.23e-07
Bt.10859.2.S1_at	cAMP responsive element binding protein-like 2	CREBL2	full length	3.78173	4.74e-07	1.94e-06
Bt.29661.1.A1_at	---	---	est	3.78149	5.78e-10	4.7e-09
Bt.11326.2.A1_at	akirin 2	AKIRIN2	full length	3.78097	1.1e-10	1.15e-09
Bt.20114.1.S1_at	chromosome 7 open reading frame 47 ortholog	C25H7ORF47	full length	3.78032	4.86e-10	4.06e-09
Bt.21081.1.A1_a_at	KIAA1712	KIAA1712	full length	3.77999	1.42e-09	1.04e-08
Bt.29406.1.S1_at	syntaxin 6	STX6	full length	3.7778	2.07e-10	1.96e-09
Bt.17848.2.S1_at	zinc finger, MYND-type containing 8	ZMYND8	---	3.77595	3.92e-09	2.55e-08
Bt.26873.1.A1_at	similar to hCG1997495	LOC784245	---	3.77559	8.07e-05	0.000227082
Bt.264.1.S1_at	erythrocyte membrane protein band 4.1 (elliptocytosis 1, RH-linked)	EPB41	full length	3.77185	1.08e-07	5.03e-07
Bt.7578.2.S1_at	---	---	est	3.77161	4.66e-08	2.35e-07
Bt.11605.1.S1_at	---	---	est	3.77083	4.85e-10	4.05e-09
Bt.1440.1.S1_at	kinesin family member C1	KIFC1	full length	3.76975	2.11e-06	7.61e-06
Bt.21914.1.S1_at	intracisternal A particle-promoted polypeptide	IPP	---	3.76838	1.07e-11	1.65e-10
Bt.15952.1.A1_at	similar to SEC14 domain and spectrin repeat-containing protein 1 (Huntingtin-interacting protein-like protein) (Protein Solo) /// SEC14 and spectrin domains 1	LOC512176 /// SESTD1	---	3.76802	2.32e-11	3.08e-10
Bt.16415.3.A1_at	---	---	est	3.76583	4.87e-07	1.98e-06
Bt.11907.1.A1_at	microcephalin 1	MCPH1	full length	3.76487	2.47e-10	2.28e-09
Bt.26071.2.S1_at	---	---	est	3.76163	1.16e-07	5.35e-07
Bt.272.1.S1_at	pim-1 oncogene	PIM1	full length	3.75982	2.8e-07	1.2e-06
Bt.8570.2.S1_at	Hypothetical protein LOC788498	LOC788498	---	3.75956	7.85e-06	2.57e-05
Bt.28648.1.S1_at	---	---	est	3.75813	7.3e-08	3.52e-07
Bt.7791.1.S1_at	transmembrane protein 189	TMEM189	full length	3.75195	1.29e-09	9.63e-09
Bt.5813.2.S1_at	Similar to coactivator-associated arginine methyltransferase 1	LOC784795	---	3.75121	7.34e-12	1.21e-10
Bt.24288.2.S1_at	ATPase family, AAA domain containing 5	ATAD5	---	3.7505	3.73e-06	1.29e-05
Bt.22020.2.S1_at	lin-7 homolog C (C. elegans)	LIN7C	full length	3.74997	3.61e-06	1.25e-05
Bt.25159.1.S1_at	---	---	est	3.74713	1.24e-07	5.69e-07
Bt.26867.2.S1_a_at	endonuclease/exonuclease/phosphatase family domain containing 1	EEPD1	full length	3.74691	1.76e-07	7.79e-07
Bt.6689.1.S1_at	THO complex 6 homolog (Drosophila)	THOC6	full length	3.74583	1.28e-09	9.56e-09
Bt.15856.1.S1_at	DSN1, MIND kinetochore complex component, homolog (S. cerevisiae)	DSN1	full length	3.74524	8.23e-13	2.06e-11
Bt.15357.1.A1_at	---	---	---	3.74146	8.5e-09	5.08e-08
Bt.26329.1.S1_at	muscle RAS oncogene homolog	MRAS	full length	3.74012	1.75e-07	7.77e-07
Bt.28672.1.S1_at	MRE11 meiotic recombination 11 homolog A (S. cerevisiae)	MRE11A	---	3.7367	7.38e-12	1.22e-10
Bt.27097.2.S1_at	X-ray repair complementing defective repair in Chinese hamster cells 4	XRCC4	full length	3.73436	6.94e-10	5.54e-09
Bt.20513.1.S1_at	MAP/microtubule affinity-regulating kinase 2	MARK2	full length	3.73426	5.74e-08	2.84e-07
Bt.3593.1.S1_at	PPAN-P2RY11	PPAN-P2RY11	full length	3.73411	3.57e-08	1.84e-07
Bt.28393.1.S1_at	CD55 molecule, decay accelerating factor for complement (Cromer blood group)	CD55	full length	3.73382	2.58e-08	1.38e-07
Bt.13912.1.S1_at	Carbohydrate (N-acetylglucosamine 6-O) sulfotransferase 7	CHST7	---	3.73267	6.87e-10	5.49e-09
Bt.25644.1.A1_at	---	---	est	3.73105	6.17e-06	2.05e-05
Bt.22604.1.A1_at	hect domain and RLD 3	HERC3	full length	3.72972	1.51e-11	2.18e-10
Bt.14122.1.A1_at	---	---	est	3.7293	4.77e-10	4e-09
Bt.17077.2.S1_a_at	anaphase promoting complex subunit 10	ANAPC10	full length	3.72629	9.76e-11	1.03e-09
Bt.21986.2.S1_at	Ubiquitin specific peptidase 7 (herpes virus-associated)	USP7	---	3.72615	2.4e-09	1.66e-08
Bt.22359.3.S1_at	RIO kinase 3 (yeast)	RIOK3	full length	3.72484	5.41e-08	2.69e-07
Bt.28362.1.S1_at	PCTAIRE protein kinase 1	PCTK1	full length	3.72323	1.21e-08	6.94e-08
Bt.28080.1.S1_at	lethal giant larvae homolog 2 (Drosophila)	LLGL2	full length	3.72316	0.000124812	0.000342368
Bt.25537.1.A1_at	UDP-glucuronate decarboxylase 1	UXS1	---	3.72303	3.03e-10	2.7e-09
Bt.26339.1.A1_at	eyes absent homolog 2 (Drosophila)	EYA2	full length	3.72221	3.15e-13	9.45e-12
Bt.3992.1.S1_at	phosphatidylserine decarboxylase	PISD	full length	3.71987	6.84e-08	3.33e-07
Bt.25188.1.A1_at	hypothetical protein LOC784871	MGC155143	full length	3.71806	4.45e-09	2.85e-08
Bt.26568.2.S1_a_at	similar to Putative eukaryotic translation initiation factor 3 subunit (eIF-3)	LOC531049	---	3.71448	2.95e-09	1.99e-08
Bt.27829.2.S1_at	vacuolar protein sorting 37 homolog A (S. cerevisiae)	VPS37A	full length	3.7141	2.54e-07	1.09e-06
Bt.28366.2.S1_at	epithelial cell transforming sequence 2 oncogene	ECT2	full length	3.71374	4.36e-09	2.8e-08
Bt.24484.2.S1_a_at	MIT, microtubule interacting and transport, domain containing 1	MITD1	full length	3.71254	3.75e-10	3.26e-09
Bt.19082.1.S1_at	---	---	est	3.70973	6.6e-10	5.3e-09
Bt.18575.1.A1_at	DTW domain containing 2	DTWD2	---	3.70895	2.19e-09	1.53e-08
Bt.7617.1.S1_at	Tubulin tyrosine ligase-like family, member 4	TTLL4	---	3.70844	1.98e-09	1.4e-08
Bt.29927.1.S1_at	TRNA methyltransferase 12 homolog (S. cerevisiae)	TRMT12	full length	3.70676	1.3e-07	5.93e-07
Bt.27119.1.A1_at	tubulin, epsilon 1	TUBE1	full length	3.70674	6.83e-07	2.71e-06
Bt.16380.1.S1_at	---	---	est	3.70486	4.21e-10	3.59e-09
Bt.2649.1.A1_at	Emopamil binding protein-like	EBPL	---	3.69899	1.17e-05	3.74e-05
Bt.28976.1.S1_at	Kinesin family member 9	KIF9	---	3.69855	9.84e-14	3.61e-12
Bt.27558.1.A1_at	---	---	est	3.69803	1.27e-05	4.05e-05
Bt.24817.1.S1_at	acylphosphatase 2, muscle type	ACYP2	full length	3.69374	3.23e-09	2.15e-08
Bt.18724.3.A1_at	---	---	---	3.69353	3.3e-09	2.19e-08
Bt.10730.1.S1_at	LIM domain and actin binding 1	LIMA1	---	3.69334	3.42e-08	1.77e-07
Bt.26671.1.S1_at	Sema domain, immunoglobulin domain (Ig), transmembrane domain (TM) and short cytoplasmic domain, (semaphorin) 4B	SEMA4B	---	3.69292	1.39e-07	6.27e-07
Bt.25405.1.A1_at	placenta-specific 1	PLAC1	full length	3.69224	1.84e-07	8.15e-07
Bt.24039.1.A1_at	similar to coiled-coil domain containing 6	LOC522998	---	3.68985	2.41e-14	1.17e-12
Bt.19699.1.A1_at	---	---	est	3.68918	9.3e-06	3.01e-05
Bt.23325.1.A1_at	---	---	est	3.68912	2.81e-07	1.2e-06
Bt.26667.1.S1_at	LAG1 homolog, ceramide synthase 5	LASS5	full length	3.68538	4.37e-12	7.96e-11
Bt.21044.2.A1_at	---	---	est	3.68491	2.71e-07	1.16e-06
Bt.13214.1.S1_at	---	---	est	3.68318	6.02e-11	6.85e-10
Bt.11656.1.S1_at	cingulin	CGN	---	3.68306	4.04e-09	2.63e-08
Bt.28288.1.S1_at	DnaJ (Hsp40) homolog, subfamily B, member 1	DNAJB1	full length	3.68168	5.06e-05	0.000146936
Bt.5511.1.S1_at	guanine nucleotide binding protein (G protein), alpha 11 (Gq class)	GNA11	full length	3.6801	1.77e-09	1.26e-08
Bt.23824.1.A1_at	solute carrier family 25, member 44	SLC25A44	full length	3.67434	2.46e-12	4.99e-11
Bt.8676.1.S1_at	similar to TNF receptor-associated factor 4 /// TNF receptor-associated factor 4	LOC783305 /// TRAF4	full length	3.67398	2.86e-08	1.51e-07
Bt.26447.1.A1_at	---	---	est	3.67263	4.09e-08	2.08e-07
Bt.11658.1.A1_at	---	---	est	3.67198	5.34e-07	2.16e-06
Bt.22510.1.S1_at	chromosome 2 open reading frame 7 ortholog	C11H2ORF7	full length	3.67182	2.27e-08	1.23e-07
Bt.17692.1.S1_a_at	cartilage intermediate layer protein, nucleotide pyrophosphohydrolase /// similar to ATP-dependent Clp protease ATP-binding subunit clpX-like, mitochondrial	CILP /// LOC100138870	---	3.67077	2.46e-12	4.99e-11
Bt.12033.1.S1_at	---	---	est	3.6697	1.07e-06	4.06e-06
Bt.26753.1.A1_at	Protein inhibitor of activated STAT, 2	PIAS2	---	3.66793	1.16e-08	6.7e-08
Bt.17239.2.A1_at	AE binding protein 2	AEBP2	full length	3.66707	2.17e-07	9.48e-07
Bt.7568.1.S1_at	---	---	---	3.6659	5.87e-08	2.89e-07
Bt.12300.2.S1_at	myosin, heavy chain 1, skeletal muscle, adult	MYH1	full length	3.66436	1.2e-06	4.53e-06
Bt.6432.1.S1_at	family with sequence similarity 44, member B /// similar to family with sequence similarity 44, member B	FAM44B /// LOC781944	full length	3.66426	3.72e-11	4.58e-10
Bt.17586.2.S1_at	---	---	---	3.66027	8.19e-11	8.89e-10
Bt.13610.1.A1_at	mitochondrial ribosomal protein S31	MRPS31	full length	3.65908	2.05e-13	6.59e-12
Bt.22387.1.S1_a_at	nei endonuclease VIII-like 1 (E. coli)	NEIL1	full length	3.65814	5.09e-11	5.93e-10
Bt.2425.3.S1_at	hypothetical LOC534463	LOC534463	---	3.65768	2.65e-10	2.42e-09
Bt.18693.1.S1_at	bone morphogenetic protein receptor, type IA	BMPR1A	full length	3.65752	6.38e-07	2.54e-06
Bt.21584.1.S1_at	3-oxoacyl-ACP synthase, mitochondrial	OXSM	full length	3.65589	2.78e-08	1.47e-07
Bt.21490.2.S1_at	processing of precursor 4, ribonuclease P/MRP subunit (S. cerevisiae)	POP4	full length	3.65448	7.84e-08	3.76e-07
Bt.13892.1.S1_at	---	---	est	3.6543	1.8e-10	1.74e-09
Bt.21143.1.A1_at	Rho GTPase activating protein 29	ARHGAP29	full length	3.65281	1.93e-10	1.85e-09
Bt.7833.1.A1_at	lysophospholipase 3 (lysosomal phospholipase A2)	LYPLA3	full length	3.65105	2.87e-07	1.22e-06
Bt.18333.1.S1_at	acyl-Coenzyme A dehydrogenase family, member 11	ACAD11	full length	3.65044	4.39e-10	3.72e-09
Bt.9785.1.S1_at	---	---	est	3.64811	5.74e-12	9.99e-11
Bt.17764.1.A1_at	Hypothetical LOC534755	LOC534755	---	3.64647	5.93e-15	3.74e-13
Bt.8326.1.A1_at	similar to Transcription factor E2-alpha (Immunoglobulin enhancer-binding factor E12/E47) (Transcription factor 3) (TCF-3) (Immunoglobulin transcription factor 1) (Transcription factor ITF-1) (Kappa-E2-binding factor)	TCF3	---	3.64431	6.2e-07	2.48e-06
Bt.11007.1.S1_at	high-mobility group protein 2-like 1	HMG2L1	full length	3.64422	1.5e-13	5.13e-12
Bt.27397.1.A1_at	centrosomal protein 72kDa	CEP72	---	3.64394	2.35e-10	2.19e-09
Bt.22390.1.S1_at	Hermansky-Pudlak syndrome 3	HPS3	---	3.6422	1.08e-08	6.27e-08
Bt.19885.1.A1_at	---	---	est	3.63583	8.38e-07	3.25e-06
Bt.29297.1.S1_at	Calpain 13	CAPN13	full length	3.63343	4.69e-06	1.59e-05
Bt.12417.1.S1_at	---	---	est	3.63079	2.79e-08	1.48e-07
Bt.19656.1.S1_at	B-cell CLL/lymphoma 10	BCL10	full length	3.62999	2.28e-09	1.59e-08
Bt.7038.1.S1_at	PRP6 pre-mRNA processing factor 6 homolog (S. cerevisiae)	PRPF6	full length	3.62844	4.65e-07	1.9e-06
Bt.24932.1.A1_at	serine/threonine/tyrosine interacting protein	STYX	---	3.6265	1.82e-07	8.05e-07
Bt.22500.1.A1_at	lines homolog 1 (Drosophila)	LINS1	---	3.62476	1.73e-11	2.42e-10
Bt.10133.1.A1_at	---	---	est	3.62466	1.49e-08	8.41e-08
Bt.18817.2.A1_at	---	---	est	3.61882	1.04e-09	7.96e-09
Bt.21068.1.S1_at	chromosome 3 open reading frame 64 ortholog	C22H3ORF64	full length	3.61796	9.5e-08	4.46e-07
Bt.2359.1.A1_at	FYN oncogene related to SRC, FGR, YES	FYN	full length	3.61466	4.76e-10	4e-09
Bt.17713.1.S1_at	PDZ and LIM domain 5	PDLIM5	full length	3.61334	2.86e-07	1.22e-06
Bt.1706.1.S1_at	---	---	est	3.61174	1.05e-10	1.09e-09
Bt.10515.1.S1_at	nucleoredoxin	NXN	full length	3.60912	4.46e-08	2.25e-07
Bt.27167.1.A1_at	hypothetical protein LOC515309	LOC515309	full length	3.60629	0.00223444	0.00490338
Bt.19881.1.S1_at	ribosomal RNA processing 15 homolog (S. cerevisiae)	RRP15	full length	3.60235	9.43e-07	3.62e-06
Bt.1169.1.S1_at	---	---	est	3.60191	5.93e-11	6.76e-10
Bt.17952.1.A1_at	cyclin-dependent kinase 8	CDK8	---	3.60174	9.18e-08	4.32e-07
Bt.22122.2.A1_at	---	---	est	3.59949	1.82e-06	6.63e-06
Bt.8690.1.S1_at	pleckstrin homology domain containing, family B (evectins) member 2	PLEKHB2	full length	3.5994	1.29e-09	9.62e-09
Bt.117.1.S1_at	guanine nucleotide binding protein (G protein), gamma 12	GNG12	full length	3.59923	4.59e-08	2.31e-07
Bt.20930.1.A1_at	similar to solute carrier family 25, member 32 /// solute carrier family 25, member 32	LOC782162 /// SLC25A32	---	3.5965	2.16e-09	1.51e-08
Bt.13195.1.A1_at	Coiled-coil domain containing 14	CCDC14	full length	3.59579	2.45e-09	1.69e-08
Bt.24727.1.S1_a_at	chromosome 6 open reading frame 136 ortholog	C23H6orf136	full length	3.59577	2.49e-09	1.72e-08
Bt.28473.1.S1_at	nuclear respiratory factor 1	NRF1	full length	3.59557	7.38e-07	2.9e-06
Bt.11933.1.S1_at	cyclin-dependent kinase 7	CDK7	full length	3.59521	3.6e-11	4.45e-10
Bt.29450.1.S1_at	---	---	est	3.59283	4.12e-07	1.7e-06
Bt.17489.2.S1_at	---	---	est	3.59261	6.1e-07	2.44e-06
Bt.24348.1.A1_at	---	---	est	3.59255	1.53e-06	5.64e-06
Bt.6534.1.S1_at	cyclin M4	CNNM4	---	3.59255	5.39e-09	3.37e-08
Bt.14380.1.S1_at	Chromosome 9 open reading frame 80 ortholog	C8H9orf80	full length	3.59162	2.18e-14	1.09e-12
Bt.24560.1.S1_at	similar to LisH domain and HEAT repeat-containing protein KIAA1468	LOC504761	---	3.59156	1.44e-07	6.48e-07
Bt.13434.3.A1_at	Makorin, ring finger protein, 1	MKRN1	full length	3.59057	2.72e-05	8.19e-05
Bt.21869.1.S1_at	similar to cytidine monophosphate-N-acetylneuraminic acid hydroxylase	LOC537017	---	3.58787	5.08e-06	1.72e-05
Bt.8947.1.S1_at	legumain	LGMN	full length	3.58741	2.07e-12	4.36e-11
Bt.5748.2.S1_at	yippee-like 5 (Drosophila)	YPEL5	full length	3.58559	5.73e-10	4.66e-09
Bt.21615.1.A1_at	transmembrane protein 22	TMEM22	full length	3.58555	9.53e-09	5.62e-08
Bt.29925.1.S1_at	---	---	est	3.58474	3.82e-10	3.31e-09
Bt.19962.1.S1_at	down-regulator of transcription 1, TBP-binding (negative cofactor 2)	DR1	full length	3.58424	4.31e-09	2.77e-08
Bt.13329.1.S1_at	---	---	est	3.58192	6.31e-09	3.88e-08
Bt.8275.1.S1_at	---	---	est	3.58152	4.44e-12	8.08e-11
Bt.19647.2.S1_at	ankyrin repeat domain 28	ANKRD28	---	3.57475	1.97e-09	1.39e-08
Bt.21695.2.S1_at	---	---	---	3.57441	2.06e-09	1.45e-08
Bt.28607.1.S1_at	transient receptor potential channel 5	trp	---	3.57312	3.49e-12	6.63e-11
Bt.6570.2.S1_at	hypothetical LOC508648	LOC508648	---	3.57105	7.93e-12	1.29e-10
Bt.8090.2.S1_at	MYB binding protein (P160) 1a	MYBBP1A	---	3.5707	2.69e-07	1.15e-06
Bt.8316.1.S1_at	similar to Uncharacterized protein KIAA0947	LOC782502	---	3.56976	1.66e-11	2.35e-10
Bt.26432.1.S1_at	---	---	est	3.56816	3.07e-08	1.61e-07
Bt.4412.1.S1_at	axin 2	AXIN2	---	3.56707	2.2e-09	1.54e-08
Bt.20258.1.S1_at	---	---	est	3.56703	6.86e-07	2.72e-06
Bt.2311.1.S1_at	TRAF-type zinc finger domain containing 1	TRAFD1	full length	3.55902	1.65e-09	1.19e-08
Bt.27405.2.S1_at	similar to RAD50 homolog isoform 1 (predicted)	LOC508214	---	3.55837	1.07e-06	4.06e-06
Bt.1714.1.A1_at	similar to TNF receptor-associated factor 2	TRAF2	---	3.5552	1.11e-08	6.45e-08
Bt.6180.2.S1_at	FSHD region gene 1	FRG1	full length	3.55402	8.19e-09	4.91e-08
Bt.24470.1.S1_a_at	tripartite motif-containing 37	TRIM37	full length	3.55313	1.18e-10	1.21e-09
Bt.21412.1.A1_at	Chromosome X open reading frame 15 ortholog	HXCXORF15	---	3.5517	1.86e-09	1.32e-08
Bt.24603.1.S1_at	OTU domain containing 6B	OTUD6B	---	3.55165	4.5e-09	2.88e-08
Bt.18089.1.S1_at	similar to testis derived transcript /// testis derived transcript (3 LIM domains)	LOC789240 /// TES	full length	3.55088	1.96e-13	6.41e-12
Bt.8912.1.A1_at	CUG triplet repeat, RNA binding protein 1	CUGBP1	full length	3.54873	1.71e-10	1.67e-09
Bt.21695.1.S1_at	---	---	---	3.54869	6.2e-11	7.03e-10
Bt.20937.1.A1_at	---	---	est	3.54841	2.89e-09	1.95e-08
Bt.9134.1.S1_at	slingshot homolog 3 (Drosophila)	SSH3	full length	3.54303	9.36e-09	5.53e-08
Bt.22713.1.S1_at	UPF3 regulator of nonsense transcripts homolog A (yeast)	UPF3A	---	3.54006	5.01e-12	8.9e-11
Bt.1739.2.S1_at	---	---	est	3.5398	4.85e-09	3.08e-08
Bt.28593.1.S1_at	---	---	est	3.53708	8.76e-10	6.83e-09
Bt.24953.2.S1_at	gametogenetin binding protein 2	GGNBP2	---	3.53645	1.73e-10	1.69e-09
Bt.28971.1.S1_at	F-box and WD repeat domain containing 11	FBXW11	---	3.53566	1.37e-11	2.03e-10
Bt.9629.2.S1_at	zinc finger protein 36, C3H type-like 1	ZFP36L1	full length	3.53566	4.17e-08	2.12e-07
Bt.3243.2.S1_a_at	RAB9A, member RAS oncogene family	RAB9A	---	3.5351	4.81e-08	2.41e-07
Bt.12631.2.S1_at	Shwachman-Bodian-Diamond syndrome	SBDS	full length	3.53498	3.47e-06	1.2e-05
Bt.24272.1.S1_at	---	---	est	3.53448	3.79e-10	3.29e-09
Bt.24575.2.S1_a_at	fibronectin type III and SPRY domain containing 1	FSD1	full length	3.53427	2.27e-06	8.13e-06
Bt.3938.1.S1_at	NFKB inhibitor interacting Ras-like 2	NKIRAS2	full length	3.53291	0.00055162	0.00136186
Bt.3708.1.A1_at	Sarcoma antigen NY-SAR-48	NY-SAR-48	full length	3.53206	7.92e-12	1.29e-10
Bt.6150.1.S1_at	hypothetical LOC506494	MGC159500	full length	3.53162	1.01e-11	1.57e-10
Bt.28500.1.S1_at	TBC1 domain family, member 14	TBC1D14	full length	3.52884	2.46e-09	1.7e-08
Bt.20143.2.S1_at	---	---	est	3.52812	4.18e-12	7.7e-11
Bt.28499.1.S1_at	casein kinase 1, epsilon	CSNK1E	full length	3.52603	3.75e-12	7.03e-11
Bt.16065.1.S1_at	cytoskeleton associated protein 2	CKAP2	full length	3.52334	5.22e-06	1.76e-05
Bt.1686.1.A1_at	---	---	est	3.52197	9.14e-13	2.24e-11
Bt.25194.1.A1_at	progesterone immunomodulatory binding factor 1	PIBF1	---	3.52055	4.9e-09	3.1e-08
Bt.29290.1.S1_at	similar to PI-3-kinase-related kinase SMG-1	LOC525143	---	3.518	1.32e-08	7.5e-08
Bt.11241.1.S1_at	cadherin 1, type 1, E-cadherin (epithelial)	CDH1	full length	3.51726	1.12e-09	8.5e-09
Bt.17758.2.A1_at	similar to BCL-6 interacting corepressor	LOC541088	---	3.5164	9.5e-08	4.46e-07
Bt.9633.1.S1_at	PERP, TP53 apoptosis effector	PERP	full length	3.51625	1.59e-09	1.15e-08
Bt.26108.1.A1_at	---	---	est	3.51605	1.64e-07	7.33e-07
Bt.19278.1.S1_at	survival of motor neuron protein interacting protein 1	SIP1	---	3.51547	1.56e-10	1.54e-09
Bt.29587.1.S1_at	---	---	est	3.51416	3.68e-13	1.05e-11
Bt.16380.2.A1_at	---	---	est	3.51382	3.93e-10	3.39e-09
Bt.22788.3.A1_at	---	---	est	3.51298	3.49e-08	1.81e-07
Bt.10622.1.S1_at	RAP1A, member of RAS oncogene family	RAP1A	full length	3.51211	6.41e-09	3.93e-08
Bt.1272.1.S1_at	UDP-GlcNAc:betaGal beta-1,3-N-acetylglucosaminyltransferase 3	B3GNT3	full length	3.511	3.26e-10	2.89e-09
Bt.11770.1.S1_a_at	solute carrier family 25 (carnitine/acylcarnitine translocase), member 20	SLC25A20	full length	3.51073	4.03e-11	4.87e-10
Bt.28632.2.S1_at	SMAD specific E3 ubiquitin protein ligase 2	SMURF2	---	3.50731	1.18e-08	6.77e-08
Bt.22699.1.S1_at	nuclear factor I/A	NFIA	full length	3.5056	3.64e-07	1.52e-06
Bt.12957.1.A1_at	trinucleotide repeat containing 6B	TNRC6B	---	3.50359	1.01e-09	7.72e-09
Bt.23559.1.S1_at	thiamin pyrophosphokinase 1	TPK1	full length	3.49963	3.39e-12	6.48e-11
Bt.10666.1.A1_s_at	---	---	---	3.49954	0.00185012	0.00412909
Bt.13614.1.A1_at	armadillo repeat containing 1	ARMC1	full length	3.49788	2.74e-15	2.06e-13
Bt.26218.1.A1_at	---	---	est	3.49724	2.6e-09	1.78e-08
Bt.26913.1.S1_at	coiled-coil domain containing 101	CCDC101	full length	3.49711	1.19e-07	5.47e-07
Bt.24697.1.A1_at	kinesin family member 3A	KIF3A	---	3.49373	3.19e-09	2.13e-08
Bt.17154.2.A1_at	PRP18 pre-mRNA processing factor 18 homolog (S. cerevisiae)	PRPF18	full length	3.49163	4.03e-14	1.74e-12
Bt.7901.3.S1_at	MTERF domain containing 2	MTERFD2	---	3.48935	1.03e-09	7.87e-09
Bt.27639.1.S1_at	---	---	est	3.48889	2.25e-06	8.07e-06
Bt.2225.1.S1_at	---	---	est	3.48839	1.39e-08	7.87e-08
Bt.28515.1.A1_at	---	---	est	3.48831	9.18e-06	2.98e-05
Bt.24444.1.A1_at	RAR-related orphan receptor A	RORA	---	3.48721	5.81e-06	1.94e-05
Bt.18476.1.A1_at	interferon regulatory factor 5	IRF5	full length	3.4856	8.89e-06	2.89e-05
Bt.8124.1.S1_at	collagen, type I, alpha 2	COL1A2	full length	3.48513	0.000173485	0.000465871
Bt.10999.2.S1_at	NCK adaptor protein 2	NCK2	full length	3.48431	2.57e-10	2.36e-09
Bt.26489.1.A1_at	RPGRIP1-like	RPGRIP1L	---	3.46908	1.19e-07	5.45e-07
Bt.17054.1.A1_at	ribonucleotide reductase M2 B (TP53 inducible)	RRM2B	---	3.46873	2.12e-06	7.63e-06
Bt.28257.1.S1_at	methyltransferase like 6	METTL6	full length	3.46785	3.39e-08	1.75e-07
Bt.3735.1.A1_at	myeloid/lymphoid or mixed-lineage leukemia (trithorax homolog, Drosophila); translocated to, 11	MLLT11	full length	3.46763	2.31e-11	3.08e-10
Bt.1815.1.S1_at	CUE domain containing 1	CUEDC1	full length	3.46684	9.3e-10	7.21e-09
Bt.18571.3.A1_at	discs, large (Drosophila) homolog-associated protein 4	DLGAP4	full length	3.4664	1.1e-08	6.36e-08
Bt.9027.1.S1_at	nuclear factor of kappa light polypeptide gene enhancer in B-cells inhibitor, alpha	NFKBIA	full length	3.46433	7.72e-09	4.65e-08
Bt.24511.1.A1_at	carbohydrate (chondroitin 4) sulfotransferase 11	CHST11	---	3.46375	1.89e-11	2.62e-10
Bt.22068.1.S1_at	---	---	est	3.46307	4.58e-11	5.44e-10
Bt.24551.1.S1_at	---	---	est	3.46286	7.39e-11	8.14e-10
Bt.18745.1.A1_at	---	---	est	3.46203	6.14e-10	4.96e-09
Bt.11453.1.S1_at	---	---	est	3.46099	4.29e-10	3.65e-09
Bt.25723.1.A1_at	similar to WD repeat domain 40C	LOC616656	---	3.45967	4.84e-08	2.43e-07
Bt.29951.1.S1_at	---	---	est	3.45961	3.78e-11	4.64e-10
Bt.20481.1.S1_at	---	---	est	3.45866	2.28e-10	2.14e-09
Bt.3820.1.S1_at	SNW domain containing 1	SNW1	full length	3.45729	6.43e-07	2.56e-06
Bt.6097.1.A1_at	---	---	est	3.45527	1.37e-09	1.01e-08
Bt.24570.1.S1_at	N-acylethanolamine acid amidase	NAAA	full length	3.45437	1.93e-08	1.06e-07
Bt.16737.1.A1_at	---	---	---	3.45324	3.72e-10	3.24e-09
Bt.23297.1.A1_at	Similar to Calcium and integrin binding family member 2	LOC617531	---	3.45289	3.67e-08	1.89e-07
Bt.27947.1.S1_at	---	---	est	3.4468	1.19e-06	4.48e-06
Bt.3766.1.A1_at	ankyrin repeat domain 32	ANKRD32	full length	3.44637	6.64e-07	2.64e-06
Bt.24569.1.A1_at	Coiled-coil and C2 domain containing 2A	CC2D2A	---	3.44547	1.36e-10	1.37e-09
Bt.25158.1.S1_at	nucleoporin 35kDa	NUP35	full length	3.44502	2.1e-10	1.99e-09
Bt.1476.1.S1_at	---	---	est	3.44438	4.82e-08	2.42e-07
Bt.4154.1.S1_at	protein kinase, membrane associated tyrosine/threonine 1	PKMYT1	---	3.44414	1.03e-07	4.81e-07
Bt.24386.1.A1_at	UTP18, small subunit (SSU) processome component, homolog (yeast)	UTP18	full length	3.44356	2e-14	1.02e-12
Bt.20185.1.A1_at	solute carrier family 15, member 4	SLC15A4	full length	3.44188	3.85e-11	4.7e-10
Bt.11936.1.S1_at	deoxyuridine triphosphatase	DUT	full length	3.43724	3.39e-06	1.18e-05
Bt.28245.1.S1_at	organic solute transporter beta	OSTBETA	full length	3.43561	9.49e-07	3.65e-06
Bt.15734.1.S1_at	protein kinase C, zeta	PRKCZ	full length	3.43447	1.18e-11	1.78e-10
Bt.24223.1.S1_at	Nucleoporin 43kDa	NUP43	full length	3.43072	1.76e-10	1.71e-09
Bt.23687.1.A1_at	---	---	---	3.42939	2.94e-09	1.99e-08
Bt.5361.2.S1_a_at	elastin	ELN	full length	3.42771	6.77e-05	0.000192843
Bt.19018.1.A1_at	---	---	est	3.42617	2.93e-09	1.98e-08
Bt.22742.1.A1_at	Chromosome 12 open reading frame 65 ortholog	H17C12ORF65	---	3.42374	9.14e-08	4.31e-07
Bt.16330.3.A1_at	GrpE-like 2, mitochondrial (E. coli)	GRPEL2	full length	3.42361	5.4e-08	2.68e-07
Bt.15294.1.S1_at	calmodulin-like 4	CALML4	full length	3.42165	1.51e-10	1.5e-09
Bt.29857.1.A1_at	casein kinase 1, gamma 3	CSNK1G3	---	3.42162	0.0282254	0.046096
Bt.7446.1.S1_at	similar to SUMO/sentrin specific peptidase family member 8	LOC513300	---	3.41988	1.15e-05	3.67e-05
Bt.24990.2.S1_at	Ubiquitin specific peptidase 21	USP21	full length	3.41896	4.8e-09	3.05e-08
Bt.20732.1.A1_at	Phosphatidylinositol-4-phosphate 5-kinase, type I, beta	PIP5K1B	---	3.41802	0.000295086	0.000764588
Bt.24137.1.A1_at	pleiomorphic adenoma gene-like 1	PLAGL1	full length	3.41476	6.15e-09	3.79e-08
Bt.13880.1.S1_at	Dickkopf homolog 1 (Xenopus laevis)	DKK1	---	3.41379	7.82e-09	4.71e-08
Bt.35.1.S1_at	motilin	MLN	full length	3.41246	0.000626135	0.00153157
Bt.7979.1.S1_at	chromosome 4 open reading frame 27 ortholog	C8H4orf27	full length	3.41076	1.36e-11	2.01e-10
Bt.24383.1.S1_at	delta-like 2 homolog (Drosophila)	DLK2	full length	3.40733	1.65e-06	6.05e-06
Bt.21826.1.S1_at	SET and MYND domain containing 4	SMYD4	---	3.40339	1.67e-08	9.29e-08
Bt.22251.1.A1_at	CKLF-like MARVEL transmembrane domain containing 4	CMTM4	full length	3.40309	1.75e-08	9.69e-08
Bt.21886.1.S1_at	---	---	est	3.4012	9.93e-10	7.63e-09
Bt.19423.1.S1_at	ATP-binding cassette, sub-family A (ABC1), member 1	ABCA1	full length	3.40112	1.15e-07	5.3e-07
Bt.24025.1.A1_at	---	---	est	3.39907	3.99e-07	1.66e-06
Bt.13147.1.S1_at	UDP-Gal:betaGlcNAc beta 1,4- galactosyltransferase, polypeptide 5	B4GALT5	---	3.3987	0.000475824	0.00118958
Bt.5561.1.S1_at	melanocortin 4 receptor	MC4R	full length	3.39834	1.42e-05	4.48e-05
Bt.26223.1.S1_at	---	---	est	3.39702	1.38e-11	2.04e-10
Bt.24497.1.S1_at	Similar to FGFR1 oncogene partner 1	LOC787622	---	3.38996	3.95e-11	4.8e-10
Bt.3386.1.S1_at	coiled-coil domain containing 127	CCDC127	full length	3.38793	2.66e-13	8.18e-12
Bt.16149.1.A1_at	ACN9 homolog (S. cerevisiae)	ACN9	full length	3.38576	4.67e-07	1.91e-06
Bt.22165.1.S1_at	actin filament associated protein 1-like 2	AFAP1L2	full length	3.38392	1.18e-10	1.21e-09
Bt.16348.2.S1_at	HERPUD family member 2	HERPUD2	full length	3.38138	1.42e-06	5.28e-06
Bt.27822.2.S1_at	sorting nexin 10	SNX10	full length	3.37943	8e-06	2.61e-05
Bt.26844.2.S1_at	chromosome 13 open reading frame 3 ortholog	C12H13ORF3	full length	3.37852	7.86e-09	4.73e-08
Bt.1793.3.S1_at	apoptosis, caspase activation inhibitor	AVEN	---	3.37766	4.51e-06	1.54e-05
Bt.317.1.S1_at	RAB guanine nucleotide exchange factor (GEF) 1	RABGEF1	full length	3.37617	5.27e-13	1.42e-11
Bt.20358.2.S1_a_at	coenzyme Q7 homolog, ubiquinone (yeast)	COQ7	full length	3.37571	9.37e-10	7.25e-09
Bt.2353.1.S1_at	baculoviral IAP repeat-containing 5	BIRC5	full length	3.37226	2.21e-10	2.08e-09
Bt.13440.3.S1_at	---	---	est	3.37165	1.05e-07	4.89e-07
Bt.13844.3.A1_at	F-box protein 33	FBXO33	---	3.37013	2.39e-08	1.28e-07
Bt.11807.1.S1_at	ubiquitin-conjugating enzyme E2R 2	UBE2R2	---	3.36906	2.98e-09	2.01e-08
Bt.21183.1.S1_at	microsomal glutathione S-transferase 2	MGST2	full length	3.36863	5.2e-11	6.04e-10
Bt.18866.1.A1_at	aprataxin- and PNK-like factor	APLF	full length	3.36651	1.65e-08	9.2e-08
Bt.9665.1.S1_at	General transcription factor IIE, polypeptide 1, alpha 56kDa	GTF2E1	full length	3.36227	3.57e-08	1.85e-07
Bt.26071.1.A1_at	---	---	est	3.36219	6.14e-10	4.96e-09
Bt.22699.2.A1_at	---	---	est	3.35898	4.4e-08	2.23e-07
Bt.18918.2.A1_at	SEC22 vesicle trafficking protein homolog C (S. cerevisiae)	SEC22C	full length	3.35799	2.09e-10	1.98e-09
Bt.6544.1.S1_at	small trans-membrane and glycosylated protein	SMAGP	full length	3.35664	0.00017702	0.000474728
Bt.13899.1.A1_at	ectonucleotide pyrophosphatase/phosphodiesterase 1	ENPP1	---	3.34467	1.15e-12	2.71e-11
Bt.16916.3.S1_at	Kruppel-like factor 11	KLF11	---	3.34293	5.65e-09	3.51e-08
Bt.4763.1.S1_at	CD247 molecule	CD247	full length	3.33729	1.47e-11	2.13e-10
Bt.29467.1.A1_at	---	---	est	3.3347	1.41e-07	6.36e-07
Bt.18578.1.A1_at	---	---	---	3.33436	6.02e-07	2.41e-06
Bt.3504.1.S1_at	Related RAS viral (r-ras) oncogene homolog 2	RRAS2	full length	3.33346	1.78e-09	1.27e-08
Bt.22672.1.A1_at	hydroxyprostaglandin dehydrogenase 15-(NAD)	HPGD	full length	3.33216	0.000331171	0.000851502
Bt.10041.1.S1_at	vacuolar protein sorting 72 homolog (S. cerevisiae)	VPS72	full length	3.33054	3.87e-09	2.52e-08
Bt.2889.1.S1_at	chromosome 16 open reading frame 80	C16orf80	full length	3.32912	1e-10	1.05e-09
Bt.2781.1.S1_at	partner of NOB1 homolog (S. cerevisiae)	PNO1	full length	3.32811	1.4e-11	2.05e-10
Bt.21642.1.A1_at	similar to KRAB-A domain containing 2	LOC530088	---	3.32777	2.6e-06	9.23e-06
Bt.1479.1.S1_at	cytochrome b, ascorbate dependent 3	CYBASC3	full length	3.32636	1.04e-08	6.1e-08
Bt.29668.1.A1_at	---	---	est	3.32207	1.55e-07	6.95e-07
Bt.16104.1.S1_at	exosome component 3	EXOSC3	full length	3.31957	7.45e-10	5.91e-09
Bt.10869.1.S1_at	similar to diaphanous 1	LOC786565	---	3.3188	8.73e-11	9.4e-10
Bt.15873.1.A1_at	nucleoporin 93kDa	NUP93	full length	3.31855	4.43e-09	2.84e-08
Bt.27953.1.S1_at	similar to KIAA1451 protein	LOC533350	---	3.31825	6.7e-08	3.27e-07
Bt.28597.1.A1_at	ubiquitin specific peptidase 46	USP46	---	3.31729	7.84e-08	3.76e-07
Bt.6645.2.A1_at	RNA-binding region (RNP1, RRM) containing 3	RNPC3	full length	3.31534	3.85e-10	3.33e-09
Bt.13785.1.A1_at	polymerase (RNA) I polypeptide B, 128kDa	POLR1B	full length	3.31495	2.84e-12	5.59e-11
Bt.4211.1.S1_at	ATPase, H+ transporting, lysosomal 56/58kDa, V1 subunit B1	ATP6V1B1	full length	3.31328	6.99e-06	2.31e-05
Bt.22528.1.A1_at	nudix (nucleoside diphosphate linked moiety X)-type motif 4	NUDT4	full length	3.31319	7.61e-08	3.66e-07
Bt.16796.1.A1_at	similar to UTP20, small subunit (SSU) processome component, homolog (yeast)	LOC510487	---	3.31044	1.11e-11	1.7e-10
Bt.10890.2.S1_a_at	mediator complex subunit 15	MED15	full length	3.30968	3.92e-08	2.01e-07
Bt.22469.1.A1_at	tRNA-yW synthesizing protein 1 homolog (S. cerevisiae)	TYW1	---	3.30691	3.06e-06	1.07e-05
Bt.3174.1.A1_at	similar to tankyrase, TRF1-interacting ankyrin-related ADP-ribose polymerase 2	LOC533901	---	3.30523	5.48e-12	9.63e-11
Bt.2268.1.S1_at	LAG1 homolog, ceramide synthase 4	LASS4	full length	3.30488	0.000114906	0.000317141
Bt.13407.1.S1_at	---	---	est	3.30451	1.2e-06	4.51e-06
Bt.26756.1.S1_at	mitogen-activated protein kinase kinase kinase 7 interacting protein 1	MAP3K7IP1	full length	3.30432	2.29e-10	2.14e-09
Bt.24521.1.A1_at	myotubularin related protein 9	MTMR9	full length	3.30332	8.75e-10	6.83e-09
Bt.21661.1.S1_at	alcohol dehydrogenase, iron containing, 1	ADHFE1	full length	3.30326	4.05e-07	1.68e-06
Bt.25921.1.A1_at	---	---	est	3.30325	3.17e-10	2.81e-09
Bt.11056.1.S1_at	LRP2 binding protein	LRP2BP	---	3.30264	7.72e-07	3.02e-06
Bt.24415.1.A1_at	---	---	est	3.29614	0.000547345	0.00135283
Bt.27211.1.S1_at	dual specificity phosphatase 13	DUSP13	full length	3.29164	1.51e-05	4.74e-05
Bt.16609.1.A1_at	---	---	est	3.28787	1.99e-09	1.41e-08
Bt.21360.1.S1_at	similar to ring finger protein 40	LOC539901	---	3.28774	1.04e-09	7.93e-09
Bt.27805.1.S1_at	centromere protein M	CENPM	full length	3.28725	6.88e-07	2.72e-06
Bt.21321.1.S1_at	similar to zinc finger protein 7 (KOX 4, clone HF.16)	LOC785799	---	3.28717	1.06e-08	6.17e-08
Bt.18177.2.S1_at	oxysterol binding protein-like 9	OSBPL9	full length	3.28667	4.42e-10	3.74e-09
Bt.19866.1.A1_at	---	---	est	3.28438	3.82e-10	3.31e-09
Bt.26415.1.A1_at	---	---	est	3.28418	3.28e-14	1.48e-12
Bt.24339.1.S1_at	Similar to KIAA1856 protein	LOC781346	---	3.28313	3.72e-07	1.55e-06
Bt.2289.2.S1_at	---	---	---	3.28058	6.35e-10	5.12e-09
Bt.941.1.S1_at	proteasome (prosome, macropain) 26S subunit, non-ATPase, 9	PSMD9	full length	3.28033	8.61e-12	1.38e-10
Bt.2940.2.S1_at	menage a trois homolog 1, cyclin H assembly factor (Xenopus laevis)	MNAT1	full length	3.28016	4.53e-09	2.9e-08
Bt.18447.1.A1_at	centrosome and spindle pole associated protein 1	CSPP1	---	3.27902	8.17e-08	3.9e-07
Bt.17419.1.A1_at	zinc finger protein 451	ZNF451	---	3.27862	1.4e-11	2.06e-10
Bt.29932.1.S1_at	small optic lobes homolog (Drosophila)	SOLH	---	3.27812	1.71e-11	2.4e-10
Bt.26451.1.A1_at	---	---	est	3.27778	1.18e-05	3.78e-05
Bt.23674.1.S1_at	MAK10 homolog, amino-acid N-acetyltransferase subunit (S. cerevisiae)	MAK10	---	3.27619	3.16e-12	6.09e-11
Bt.22239.1.S1_at	---	---	est	3.27541	1.51e-06	5.57e-06
Bt.17520.2.A1_at	Coiled-coil domain containing 149	CCDC149	full length	3.27135	0.000240556	0.000632672
Bt.24887.1.S1_at	E74-like factor 5 (ets domain transcription factor)	ELF5	full length	3.27059	1.13e-08	6.53e-08
Bt.27436.1.A1_at	INO80 homolog (S. cerevisiae)	INO80	---	3.27006	1.74e-09	1.24e-08
Bt.26550.1.S1_at	ATP-binding cassette, sub-family F (GCN20), member 2	ABCF2	full length	3.26871	2.85e-08	1.51e-07
Bt.25911.1.A1_at	Similar to Zinc finger and BTB domain containing 8	LOC521943	---	3.26817	2.71e-09	1.85e-08
Bt.25511.1.A1_at	RAD51-like 1 (S. cerevisiae)	RAD51L1	---	3.2681	2.3e-09	1.6e-08
Bt.6631.1.S1_at	Down syndrome critical region protein 3	DSCR3	full length	3.26801	1.18e-08	6.82e-08
Bt.26137.1.A1_at	---	---	est	3.26796	5.44e-07	2.2e-06
Bt.4968.1.S1_at	v-raf-1 murine leukemia viral oncogene homolog 1	RAF1	full length	3.26617	7.63e-12	1.25e-10
Bt.26214.1.A1_at	similar to chromosome 17 open reading frame 53	LOC615299	---	3.26581	3.94e-07	1.64e-06
Bt.25550.1.A1_at	Similar to senataxin	LOC534284	---	3.26554	3.05e-05	9.13e-05
Bt.10818.1.A1_at	Dynein, cytoplasmic 2, light intermediate chain 1	DYNC2LI1	full length	3.26466	0.000759454	0.00183212
Bt.21871.1.S1_a_at	LSM7 homolog, U6 small nuclear RNA associated (S. cerevisiae)	LSM7	---	3.26381	1.64e-05	5.1e-05
Bt.4037.1.S1_at	---	---	est	3.26207	4.78e-11	5.63e-10
Bt.5830.1.S1_at	chromatin accessibility complex 1	CHRAC1	full length	3.25891	1.84e-09	1.31e-08
Bt.21987.2.S1_a_at	peptidylprolyl isomerase G (cyclophilin G)	PPIG	full length	3.25877	1.97e-10	1.88e-09
Bt.370.1.S1_at	adenosylmethionine decarboxylase 1	AMD1	full length	3.25829	1.7e-08	9.48e-08
Bt.20916.1.A1_at	KIAA0586	KIAA0586	---	3.2561	8.48e-07	3.29e-06
Bt.20694.1.A1_at	Catenin (cadherin-associated protein), alpha-like 1	CTNNAL1	---	3.25552	9.67e-05	0.000269409
Bt.2941.2.S1_a_at	fermitin family homolog 2 (Drosophila)	FERMT2	full length	3.25524	4.67e-12	8.41e-11
Bt.5420.1.A1_a_at	Purkinje cell protein 4 like 1	PCP4L1	full length	3.25375	8.35e-06	2.72e-05
Bt.13350.1.S1_at	---	---	est	3.2517	1.65e-07	7.37e-07
Bt.27709.1.A1_at	---	---	est	3.25145	4.88e-09	3.1e-08
Bt.22081.1.S1_at	LIM domain 7	LMO7	full length	3.25062	3.67e-09	2.4e-08
Bt.24109.1.S1_at	Hypothetical LOC524159	LOC524159	---	3.25025	1.96e-11	2.69e-10
Bt.11362.1.A1_at	---	---	est	3.24962	5.34e-08	2.65e-07
Bt.26523.1.A1_at	Alstrom syndrome 1	ALMS1	---	3.24868	7.58e-14	2.93e-12
Bt.20232.1.S1_at	similar to Snf2-related CBP activator protein	LOC511420	---	3.24822	9.09e-14	3.4e-12
Bt.28836.1.S1_at	dishevelled associated activator of morphogenesis 1	DAAM1	full length	3.24712	2.63e-11	3.41e-10
Bt.12957.1.A1_a_at	similar to BoWC1.1 /// similar to BoWC1.1 /// similar to BoWC1.1 /// WC1.3 molecule	LOC100140390 /// LOC785733 /// LOC786090 /// WC1.3	---	3.24432	1.17e-10	1.2e-09
Bt.5170.1.S1_at	glyoxylate reductase/hydroxypyruvate reductase	GRHPR	---	3.24321	7.58e-06	2.49e-05
Bt.17772.1.S1_at	Mdm2 p53 binding protein homolog (mouse)	MDM2	full length	3.23821	9.12e-08	4.3e-07
Bt.22107.1.S1_at	hypothetical protein LOC616423	MGC134282	full length	3.23809	3.61e-12	6.81e-11
Bt.3828.1.A1_at	---	---	est	3.23792	1.49e-08	8.4e-08
Bt.9650.1.S1_at	---	---	est	3.23759	4.02e-09	2.61e-08
Bt.20331.2.S1_at	---	---	est	3.23709	1.35e-08	7.67e-08
Bt.19605.1.S1_at	---	---	est	3.23675	4.02e-10	3.46e-09
Bt.9269.2.S1_at	Stress-associated endoplasmic reticulum protein 1	SERP1	full length	3.23671	4.46e-07	1.83e-06
Bt.13763.1.S1_at	GLE1 RNA export mediator homolog (yeast)	GLE1	full length	3.23582	3.16e-13	9.45e-12
Bt.20257.1.S1_at	---	---	---	3.23536	4.41e-11	5.27e-10
Bt.24249.1.S1_at	suppressor of variegation 4-20 homolog 1 (Drosophila)	SUV420H1	full length	3.23392	1.57e-10	1.55e-09
Bt.11460.1.A1_at	---	---	est	3.23391	1.26e-11	1.89e-10
Bt.12001.2.S1_at	---	---	est	3.23089	1.94e-09	1.37e-08
Bt.22216.1.S1_at	fem-1 homolog c (C. elegans)	FEM1C	full length	3.2282	5.11e-11	5.95e-10
Bt.7603.1.S1_at	polo-like kinase 1 (Drosophila)	PLK1	full length	3.22688	2.81e-07	1.2e-06
Bt.24533.1.A1_at	---	---	est	3.22598	1.93e-07	8.53e-07
Bt.16175.1.A1_at	caprin family member 2	CAPRIN2	---	3.22576	7.29e-05	0.000206715
Bt.10874.1.S1_at	hypothetical protein LOC534734	LOC534734	full length	3.22537	2.78e-08	1.47e-07
Bt.29868.1.S1_at	cytochrome c oxidase subunit VIb testes-specific isoform	COX6B2	full length	3.22385	7.51e-05	0.0002124
Bt.26651.1.S1_at	UDP-GlcNAc:betaGal beta-1,3-N-acetylglucosaminyltransferase 4	B3GNT4	---	3.22376	0.000171482	0.000460903
Bt.3455.1.S1_at	ubiquitin-conjugating enzyme E2I (UBC9 homolog, yeast)	UBE2I	full length	3.22262	0.000303661	0.000785588
Bt.18734.1.S1_at	---	---	---	3.22196	1.54e-08	8.67e-08
Bt.17871.2.S1_at	Similar to RNA binding protein DEF-3	LOC510737	---	3.21444	5.62e-07	2.27e-06
Bt.6818.2.S1_at	ring finger protein 14	RNF14	full length	3.2124	2.38e-11	3.15e-10
Bt.15589.2.S1_at	---	---	est	3.21019	7.18e-08	3.48e-07
Bt.17992.1.S1_at	chromosome 16 open reading frame 75 ortholog	C25H16ORF75	full length	3.20901	2.58e-09	1.77e-08
Bt.15607.1.S1_at	sorting nexin 16	SNX16	---	3.20793	4.31e-08	2.18e-07
Bt.12496.1.S1_at	---	---	est	3.20742	2.8e-10	2.54e-09
Bt.22306.2.A1_at	---	---	---	3.20721	3.53e-09	2.32e-08
Bt.28179.1.S1_at	zinc finger, RAN-binding domain containing 3	ZRANB3	---	3.20661	1.88e-09	1.34e-08
Bt.15791.1.S1_at	hypothetical LOC506205	MGC138976	full length	3.20198	4.98e-10	4.14e-09
Bt.21216.1.S1_at	chromosome X open reading frame 56 ortholog	CXorf56	full length	3.20175	6.45e-11	7.26e-10
Bt.14270.1.A1_at	---	---	est	3.19927	4.86e-06	1.65e-05
Bt.22252.1.A1_at	Beta-1,3-N-acetylgalactosaminyltransferase 2	B3GALNT2	full length	3.19918	2.94e-05	8.81e-05
Bt.872.2.S1_at	docking protein 4 /// hypothetical protein LOC100141293	DOK4 /// LOC100141293	full length	3.19836	6.14e-11	6.97e-10
Bt.9275.1.S1_at	WD repeat domain, phosphoinositide interacting 2	WIPI2	full length	3.19723	1.95e-09	1.38e-08
Bt.14061.1.A1_at	hypothetical LOC534389	MGC143209	full length	3.19558	6.6e-10	5.3e-09
Bt.28160.2.S1_a_at	RNA binding motif protein 17	RBM17	full length	3.19518	6.56e-08	3.21e-07
Bt.24460.1.S1_at	zinc finger, CCHC domain containing 12	ZCCHC12	full length	3.19501	3.3e-08	1.71e-07
Bt.20149.1.S1_at	YY1 associated factor 2	YAF2	full length	3.19419	2.99e-10	2.67e-09
Bt.24628.1.S1_at	small nuclear ribonucleoprotein polypeptide F	SNRPF	---	3.1932	6.62e-11	7.42e-10
Bt.10510.1.S1_at	H2A histone family, member X	H2AFX	full length	3.19222	4.65e-05	0.000135482
Bt.28131.1.S1_at	nucleoporin 54kDa	NUP54	full length	3.19041	1.33e-06	4.95e-06
Bt.5658.1.S1_s_at	mutL homolog 1, colon cancer, nonpolyposis type 2 (E. coli)	MLH1	full length	3.18884	8.98e-11	9.63e-10
Bt.27011.1.A1_at	similar to CG4452 CG4452-PA	LOC519943	---	3.18795	3.01e-06	1.05e-05
Bt.6715.1.A1_at	Chromosome 22 open reading frame 28 ortholog	C5H22orf28	full length	3.18778	5.3e-15	3.4e-13
Bt.27344.1.A1_at	solute carrier family 4, sodium bicarbonate cotransporter, member 9	SLC4A9	---	3.18564	1.46e-05	4.59e-05
Bt.21444.1.S1_at	cyclin-dependent kinase 2	CDK2	full length	3.18532	3.48e-09	2.3e-08
Bt.16094.1.S1_at	enhancer of zeste homolog 2 (Drosophila)	EZH2	---	3.18503	2.02e-11	2.75e-10
Bt.18290.1.A1_at	TNF receptor-associated factor 3	TRAF3	---	3.18496	2.62e-06	9.31e-06
Bt.17833.1.A1_at	spermatogenesis and oogenesis specific basic helix-loop-helix 1	SOHLH1	---	3.18349	1.9e-05	5.87e-05
Bt.19472.1.A1_at	hypothetical protein LOC510233	KIAA0157	---	3.18311	1.14e-08	6.56e-08
Bt.28185.1.S1_at	Rac GTPase activating protein 1	RACGAP1	---	3.18295	3.9e-11	4.75e-10
Bt.5056.2.A1_at	EGF-containing fibulin-like extracellular matrix protein 1	EFEMP1	full length	3.18197	1.14e-11	1.74e-10
Bt.28711.1.S1_at	ankyrin repeat domain 49	ANKRD49	full length	3.1809	1.05e-06	3.99e-06
Bt.27090.1.S1_at	deoxycytidine kinase	DCK	full length	3.17908	5.65e-05	0.000163003
Bt.22433.1.A1_at	solute carrier family 22 (organic cation/carnitine transporter), member 5	SLC22A5	full length	3.17874	1.12e-10	1.16e-09
Bt.11005.1.S1_at	SH3-binding domain protein 5-like	SH3BP5L	full length	3.17868	5.27e-07	2.13e-06
Bt.3414.3.A1_a_at	HIV-1 Rev binding protein	HRB	full length	3.17788	1.42e-09	1.04e-08
Bt.229.1.S1_at	centrosomal protein 290kDa	CEP290	full length	3.17413	8.27e-06	2.7e-05
Bt.19603.1.A1_at	---	---	est	3.17253	0.000398679	0.00100958
Bt.16220.1.S1_at	transmembrane protein 178	TMEM178	---	3.17212	2.01e-12	4.26e-11
Bt.26803.1.A1_at	similar to testis derived transcript	LOC789240	---	3.17087	2.93e-09	1.98e-08
Bt.22594.2.S1_a_at	similar to PAP-associated domain-containing protein 5 (Topoisomerase-related function protein 4-2) (TRF4-2)	LOC789894	---	3.17069	1.58e-06	5.83e-06
Bt.25471.1.S1_at	ataxin 3	ATXN3	full length	3.16912	6.81e-08	3.31e-07
Bt.27312.1.S1_at	CREB regulated transcription coactivator 2	CRTC2	full length	3.16904	3.3e-09	2.19e-08
Bt.9074.2.S1_at	---	---	est	3.16718	0.00031837	0.00082095
Bt.18013.1.A1_at	Similar to arginine-glutamic acid dipeptide (RE) repeats	LOC535394	---	3.16431	1.49e-06	5.52e-06
Bt.9759.2.S1_at	neuroguidin, EIF4E binding protein	NGDN	full length	3.16418	9.53e-10	7.35e-09
Bt.22535.1.S1_at	BTB (POZ) domain containing 10	BTBD10	full length	3.15796	2.62e-13	8.12e-12
Bt.18916.1.A1_at	---	---	est	3.15557	2.92e-07	1.24e-06
Bt.8691.1.S1_at	---	---	est	3.15434	6.57e-09	4.02e-08
Bt.12094.2.S1_at	---	---	est	3.1534	6.33e-05	0.000181163
Bt.9781.1.S1_at	---	---	est	3.15266	1.54e-10	1.53e-09
Bt.20695.2.S1_at	TATA box binding protein (TBP)-associated factor, RNA polymerase I, B, 63kDa	TAF1B	full length	3.15082	1.02e-07	4.74e-07
Bt.22173.1.S1_at	serine/threonine kinase 24 (STE20 homolog, yeast)	STK24	full length	3.15077	4.88e-12	8.7e-11
Bt.27054.2.S1_a_at	---	---	---	3.15011	6.86e-08	3.34e-07
Bt.177.1.S1_at	RAS p21 protein activator (GTPase activating protein) 1	RASA1	full length	3.14882	1.77e-08	9.83e-08
Bt.22334.1.S1_at	hypothetical protein LOC616898	LOC616898	full length	3.14742	4.9e-07	2e-06
Bt.11023.1.S1_at	---	---	est	3.14742	1.61e-12	3.56e-11
Bt.17572.1.A1_at	---	---	est	3.1464	9.41e-06	3.04e-05
Bt.9758.1.S1_at	---	---	est	3.14482	1.43e-11	2.09e-10
Bt.10361.1.S1_at	---	---	---	3.14411	3.41e-06	1.18e-05
Bt.22709.2.S1_at	---	---	---	3.14277	9.34e-07	3.59e-06
Bt.17217.2.S1_at	---	---	est	3.14274	2.14e-08	1.17e-07
Bt.2241.2.S1_a_at	similar to RRP1-like protein B	LOC510240	---	3.14232	2.28e-07	9.93e-07
Bt.27384.1.S1_at	---	---	est	3.1416	3.47e-10	3.04e-09
Bt.18724.2.S1_at	---	---	est	3.14034	9.19e-10	7.13e-09
Bt.9546.1.S1_at	similar to RNA binding motif protein, X-linked 2	LOC613705	---	3.13955	1.36e-08	7.73e-08
Bt.26921.1.A1_at	solute carrier family 27 (fatty acid transporter), member 6	SLC27A6	full length	3.13807	4.19e-09	2.71e-08
Bt.20234.1.S1_at	transmembrane protein 119	TMEM119	full length	3.13804	3.48e-08	1.8e-07
Bt.7371.1.S1_at	similar to NVL protein /// nuclear VCP-like	LOC515497 /// NVL	full length	3.13675	1.92e-08	1.05e-07
Bt.13994.1.S1_at	---	---	est	3.13451	1.95e-09	1.38e-08
Bt.24660.2.S1_at	essential meiotic endonuclease 1 homolog 1	EME1	full length	3.1341	5.91e-09	3.66e-08
Bt.25259.1.A1_at	---	---	est	3.13407	0.000216323	0.000572999
Bt.19267.2.S1_at	---	---	est	3.13212	2.04e-05	6.29e-05
Bt.22739.2.S1_at	suppressor of cytokine signaling 4	SOCS4	full length	3.13152	9.44e-06	3.05e-05
Bt.6009.1.S1_at	solute carrier family 7 (cationic amino acid transporter, y+ system), member 7	SLC7A7	full length	3.13075	5.16e-09	3.24e-08
Bt.11164.1.S1_at	FYVE, RhoGEF and PH domain containing 2	FGD2	full length	3.12938	4.71e-06	1.6e-05
Bt.11591.1.A1_at	---	---	---	3.12567	9.69e-08	4.54e-07
Bt.19494.1.A1_at	---	---	est	3.12374	7.69e-06	2.52e-05
Bt.28743.1.S1_at	---	---	est	3.12301	1.02e-11	1.59e-10
Bt.3105.1.S1_at	Clathrin interactor 1	CLINT1	full length	3.12226	8.78e-05	0.000246017
Bt.11187.1.S1_at	---	---	est	3.12148	1.27e-11	1.89e-10
Bt.3402.3.A1_at	katanin p80 (WD repeat containing) subunit B 1	KATNB1	full length	3.12039	5.42e-10	4.46e-09
Bt.10358.1.S1_at	actin, alpha 1, skeletal muscle /// nucleoporin 133kDa	ACTA1 /// NUP133	full length	3.11989	1.35e-08	7.69e-08
Bt.21835.1.S1_at	protein kinase (cAMP-dependent, catalytic) inhibitor gamma	PKIG	full length	3.11888	5.35e-09	3.35e-08
Bt.14283.1.A1_at	---	---	est	3.1158	2.02e-06	7.32e-06
Bt.28455.1.S1_at	---	---	est	3.1143	3.38e-11	4.22e-10
Bt.16024.1.S1_at	---	---	est	3.11335	2.92e-09	1.97e-08
Bt.21498.1.S1_at	cleavage and polyadenylation specific factor 4, 30kDa	CPSF4	---	3.11236	7.36e-07	2.9e-06
Bt.26771.1.S1_at	similar to S phase cyclin A-associated protein in the ER	LOC534495	---	3.11219	4.17e-11	5.02e-10
Bt.25998.1.A1_at	similar to glioma tumor suppressor candidate region gene 1	LOC531868	---	3.11176	6.7e-10	5.37e-09
Bt.3356.1.A1_at	---	---	est	3.11165	1.81e-06	6.62e-06
Bt.964.1.S1_at	thymidine kinase 1, soluble	TK1	full length	3.11005	1.39e-10	1.4e-09
Bt.10852.1.S1_at	damage-specific DNA binding protein 2, 48kDa	DDB2	full length	3.10943	4.01e-07	1.66e-06
Bt.27762.1.A1_at	Coiled-coil domain containing 11	CCDC11	---	3.10938	6.67e-07	2.65e-06
Bt.8322.1.S1_at	---	---	est	3.10784	1.82e-10	1.76e-09
Bt.24276.1.A1_at	---	---	est	3.10564	3.56e-12	6.74e-11
Bt.6816.1.S1_at	dicer 1, ribonuclease type III	DICER1	full length	3.10414	2.04e-11	2.78e-10
Bt.7765.1.S1_at	---	---	est	3.104	9.15e-07	3.53e-06
Bt.9213.2.S1_at	Fanconi anemia-associated protein, 24 kDa	MGC137368	full length	3.10243	0.000349487	0.000894781
Bt.760.1.S1_at	ring finger protein 114	RNF114	full length	3.10233	1.28e-12	2.97e-11
Bt.2840.1.S1_at	small nuclear ribonucleoprotein D3 polypeptide 18kDa	SNRPD3	full length	3.10179	8.08e-07	3.15e-06
Bt.26546.1.S1_at	MUS81 endonuclease homolog (S. cerevisiae)	MUS81	full length	3.09951	3.68e-08	1.9e-07
Bt.4926.1.S1_at	Nucleolar complex associated 3 homolog (S. cerevisiae)	NOC3L	full length	3.09651	3.22e-06	1.12e-05
Bt.10341.1.S1_at	---	---	est	3.09629	7.53e-08	3.62e-07
Bt.6777.2.S1_at	Wilms tumor 1 associated protein	WTAP	full length	3.0892	1.7e-06	6.24e-06
Bt.28480.1.S1_at	Phospholipase A2-activating protein	PLAA	full length	3.08888	8.71e-11	9.39e-10
Bt.28213.1.S1_at	---	---	est	3.08439	5.48e-08	2.72e-07
Bt.21129.1.A1_at	similar to bromodomain-containing protein 4	LOC614048	---	3.08402	1.24e-10	1.26e-09
Bt.20345.1.S1_a_at	ferredoxin 1-like	FDX1L	full length	3.08337	2.69e-09	1.84e-08
Bt.21940.1.S1_at	coiled-coil domain containing 137	CCDC137	full length	3.08268	3.07e-10	2.74e-09
Bt.24532.2.S1_at	interleukin 17 receptor B	IL17RB	full length	3.08229	1.8e-05	5.57e-05
Bt.22005.1.S1_at	leucine zipper and CTNNBIP1 domain containing	LZIC	---	3.08032	2.28e-09	1.59e-08
Bt.25212.1.A1_at	---	---	est	3.07858	0.00565203	0.0113097
Bt.19606.1.A1_at	---	---	est	3.07766	4.24e-07	1.75e-06
Bt.18814.1.A1_at	DEAD (Asp-Glu-Ala-Asp) box polypeptide 55	DDX55	full length	3.07763	2.46e-07	1.06e-06
Bt.19999.1.A1_at	FIC domain containing	FICD	---	3.07753	2.35e-07	1.02e-06
Bt.14240.1.S1_at	filamin C, gamma (actin binding protein 280)	FLNC	---	3.07725	2.79e-05	8.4e-05
Bt.23224.2.S1_at	---	---	---	3.0739	2.35e-06	8.39e-06
Bt.21150.1.A1_at	---	---	est	3.07207	1.86e-08	1.03e-07
Bt.14150.1.S1_at	septin 4	2004-09-01	full length	3.07064	4.27e-09	2.75e-08
Bt.12902.2.A1_at	zinc finger protein 304	ZNF304	full length	3.06915	5.33e-10	4.4e-09
Bt.16761.2.S1_at	hypothetical protein LOC100125581	100125581	full length	3.06905	1.35e-10	1.36e-09
Bt.171.1.S1_at	gamma-aminobutyric acid (GABA) A receptor, alpha 4	GABRA4	full length	3.06812	3.13e-05	9.34e-05
Bt.27975.1.S1_s_at	calmodulin 2 (phosphorylase kinase, delta) /// calmodulin 3 (phosphorylase kinase, delta) /// calmodulin	CALM2 /// CALM3 /// LOC407095	full length	3.06548	2.18e-06	7.82e-06
Bt.24202.1.S1_at	Rho-related BTB domain containing 1	RHOBTB1	full length	3.06496	1.31e-11	1.94e-10
Bt.25963.1.A1_at	tubulin, delta 1	TUBD1	full length	3.06427	4.11e-09	2.66e-08
Bt.3696.1.A1_at	---	---	---	3.0641	0.000286258	0.000743071
Bt.12410.1.S1_a_at	calcium/calmodulin-dependent protein kinase (CaM kinase) II gamma	CAMK2G	full length	3.06396	5.24e-05	0.000151871
Bt.20771.2.S1_at	peroxisomal biogenesis factor 1	PEX1	---	3.06332	5.41e-10	4.45e-09
Bt.4939.1.S1_at	secreted frizzled-related protein 2	SFRP2	full length	3.06211	3.44e-10	3.02e-09
Bt.29663.1.S1_at	---	---	est	3.06083	3.81e-07	1.59e-06
Bt.19146.1.A1_at	cold shock domain containing E1, RNA-binding	CSDE1	full length	3.05938	7.37e-05	0.000208808
Bt.21988.1.S1_at	similar to CG32387 CG32387-PB	LOC523257	---	3.05875	1.05e-09	8e-09
Bt.16922.1.A1_at	methyltransferase 10 domain containing	METT10D	---	3.05839	1.21e-06	4.55e-06
Bt.7130.1.S1_at	beta-site APP-cleaving enzyme 2	BACE2	---	3.05751	1.85e-09	1.32e-08
Bt.12201.1.S1_at	---	---	est	3.05576	3.24e-08	1.69e-07
Bt.26266.1.A1_at	---	---	---	3.05566	1.79e-09	1.28e-08
Bt.19480.1.S1_at	transmembrane protein 60	TMEM60	full length	3.05559	2.47e-11	3.25e-10
Bt.18002.2.S1_at	zinc finger protein 470	ZNF470	---	3.0551	2.62e-05	7.91e-05
Bt.9062.1.S1_at	SPARC related modular calcium binding 1	SMOC1	full length	3.05448	6.75e-07	2.68e-06
Bt.27258.1.S1_at	nuclear fragile X mental retardation protein interacting protein 1	NUFIP1	---	3.05395	1.65e-09	1.19e-08
Bt.18311.1.A1_at	---	---	est	3.05359	9.04e-10	7.02e-09
Bt.28311.1.A1_at	similar to oxysterol-binding protein-like protein 10	LOC507708	---	3.05356	4.66e-09	2.97e-08
Bt.21513.1.A1_at	BUB1 budding uninhibited by benzimidazoles 1 homolog (yeast)	BUB1	full length	3.05283	9.04e-11	9.68e-10
Bt.20506.1.S1_at	---	---	est	3.05175	4.42e-08	2.24e-07
Bt.19790.1.A1_at	tripartite motif-containing 22	TRIM22	---	3.05167	8.74e-09	5.2e-08
Bt.25958.2.S1_at	WD repeat domain 3	WDR3	---	3.05054	2.85e-08	1.51e-07
Bt.20083.2.S1_at	zinc finger protein 106 homolog (mouse)	ZFP106	---	3.05049	1.66e-07	7.38e-07
Bt.13455.2.A1_at	SAC1 suppressor of actin mutations 1-like (yeast)	SACM1L	full length	3.04978	1.33e-05	4.22e-05
Bt.28516.1.S1_a_at	similar to Vcell division cycle 73, Paf1/RNA polymerase II complex component, homolog (S. cerevisiae)	LOC100139547	---	3.04939	1.06e-09	8.06e-09
Bt.7920.1.S1_at	RAB30, member RAS oncogene family	RAB30	full length	3.04915	5.99e-11	6.82e-10
Bt.13411.1.S1_at	similar to LPS-responsive vesicle trafficking, beach and anchor containing	LOC524279	---	3.04738	1.7e-11	2.39e-10
Bt.20846.1.A1_at	CTD (carboxy-terminal domain, RNA polymerase II, polypeptide A) small phosphatase-like	CTDSPL	---	3.04598	4.58e-09	2.93e-08
Bt.27054.3.S1_at	---	---	---	3.04562	1.17e-06	4.41e-06
Bt.6578.3.S1_at	ring finger protein 8	RNF8	full length	3.04543	2.19e-05	6.71e-05
Bt.4702.2.S1_at	---	---	est	3.04504	2.96e-09	1.99e-08
Bt.26131.1.S1_at	Cytidine and dCMP deaminase domain containing 1	CDADC1	---	3.045	4.04e-07	1.68e-06
Bt.13689.1.A1_at	phosphoinositide-3-kinase, catalytic, delta polypeptide	PIK3CD	---	3.04468	1.56e-06	5.76e-06
Bt.7760.1.S1_at	glyoxalase I	GLO1	full length	3.04351	1.44e-11	2.11e-10
Bt.23216.1.S1_at	ectonucleotide pyrophosphatase/phosphodiesterase 2	ENPP2	full length	3.04326	4.83e-08	2.42e-07
Bt.1892.1.S1_at	GTP binding protein 1	GTPBP1	full length	3.04207	1.33e-05	4.21e-05
Bt.9019.1.S1_at	hypothetical protein LOC614296	MGC127733	full length	3.04021	1.24e-14	6.88e-13
Bt.25807.2.S1_at	c-abl oncogene 1, receptor tyrosine kinase /// exosome component 2	ABL1 /// EXOSC2	full length	3.03905	0.000282667	0.000734144
Bt.16854.2.S1_at	Exportin 4	XPO4	full length	3.03843	4.03e-10	3.46e-09
Bt.15812.1.A1_at	similar to Protein FAM126B	LOC533324	---	3.03821	4.31e-09	2.77e-08
Bt.26906.1.S1_at	mitogen-activated protein kinase kinase kinase 14	MAP3K14	---	3.03615	8.18e-09	4.9e-08
Bt.15965.1.S1_at	SRY (sex determining region Y)-box 15	SOX15	---	3.03573	3.3e-05	9.8e-05
Bt.18325.2.A1_a_at	microtubule-associated protein 7	MAP7	full length	3.03529	2.46e-11	3.23e-10
Bt.24718.1.S1_at	LETM1 domain containing 1	LETMD1	full length	3.03475	1.32e-08	7.52e-08
Bt.21060.1.S1_at	similar to centaurin, delta 3	LOC513722	---	3.03401	1.62e-05	5.06e-05
Bt.21224.1.S1_at	similar to dedicator of cytokinesis 10	LOC539421	---	3.03284	1.63e-07	7.26e-07
Bt.3135.1.A1_at	bromodomain containing 7	BRD7	full length	3.03278	3.36e-13	9.84e-12
Bt.17161.1.S1_at	---	---	est	3.03215	5.68e-08	2.81e-07
Bt.10146.2.S1_at	similar to E3 ubiquitin-protein ligase MARCH5 (Membrane-associated RING finger protein 5) (Membrane-associated RING-CH protein V) (MARCH-V) (RING finger protein 153)	LOC788125	---	3.03192	3.64e-07	1.52e-06
Bt.5585.1.S1_at	Hypothetical protein LOC539472	LOC539472	full length	3.03117	5.17e-10	4.28e-09
Bt.26092.1.A1_at	---	---	est	3.03038	4.99e-06	1.69e-05
Bt.26877.1.A1_at	abl interactor 2	ABI2	full length	3.02468	7.93e-10	6.25e-09
Bt.27181.1.A1_at	polymerase (DNA directed), beta	POLB	full length	3.02421	1.12e-10	1.16e-09
Bt.9082.1.S1_at	lectin, galactoside-binding, soluble, 4	LGALS4	full length	3.02402	3.27e-11	4.1e-10
Bt.24297.1.A1_at	hypothetical LOC522040	MGC143117	full length	3.02287	2.45e-11	3.23e-10
Bt.22788.2.A1_at	Makorin, ring finger protein, 2	MKRN2	full length	3.02137	9.83e-10	7.57e-09
Bt.21742.1.A1_at	peptidylprolyl isomerase E (cyclophilin E)	PPIE	full length	3.02044	6.06e-07	2.43e-06
Bt.17394.1.A1_at	---	---	est	3.01927	6.25e-07	2.49e-06
Bt.26198.1.A1_at	---	---	est	3.01539	1.33e-08	7.57e-08
Bt.12198.1.S1_at	Nucleoporin 98kDa	NUP98	---	3.01438	1.54e-09	1.12e-08
Bt.9014.1.A1_at	acid phosphatase 6, lysophosphatidic	ACP6	full length	3.01414	1.97e-07	8.66e-07
Bt.18350.1.A1_at	---	---	---	3.01337	0.000102317	0.00028474
Bt.25119.1.A1_at	---	---	est	3.01319	1.75e-07	7.77e-07
Bt.2823.1.S1_at	chromosome 1 open reading frame 35	C1orf35	full length	3.01267	2.02e-08	1.1e-07
Bt.20823.1.A1_at	---	---	est	3.01197	7.74e-07	3.03e-06
Bt.4331.1.S1_at	presenilin associated, rhomboid-like	PARL	full length	3.01082	2.77e-12	5.46e-11
Bt.8926.1.S1_at	---	---	---	3.01069	8.84e-07	3.42e-06
Bt.26391.1.A1_at	---	---	est	3.00531	4.33e-10	3.68e-09
Bt.28940.1.A1_at	---	---	est	2.99839	0.000104663	0.000290834
Bt.20067.1.S1_at	similar to Intersectin-2 (SH3 domain-containing protein 1B) (SH3P18) (SH3P18-like WASP-associated protein)	LOC787330	---	2.99749	4e-10	3.44e-09
Bt.7030.1.S1_at	similar to SIN3 homolog B, transcription regulator (yeast)	LOC520505	---	2.99694	9.87e-09	5.8e-08
Bt.15629.1.S1_at	coiled-coil domain containing 55	CCDC55	full length	2.99693	9.47e-10	7.32e-09
Bt.15796.1.S1_at	similar to CDC42-binding protein kinase beta	LOC508226	---	2.99632	9.01e-10	7.01e-09
Bt.27072.1.A1_at	polybromo 1	PB1	---	2.99588	5.19e-06	1.75e-05
Bt.19781.1.A1_at	DAZ interacting protein 3, zinc finger	DZIP3	full length	2.99501	1.2e-08	6.92e-08
Bt.10168.1.S1_at	---	---	est	2.99484	3.73e-10	3.25e-09
Bt.2336.1.S1_at	Septin 3	2003-09-01	full length	2.99243	2.04e-06	7.36e-06
Bt.2462.1.S1_at	SH2 domain protein 2A	SH2D2A	full length	2.99207	1.84e-06	6.71e-06
Bt.23704.1.A1_at	peroxisomal membrane protein 3, 35kDa	PXMP3	full length	2.99181	7.51e-09	4.54e-08
Bt.26858.1.A1_at	---	---	---	2.99132	4.1e-10	3.51e-09
Bt.11711.1.A1_at	similar to high-mobility group box 3	LOC532409	---	2.99019	3.03e-10	2.7e-09
Bt.22384.1.A1_at	cell adhesion molecule 3	CADM3	full length	2.98797	6.35e-06	2.11e-05
Bt.25242.1.A1_at	chromosome 14 open reading frame 108	C14orf108	full length	2.9872	2.8e-07	1.19e-06
Bt.19184.1.A1_at	---	---	est	2.98711	3.89e-08	1.99e-07
Bt.10330.1.S1_at	HMG-box transcription factor 1	HBP1	full length	2.98638	2.23e-05	6.82e-05
Bt.20333.1.S1_at	WD repeat domain 51B	WDR51B	full length	2.98296	1.04e-08	6.08e-08
Bt.24687.1.A1_at	Hypothetical LOC533427	LOC533427	---	2.98272	7.34e-06	2.41e-05
Bt.1308.1.S1_at	syndecan 3	SDC3	---	2.98209	5.09e-10	4.22e-09
Bt.3394.1.S1_at	Hypothetical protein LOC786491	MGC165685	full length	2.98195	2.81e-08	1.49e-07
Bt.568.1.S1_at	integrin-binding sialoprotein	IBSP	full length	2.98166	3.13e-08	1.64e-07
Bt.9155.2.A1_at	SCY1-like 3 (S. cerevisiae)	SCYL3	full length	2.98023	4.38e-12	7.98e-11
Bt.25379.1.A1_at	La ribonucleoprotein domain family, member 7	LARP7	---	2.97867	5.36e-10	4.42e-09
Bt.4749.1.S1_at	polymerase (DNA directed), delta 1, catalytic subunit 125kDa	POLD1	full length	2.97755	2.35e-07	1.02e-06
Bt.6570.1.S1_at	calcium homeostasis endoplasmic reticulum protein	CHERP	full length	2.97717	6.54e-09	4e-08
Bt.16730.1.A1_at	solute carrier family 41, member 2	SLC41A2	---	2.97702	4.66e-07	1.91e-06
Bt.27843.1.S1_at	CCR4 carbon catabolite repression 4-like (S. cerevisiae)	CCRN4L	full length	2.97569	4.81e-08	2.41e-07
Bt.22422.1.S1_at	small nuclear RNA activating complex, polypeptide 2, 45kDa	SNAPC2	full length	2.97496	8.72e-09	5.19e-08
Bt.24892.1.A1_at	Ras-like without CAAX 1	RIT1	full length	2.97435	9.23e-12	1.46e-10
Bt.26907.1.A1_at	---	---	---	2.97434	1.28e-12	2.97e-11
Bt.27939.2.A1_a_at	nuclear receptor coactivator 1	NCOA1	---	2.97357	2.21e-12	4.61e-11
Bt.15922.1.S1_at	myotubularin related protein 3	MTMR3	full length	2.97098	2.73e-08	1.45e-07
Bt.22662.1.S1_at	TATA box binding protein	TBP	full length	2.96987	1.33e-12	3.05e-11
Bt.22109.1.S1_at	---	---	est	2.96985	7.51e-05	0.000212436
Bt.22149.1.S1_at	Hypothetical protein LOC614841	LOC614841	full length	2.96962	1.02e-08	5.95e-08
Bt.8099.1.A1_at	transforming growth factor beta regulator 1	TBRG1	full length	2.96918	6.17e-11	7e-10
Bt.27414.1.S1_at	ring finger protein 168	RNF168	full length	2.96421	1.98e-05	6.11e-05
Bt.11175.1.S1_at	hypothetical LOC539970	MGC128405	full length	2.96398	2.89e-06	1.02e-05
Bt.24435.1.S1_at	---	---	est	2.9625	8.01e-08	3.83e-07
Bt.20832.1.S1_at	---	---	est	2.9615	1.77e-05	5.5e-05
Bt.24308.1.A1_at	---	---	---	2.96062	2.2e-08	1.19e-07
Bt.19144.1.A1_at	---	---	est	2.95908	3.26e-15	2.35e-13
Bt.19232.1.A1_at	---	---	est	2.95668	3.54e-06	1.23e-05
Bt.193.1.S1_at	mannosyl (alpha-1,3-)-glycoprotein beta-1,4-N-acetylglucosaminyltransferase, isozyme A	MGAT4A	full length	2.95527	3.07e-11	3.88e-10
Bt.869.2.S1_at	ubiquitin-like with PHD and ring finger domains 2	UHRF2	full length	2.95461	6.32e-10	5.1e-09
Bt.9924.1.S1_at	---	---	est	2.95446	2.94e-07	1.25e-06
Bt.24662.1.S1_at	AKT1 substrate 1 (proline-rich)	AKT1S1	full length	2.95352	2.6e-07	1.12e-06
Bt.5336.1.A1_a_at	transferrin	TF	full length	2.95178	6.57e-06	2.18e-05
Bt.1115.1.S1_at	phosphodiesterase 3B, cGMP-inhibited	PDE3B	---	2.95152	1.31e-07	5.96e-07
Bt.22440.1.S1_at	WD repeat domain 40A	WDR40A	full length	2.95107	1.34e-05	4.26e-05
Bt.24696.1.S1_at	hypothetical LOC783259	LOC783259	---	2.95041	2.87e-11	3.67e-10
Bt.21765.1.S1_at	Ras-related GTP binding D	RRAGD	---	2.94921	5.72e-10	4.66e-09
Bt.22308.1.A1_at	zinc finger and BTB domain containing 9	ZBTB9	---	2.94875	1.38e-10	1.38e-09
Bt.28378.1.S1_at	A kinase (PRKA) anchor protein 1	AKAP1	---	2.94715	5.11e-09	3.22e-08
Bt.17715.1.A1_at	---	---	est	2.94686	2.19e-05	6.7e-05
Bt.8624.1.S1_at	arginase, type II	ARG2	full length	2.94666	1.82e-06	6.64e-06
Bt.24526.1.S1_at	feline leukemia virus subgroup C cellular receptor family, member 2 /// similar to Feline leukemia virus subgroup C receptor-related protein 2 (Calcium-chelate transporter) (CCT)	FLVCR2 /// LOC781116	---	2.94545	4.88e-08	2.44e-07
Bt.2410.1.A1_at	---	---	est	2.9451	7.63e-10	6.04e-09
[truncated: 6,867 more rows]
