# Supplementary material for: Transcriptome dynamics and molecular cross-talk between bovine oocyte and its companion cumulus cells
Source: BMC Genomics. 2011 Jan 24;12:57. doi: 10.1186/1471-2164-12-57 (PMC3045333; doi:10.1186/1471-2164-12-57)
Supplement: Additional file 12 — List of transcripts that are differentially expressed between oocytes cultured with or without their companion CCs. [file 1471-2164-12-57-S12.XLS]

## Sheet: Tabelle1
	Transcripts that are differentially expressed between oocytes that were cultured with or without their companion cumulus cells
Probe.Set.ID	Gene.Title	Gene.Symbol	Unigene.Cluster.Type	logFC	P.Value	adj.P.Val
Bt.23505.1.S1_at	pyruvate dehydrogenase kinase, isozyme 4	PDK4	full length	4.08244	4.06e-05	0.011418
Bt.4889.1.S1_at	Eukaryotic translation initiation factor 3, subunit A	EIF3A	---	3.53566	0.0022517	0.0907569
Bt.5200.1.S1_at	DEAD (Asp-Glu-Ala-Asp) box polypeptide 39	DDX39	full length	3.30683	0.000345875	0.0362695
Bt.26665.2.S1_at	Pleckstrin homology domain containing, family A (phosphoinositide binding specific) member 4	PLEKHA4	---	3.16827	7.63e-05	0.0157433
Bt.4232.2.S1_at	dedicator of cytokinesis 6	DOCK6	---	2.82746	5.38e-06	0.00381808
Bt.5277.1.S1_at	cell cycle related kinase	CCRK	full length	2.81144	2.78e-06	0.00234414
Bt.12744.1.S1_at	ATPase, Ca++ transporting, type 2C, member 2	ATP2C2	---	2.80113	0.000166567	0.0249623
Bt.9562.1.S1_at	sodium channel, voltage-gated, type V, alpha subunit	SCN5A	full length	2.7645	0.000781887	0.0507674
Bt.4764.1.S1_at	similar to Vigilin (High density lipoprotein-binding protein) (HDL-binding protein)	LOC789436	---	2.66596	3.18e-06	0.00255512
Bt.5344.1.S1_at	Tu translation elongation factor, mitochondrial	TUFM	full length	2.6108	0.000918077	0.0545137
Bt.11182.2.S1_at	GC-rich sequence DNA-binding factor homolog	GCFC	full length	2.56999	0.000111686	0.0196697
Bt.20435.1.S1_at	tumor suppressing subtransferable candidate 1	TSSC1	full length	2.5391	1.55e-05	0.00691234
Bt.12721.1.A1_at	CD3e molecule, epsilon associated protein	CD3EAP	full length	2.52266	0.000260617	0.0319197
Bt.9585.1.S1_at	aminolevulinate, delta-, dehydratase	ALAD	full length	2.37056	0.000456037	0.0395782
Bt.13593.1.A1_at	---	---	est	2.36715	0.000498103	0.0415856
Bt.27552.2.S1_at	coiled-coil domain containing 21	CCDC21	---	2.24214	0.000439482	0.0395782
Bt.11807.1.S1_at	ubiquitin-conjugating enzyme E2R 2	UBE2R2	---	2.21816	4.12e-07	0.000621944
Bt.27929.1.S1_at	WD repeat and FYVE domain containing 1	WDFY1	full length	2.19581	0.000149874	0.0233049
Bt.27829.2.S1_at	vacuolar protein sorting 37 homolog A (S. cerevisiae)	VPS37A	full length	2.18645	6.91e-05	0.0146465
Bt.20042.1.S1_at	PDZ domain containing 11	PDZD11	full length	2.18434	0.00172889	0.0762273
Bt.6146.1.S1_at	---	---	---	2.17842	0.000407822	0.0385242
Bt.5210.1.S1_at	aconitase 2, mitochondrial	ACO2	full length	2.17085	1.87e-06	0.00180611
Bt.11264.1.S1_at	inositol hexaphosphate kinase 2	IHPK2	full length	2.14027	0.000131482	0.021581
Bt.5420.1.A1_a_at	Purkinje cell protein 4 like 1	PCP4L1	full length	2.13355	0.00045514	0.0395782
Bt.19019.1.A1_at	---	---	est	2.12685	1.6e-07	0.00055325
Bt.15965.1.S1_at	SRY (sex determining region Y)-box 15	SOX15	---	2.11786	0.000828898	0.0522172
Bt.13247.1.S1_at	heme binding protein 2	HEBP2	---	2.08487	0.000620148	0.0452924
Bt.1040.1.A1_at	nucleolar protein 1, 120kDa	NOL1	full length	2.06388	0.000300727	0.0339063
AFFX-Bt-gapd-5_at	glyceraldehyde-3-phosphate dehydrogenase	GAPDH	---	2.03661	0.000692262	0.0479421
Bt.22803.1.S1_at	tubulin, beta	TUBB	full length	2.00659	3.8e-05	0.011171
Bt.25644.1.A1_at	---	---	est	2.00469	0.00174784	0.0768157
Bt.11095.1.S1_a_at	vacuolar protein sorting 4 homolog A (S. cerevisiae)	VPS4A	full length	2.00127	0.000109786	0.0194774
Bt.1529.2.A1_at	hypothetical LOC511442	LOC511442	---	1.99856	0.00202488	0.0850138
Bt.13781.1.S1_at	---	---	est	1.93225	0.00112864	0.0610579
Bt.28549.1.S1_at	---	---	est	1.87058	0.00251933	0.095363
Bt.27964.1.A1_at	RNA terminal phosphate cyclase-like 1	RCL1	full length	1.85097	5.67e-06	0.00390978
Bt.22224.1.S1_at	similar to Family with sequence similarity 100, member B	LOC618617	---	1.84713	4.89e-07	0.000684458
Bt.26843.1.S1_at	RAB35, member RAS oncogene family	RAB35	full length	1.8346	0.000823953	0.0521794
Bt.18049.1.A1_at	---	---	est	1.82498	0.000753783	0.0501027
Bt.3907.1.S2_at	coatomer protein complex, subunit zeta 1	COPZ1	full length	1.81964	2.67e-07	0.00055325
Bt.13577.1.S1_at	drebrin-like	DBNL	full length	1.80782	0.00192381	0.0817211
Bt.26573.1.S1_at	EMG1 nucleolar protein homolog (S. cerevisiae)	EMG1	full length	1.79965	0.000996894	0.0565954
Bt.26613.1.A1_at	coiled-coil domain containing 92	CCDC92	full length	1.79833	0.000239822	0.0315214
Bt.23141.1.A1_at	programmed cell death 11	PDCD11	full length	1.79791	0.0019563	0.0826649
Bt.931.1.S1_at	similar to phospholipase C, gamma 2	LOC511659	---	1.77906	1.12e-05	0.00601839
Bt.29909.1.S1_at	Hypothetical protein LOC515309	LOC515309	full length	1.76291	1.7e-09	2.05e-05
Bt.8713.1.S1_at	BMS1 homolog, ribosome assembly protein (yeast)	BMS1	---	1.74273	2.55e-05	0.00893196
Bt.17574.1.A1_at	similar to corticosteroid binding protein	LOC513746	---	1.72846	0.00115475	0.0616411
Bt.5376.1.S1_at	Yip1 interacting factor homolog A (S. cerevisiae)	YIF1A	full length	1.716	0.000723822	0.0488769
Bt.4750.1.S1_at	transketolase	TKT	full length	1.71081	0.000405482	0.0385242
Bt.16056.2.S1_at	Cas-Br-M (murine) ecotropic retroviral transforming sequence b	CBLB	---	1.70467	1.53e-05	0.00691234
Bt.26092.1.A1_at	---	---	est	1.70443	0.00106083	0.0591676
Bt.17367.1.S1_at	DnaJ (Hsp40) homolog, subfamily B, member 1	DNAJB1	full length	1.70366	9.48e-05	0.0177304
Bt.27054.3.S1_at	---	---	---	1.67464	0.000430143	0.0393124
Bt.17734.1.A1_at	Zinc finger, AN1-type domain 2A	ZFAND2A	full length	1.66963	2.44e-05	0.00889109
Bt.28524.1.S1_at	dopey family member 2	DOPEY2	---	1.66918	7.19e-05	0.0149546
Bt.29931.1.S1_at	kinesin family member 1C	KIF1C	---	1.65928	0.000363427	0.0368436
Bt.13128.1.S1_at	succinate dehydrogenase complex, subunit B, iron sulfur (Ip)	SDHB	full length	1.65328	0.000469016	0.0401291
Bt.4007.1.S1_at	HCLS1 associated protein X-1	HAX1	full length	1.65319	5.51e-05	0.0124278
Bt.264.1.S1_at	erythrocyte membrane protein band 4.1 (elliptocytosis 1, RH-linked)	EPB41	full length	1.63126	0.000557411	0.0434735
Bt.24222.1.S1_at	WW domain containing transcription regulator 1	WWTR1	---	1.62841	0.0013276	0.0672383
Bt.783.1.S1_at	aldehyde oxidase 1	AOX1	full length	1.62452	0.000389041	0.0380259
Bt.21454.1.S1_at	G protein-coupled receptor, family C, group 5, member C	GPRC5C	full length	1.61264	0.000968901	0.0558526
Bt.2711.1.S1_at	succinate-CoA ligase, alpha subunit	SUCLG1	full length	1.60125	0.00112818	0.0610579
Bt.20204.1.S1_at	Sjogren syndrome/scleroderma autoantigen 1	SSSCA1	full length	1.60022	0.00217799	0.0890689
Bt.6151.1.S1_at	colony stimulating factor 1 receptor	CSF1R	full length	1.59877	3.08e-05	0.00976276
Bt.17954.1.A1_at	---	---	est	1.5947	0.00136276	0.0676557
Bt.8279.2.S1_at	Chromosome 3 open reading frame 60 ortholog	C22H3orf60	full length	1.58731	5.14e-05	0.0122095
Bt.13947.2.A1_at	RCD1 required for cell differentiation1 homolog (S. pombe)	RQCD1	full length	1.58453	0.00031572	0.0345415
Bt.18369.1.A1_at	---	---	est	1.5511	0.000657878	0.0465993
Bt.18914.3.S1_at	Podocalyxin-like	PODXL	---	1.53495	5.11e-07	0.000684458
Bt.24148.1.A1_at	Jub, ajuba homolog (Xenopus laevis)	JUB	---	1.52084	0.00220033	0.0898299
Bt.16092.1.S1_at	gamma-glutamyl carboxylase	GGCX	full length	1.51515	0.000622938	0.0452924
Bt.18019.1.A1_at	---	---	est	1.50812	0.000547447	0.043336
Bt.15845.2.S1_at	protein phosphatase 4, regulatory subunit 1	PPP4R1	---	1.50629	4.56e-05	0.0119163
Bt.22832.1.S1_at	F-box protein 31	FBXO31	---	1.50216	0.000151644	0.0233049
Bt.1739.1.S1_at	Frizzled homolog 4 (Drosophila)	FZD4	---	1.49751	0.00014502	0.0229186
Bt.20307.1.S1_at	aspartyl aminopeptidase	DNPEP	full length	1.49325	0.0013553	0.0676557
Bt.4205.1.S1_at	glutathione peroxidase 4 (phospholipid hydroperoxidase)	GPX4	full length	1.47759	0.000764808	0.0502814
Bt.26956.1.S1_at	Similar to NAC-beta splice	LOC528166	---	1.47487	0.000972236	0.0558526
Bt.6069.1.S1_at	---	---	est	1.46671	0.000396148	0.0383085
Bt.1258.1.S1_at	DEAH (Asp-Glu-Ala-His) box polypeptide 8	DHX8	---	1.46433	0.000457963	0.0395782
Bt.22978.1.S1_at	interferon induced transmembrane protein 1 (9-27)	IFITM1	full length	1.4609	0.00226099	0.0907941
Bt.22294.1.S1_at	hypothetical LOC533041	MGC159954	full length	1.45901	2.31e-06	0.00214349
Bt.21918.2.S1_at	cysteinyl-tRNA synthetase 2, mitochondrial (putative)	CARS2	full length	1.45778	0.000860724	0.0528451
Bt.13504.1.S1_at	glycosyltransferase	C3orf39	full length	1.45372	0.000482913	0.0407553
Bt.27262.1.S1_at	pitrilysin metallopeptidase 1	PITRM1	---	1.45289	9.57e-07	0.00109946
Bt.12360.1.S1_at	---	---	---	1.44478	4.72e-05	0.0120554
Bt.3029.1.S1_at	LEM domain containing 2	LEMD2	---	1.43571	0.000860748	0.0528451
Bt.28082.1.S1_at	transmembrane 9 superfamily protein member 4	TM9SF4	full length	1.4335	1.09e-06	0.00113856
Bt.20444.1.S1_at	---	---	est	1.41847	0.000138213	0.0224382
Bt.17009.1.A1_at	polymerase (RNA) II (DNA directed) polypeptide A, 220kDa	POLR2A	---	1.4022	0.00208901	0.0867338
Bt.4123.1.S1_at	glutaminyl-peptide cyclotransferase-like	QPCTL	full length	1.40015	9.32e-05	0.0175677
Bt.20401.1.A1_at	transmembrane channel-like 4	TMC4	full length	1.39135	1.05e-05	0.00589839
Bt.21942.1.S1_at	Hypothetical protein LOC784805	LOC784805	---	1.38746	0.000241442	0.0315214
Bt.20987.2.S1_at	Hypothetical LOC515651	LOC515651	full length	1.3824	0.000582652	0.0437165
Bt.8591.1.S1_at	hepatoma-derived growth factor-related protein 2	HDGF2	full length	1.37263	0.000665244	0.0466599
Bt.16046.1.A1_at	similar to Uncharacterized protein C1orf96	LOC532798	---	1.36344	1.99e-05	0.00780388
Bt.7963.1.S1_at	EH-domain containing 1	EHD1	full length	1.35125	0.00227127	0.0907941
Bt.15688.1.S1_at	cystathionine-beta-synthase	CBS	full length	1.35044	4.76e-05	0.0120554
Bt.9092.1.S1_at	polymerase (RNA) II (DNA directed) polypeptide G	POLR2G	full length	1.34429	0.000672059	0.0470013
Bt.23082.1.S1_at	mitogen-activated protein kinase kinase kinase kinase 2	MAP4K2	---	1.34371	0.00269673	0.0993386
Bt.26777.1.S1_at	---	---	est	1.33905	0.00140241	0.0684791
Bt.13431.1.S1_a_at	hypothetical protein LOC100126170	LOC100126170	full length	1.33719	0.000358211	0.0367784
Bt.4646.1.S1_at	solute carrier family 2 (facilitated glucose transporter), member 1	SLC2A1	full length	1.32726	0.00130344	0.0670563
Bt.19102.1.S1_at	---	---	est	1.31696	1.12e-05	0.00601839
Bt.16183.1.A1_s_at	Hypothetical LOC509061	LOC509061	---	1.31661	0.00110356	0.05997
Bt.21475.3.S1_at	Apoptosis antagonizing transcription factor	AATF	---	1.31565	0.000117844	0.0201655
Bt.20229.1.S1_at	transforming growth factor beta regulator 4	TBRG4	full length	1.30283	0.00173101	0.0762273
Bt.7617.1.S1_at	Tubulin tyrosine ligase-like family, member 4	TTLL4	---	1.30206	0.000186855	0.0273239
Bt.3254.2.S1_at	tubulin folding cofactor E	TBCE	full length	1.30061	0.00155539	0.0720317
Bt.1411.1.S1_at	formin-like 3	FMNL3	---	1.30045	6.27e-05	0.0135173
Bt.11059.1.S1_at	RNA binding motif protein 5	RBM5	full length	1.29267	0.00039693	0.0383085
Bt.3339.1.S1_at	sema domain, immunoglobulin domain (Ig), transmembrane domain (TM) and short cytoplasmic domain, (semaphorin) 4A	SEMA4A	full length	1.28648	0.000960933	0.0557054
Bt.18912.1.S1_at	ATP synthase mitochondrial F1 complex assembly factor 2	ATPAF2	full length	1.27376	0.00158169	0.0731093
Bt.22047.1.S1_at	ClpP caseinolytic peptidase, ATP-dependent, proteolytic subunit homolog (E. coli)	CLPP	full length	1.27238	0.00229825	0.0913544
Bt.27267.1.S1_at	canopy 2 homolog (zebrafish)	CNPY2	full length	1.27122	0.00172777	0.0762273
Bt.12732.1.S1_at	NEDD8 ultimate buster-1	NYREN18	---	1.27057	0.000570708	0.0437165
Bt.12416.1.S1_at	syntaxin 5	STX5	full length	1.26738	0.000842985	0.0524215
Bt.13345.2.S1_at	similar to ubiquitin specific peptidase 54	LOC784739	---	1.26064	0.00228681	0.0910496
Bt.7826.1.S1_at	pituitary tumor-transforming 1 interacting protein	PTTG1IP	full length	1.25999	2.18e-05	0.00835283
Bt.19954.2.S1_at	Excision repair cross-complementing rodent repair deficiency, complementation group 3 (xeroderma pigmentosum group B complementing)	ERCC3	full length	1.25755	0.00252806	0.095363
Bt.10014.1.S1_at	strawberry notch homolog 2 (Drosophila)	SBNO2	full length	1.25435	2.76e-05	0.00926399
Bt.9081.1.S1_at	chromosome 1 open reading frame 149 ortholog	C3H1orf149	full length	1.25341	0.00176157	0.0769983
Bt.3015.1.A1_at	lipoma HMGIC fusion partner-like 2	LHFPL2	full length	1.25059	4.84e-05	0.0120554
Bt.21570.1.A1_at	ectonucleoside triphosphate diphosphohydrolase 5	ENTPD5	---	1.24941	8.22e-06	0.00508425
Bt.23495.1.S1_at	---	---	est	1.24642	0.000828176	0.0522172
Bt.4785.2.S1_at	mitogen-activated protein kinase kinase kinase 3	MAP3K3	---	1.24573	5.34e-05	0.0124278
Bt.923.2.S1_at	zinc finger, CCHC domain containing 3	ZCCHC3	full length	1.24526	0.000380726	0.0378788
Bt.6162.1.S1_at	similar to putative c-Myc-responsive	LOC613560	---	1.24355	9.94e-05	0.0182993
Bt.17968.1.S1_at	similar to proteasome 26S non-ATPase subunit 8	LOC785653	---	1.2411	0.000796741	0.051464
Bt.7360.1.S1_at	translin	TSN	full length	1.23585	0.000496076	0.0415601
Bt.1131.1.S1_at	peptidylprolyl isomerase B (cyclophilin B)	PPIB	full length	1.23244	2.51e-05	0.00889109
Bt.21070.1.S1_at	mitochondrial ribosomal protein L10	MRPL10	---	1.22938	3.74e-05	0.011171
Bt.24963.1.A1_at	two pore segment channel 1	TPCN1	---	1.22874	0.00013098	0.021581
Bt.4795.1.S1_at	solute carrier family 6 (neurotransmitter transporter, serotonin), member 4	SLC6A4	full length	1.22701	0.000227774	0.0303631
Bt.9953.1.S1_at	phosphatidylinositol glycan anchor biosynthesis, class C	PIGC	full length	1.22286	1.73e-05	0.00709114
Bt.27347.1.A1_at	---	---	est	1.21773	0.000918929	0.0545137
Bt.13053.1.S1_at	glutamine-fructose-6-phosphate transaminase 1	GFPT1	full length	1.2153	4.31e-05	0.0118112
Bt.1602.1.S1_at	hypothetical protein LOC100125304	LOC100125304	---	1.21525	0.00127649	0.0667498
Bt.28209.1.S1_at	RGM domain family, member B	RGMB	---	1.21378	0.000192028	0.0275789
Bt.1808.1.S1_at	cytochrome c-1	CYC1	full length	1.21359	0.000117291	0.0201655
Bt.2113.1.S1_at	CNDP dipeptidase 2 (metallopeptidase M20 family)	CNDP2	full length	1.21117	0.000562647	0.0436513
Bt.15357.1.A1_at	---	---	---	1.20946	0.0010263	0.0577218
Bt.1771.1.S1_at	zinc ribbon domain containing 1	ZNRD1	full length	1.20842	0.00264026	0.0978714
Bt.28311.1.A1_at	similar to oxysterol-binding protein-like protein 10	LOC507708	---	1.20779	0.000120182	0.0202921
Bt.2883.1.A1_at	tripartite motif-containing 32	TRIM32	full length	1.19281	9.78e-06	0.00561741
Bt.8030.1.S1_at	regulator of G-protein signaling 3	RGS3	full length	1.1844	0.000633226	0.0457439
Bt.26844.2.S1_at	chromosome 13 open reading frame 3 ortholog	C12H13ORF3	full length	1.1835	0.000509385	0.0419469
Bt.28719.1.S1_at	acyl-CoA thioesterase 2	ACOT2	full length	1.18348	0.00232044	0.0917753
Bt.6157.1.S1_at	neuroepithelial cell transforming gene 1	NET1	full length	1.18058	0.000151558	0.0233049
Bt.13650.1.S1_at	similar to Myosin-Vb	LOC514078	---	1.17763	3.3e-07	0.000567343
Bt.26906.1.S1_at	mitogen-activated protein kinase kinase kinase 14	MAP3K14	---	1.17657	0.000220211	0.0296829
Bt.24840.1.A1_at	---	---	est	1.17398	1.65e-05	0.00699924
Bt.12374.1.S1_at	microspherule protein 1	MCRS1	full length	1.16963	1.73e-05	0.00709114
Bt.21611.1.S1_at	---	---	---	1.16162	6.92e-05	0.0146465
Bt.15729.1.S1_at	proteasome (prosome, macropain) activator subunit 2 (PA28 beta)	PSME2	full length	1.15327	0.00251028	0.095363
Bt.20495.1.S1_at	tuberous sclerosis 2	TSC2	---	1.14963	0.00095268	0.0555224
Bt.5225.1.S1_at	mitochondrial ribosomal protein L3	MRPL3	full length	1.13983	1.31e-05	0.00643658
Bt.21064.2.S1_at	squamous cell carcinoma antigen recognized by T cells	SART1	---	1.13624	0.000259959	0.0319197
Bt.20199.1.A1_at	DEAD (Asp-Glu-Ala-Asp) box polypeptide 56	DDX56	full length	1.13366	0.000266707	0.0320679
Bt.8479.1.A1_at	nitric oxide synthase 2A (inducible, hepatocytes)	NOS2A	full length	1.13347	0.00107314	0.0595238
Bt.9277.1.S1_at	PTPRF interacting protein, binding protein 2 (liprin beta 2)	PPFIBP2	---	1.13082	0.00146291	0.0697569
Bt.28687.1.A1_at	similar to ZMYM6 protein	LOC618247	---	1.12453	0.00128296	0.0668579
Bt.4949.1.S1_at	splicing factor 3b, subunit 5, 10kDa	SF3B5	full length	1.1234	0.00027657	0.0323937
Bt.5754.1.S1_at	serine/threonine kinase receptor associated protein	STRAP	full length	1.12167	0.000256249	0.0319197
Bt.24964.1.S1_at	importin 11	IPO11	---	1.11684	0.000258698	0.0319197
Bt.9298.1.S1_at	alanyl-tRNA synthetase domain containing 1	AARSD1	full length	1.1161	0.000889771	0.0535371
Bt.29524.1.S1_at	---	---	est	1.1078	1.39e-05	0.00658649
Bt.16514.2.A1_s_at	ADP-ribosylhydrolase like 2	ADPRHL2	full length	1.10663	0.000605422	0.0445354
Bt.2979.1.S1_at	protein serine kinase H1	PSKH1	full length	1.10324	0.0023295	0.09184
Bt.26093.1.A1_at	zinc finger protein 341	ZNF341	full length	1.09881	0.000771818	0.0504673
Bt.19823.1.A1_at	Translocation associated membrane protein 2	TRAM2	---	1.09682	0.00224898	0.0907569
Bt.8173.1.S1_at	---	---	est	1.09606	0.00180707	0.0784192
Bt.20203.1.S1_at	small glutamine-rich tetratricopeptide repeat (TPR)-containing, alpha	SGTA	full length	1.09237	0.000210494	0.0291885
Bt.24624.3.S1_at	mitochondrial ribosomal protein S9	MRPS9	full length	1.09049	0.00086325	0.0528642
Bt.1342.1.S1_at	chromosome 1 open reading frame 77 ortholog	C3H1orf77	full length	1.08904	2.6e-07	0.00055325
Bt.21981.3.S1_at	---	---	est	1.08704	0.000875999	0.0532396
Bt.6560.1.S1_at	---	---	est	1.08535	0.000553836	0.0434735
Bt.28202.1.S1_at	---	---	est	1.08509	0.00062322	0.0452924
Bt.3239.1.S1_at	mitochondrial ribosomal protein L4	MRPL4	full length	1.0817	0.00110241	0.05997
Bt.8191.1.S1_at	solute carrier family 9 (sodium/hydrogen exchanger), member 3 regulator 1	SLC9A3R1	full length	1.0812	0.00147146	0.0700266
Bt.11668.1.S1_at	---	---	est	1.0786	0.0024543	0.0942642
Bt.6591.1.S1_at	---	---	est	1.07826	0.000425157	0.039212
Bt.29963.1.S1_at	FYVE, RhoGEF and PH domain containing 1	FGD1	full length	1.07542	0.000778488	0.0507658
Bt.1989.1.S1_at	TBC1 domain family, member 13	TBC1D13	---	1.07431	2.98e-07	0.00055325
Bt.4145.1.S1_at	zinc finger, DHHC-type containing 4	ZDHHC4	full length	1.07344	5.28e-06	0.00381808
Bt.20209.1.S1_at	BRCA1 associated protein-1	BAP1	---	1.07177	0.000782719	0.0507674
Bt.13477.1.S1_at	anaphase promoting complex subunit 7	ANAPC7	---	1.06927	0.000145331	0.0229186
Bt.23892.1.A1_at	---	---	est	1.06117	0.00206368	0.0862952
Bt.21603.2.S1_at	ring finger protein 121	RNF121	full length	1.06095	0.0019005	0.0808736
Bt.13859.1.S1_at	cyclin G associated kinase	GAK	full length	1.05809	0.00101229	0.0573347
Bt.20183.1.S1_at	NudC domain containing 3	NUDCD3	full length	1.05505	0.00117619	0.0626472
Bt.1344.1.S1_at	aconitase 1, soluble	ACO1	full length	1.05344	0.00143573	0.0688864
Bt.28331.1.A1_at	---	---	est	1.05236	2.28e-05	0.00847621
Bt.4627.1.S2_at	solute carrier family 6 (neurotransmitter transporter, creatine), member 8	SLC6A8	full length	1.04743	5.95e-06	0.00398649
Bt.24775.1.A1_at	filamin A interacting protein 1	FILIP1	---	1.04544	0.00134378	0.0674069
Bt.1094.1.S1_at	nipsnap homolog 1 (C. elegans)	NIPSNAP1	full length	1.04214	0.000658586	0.0465993
Bt.16762.1.S1_at	---	---	est	1.03876	0.00142912	0.0688259
Bt.10087.2.S1_at	Similar to KIAA0672 gene product	LOC509257	---	1.03008	0.00140179	0.0684791
Bt.7927.1.S1_at	mammary tumor virus receptor 2 homolog	MGC140823	full length	1.02707	0.000308196	0.0343755
Bt.21886.1.S1_at	---	---	est	1.02683	0.000425793	0.039212
Bt.8492.1.A1_at	junctional adhesion molecule 3	JAM3	full length	1.0245	0.00251677	0.095363
Bt.5541.1.S1_at	NADH dehydrogenase (ubiquinone) 1 alpha subcomplex, 9, 39kDa	NDUFA9	full length	1.02448	0.000217118	0.0295968
Bt.12871.1.S1_at	similar to Snf2-related CBP activator protein	LOC788113	---	1.0193	0.00129747	0.06699
Bt.20817.2.S1_at	polymerase (DNA directed), alpha 1, catalytic subunit	POLA1	---	1.01832	0.00244677	0.0941558
Bt.20222.1.S1_at	Zinc finger protein 76 (expressed in testis)	ZNF76	---	1.01498	0.000914723	0.0545137
Bt.6009.1.S1_at	solute carrier family 7 (cationic amino acid transporter, y+ system), member 7	SLC7A7	full length	1.01437	0.000725213	0.0488769
Bt.17609.1.A1_at	oxoglutarate dehydrogenase-like	OGDHL	---	1.01097	0.000992987	0.0565066
Bt.12887.1.S1_at	elongation factor Tu GTP binding domain containing 2	EFTUD2	full length	1.0103	0.00108682	0.05997
Bt.9428.1.S1_at	mitochondrial ribosomal protein S6	MRPS6	full length	1.0092	0.000939678	0.0550305
Bt.21645.2.S1_at	stromal antigen 3	STAG3	---	1.00396	0.00101723	0.0574796
Bt.5302.1.S1_a_at	murine retrovirus integration site 1 homolog	MRVI1	full length	1.00361	0.000479265	0.0407173
Bt.3788.1.S1_at	myosin phosphatase-Rho interacting protein	M-RIP	full length	1.00239	5.48e-05	0.0124278
Bt.832.1.S1_at	hydroxyacyl-Coenzyme A dehydrogenase/3-ketoacyl-Coenzyme A thiolase/enoyl-Coenzyme A hydratase (trifunctional protein), beta subunit	HADHB	full length	1.00202	6.13e-05	0.0135173
Bt.16472.1.S1_at	aprataxin	APTX	full length	1.00089	0.00036164	0.0368171
Bt.24966.1.S1_at	chromatin assembly factor 1, subunit B (p60)	CHAF1B	full length	1.00071	0.000688924	0.047903
Bt.8091.3.S1_at	Cell division cycle associated 4	CDCA4	---	-1.02029	3.65e-06	0.00283946
Bt.11034.1.S1_at	MID1 interacting protein 1 (gastrulation specific G12 homolog (zebrafish))	MID1IP1	full length	-1.02532	0.000145023	0.0229186
Bt.20242.1.S1_at	zinc finger protein 521	ZNF521	full length	-1.02713	0.000533903	0.0428985
Bt.5590.2.S1_at	Protein tyrosine phosphatase, non-receptor type 2	PTPN2	full length	-1.0526	0.00126475	0.0664833
Bt.5107.1.S1_at	cholinergic receptor, nicotinic, beta 1 (muscle)	CHRNB1	full length	-1.06307	1.99e-07	0.00055325
Bt.166.1.S1_at	proenkephalin	PENK	full length	-1.06424	0.00175599	0.0768937
Bt.14059.2.S1_at	AU RNA binding protein/enoyl-Coenzyme A hydratase	AUH	full length	-1.07319	0.000316065	0.0345415
Bt.19661.1.S1_at	protein phosphatase 2 (formerly 2A), regulatory subunit B, beta isoform	PPP2R2B	full length	-1.07825	4.05e-05	0.011418
Bt.18186.1.A1_at	---	---	est	-1.08188	3.05e-05	0.00976276
Bt.28190.1.S1_at	SYF2 homolog, RNA splicing factor (S. cerevisiae)	SYF2	---	-1.08477	0.00232275	0.0917753
Bt.16784.1.S1_at	pygopus homolog 1 (Drosophila)	PYGO1	---	-1.13299	0.000294102	0.0335951
Bt.12083.2.S1_at	Grancalcin, EF-hand calcium binding protein	GCA	---	-1.14102	0.000459296	0.0395782
Bt.26838.1.A1_at	DIRAS family, GTP-binding RAS-like 1	DIRAS1	---	-1.16797	0.000311923	0.0345233
Bt.22586.1.A1_at	Inositol monophosphatase domain containing 1	IMPAD1	full length	-1.17647	0.000508541	0.0419469
Bt.21286.1.S1_at	---	---	est	-1.18382	0.000275511	0.0323937
Bt.15903.1.S1_at	thiopurine S-methyltransferase	TPMT	full length	-1.19543	2.74e-05	0.00926399
Bt.24793.1.S1_at	---	---	est	-1.20562	0.000357649	0.0367784
Bt.17754.1.A1_at	Transmembrane protein 2	TMEM2	---	-1.22235	0.000552802	0.0434735
Bt.4466.1.A1_at	PHD finger protein 2	PHF2	---	-1.2448	8.36e-07	0.00100836
Bt.20768.1.S1_at	---	---	---	-1.24665	0.000595691	0.0443606
Bt.3890.1.S1_at	tumor necrosis factor receptor superfamily, member 1A	TNFRSF1A	full length	-1.25582	0.000337671	0.0362439
Bt.8319.3.S1_a_at	Mitochondrial tumor suppressor 1	MTUS1	full length	-1.25927	0.000840862	0.0524215
Bt.27014.1.A1_at	Fasciculation and elongation protein zeta 2 (zygin II)	FEZ2	---	-1.31913	0.00024734	0.0316315
Bt.10130.1.S1_at	---	---	est	-1.32418	2.82e-06	0.00234414
Bt.11930.1.S1_at	Thioredoxin domain containing 4 (endoplasmic reticulum)	TXNDC4	full length	-1.32471	0.00200789	0.0845486
Bt.25723.1.A1_at	similar to WD repeat domain 40C	LOC616656	---	-1.3319	0.000818638	0.0519792
Bt.22630.2.A1_at	dihydrodiol dehydrogenase (dimeric)	DHDH	full length	-1.4098	0.00034413	0.0362695
Bt.26318.1.S1_a_at	Fas apoptotic inhibitory molecule	FAIM	full length	-1.42505	3.27e-05	0.0101235
Bt.3359.2.S1_at	general transcription factor IIF, polypeptide 1, 74kDa	GTF2F1	full length	-1.42935	0.000255777	0.0319197
Bt.26872.1.S1_at	nipsnap homolog 3A (C. elegans)	NIPSNAP3A	full length	-1.4308	0.00253749	0.0955142
Bt.17524.1.A1_at	similar to centrosomal protein 70 kDa	LOC530128	---	-1.44154	1.51e-06	0.00152171
Bt.21857.1.A1_at	RNA (guanine-7-) methyltransferase	RNMT	full length	-1.45889	0.000100293	0.0183324
Bt.3414.2.A1_at	HIV-1 Rev binding protein	HRB	full length	-1.60468	0.000389273	0.0380259
Bt.9153.1.S1_at	Jun oncogene	JUN	full length	-1.62859	0.000378327	0.0378767
Bt.26545.1.A1_at	methylenetetrahydrofolate dehydrogenase (NADP+ dependent) 2-like	MTHFD2L	---	-1.64713	0.0005222	0.042423
Bt.12221.2.A1_at	amyotrophic lateral sclerosis 2 (juvenile) chromosome region, candidate 4	ALS2CR4	full length	-1.66517	0.00140976	0.0684791
Bt.18537.2.S1_at	Similar to Alpha-fetoprotein enhancer-binding protein (AT motif-binding factor) (AT-binding transcription factor 1)	LOC510844	---	-1.69194	8.83e-05	0.017043
Bt.9479.2.S1_a_at	PHD finger protein 11	PHF11	full length	-1.71976	0.00129937	0.06699
Bt.27114.1.A1_at	---	---	est	-1.80749	0.000578467	0.0437165
Bt.25970.1.A1_at	---	---	---	-1.91615	0.0010948	0.05997
Bt.27214.1.A1_at	similar to General transcription factor 3C polypeptide 3 (Transcription factor IIIC subunit gamma) (TF3C-gamma) (TFIIIC 102 kDa subunit) (TFIIIC102)	LOC522473	---	-1.92182	3.52e-12	8.48e-08
Bt.26416.1.A1_at	---	---	est	-1.93975	4.85e-05	0.0120554
Bt.8608.1.S1_at	---	---	est	-1.93985	0.000797725	0.051464
Bt.3939.1.S1_at	---	---	est	-1.94891	0.00234376	0.0921014
Bt.3994.2.A1_at	survival motor neuron	SMN	full length	-2.22242	0.000399934	0.0384447
Bt.20836.1.S1_at	similar to mannose receptor C1	LOC783547	---	-2.38451	0.000959269	0.0557054
Bt.10273.1.A1_at	---	---	est	-2.53263	4.48e-05	0.0119163
Bt.15853.1.S1_at	ecotropic viral integration site 1	EVI1	---	-2.81425	0.000581691	0.0437165
