# Supplementary material for: Transcriptome dynamics and molecular cross-talk between bovine oocyte and its companion cumulus cells
Source: BMC Genomics. 2011 Jan 24;12:57. doi: 10.1186/1471-2164-12-57 (PMC3045333; doi:10.1186/1471-2164-12-57)
Supplement: Additional file 13 — List of transcripts that are differentially expressed between CCs cultured with or without their oocyte. [file 1471-2164-12-57-S13.XLS]

## Sheet: Tabelle1
	Transcripts that are differentially expressed between cumulus cells cultured with or without their enclosed oocytes
Probe.Set.ID	Gene.Title	Gene.Symbol	Unigene.Cluster.Type	logFC	P.Value	adj.P.Val
Bt.11018.1.S1_at	FBJ murine osteosarcoma viral oncogene homolog B	FOSB	full length	8.21364	2.59e-17	3.13e-13
Bt.24467.1.S1_at	radical S-adenosyl methionine domain containing 2	RSAD2	full length	7.85514	9.89e-08	2.81e-05
Bt.2899.1.S1_at	v-fos FBJ murine osteosarcoma viral oncogene homolog	FOS	full length	7.03218	4.61e-13	1.85e-09
Bt.25111.1.A1_at	Similar to Interferon-induced protein 44-like	LOC508347	---	6.59188	1.99e-18	4.81e-14
Bt.24813.1.A1_at	receptor (chemosensory) transporter protein 4	RTP4	full length	6.11143	1.68e-13	8.09e-10
Bt.17195.1.A1_at	---	---	est	6.06544	2.34e-05	0.00209126
Bt.22021.1.S1_at	Hypothetical LOC506759	LOC506759	---	5.78942	1.38e-10	1.51e-07
Bt.15912.1.S1_at	placenta-specific 8	PLAC8	full length	5.71237	3.04e-15	2.45e-11
Bt.5259.1.S1_at	XIAP associated factor 1	XAF1	full length	5.64266	9.27e-11	1.12e-07
Bt.12304.1.S1_at	ISG15 ubiquitin-like modifier	ISG15	full length	5.62084	1.59e-08	5.82e-06
Bt.8997.1.S1_at	---	---	est	5.61723	7.3e-13	2.51e-09
Bt.13134.1.S1_at	jun oncogene	JUN	full length	5.55337	9.79e-07	0.000185956
Bt.23233.2.S1_at	ubiquitin specific peptidase 18	USP18	full length	5.41898	3.04e-09	1.71e-06
Bt.20891.1.S1_at	2'-5'-oligoadenylate synthetase 2, 69/71kDa	OAS2	---	5.35742	2.31e-11	4.3e-08
Bt.28624.1.S1_at	sterile alpha motif domain containing 9	SAMD9	---	5.23143	1.23e-13	7.41e-10
Bt.15788.1.S1_a_at	Similar to Bone marrow stromal cell antigen 2	LOC507402	---	4.81754	2.3e-12	6.02e-09
Bt.24098.1.A1_at	interferon induced with helicase C domain 1	IFIH1	---	4.65497	1.08e-08	4.59e-06
Bt.27564.1.A1_at	RNA helicase LGP2	LGP2	full length	4.47522	8.23e-08	2.39e-05
Bt.8436.1.S1_at	interferon, alpha-inducible protein 6	IFI6	full length	4.26755	9.76e-07	0.000185956
Bt.1424.1.S1_at	Kruppel-like factor 4 (gut)	KLF4	full length	4.18487	5.48e-09	2.55e-06
Bt.20922.1.S1_at	2',5'-oligoadenylate synthetase 1, 40/46kDa	OAS1	full length	4.17706	1.06e-11	2.33e-08
Bt.19801.1.A1_at	---	---	est	4.17105	4.4e-07	9.4e-05
Bt.6800.1.A1_at	---	---	est	4.16588	3.43e-09	1.88e-06
Bt.4606.1.S1_at	---	---	est	4.0342	5.8e-10	4.51e-07
Bt.12147.1.S1_at	---	---	est	3.84255	6.63e-07	0.00013561
Bt.2590.1.A1_at	Similar to Kruppel-like zinc finger transcription factor	LOC520939	---	3.8413	1.44e-10	1.51e-07
Bt.20785.1.A1_at	interferon-induced protein 44	IFI44	---	3.66426	3.08e-10	2.65e-07
Bt.22000.1.A1_at	cysteine-rich, angiogenic inducer, 61	CYR61	full length	3.65079	2.5e-12	6.02e-09
Bt.16983.1.S1_at	TRIM6-TRIM34	TRIM6-TRIM34	full length	3.57385	7.25e-10	5.21e-07
Bt.23373.1.S1_at	nuclear receptor subfamily 4, group A, member 1	NR4A1	full length	3.56812	3.68e-08	1.22e-05
Bt.18116.3.A1_s_at	poly (ADP-ribose) polymerase family, member 12	PARP12	---	3.53077	6.92e-10	5.21e-07
Bt.22194.1.S1_at	immediate early response 2	IER2	full length	3.43586	2.13e-09	1.35e-06
Bt.4675.1.S1_a_at	myxovirus (influenza virus) resistance 1, interferon-inducible protein p78 (mouse)	MX1	full length	3.36227	5.06e-06	0.000629146
Bt.19107.1.S1_at	---	---	est	3.35836	2.2e-06	0.000340572
Bt.17157.1.A1_at	---	---	est	3.31609	2.78e-07	6.48e-05
Bt.3863.1.S1_at	zinc finger protein 36, C3H type, homolog (mouse)	ZFP36	full length	3.28195	1.23e-11	2.48e-08
Bt.19093.1.S1_at	Aldehyde dehydrogenase 1 family, member A2	ALDH1A2	---	3.27726	1.78e-06	0.000295164
Bt.18533.1.S1_at	activating transcription factor 3	ATF3	full length	3.19449	2.89e-09	1.71e-06
Bt.22094.2.S1_at	interleukin 33	IL33	full length	3.17599	2.51e-05	0.00221107
Bt.5768.1.S1_at	interferon regulatory factor 7	IRF7	full length	3.11512	5.87e-05	0.004168
Bt.27379.1.A1_at	Chemokine (C-X-C motif) receptor 7	CXCR7	full length	3.05369	4.37e-06	0.000557902
Bt.2294.1.S1_a_at	ubiquitin-like modifier activating enzyme 7	UBA7	full length	2.99977	6.26e-06	0.000722992
Bt.6348.1.S1_at	---	---	est	2.97237	5.63e-05	0.00406954
Bt.24522.3.S1_a_at	Kruppel-like factor 6	KLF6	full length	2.95513	2.12e-05	0.00194409
Bt.15561.2.A1_s_at	ChaC, cation transport regulator homolog 1 (E. coli)	CHAC1	full length	2.95315	4.3e-07	9.27e-05
Bt.10259.1.A1_at	polo-like kinase 2 (Drosophila)	PLK2	---	2.94849	4.95e-09	2.49e-06
Bt.20923.1.S1_at	eukaryotic translation initiation factor 2-alpha kinase 2	EIF2AK2	full length	2.94171	5.1e-08	1.58e-05
Bt.14676.1.S1_at	poly (ADP-ribose) polymerase family, member 14	PARP14	---	2.92933	2.01e-10	1.83e-07
Bt.20696.1.A1_at	---	---	---	2.90208	2.91e-09	1.71e-06
Bt.1187.1.S1_at	protein phosphatase 1, regulatory (inhibitor) subunit 15A	PPP1R15A	full length	2.89536	7.1e-05	0.00485408
Bt.20409.1.S1_at	poly (ADP-ribose) polymerase family, member 9	PARP9	full length	2.87438	1.34e-09	9.01e-07
Bt.20238.1.S1_at	C-type lectin domain family 14, member A	CLEC14A	full length	2.85529	4.26e-09	2.24e-06
Bt.367.1.S1_at	oxidized low density lipoprotein (lectin-like) receptor 1	OLR1	full length	2.81074	1.17e-05	0.00121326
Bt.11990.1.S1_at	---	---	est	2.79785	6.6e-05	0.00456153
Bt.4565.1.S1_at	snail homolog 2 (Drosophila)	SNAI2	full length	2.77643	1.36e-07	3.7e-05
Bt.9296.1.A1_at	Similar to Interferon-induced guanylate-binding protein 1 (GTP-binding protein 1) (Guanine nucleotide-binding protein 1) (HuGBP-1)	LOC512486	---	2.73031	1.17e-10	1.34e-07
Bt.11221.1.S1_at	glycophorin C (Gerbich blood group)	GYPC	full length	2.68783	3.16e-06	0.000446169
Bt.22265.1.S1_at	early growth response 1	EGR1	full length	2.63701	0.0010379	0.0335242
Bt.23903.1.A1_at	---	---	---	2.61056	2.63e-09	1.62e-06
Bt.17194.1.S1_at	Splicing factor proline/glutamine-rich (polypyrimidine tract binding protein associated)	SFPQ	---	2.60171	2e-05	0.0018526
Bt.22980.1.S1_at	tripartite motif-containing 21	TRIM21	full length	2.59631	8.35e-08	2.4e-05
Bt.28523.1.S1_at	---	---	est	2.59429	2.62e-06	0.000389926
Bt.8227.1.S1_at	nuclear factor of kappa light polypeptide gene enhancer in B-cells inhibitor, zeta	NFKBIZ	full length	2.57844	2.9e-08	9.87e-06
Bt.5177.1.S1_at	BMP and activin membrane-bound inhibitor homolog (Xenopus laevis)	BAMBI	full length	2.57147	9.24e-07	0.000178324
Bt.9098.1.A1_at	---	---	est	2.57095	1.43e-07	3.8e-05
Bt.22400.1.A1_at	similar to SLIT3	LOC615883	---	2.52371	1.07e-07	2.97e-05
Bt.1730.1.A1_at	inhibitor of DNA binding 1, dominant negative helix-loop-helix protein	ID1	full length	2.51841	3.94e-06	0.000516597
Bt.5324.1.S1_s_at	MHC class I antigen /// MHC Class I JSP.1 /// hypothetical protein 100125016	BOLA-N /// JSP.1 /// LOC100125916	---	2.50242	2.24e-07	5.4e-05
Bt.8282.1.S1_at	dipeptidyl-peptidase 4	DPP4	full length	2.48895	8.2e-08	2.39e-05
Bt.13484.1.A1_at	protein phosphatase 1, regulatory (inhibitor) subunit 3C	PPP1R3C	full length	2.48158	0.000222415	0.0113773
Bt.20054.1.S1_at	interferon regulatory factor 9	IRF9	full length	2.4768	1.04e-08	4.48e-06
Bt.24033.1.A1_at	DEAD (Asp-Glu-Ala-Asp) box polypeptide 58	DDX58	---	2.44963	5.25e-06	0.000645901
Bt.4138.1.S1_a_at	vascular endothelial growth factor A	VEGFA	full length	2.44006	0.0020582	0.0546316
Bt.5598.1.S1_at	chromosome 8 open reading frame 4 ortholog	C27H8orf4	full length	2.3463	1.78e-10	1.71e-07
Bt.8282.1.S2_at	solute carrier family 25 (mitochondrial carrier, Aralar), member 12 /// tetratricopeptide repeat domain 21B	SLC25A12 /// TTC21B	full length	2.34187	0.000116652	0.00688163
Bt.16633.1.S1_at	Solute carrier family 38, member 1	SLC38A1	---	2.32783	0.000736033	0.0267974
Bt.24370.1.A1_at	asparagine-linked glycosylation 13 homolog (S. cerevisiae)	ALG13	full length	2.32334	0.00441462	0.0908839
Bt.3805.1.S1_at	MHC class I antigen /// MHC Class I JSP.1	BOLA-N /// JSP.1	---	2.31557	0.000129836	0.00742457
Bt.9863.1.S1_at	SHC SH2-domain binding protein 1	SHCBP1	---	2.27427	0.000381371	0.0167609
Bt.1658.1.S1_at	dual specificity phosphatase 1	DUSP1	full length	2.24248	1.56e-07	4.05e-05
Bt.26683.1.S1_at	aurora kinase A	AURKA	full length	2.23593	2.65e-05	0.00229927
Bt.26157.1.A1_at	G protein-coupled receptor 77	GPR77	full length	2.23484	6.14e-07	0.000126576
Bt.12706.1.A1_at	---	---	est	2.2147	3.82e-05	0.00303882
Bt.18873.1.A1_at	---	---	est	2.20759	7.16e-08	2.16e-05
Bt.8107.1.S1_at	SP140 nuclear body protein	SP140	full length	2.20142	9.52e-05	0.00584679
Bt.28155.1.S1_at	homeobox A4	HOXA4	full length	2.1997	1.9e-05	0.00178418
Bt.26959.2.S1_at	mevalonate kinase	MVK	full length	2.17131	9.17e-05	0.00573335
Bt.21039.1.A1_at	RAS, dexamethasone-induced 1	RASD1	---	2.17074	2.01e-07	4.99e-05
Bt.6446.1.S1_at	growth arrest and DNA-damage-inducible, alpha	GADD45A	full length	2.14305	2.07e-06	0.000328449
Bt.29005.1.A1_at	RAD51 associated protein 1	RAD51AP1	full length	2.12482	4.96e-05	0.00371444
Bt.9500.1.S1_a_at	similar to F11C1.5a	LOC524159	---	2.12173	5.12e-09	2.5e-06
Bt.16018.1.S1_a_at	caspase 4, apoptosis-related cysteine peptidase	CASP4	full length	2.11359	7.4e-10	5.21e-07
Bt.24426.1.A1_at	---	---	est	2.1086	7.39e-11	1.05e-07
Bt.12638.1.S1_at	---	---	---	2.10539	1.08e-06	0.000201067
Bt.9779.1.S1_at	similar to TLH29 protein precursor	ISG12(B)	full length	2.10493	2.33e-06	0.000356462
Bt.8127.1.S1_at	heparanase	HPSE	full length	2.10457	0.000278306	0.0134742
Bt.5326.2.S1_at	BTG family, member 2	BTG2	---	2.10071	3.3e-05	0.00276561
Bt.10260.1.S1_at	---	---	est	2.09154	3.96e-07	8.6e-05
Bt.4895.1.S1_at	cyclin D2	CCND2	full length	2.0893	9.87e-07	0.00018603
Bt.20958.1.A1_at	ADP-ribosylation factor-like 4C	ARL4C	full length	2.06588	6.12e-05	0.00429536
Bt.27319.1.A1_at	cell division cycle associated 8	CDCA8	full length	2.04236	0.00311608	0.0721345
Bt.7472.1.S1_at	three prime repair exonuclease 1	TREX1	full length	2.03873	1.02e-07	2.86e-05
Bt.14239.1.A1_at	neural precursor cell expressed, developmentally down-regulated 9	NEDD9	full length	1.99834	1.95e-07	4.9e-05
Bt.16523.1.A1_at	Cell adhesion molecule with homology to L1CAM (close homolog of L1)	CHL1	---	1.97137	6.37e-05	0.00442677
Bt.19819.1.S1_at	asp (abnormal spindle) homolog, microcephaly associated (Drosophila)	ASPM	---	1.95226	0.00246463	0.0621396
Bt.21528.1.A1_at	midkine (neurite growth-promoting factor 2)	MDK	full length	1.95194	1.21e-05	0.00125188
Bt.29342.1.A1_at	Excision repair cross-complementing rodent repair deficiency, complementation group 6	ERCC6	---	1.95014	5.24e-07	0.000108892
Bt.11259.1.S1_at	similar to putative ISG12(a) protein	ISG12(A)	full length	1.94909	0.00399558	0.0843441
Bt.17288.1.A1_at	---	---	---	1.93454	4.95e-05	0.00371444
Bt.16350.2.A1_s_at	guanylate binding protein 5	GBP5	full length	1.92745	0.000290116	0.0138612
Bt.615.2.S1_a_at	monocyte to macrophage differentiation-associated	MMD	full length	1.92255	2.76e-06	0.00040063
Bt.1436.1.S1_at	pregnancy-associated glycoprotein 11	PAG11	full length	1.90067	0.000185996	0.00988481
Bt.8435.1.S1_at	actin, alpha 1, skeletal muscle	ACTA1	full length	1.89596	0.000421	0.01776
Bt.8743.1.S1_at	transforming, acidic coiled-coil containing protein 3	TACC3	full length	1.89255	0.00361645	0.0791094
Bt.24795.1.A1_at	interferon-induced protein with tetratricopeptide repeats 2	IFIT2	---	1.89175	0.00245901	0.0621396
Bt.4199.1.S1_at	interleukin 1 receptor antagonist	IL1RN	full length	1.88982	0.000121604	0.00705304
Bt.15865.1.S1_at	proteasome (prosome, macropain) subunit, beta type, 8 (large multifunctional peptidase 7)	PSMB8	full length	1.87203	7.29e-05	0.00492052
Bt.21220.1.S1_at	Egf-like module containing, mucin-like, hormone receptor-like 3	EMR3	---	1.86183	1.43e-07	3.8e-05
Bt.20572.1.A1_at	---	---	est	1.8496	1.2e-06	0.000219048
Bt.19826.1.A1_at	---	---	est	1.84102	1.38e-05	0.00138351
Bt.12876.1.S1_at	ligase I, DNA, ATP-dependent	LIG1	full length	1.81674	0.000531589	0.0209921
Bt.23123.1.S1_at	basic helix-loop-helix domain containing, class B, 2	BHLHB2	full length	1.816	5.65e-06	0.000675216
Bt.15287.1.A1_at	---	---	---	1.8114	1.24e-06	0.000224087
Bt.1746.1.S1_at	NADH dehydrogenase (ubiquinone) 1 alpha subcomplex, 4-like 2	NDUFA4L2	full length	1.79868	0.000441855	0.0183124
Bt.22857.1.S2_at	tribbles homolog 2 (Drosophila)	TRIB2	full length	1.79381	0.000264097	0.0129515
Bt.2186.1.S1_at	zinc finger, NFX1-type containing 1	ZNFX1	---	1.78716	6.36e-09	2.84e-06
Bt.9852.1.S1_at	DNA-damage-inducible transcript 3	DDIT3	full length	1.75845	3.75e-06	0.00050567
Bt.19107.2.A1_at	---	---	est	1.75572	5.06e-05	0.00376838
Bt.2233.1.A1_at	Amphiphysin	AMPH	full length	1.75051	0.000802396	0.0280901
Bt.26883.1.S1_at	protein phosphatase 1, regulatory (inhibitor) subunit 14C	PPP1R14C	full length	1.74916	1.53e-07	4.01e-05
Bt.6129.1.S1_at	NDC80 homolog, kinetochore complex component (S. cerevisiae)	NDC80	---	1.74655	5.82e-09	2.65e-06
Bt.26969.1.A1_at	tumor necrosis factor, alpha-induced protein 8-like 3	TNFAIP8L3	---	1.74448	2.04e-10	1.83e-07
Bt.17725.1.A1_at	---	---	est	1.73325	0.000898979	0.0305501
Bt.27393.1.A1_at	hypothetical protein C10orf132	C10orf132	full length	1.7035	0.00235067	0.0603469
Bt.27343.1.A1_at	regulating synaptic membrane exocytosis 1	RIMS1	---	1.69132	1.69e-05	0.00162788
Bt.6221.1.S1_at	---	---	est	1.68829	0.000214042	0.0111542
Bt.23977.1.A1_at	---	---	est	1.68559	0.00010817	0.00646024
Bt.3595.1.S1_at	matrix Gla protein	MGP	full length	1.68342	0.000353451	0.0160001
Bt.18404.1.S1_at	---	---	est	1.67754	7.82e-05	0.00513991
Bt.4404.1.A1_at	protease, serine, 2 (trypsin 2)	PRSS2	full length	1.66248	0.00135346	0.0404663
Bt.9044.1.S1_at	Inverted formin, FH2 and WH2 domain containing	INF2	---	1.66198	3.01e-07	6.92e-05
Bt.9733.1.S1_at	---	---	---	1.63958	1.47e-06	0.000249319
Bt.23131.1.S1_at	hypothetical LOC508529	LOC508529	---	1.63426	0.00127198	0.0388035
Bt.22614.2.S1_at	---	---	est	1.63081	0.000577349	0.0221115
AFFX-Bt_eIF-4E_5_at	---	---	---	1.62782	2.2e-07	5.37e-05
Bt.16187.1.A1_at	kelch repeat and BTB (POZ) domain containing 6	KBTBD6	---	1.62674	0.000312519	0.014585
Bt.22498.1.A1_at	---	---	est	1.62149	5.92e-06	0.000692904
Bt.27801.1.A1_at	Potassium voltage-gated channel, Isk-related family, member 1	KCNE1	full length	1.61757	0.000759595	0.0272326
Bt.28148.2.A1_at	Forkhead box P4	FOXP4	---	1.60786	1.79e-06	0.000295164
Bt.14047.1.A1_at	tripartite motif-containing 6	TRIM6	full length	1.5975	9.15e-09	4.01e-06
Bt.12927.1.S1_at	hyaluronan synthase 2	HAS2	full length	1.59661	0.000474105	0.0192904
Bt.28690.1.S1_at	---	---	est	1.58893	8.38e-05	0.00542251
Bt.2911.1.A1_at	family with sequence similarity 134, member B	FAM134B	full length	1.58795	3.6e-06	0.000487966
Bt.28243.1.S1_a_at	vanin 1	VNN1	full length	1.58401	0.00274443	0.0664835
Bt.3151.1.S1_at	---	---	est	1.56676	0.000329657	0.0151793
Bt.15529.1.S1_at	zinc finger CCCH-type, antiviral 1	ZC3HAV1	---	1.54968	8.72e-05	0.0055487
Bt.5229.1.S1_at	serpin peptidase inhibitor, clade E (nexin, plasminogen activator inhibitor type 1), member 1	SERPINE1	full length	1.53093	0.00243315	0.0617969
Bt.21465.1.S1_at	insulin-like growth factor binding protein 5	IGFBP5	full length	1.52946	0.000247869	0.0122804
Bt.17016.2.A1_at	---	---	est	1.52812	5.5e-06	0.000667346
Bt.2560.1.S1_at	microfibrillar associated protein 5	MFAP5	full length	1.5273	5.18e-05	0.00383032
Bt.4106.1.S1_at	coagulation factor III (thromboplastin, tissue factor)	F3	full length	1.52301	0.000448333	0.0185229
Bt.5684.1.S1_at	polyribonucleotide nucleotidyltransferase 1	PNPT1	---	1.52217	3.04e-05	0.00261623
Bt.19161.1.S1_at	activating transcription factor 4 (tax-responsive enhancer element B67)	ATF4	full length	1.52167	2.59e-05	0.00225294
Bt.25103.1.S1_at	tudor domain containing 7	TDRD7	full length	1.51696	9.55e-05	0.00584679
Bt.5153.1.S1_at	SPARC-like 1 (mast9, hevin)	SPARCL1	full length	1.51609	0.00109824	0.0349412
Bt.4714.1.S1_at	matrix metallopeptidase 9 (gelatinase B, 92kDa gelatinase, 92kDa type IV collagenase)	MMP9	full length	1.51575	0.000947661	0.03154
Bt.4412.1.S1_at	axin 2	AXIN2	---	1.5144	3.39e-05	0.00279333
Bt.17172.1.S1_at	Gap junction protein, alpha 5, 40kDa	GJA5	full length	1.51299	0.000127529	0.00732623
Bt.26316.1.A1_at	---	---	est	1.50524	8.72e-06	0.00096082
Bt.5166.1.S1_at	neural cell adhesion molecule 1	NCAM1	full length	1.49982	4.8e-11	7.23e-08
Bt.23643.1.A1_at	---	---	est	1.49694	0.000922658	0.0309068
Bt.668.1.S1_at	Prostate transmembrane protein, androgen induced 1	PMEPA1	full length	1.4955	9.69e-05	0.00592052
Bt.4872.1.S1_at	matrix-remodelling associated 8	MXRA8	full length	1.48934	1.77e-05	0.00169114
Bt.5230.1.S1_at	inhibitor of DNA binding 3, dominant negative helix-loop-helix protein	ID3	full length	1.48082	0.00243932	0.0618235
Bt.28346.1.A1_at	non-SMC condensin I complex, subunit H	NCAPH	full length	1.47169	1.05e-05	0.00112927
Bt.1537.1.S1_at	N-myc downstream regulated gene 1	NDRG1	full length	1.45954	0.0011475	0.0360977
Bt.22126.1.S1_at	tetraspanin 5	TSPAN5	full length	1.45904	3.08e-05	0.00261623
Bt.12609.1.A1_at	---	---	est	1.45843	0.000463658	0.0189613
Bt.3311.3.S1_at	---	---	est	1.45797	2.91e-06	0.00041842
Bt.13703.1.S1_at	matrix metallopeptidase 11 (stromelysin 3)	MMP11	---	1.4541	0.000742262	0.0269313
Bt.13974.1.A1_at	Similar to BANK	LOC617055	---	1.44876	0.000476524	0.0193237
Bt.25649.1.A1_at	endoplasmic reticulum aminopeptidase 2	ERAP2	full length	1.44601	7.01e-05	0.00480834
Bt.16272.1.S1_at	doublecortin-like kinase 1	DCLK1	full length	1.43913	3.5e-05	0.00285087
Bt.17951.1.A1_at	---	---	est	1.43244	4.18e-05	0.00329414
Bt.26309.1.A1_at	sorting nexin 31	SNX31	---	1.42868	1.3e-05	0.00131278
Bt.10150.1.S1_at	calpain 6	CAPN6	---	1.42239	0.000295658	0.0140981
Bt.29939.2.S1_at	heat shock 70kDa protein 5 (glucose-regulated protein, 78kDa)	HSPA5	full length	1.42179	0.00372146	0.0803178
Bt.2096.2.S1_at	EH-domain containing 4	EHD4	---	1.41654	0.00108767	0.0348054
Bt.22144.1.A1_at	StAR-related lipid transfer (START) domain containing 5	STARD5	full length	1.41555	0.00462827	0.0941576
Bt.15730.1.S1_at	kinesin family member 2C	KIF2C	full length	1.41445	0.00322066	0.073516
Bt.12755.1.S1_a_at	chromogranin A (parathyroid secretory protein 1)	CHGA	full length	1.41193	0.0035387	0.0779955
Bt.8619.1.S1_at	SH3-domain binding protein 5 (BTK-associated)	SH3BP5	---	1.40852	0.000763817	0.0273433
Bt.25562.1.S1_at	---	---	est	1.39791	0.00362737	0.0791737
Bt.1736.1.A1_at	suppressor of cytokine signaling 1	SOCS1	---	1.3977	7.76e-05	0.00512944
Bt.3651.2.A1_at	Similar to LOC387763 protein	LOC784977	---	1.39685	5.59e-06	0.000672694
Bt.28744.1.S1_at	guanylate binding protein 4	GBP4	full length	1.39626	0.00269343	0.0654452
Bt.24844.1.S1_at	similar to Centromeric protein E (CENP-E)	LOC518821	---	1.3959	0.00032449	0.0149986
Bt.22978.1.S1_at	interferon induced transmembrane protein 1 (9-27)	IFITM1	full length	1.39505	0.00312741	0.072278
Bt.20542.1.S1_at	jun B proto-oncogene	JUNB	full length	1.39404	0.000690113	0.025696
Bt.13869.1.A1_at	tripartite motif-containing 25	TRIM25	full length	1.38652	1.9e-07	4.82e-05
Bt.24698.1.A1_at	ovo-like 1(Drosophila)	OVOL1	full length	1.38571	2.12e-05	0.00194409
Bt.20070.1.S1_at	SIL1 homolog, endoplasmic reticulum chaperone (S. cerevisiae)	SIL1	full length	1.37646	0.00116891	0.0366279
Bt.22353.1.S1_at	serine/arginine repetitive matrix 2	SRRM2	---	1.37338	0.000167437	0.00905811
Bt.5237.1.S1_at	insulin-like growth factor binding protein 4	IGFBP4	full length	1.3636	0.00235336	0.0603469
Bt.25216.1.A1_at	---	---	---	1.3601	0.0012182	0.0377797
Bt.12694.1.S1_at	tumor necrosis factor receptor superfamily, member 21	TNFRSF21	full length	1.35389	0.00347084	0.0773977
Bt.25462.1.S1_at	cyclin-dependent kinase 6	CDK6	---	1.34957	9.01e-05	0.00567099
Bt.21215.1.A1_at	paired-like homeodomain 2	PITX2	full length	1.34765	0.00171773	0.0481924
Bt.22275.1.A1_at	interferon stimulated exonuclease gene 20kDa	ISG20	---	1.34701	0.00268857	0.065393
Bt.11057.1.S1_at	shisa homolog 3 (Xenopus laevis)	SHISA3	---	1.34384	0.00115726	0.0363573
Bt.28502.1.S1_at	hypothetical protein LOC508561	LOC508561	full length	1.34007	0.00164594	0.0468316
Bt.26404.1.S1_at	---	---	est	1.33684	3.83e-05	0.00303882
Bt.3196.1.S1_at	stimulated by retinoic acid gene 6 homolog (mouse)	STRA6	full length	1.33032	2.25e-05	0.00203114
Bt.1429.1.S1_a_at	glioma tumor suppressor candidate region gene 2	GLTSCR2	full length	1.32909	0.00479212	0.0961133
Bt.17223.1.S1_at	interferon-induced protein 35	IFI35	full length	1.32845	9.03e-05	0.00567099
AFFX-Bt_eIF-4E_M_at	---	---	---	1.325	0.000917587	0.0307921
Bt.22366.1.S1_at	trophinin associated protein (tastin)	TROAP	full length	1.31981	0.00109454	0.0349412
Bt.11140.1.S1_at	---	---	---	1.31956	3.85e-05	0.00304294
Bt.15037.1.S1_at	ST3 beta-galactoside alpha-2,3-sialyltransferase 1	ST3GAL1	full length	1.3174	9.92e-05	0.00604215
Bt.20305.1.S1_at	---	---	est	1.31038	0.000559646	0.0215705
Bt.22879.1.S1_at	hydroxysteroid (17-beta) dehydrogenase 1 /// similar to Hydroxysteroid (17-beta) dehydrogenase 1	HSD17B1 /// LOC785989	full length	1.31023	0.00232609	0.0599879
Bt.15798.1.S1_at	poliovirus receptor	PVR	---	1.30776	7.29e-05	0.00492052
Bt.27428.1.A1_at	Glycoprotein M6A	GPM6A	full length	1.30379	0.000268945	0.0131093
Bt.5314.2.S1_at	Zinc finger protein 74	ZNF74	---	1.30217	0.00184184	0.0506151
Bt.16068.1.A1_at	Glutamate-cysteine ligase, catalytic subunit	GCLC	full length	1.30069	0.00035919	0.0161748
Bt.3092.1.S1_at	microfibrillar-associated protein 2	MFAP2	full length	1.30057	1.17e-05	0.00121326
Bt.712.1.S1_at	growth arrest-specific 6	GAS6	---	1.29941	0.00234272	0.0603011
Bt.2939.1.A1_at	Mov10, Moloney leukemia virus 10, homolog (mouse)	MOV10	full length	1.29772	5.69e-06	0.000676536
Bt.17155.1.A1_at	---	---	est	1.29677	0.000997018	0.0325082
Bt.28745.1.S1_at	Coagulation factor II (thrombin) receptor-like 1	F2RL1	full length	1.29308	8.46e-05	0.00544015
Bt.5902.1.A1_at	---	---	est	1.28912	3.38e-07	7.42e-05
Bt.15735.1.S1_at	agrin	AGRN	---	1.28408	0.000299631	0.0142313
Bt.18578.1.A1_at	---	---	---	1.26602	0.00445023	0.091461
Bt.6566.2.S1_a_at	---	---	est	1.26449	0.000430051	0.0180457
Bt.21923.1.A1_at	---	---	est	1.26352	8.9e-07	0.000176023
Bt.16125.3.S1_at	Ring finger protein, transmembrane 1	RNFT1	full length	1.26173	5.61e-05	0.00406796
Bt.24636.1.A1_at	Paired box 8	PAX8	---	1.25126	0.000737734	0.0268073
Bt.5226.1.S1_at	secreted frizzled-related protein 1	SFRP1	full length	1.24871	0.00326285	0.0740603
Bt.6438.1.A1_at	transforming growth factor, beta 2	TGFB2	full length	1.2487	0.000773492	0.0275263
Bt.27012.1.A1_at	phospholipase C-like 2	PLCL2	---	1.24653	4.2e-05	0.00329701
Bt.21924.2.S1_at	Similar to dermatan/chondroitin sulfate 2-sulfotransferase	LOC535975	---	1.24634	2.38e-05	0.00211535
Bt.18654.2.S1_at	---	---	est	1.23303	0.000948676	0.03154
Bt.1150.1.S1_at	dishevelled associated activator of morphogenesis 2	DAAM2	---	1.22841	0.00292232	0.0693993
Bt.20416.1.S1_at	transporter 1, ATP-binding cassette, sub-family B (MDR/TAP)	TAP1	full length	1.22256	0.00284183	0.0680974
Bt.12478.3.S1_a_at	RanBP-type and C3HC4-type zinc finger containing 1	RBCK1	full length	1.22145	0.000198194	0.0104639
Bt.22336.1.A1_at	teratocarcinoma-derived growth factor 1	TDGF1	full length	1.21788	0.00244772	0.0619712
Bt.20428.2.S1_a_at	protein regulator of cytokinesis 1	PRC1	full length	1.20317	0.00149011	0.0433724
Bt.20403.1.S1_at	Hypothetical protein LOC789882	LOC789882	---	1.20121	3.64e-05	0.00294823
Bt.22459.1.S1_at	Similar to Neural cell adhesion molecule 1, 180 kDa isoform precursor (N-CAM 180) (NCAM-180)	LOC785319	---	1.19449	0.000117623	0.00690514
Bt.1491.1.S1_at	complement component 1, s subcomponent	C1S	full length	1.19367	2.47e-07	5.84e-05
Bt.6613.1.S1_at	---	---	est	1.19298	0.00483144	0.0968215
Bt.20580.1.S1_at	---	---	est	1.17874	0.00250886	0.0629248
Bt.6983.1.S1_at	---	---	est	1.1744	3.41e-05	0.00280187
Bt.14237.1.A1_at	---	---	est	1.17289	0.00333458	0.0751933
Bt.18748.1.A1_at	protein tyrosine phosphatase, receptor type, B	PTPRB	---	1.17142	0.000161691	0.00886519
Bt.9037.1.S1_at	---	---	est	1.15404	0.00029948	0.0142313
Bt.121.1.S1_at	frizzled-related protein	FRZB	full length	1.15141	0.00200168	0.0535437
Bt.24576.1.A1_at	2,3-bisphosphoglycerate mutase /// similar to 2,3-bisphosphoglycerate mutase	BPGM /// LOC784340	full length	1.15118	0.000553089	0.0213873
Bt.9594.1.S1_at	---	---	est	1.14903	0.000403951	0.0174045
Bt.3880.1.S1_at	MARCKS-like 1	MARCKSL1	full length	1.14717	0.000531364	0.0209921
Bt.28214.1.S1_at	solute carrier family 1 (glutamate/neutral amino acid transporter), member 4	SLC1A4	full length	1.14608	4.1e-06	0.000529558
Bt.11027.1.A1_at	zinc finger protein 653	ZNF653	---	1.14598	8.79e-05	0.00558078
Bt.9179.2.S1_at	Ring finger protein 213	RNF213	---	1.14588	0.00441152	0.0908839
Bt.12236.1.S1_at	---	---	est	1.14303	0.000756989	0.0272169
Bt.9623.1.A1_at	glutamic-pyruvate transaminase (alanine aminotransferase)	GPT	full length	1.14274	0.000509197	0.0203746
Bt.10272.1.S1_at	stanniocalcin 1	STC1	full length	1.14249	0.00360254	0.0790201
Bt.6597.2.S1_a_at	lectin, galactoside-binding, soluble, 3 binding protein	LGALS3BP	full length	1.14219	0.00038791	0.0169556
Bt.3877.1.S1_at	TEA domain family member 2	TEAD2	full length	1.13891	0.000969493	0.0320862
Bt.28541.1.S1_at	shugoshin-like 1 (S. pombe)	SGOL1	full length	1.13853	0.000972211	0.0320862
Bt.26578.1.S1_at	solute carrier family 13 (sodium-dependent dicarboxylate transporter), member 3	SLC13A3	full length	1.13635	6.2e-05	0.00432212
Bt.3372.2.S1_a_at	1-acylglycerol-3-phosphate O-acyltransferase 6 (lysophosphatidic acid acyltransferase, zeta)	AGPAT6	full length	1.13413	4.56e-05	0.00352047
Bt.24157.1.A1_at	DKFZP564O0823 protein	DKFZP564O0823	full length	1.13384	2.12e-06	0.000332624
Bt.370.1.S1_at	adenosylmethionine decarboxylase 1	AMD1	full length	1.12392	0.000971612	0.0320862
Bt.28276.1.S1_at	transmembrane protein 54	TMEM54	full length	1.12304	0.000153872	0.00855443
Bt.22521.1.S1_at	nucleophosmin/nucleoplasmin, 3	NPM3	---	1.12049	0.000553121	0.0213873
Bt.7027.1.S1_at	MHC class I-like family A1	LOC100126815	full length	1.11873	0.000200915	0.0105845
Bt.2725.1.S1_at	ubiquitin-conjugating enzyme E2C	UBE2C	full length	1.1163	0.00255117	0.0634535
Bt.21164.1.S1_at	v-myc myelocytomatosis viral oncogene homolog (avian)	MYC	full length	1.11585	1.83e-06	0.000299632
Bt.28094.1.S1_at	---	---	est	1.11568	0.003761	0.0807343
Bt.1007.1.S1_at	major histocompatibility complex, class II, DM beta-chain, expressed	BOLA-DMB	full length	1.11509	7.3e-05	0.00492052
Bt.8053.2.S1_at	ATPase family, AAA domain containing 1	ATAD1	---	1.1147	0.00257178	0.0635407
Bt.24231.1.A1_at	centrosomal protein 78kDa	CEP78	---	1.11462	0.000796612	0.0279777
Bt.25661.1.A1_at	---	---	---	1.1129	3.07e-05	0.00261623
Bt.24310.1.S1_at	---	---	est	1.11195	1.57e-05	0.00153133
Bt.10343.1.A1_at	palmdelphin	PALMD	full length	1.11029	0.000129856	0.00742457
Bt.28140.1.S1_at	potassium channel tetramerisation domain containing 15	KCTD15	full length	1.10839	9.64e-06	0.00105255
Bt.11030.1.S1_at	OAF homolog (Drosophila)	OAF	---	1.10355	0.00372396	0.0803178
Bt.28642.1.A1_at	---	---	est	1.09541	0.000171257	0.00922341
Bt.21013.1.S1_at	polo-like kinase 3 (Drosophila)	PLK3	full length	1.09514	0.00262555	0.0643793
Bt.5157.1.S1_at	Dachsous 1 (Drosophila)	DCHS1	---	1.09451	1.65e-05	0.00159235
Bt.29143.1.S1_at	B-cell CLL/lymphoma 11A (zinc finger protein)	BCL11A	full length	1.08965	0.000140699	0.00793171
Bt.26245.1.A1_at	Hypothetical LOC506315	LOC506315	---	1.08753	0.00219378	0.0574094
Bt.19810.1.A1_at	janus kinase and microtubule interacting protein 1	JAKMIP1	full length	1.08271	0.00149021	0.0433724
Bt.22141.1.S1_at	Reticulon 3	RTN3	full length	1.07791	0.00404827	0.0850843
Bt.25412.1.A1_at	nucleolar and spindle associated protein 1	NUSAP1	full length	1.0773	0.0015354	0.0443667
Bt.21364.2.S1_at	---	---	est	1.066	1.39e-05	0.00138351
Bt.1151.1.S1_at	cellular retinoic acid binding protein 2	CRABP2	full length	1.0642	0.00373525	0.0803178
Bt.2038.1.S1_at	---	---	est	1.06298	0.000253797	0.0125227
Bt.19334.2.S1_at	jun D proto-oncogene	JUND	full length	1.05993	0.00319551	0.0732207
Bt.18081.1.A1_at	kinesin family member 20A	KIF20A	full length	1.05783	0.000407285	0.0174644
Bt.24799.1.S1_at	similar to poly (ADP-ribose) polymerase family, member 3	LOC507426	---	1.05685	0.00257291	0.0635407
Bt.5269.2.S1_a_at	beta-2-microglobulin	B2M	full length	1.05396	0.000121321	0.00705304
Bt.1130.1.S1_at	minichromosome maintenance complex component 5	MCM5	full length	1.04559	0.00161539	0.0463984
Bt.9958.1.S1_at	insulin-like growth factor binding protein 6	IGFBP6	full length	1.04071	0.00258769	0.06371
Bt.19542.1.S1_at	exostoses (multiple) 1	EXT1	full length	1.03803	3.85e-06	0.000510981
Bt.12328.1.S1_at	Centromere protein F, 350/400ka (mitosin)	CENPF	---	1.03787	1.12e-05	0.00117091
Bt.17915.1.S1_at	non-SMC condensin I complex, subunit G	NCAPG	full length	1.03446	8.98e-05	0.00567099
Bt.5548.1.S1_at	solute carrier family 1 (neutral amino acid transporter), member 5	SLC1A5	full length	1.02911	0.00246467	0.0621396
Bt.12086.1.S1_at	---	---	est	1.0289	0.000396476	0.017113
Bt.24212.1.S1_at	R-spondin 3 homolog (Xenopus laevis)	RSPO3	full length	1.028	0.00010055	0.00608039
Bt.25599.1.A1_at	corticotropin releasing hormone binding protein	CRHBP	full length	1.02783	0.000143831	0.00807061
Bt.10865.1.S1_at	---	---	est	1.02633	0.00101783	0.0330972
Bt.9217.1.A1_at	Major histocompatibility complex, class I	LOC512672	full length	1.02534	0.00366827	0.0798089
Bt.5240.1.S1_at	connective tissue growth factor	CTGF	full length	1.02262	4.88e-05	0.00369474
Bt.1358.1.S1_at	PDZ and LIM domain 1	PDLIM1	full length	1.01959	7.93e-05	0.00518971
Bt.11500.1.A1_at	---	---	est	1.00827	0.001272	0.0388035
Bt.20300.1.A1_at	similar to hCG2042887	LOC509859	---	1.00577	0.00254092	0.0634535
Bt.29006.1.S1_at	Similar to hook1 protein	LOC785042	---	1.00544	0.00258615	0.06371
Bt.16036.1.S1_at	SH3 domain binding glutamic acid-rich protein like 2	SH3BGRL2	full length	1.00542	0.00303689	0.0708646
Bt.5889.1.S1_at	RNA binding motif protein 24	RBM24	full length	-1.00014	0.00126115	0.0386645
Bt.21223.1.S1_at	ATPase, Na+/K+ transporting, alpha 1 polypeptide	ATP1A1	full length	-1.00015	0.00111073	0.0351242
Bt.15840.1.A1_at	similar to inositol polyphosphate-5-phosphatase F	LOC539889	---	-1.0013	0.000805999	0.0281435
Bt.14198.1.S1_at	Hypothetical protein LOC783295	LOC783295	---	-1.00487	0.00024167	0.0120475
Bt.27903.1.A1_at	THO complex 2	THOC2	---	-1.00806	0.000266304	0.0130332
Bt.18200.1.A1_at	---	---	est	-1.01638	3.36e-07	7.42e-05
Bt.14166.1.A1_at	hypothetical LOC534560	MGC152232	full length	-1.01804	0.00223113	0.058072
Bt.9591.2.S1_at	Glutaminase	GLS	full length	-1.02866	0.000719679	0.0264702
Bt.8993.1.S1_at	Hypothetical protein LOC783889	LOC783889	---	-1.03062	0.00166819	0.0472973
Bt.18756.1.S1_at	CDC42 small effector 2	CDC42SE2	full length	-1.03096	3.15e-05	0.0026704
Bt.24094.1.A1_at	---	---	est	-1.03155	0.000442479	0.0183124
Bt.24478.1.S1_at	Similar to TNE5	LOC540132	---	-1.03243	0.000314343	0.0146136
Bt.17265.1.A1_a_at	nuclear receptor subfamily 1, group H, member 3	NR1H3	full length	-1.03265	0.00225843	0.0587191
Bt.21772.1.A1_at	EGF, latrophilin and seven transmembrane domain containing 1	ELTD1	full length	-1.04122	0.0050347	0.099618
Bt.6376.1.A1_at	---	---	est	-1.04217	0.00462191	0.0941076
Bt.719.1.A1_at	---	---	est	-1.04225	0.00341105	0.0763468
Bt.25022.1.S1_at	---	---	est	-1.04358	0.00419336	0.0871409
Bt.15653.1.S1_at	Desmocollin 2	DSC2	---	-1.04873	0.00371475	0.0803178
Bt.27970.1.S1_at	Hermansky-Pudlak syndrome 6	HPS6	full length	-1.04971	0.000734325	0.0267974
Bt.21105.1.S1_at	F-box and leucine-rich repeat protein 15	FBXL15	full length	-1.05233	9.24e-05	0.00573864
Bt.27079.1.S1_at	melanoma antigen family H, 1	MAGEH1	full length	-1.05993	0.000176759	0.00945641
Bt.24517.2.A1_at	G protein-coupled receptor, family C, group 5, member B	GPRC5B	full length	-1.06035	5.59e-05	0.00406796
Bt.21084.1.S1_at	---	---	est	-1.06262	0.000339169	0.0155284
Bt.8463.1.S1_at	---	---	est	-1.06586	0.00287953	0.068582
Bt.25213.1.A1_at	Hypothetical protein LOC784230	LOC784230	---	-1.06713	0.00241844	0.0614881
Bt.11941.1.A1_at	Ral GEF with PH domain and SH3 binding motif 1	RALGPS1	---	-1.0739	0.00468787	0.0947312
Bt.28238.1.A1_at	---	---	est	-1.0743	4.06e-06	0.000526865
Bt.21117.1.S1_at	---	---	est	-1.0744	0.000581412	0.0222319
Bt.18086.1.S1_at	TBC1 domain family, member 7	TBC1D7	full length	-1.07533	0.00301853	0.0707238
Bt.9539.1.A1_at	---	---	est	-1.07721	0.00048032	0.0193799
Bt.15298.1.A1_at	---	---	est	-1.07764	7.34e-05	0.00493579
Bt.2447.1.S1_at	tetratricopeptide repeat domain 13	TTC13	---	-1.07832	1.03e-06	0.0001918
Bt.10043.1.S1_at	nudix (nucleoside diphosphate linked moiety X)-type motif 4	NUDT4	full length	-1.07982	0.00380634	0.0813458
Bt.25291.1.A1_at	Melanoma inhibitory activity family, member 3	MIA3	---	-1.08189	0.00152115	0.0440604
Bt.2524.1.S1_at	Stromal cell-derived factor 1	SDF1	full length	-1.08472	8.25e-06	0.00092174
Bt.9754.1.S1_at	NAD(P)H dehydrogenase, quinone 1	NQO1	full length	-1.08612	3.44e-05	0.00281294
Bt.15680.1.S1_at	---	---	est	-1.0891	0.000772017	0.0275144
Bt.24775.1.A1_at	filamin A interacting protein 1	FILIP1	---	-1.09353	0.000949023	0.03154
Bt.21456.3.S1_at	Lipoma HMGIC fusion partner	LHFP	full length	-1.10342	1.15e-06	0.00021211
Bt.22856.1.S1_at	neurofilament, medium polypeptide	NEF3	---	-1.10443	1.38e-05	0.00138351
Bt.7425.1.S1_at	chemokine (C-X-C motif) ligand 12 (stromal cell-derived factor 1)	CXCL12	full length	-1.10519	0.00114547	0.0360809
Bt.19452.1.A1_at	---	---	est	-1.10761	0.00191117	0.0517538
Bt.29936.1.S1_at	---	---	est	-1.10945	3.08e-05	0.00261623
Bt.21047.1.A1_at	---	---	est	-1.11051	0.00279261	0.0674476
Bt.23807.1.A1_at	---	---	est	-1.11143	0.00343497	0.0767415
Bt.24796.1.S1_at	melanocortin 2 receptor accessory protein	MRAP	---	-1.11296	2.79e-07	6.48e-05
Bt.16258.1.A1_at	---	---	---	-1.11952	0.00111025	0.0351242
Bt.16670.1.A1_at	Hypothetical protein LOC786580	LOC786580	---	-1.12152	0.00424025	0.0878941
Bt.22009.1.S1_at	chemokine (C-X-C motif) ligand 16	CXCL16	full length	-1.12418	0.000139249	0.00786839
Bt.26365.1.A1_at	similar to trophoblast Kunitz domain protein 5	LOC618696	---	-1.12519	0.000865538	0.0297065
Bt.25165.1.S1_at	Interleukin-1 receptor-associated kinase 1	IRAK1	full length	-1.12786	3.6e-05	0.00292261
Bt.4310.1.A1_at	regulator of G-protein signaling 1	RGS1	full length	-1.12929	1.43e-06	0.000245186
Bt.21777.1.S1_at	---	---	est	-1.13081	0.00163248	0.0466688
Bt.28853.1.A1_at	---	---	---	-1.13165	0.00255057	0.0634535
Bt.26806.1.A1_at	---	---	est	-1.13193	5.55e-05	0.00406071
Bt.8419.1.S1_at	---	---	est	-1.14399	5.87e-05	0.004168
Bt.25191.1.A1_at	hypothetical protein LOC535260	FAM151B	full length	-1.14795	2.24e-05	0.00203096
Bt.1433.1.S1_at	DIX domain containing 1	DIXDC1	---	-1.14935	0.000351315	0.0159333
Bt.17060.1.A1_at	---	---	est	-1.15286	0.00457932	0.093477
Bt.22734.1.A1_at	ectonucleotide pyrophosphatase/phosphodiesterase 4 (putative function)	ENPP4	full length	-1.15365	0.00226317	0.0587791
Bt.21079.1.A1_at	similar to solute carrier family 35, member F2	LOC533008	---	-1.15411	0.000393706	0.0170266
Bt.12158.1.S1_at	---	---	est	-1.17135	0.000104335	0.00626217
Bt.18671.1.A1_at	---	---	est	-1.17157	0.00188615	0.0514225
Bt.7184.1.S1_at	v-raf murine sarcoma 3611 viral oncogene homolog	ARAF	full length	-1.17178	0.00117515	0.0367756
Bt.8260.1.A1_at	---	---	est	-1.17338	0.000547581	0.0212717
Bt.25389.1.A1_at	---	---	---	-1.17612	6.89e-07	0.000139676
Bt.28202.1.S1_at	---	---	est	-1.17735	0.000313851	0.0146136
Bt.24647.1.A1_at	---	---	est	-1.17876	0.00256041	0.0634919
Bt.27369.1.A1_at	---	---	est	-1.18322	3.22e-07	7.32e-05
Bt.13278.2.S1_a_at	STEAP family member 3	STEAP3	---	-1.18501	0.000724008	0.0265081
Bt.19267.1.A1_at	---	---	est	-1.18559	0.00195146	0.0523847
Bt.16343.1.A1_at	---	---	est	-1.18748	0.00144638	0.0422717
Bt.2795.1.S1_at	---	---	est	-1.19129	0.000478286	0.0193552
Bt.20446.1.A1_at	---	---	est	-1.19232	8.1e-11	1.09e-07
Bt.5134.1.S1_at	CYB5 protein	CYB5	full length	-1.19402	0.00090421	0.0305557
Bt.3138.1.S1_at	---	---	est	-1.20196	3.33e-06	0.000460477
Bt.28089.1.S1_at	Zinc finger protein 79	ZNF79	---	-1.20215	3.68e-05	0.00296107
Bt.25035.1.A1_at	---	---	est	-1.20448	1.48e-05	0.0014579
Bt.18048.1.A1_at	similar to Protein DDX26B	LOC540312	---	-1.20524	3.94e-06	0.000516597
Bt.9224.1.S1_at	---	---	---	-1.20659	0.00404791	0.0850843
Bt.23694.2.A1_at	---	---	est	-1.20853	0.000723181	0.0265081
Bt.14570.1.A1_at	4-aminobutyrate aminotransferase	ABAT	full length	-1.21259	0.000235592	0.0118424
Bt.23418.1.S1_at	fibronectin 1	FN1	---	-1.22002	3.35e-05	0.00279094
Bt.24296.1.A1_at	---	---	est	-1.22062	0.00323822	0.0737092
Bt.8804.1.S1_at	NEL-like 2 (chicken)	NELL2	full length	-1.22249	0.00123882	0.0382229
Bt.21042.1.S1_at	---	---	est	-1.22797	0.000705049	0.0260911
Bt.17752.1.A1_at	---	---	---	-1.23314	0.00232712	0.0599879
Bt.28363.1.S1_at	---	---	est	-1.23574	3.78e-06	0.000506444
Bt.14203.1.A1_at	---	---	est	-1.23819	5.9e-08	1.8e-05
Bt.729.1.S1_at	TYRO3 protein tyrosine kinase	TYRO3	---	-1.23948	1.65e-08	5.93e-06
Bt.1115.1.S1_at	phosphodiesterase 3B, cGMP-inhibited	PDE3B	---	-1.24443	0.000782886	0.0276532
Bt.28394.1.A1_at	---	---	est	-1.24783	5.9e-06	0.000692904
Bt.2409.2.S1_at	---	---	est	-1.25081	0.00149797	0.0435459
Bt.4111.1.A1_at	EF-hand domain (C-terminal) containing 1	EFHC1	---	-1.25162	4.7e-06	0.00059677
Bt.24984.1.A1_at	---	---	est	-1.25783	0.00054055	0.0211269
Bt.27741.1.A1_at	---	---	est	-1.25959	1.32e-08	5.31e-06
Bt.18648.1.A1_at	---	---	est	-1.26582	0.00477968	0.0960235
Bt.21826.1.S1_at	SET and MYND domain containing 4	SMYD4	---	-1.2666	0.00051835	0.0206723
Bt.18566.1.A1_at	similar to hCG27535	LOC539805	---	-1.27094	0.000894741	0.030449
Bt.29511.1.S1_at	---	---	est	-1.28061	0.000923565	0.0309068
Bt.2696.1.A1_at	cadherin 11, type 2, OB-cadherin (osteoblast)	CDH11	full length	-1.28463	6.09e-05	0.00428388
Bt.13334.1.S1_at	---	---	est	-1.28954	2.46e-05	0.00217707
Bt.6494.1.S1_at	mitochondrial NADH:ubiquinone oxidoreductase ESSS subunit	ESSS	full length	-1.29015	0.000541131	0.0211269
Bt.26424.1.A1_at	---	---	est	-1.29091	0.000529664	0.0209848
Bt.27933.1.A1_at	---	---	---	-1.29281	2.55e-05	0.00223732
Bt.6002.1.S1_at	ATP-binding cassette, sub-family A (ABC1), member 3	ABCA3	full length	-1.3007	1.27e-05	0.00129542
Bt.24343.1.A1_at	claudin 1	CLDN1	full length	-1.30361	2.32e-05	0.00207936
Bt.25475.1.A1_at	---	---	est	-1.30591	0.000976283	0.0320862
Bt.16861.1.A1_at	similar to major facilitator superfamily domain containing 4	LOC515128	---	-1.32353	0.00205161	0.0545167
Bt.11599.1.S1_at	---	---	est	-1.32679	0.00322969	0.0735844
Bt.24434.1.A1_at	sema domain, transmembrane domain (TM), and cytoplasmic domain, (semaphorin) 6A	SEMA6A	---	-1.3284	6.38e-06	0.000733195
Bt.18701.1.A1_at	---	---	est	-1.33242	5.19e-05	0.00383032
Bt.17211.1.A1_at	---	---	est	-1.33543	9.15e-07	0.000178059
Bt.22667.1.A1_at	---	---	est	-1.34066	0.000383787	0.0168364
Bt.17416.1.S1_at	---	---	est	-1.3411	1.56e-08	5.82e-06
Bt.26115.1.A1_at	---	---	est	-1.34183	0.00184494	0.0506426
Bt.663.1.S1_at	palladin, cytoskeletal associated protein	PALLD	---	-1.34562	0.000289005	0.0138355
Bt.19160.1.A1_at	Similar to VNN2 protein	LOC534929	full length	-1.34575	0.00265604	0.0648633
Bt.29638.1.A1_at	ChaC, cation transport regulator homolog 2 (E. coli)	CHAC2	full length	-1.34733	0.000548368	0.0212717
Bt.20605.1.S1_at	---	---	est	-1.36106	2.54e-06	0.0003803
Bt.13860.2.A1_at	kinase insert domain receptor (a type III receptor tyrosine kinase)	KDR	full length	-1.36174	0.000478907	0.0193552
Bt.17558.1.A1_at	---	---	est	-1.3628	0.00156653	0.045104
Bt.13027.1.A1_at	hydroxysteroid (11-beta) dehydrogenase 1	HSD11B1	full length	-1.36284	0.000301459	0.014282
Bt.26806.3.S1_at	---	---	est	-1.36623	0.00301915	0.0707238
Bt.20956.2.S1_at	---	---	est	-1.37292	4.94e-05	0.00371444
Bt.17110.1.A1_at	flavin containing monooxygenase 5	FMO5	full length	-1.37815	0.002121	0.0559295
Bt.22149.1.S1_at	Hypothetical protein LOC614841	LOC614841	full length	-1.38792	4.57e-05	0.00352047
Bt.28934.1.S1_at	amphiregulin	AREG	full length	-1.39899	3.17e-06	0.000446169
Bt.23980.1.A1_at	---	---	est	-1.40736	4.43e-05	0.00344444
Bt.22438.1.S1_at	RNA binding motif protein 47	RBM47	---	-1.40766	0.00010501	0.00628706
Bt.18015.1.A1_at	---	---	est	-1.40821	0.000599581	0.0228542
Bt.18035.1.A1_a_at	Hypothetical protein LOC506058	MGC127941	full length	-1.41248	3.57e-06	0.000487966
Bt.13873.1.S1_at	---	---	est	-1.41347	1.32e-06	0.000237409
Bt.3566.1.A1_at	---	---	est	-1.41384	0.000233091	0.0117644
Bt.11316.1.A1_at	---	---	---	-1.41593	9.98e-05	0.00605
Bt.12640.1.S1_at	acyl-CoA synthetase short-chain family member 2	ACSS2	full length	-1.42201	4.76e-05	0.00363225
Bt.28610.1.S1_at	---	---	est	-1.42277	0.000437985	0.0182358
Bt.18032.1.A1_at	---	---	est	-1.4269	0.00469217	0.0947386
Bt.2157.2.A1_at	retinitis pigmentosa GTPase regulator interacting protein 1	RPGRIP1	full length	-1.43814	0.00140497	0.0415939
Bt.6087.1.S1_at	transmembrane 4 L six family member 1	TM4SF1	full length	-1.44003	0.000277712	0.0134742
Bt.19309.2.S1_at	ephrin-A5	EFNA5	full length	-1.44074	4.78e-05	0.00363749
Bt.3735.3.S1_at	---	---	est	-1.45216	0.000271971	0.0132301
Bt.26431.1.S1_at	---	---	est	-1.45394	0.000433926	0.0181625
Bt.18877.1.A1_at	---	---	est	-1.45632	0.00298783	0.0704235
Bt.20446.2.S1_at	---	---	est	-1.45866	3.38e-07	7.42e-05
Bt.17024.1.A1_at	---	---	---	-1.45965	1.4e-06	0.000242889
Bt.29552.1.A1_at	---	---	est	-1.47297	0.000126126	0.00726295
Bt.24791.1.S1_at	---	---	est	-1.47415	0.00195476	0.0523847
Bt.7447.1.A1_at	UDP-Gal:betaGlcNAc beta 1,3-galactosyltransferase, polypeptide 2	B3GALT2	full length	-1.48064	0.000169108	0.00912805
Bt.9923.2.A1_at	Similar to inositol polyphosphate-5-phosphatase, 75kDa	LOC538291	---	-1.49712	0.00322364	0.073516
Bt.16761.3.S1_at	Hypothetical protein LOC783192	LOC783192	---	-1.507	2.33e-06	0.000356462
Bt.9744.1.S1_at	---	---	est	-1.50763	0.000695147	0.0258039
Bt.16609.1.A1_at	---	---	est	-1.50837	1.44e-05	0.00141979
Bt.29254.1.A1_at	transmembrane protein 131	TMEM131	---	-1.50922	1.36e-06	0.000238733
Bt.27769.1.A1_at	---	---	est	-1.51199	0.00195413	0.0523847
Bt.2610.1.S1_at	molybdenum cofactor sulfurase	MOCOS	full length	-1.51594	0.00337356	0.075648
Bt.11474.1.A1_at	---	---	est	-1.52768	0.00495931	0.0984842
Bt.13993.1.A1_at	---	---	est	-1.54032	3.01e-06	0.000430272
Bt.8080.1.S1_at	Progestin and adipoQ receptor family member VIII	PAQR8	full length	-1.54304	1.09e-05	0.00115883
Bt.4760.1.S1_at	hydroxy-delta-5-steroid dehydrogenase, 3 beta- and steroid delta-isomerase 1	HSD3B1	full length	-1.54407	0.000189541	0.010029
Bt.25056.1.A1_at	Ctr9, Paf1/RNA polymerase II complex component, homolog (S. cerevisiae)	CTR9	---	-1.55308	0.00389572	0.082973
Bt.22045.1.S1_at	six transmembrane epithelial antigen of the prostate 2	STEAP2	full length	-1.55453	2.65e-06	0.000389926
Bt.20267.1.S1_at	glutamate-cysteine ligase, modifier subunit	GCLM	full length	-1.55912	0.00340652	0.0763161
Bt.18636.1.S1_at	---	---	est	-1.55996	4.19e-08	1.37e-05
Bt.17160.1.A1_at	---	---	est	-1.57011	5.6e-06	0.000672694
Bt.942.1.S1_at	---	---	est	-1.57891	0.000308632	0.0144315
Bt.2230.1.S2_at	caveolin 1, caveolae protein, 22kDa	CAV1	full length	-1.58351	6.84e-05	0.00470147
Bt.5435.1.S1_at	protein kinase C, beta	PRKCB	full length	-1.59227	0.00192896	0.0520021
Bt.17988.2.A1_at	---	---	---	-1.59261	8.7e-06	0.00096082
Bt.18461.1.A1_at	---	---	est	-1.59752	0.000414432	0.0176095
Bt.11484.1.A1_at	---	---	est	-1.61094	5.5e-09	2.55e-06
Bt.16141.1.S1_at	cyclin E2	CCNE2	full length	-1.61144	0.000112469	0.00670036
Bt.23673.1.A1_at	---	---	est	-1.6179	0.000211206	0.0110542
Bt.9538.1.S1_at	---	---	est	-1.6307	0.000633605	0.0238869
Bt.8782.1.S1_at	---	---	est	-1.63082	0.000526809	0.020906
Bt.24365.1.A1_at	---	---	est	-1.63579	1.56e-05	0.001525
Bt.12848.1.S1_at	parathyroid hormone-like hormone	PTHLH	full length	-1.64663	0.000833925	0.0289094
Bt.16595.1.A1_at	Similar to Protein piccolo (Aczonin)	LOC517284	---	-1.64771	2.65e-06	0.000389926
Bt.19505.1.A1_at	---	---	est	-1.65673	0.00178731	0.0493978
Bt.12765.1.S1_at	retinol dehydrogenase 10 (all-trans)	RDH10	full length	-1.65927	0.000116651	0.00688163
Bt.24025.1.A1_at	---	---	est	-1.68786	0.000453034	0.0186851
Bt.16925.1.A1_at	six transmembrane epithelial antigen of the prostate 1	STEAP1	---	-1.68852	0.00140015	0.0415023
Bt.21869.1.S1_at	similar to cytidine monophosphate-N-acetylneuraminic acid hydroxylase	LOC537017	---	-1.70703	0.00362923	0.0791737
Bt.26860.1.A1_at	Similar to axonemal heavy chain dynein type 3	LOC521190	---	-1.70946	0.000361332	0.0161748
Bt.12217.1.S1_at	Neurotrophic tyrosine kinase, receptor, type 2	NTRK2	full length	-1.71231	3.8e-05	0.0030323
Bt.5328.1.S1_at	coiled-coil domain containing 69	CCDC69	---	-1.72159	1.28e-05	0.00130027
Bt.12503.1.A1_at	carbonic anhydrase XIII	CA13	full length	-1.7235	1.2e-08	5.01e-06
Bt.22364.1.S1_at	Signal transducer and activator of transcription 1, 91kDa	STAT1	full length	-1.74158	0.000757843	0.0272169
Bt.546.1.S1_at	potassium large conductance calcium-activated channel, subfamily M, alpha member 1	KCNMA1	full length	-1.74654	0.000487527	0.0196378
Bt.10283.1.S1_at	hypothetical protein LOC537938	LOC537938	full length	-1.75375	0.00255851	0.0634919
Bt.20776.1.A1_at	---	---	est	-1.75599	8.63e-05	0.00552188
Bt.27837.1.S1_at	phosphotyrosine interaction domain containing 1	PID1	full length	-1.75954	2.28e-08	7.86e-06
Bt.19634.1.A1_at	RNA binding motif protein 26	RBM26	---	-1.76132	1.8e-05	0.00170481
Bt.13989.1.A1_at	caveolin 2	CAV2	full length	-1.76752	0.000522305	0.0207746
Bt.18854.1.A1_at	---	---	est	-1.77189	5.47e-06	0.00066713
Bt.227.1.A1_at	glutathione S-transferase A1	GSTA1	full length	-1.78249	1.64e-06	0.000274911
Bt.10981.2.S1_at	polymerase (RNA) I polypeptide E, 53kDa	POLR1E	full length	-1.79305	0.000143373	0.00806363
Bt.1922.1.S1_at	---	---	est	-1.79779	1.16e-05	0.00121326
Bt.18634.2.S1_at	protein phosphatase 1K (PP2C domain containing)	PPM1K	full length	-1.80139	0.00036802	0.0163684
Bt.28651.1.S1_at	StAR-related lipid transfer (START) domain containing 13	STARD13	---	-1.80344	2.37e-07	5.67e-05
Bt.3313.1.A1_at	Rho GTPase activating protein 24	ARHGAP24	full length	-1.80774	1.43e-06	0.000245186
Bt.18628.1.A1_at	---	---	est	-1.82174	0.00205128	0.0545167
Bt.15758.1.S1_at	prostaglandin-endoperoxide synthase 2 (prostaglandin G/H synthase and cyclooxygenase)	PTGS2	full length	-1.8314	1.96e-05	0.00182915
Bt.18327.1.A1_at	---	---	est	-1.8463	0.000361194	0.0161748
Bt.28515.1.A1_at	---	---	est	-1.87185	0.00232437	0.0599879
Bt.22029.1.S1_at	THUMP domain containing 3	THUMPD3	full length	-1.88615	1.83e-05	0.00172296
Bt.16105.1.S1_at	---	---	est	-1.89008	3.38e-08	1.13e-05
Bt.24695.1.S1_at	peroxidasin homolog (Drosophila)	PXDN	---	-1.89454	4.8e-05	0.00364384
Bt.17889.1.A1_at	Hypothetical LOC517231	MGC165939	full length	-1.89659	6.03e-06	0.000699109
Bt.12295.1.S1_at	podoplanin	PDPN	full length	-1.92154	5.83e-05	0.00416025
Bt.18819.1.A1_at	---	---	est	-1.93103	0.000138479	0.00784327
Bt.19889.1.A1_at	immunoglobulin superfamily, member 1	IGSF1	full length	-1.93505	3.3e-05	0.00276561
Bt.21615.1.A1_at	transmembrane protein 22	TMEM22	full length	-1.95516	9.17e-06	0.00100592
Bt.17573.1.A1_at	---	---	est	-1.96605	0.000116651	0.00688163
Bt.7672.1.A1_at	---	---	---	-2.00168	0.000977418	0.0320862
Bt.28135.1.A1_at	---	---	est	-2.00309	2.21e-05	0.00201096
Bt.4317.2.A1_at	protein kinase C, delta	PRKCD	full length	-2.00963	3.38e-05	0.00279094
Bt.502.1.A1_at	regucalcin (senescence marker protein-30)	RGN	full length	-2.01324	4.72e-06	0.00059677
Bt.20956.1.A1_at	---	---	est	-2.01907	0.00152547	0.0441326
Bt.26572.1.S1_at	leprecan-like 1	LEPREL1	full length	-2.07557	1.67e-10	1.67e-07
Bt.11075.1.S1_at	melanoregulin	MREG	---	-2.0761	4.99e-08	1.56e-05
Bt.25546.1.A1_at	neuropilin (NRP) and tolloid (TLL)-like 2	NETO2	---	-2.07728	3.37e-05	0.00279094
Bt.28030.1.S1_at	trophoblast Kunitz domain protein 2	TKDP2	full length	-2.07752	7.67e-05	0.00509902
Bt.16898.1.A1_at	---	---	est	-2.10102	1.94e-06	0.000314413
Bt.28648.1.S1_at	---	---	est	-2.12067	3.68e-05	0.00296107
Bt.5362.2.S1_at	endopin 2	SERPINA3-7	full length	-2.12224	2.36e-06	0.000358713
Bt.22085.1.S1_at	---	---	est	-2.13151	0.000247042	0.0122646
Bt.9822.1.S1_at	---	---	est	-2.13376	2.03e-09	1.32e-06
Bt.18917.1.A1_at	---	---	est	-2.16097	0.000216728	0.0112517
Bt.29152.1.S1_at	tetraspanin 12	TSPAN12	full length	-2.22271	4.18e-09	2.24e-06
Bt.20574.1.S1_at	Aquaporin 11	AQP11	full length	-2.2235	1.32e-08	5.31e-06
Bt.7626.1.S1_at	---	---	est	-2.34215	5.11e-06	0.000632768
Bt.8796.1.S1_at	---	---	est	-2.453	0.000407513	0.0174644
Bt.9602.1.S1_at	death associated protein-like 1	DAPL1	full length	-2.45881	3.28e-06	0.000457966
Bt.25013.1.A1_at	---	---	est	-2.49308	0.00236545	0.0603469
Bt.16721.1.A1_at	---	---	est	-2.49846	0.000408909	0.0174932
Bt.21190.1.A1_at	---	---	est	-2.50462	1.38e-06	0.000241248
Bt.25246.1.A1_at	---	---	est	-2.51651	1.99e-06	0.000320036
Bt.19561.1.S1_at	CD83 molecule	CD83	full length	-2.57594	1.57e-08	5.82e-06
Bt.202.1.S1_at	protease, serine, 7 (enterokinase)	PRSS7	full length	-2.60371	3.6e-06	0.000487966
Bt.350.1.S1_at	Major histocompatibility complex, class II, DQ beta	BLA-DQB	full length	-2.73461	1.04e-05	0.00112283
Bt.24251.1.S1_at	---	---	est	-2.81728	1.11e-05	0.00116637
Bt.16770.1.A1_at	---	---	---	-2.84282	0.000306439	0.0144128
Bt.2304.1.A1_at	---	---	est	-3.17585	3.38e-07	7.42e-05
Bt.13880.1.S1_at	Dickkopf homolog 1 (Xenopus laevis)	DKK1	---	-3.25299	1.4e-08	5.52e-06
Bt.22121.1.A1_at	---	---	---	-3.36309	1.47e-08	5.71e-06
Bt.28278.1.S1_at	angiotensin I converting enzyme (peptidyl-dipeptidase A) 2	ACE2	full length	-3.45565	3.75e-11	6.39e-08
