# Supplementary material for: Transcriptome dynamics and molecular cross-talk between bovine oocyte and its companion cumulus cells
Source: BMC Genomics. 2011 Jan 24;12:57. doi: 10.1186/1471-2164-12-57 (PMC3045333; doi:10.1186/1471-2164-12-57)
Supplement: Additional file 16 — List of transcripts that are exclusively expressed in GV CCs compared to MII CCs. [file 1471-2164-12-57-S16.XLS]

## Sheet: Tabelle1
	Transcripts that are exclusively detected in germinal vesicle cumulus cells relative to MII CCs
Probe.Set.ID	Gene.Title	Gene.Symbol
Bt.2006.1.A1_at	mitochondrial ubiquitin ligase activator of NFKB 1	MUL1
Bt.9141.2.S1_at	CCR4-NOT transcription complex, subunit 3	CNOT3
Bt.22982.1.A1_at	Src homology 2 domain containing F	SHF
Bt.3427.1.S1_at	selenoprotein X, 1	SEPX1
Bt.5126.2.S1_a_at	COMM domain containing 5	COMMD5
Bt.11579.1.A1_at	DEAD (Asp-Glu-Ala-Asp) box polypeptide 25	DDX25
Bt.21461.1.S1_at	---	---
Bt.27413.1.A1_at	triple functional domain (PTPRF interacting)	TRIO
Bt.26985.1.A1_at	T-cell leukemia/lymphoma 1A	TCL1A
Bt.8524.1.A1_at	---	---
Bt.26594.1.S1_at	---	---
Bt.1144.1.A1_at	scavenger receptor class A, member 3	SCARA3
Bt.7236.1.S1_at	phosphoinositide-3-kinase, regulatory subunit 1 (alpha)	PIK3R1
Bt.4627.1.S1_at	solute carrier family 6 (neurotransmitter transporter, creatine), member 8	SLC6A8
Bt.11640.1.A1_at	---	---
Bt.17634.1.A1_at	---	---
Bt.2555.2.S1_at	---	---
Bt.28625.1.S1_at	Rho GTPase activating protein 26	ARHGAP26
Bt.11725.1.A1_at	---	---
Bt.675.1.S1_at	---	---
Bt.18652.1.S1_at	Asparagine-linked glycosylation 6 homolog (S. cerevisiae, alpha-1,3-glucosyltransferase)	ALG6
Bt.11929.1.A1_at	---	---
Bt.27131.1.S1_at	Synaptophysin-like 1	SYPL1
Bt.3753.1.S1_at	Similar to KIAA0614 protein	LOC534434
Bt.13348.1.S1_at	G patch domain containing 3	GPATCH3
Bt.26227.1.A1_at	---	---
Bt.17352.1.A1_at	Programmed cell death 10	PDCD10
Bt.20082.1.S1_at	molybdenum cofactor synthesis 2	MOCS2
Bt.20034.1.S1_at	---	---
Bt.19420.1.S1_at	---	---
Bt.21297.1.S1_at	---	---
Bt.29287.1.A1_at	---	---
Bt.20987.2.S1_at	Hypothetical LOC515651	LOC515651
Bt.29029.1.S1_at	transforming, acidic coiled-coil containing protein 2	TACC2
Bt.8736.1.S1_at	Similar to chromosome 1 open reading frame 9	LOC520588
Bt.2853.1.S1_at	Coiled-coil-helix-coiled-coil-helix domain containing 8	CHCHD8
Bt.20538.1.S1_at	---	---
Bt.1236.1.S1_at	Similar to ornithine decarboxylase antizyme 2	LOC524677
Bt.1435.1.S1_at	oxysterol binding protein-like 1A	OSBPL1A
Bt.17621.1.A1_at	TAF15 RNA polymerase II, TATA box binding protein (TBP)-associated factor, 68kDa	TAF15
Bt.8015.1.S1_a_at	ribosomal protein S24	RPS24
Bt.28672.1.S1_at	MRE11 meiotic recombination 11 homolog A (S. cerevisiae)	MRE11A
Bt.5206.1.S1_at	KIAA0141 protein	KIAA0141
Bt.4726.2.S1_at	---	---
Bt.6782.1.A1_at	WD repeat domain 43	WDR43
Bt.29958.1.S1_at	Golgi phosphoprotein 3-like	GOLPH3L
Bt.16082.1.S1_at	complement component 1, q subcomponent binding protein	C1QBP
Bt.22063.2.S1_at	---	---
Bt.19575.2.S1_at	heat shock 70kDa protein 14	HSPA14
Bt.22091.1.S1_at	similar to ubiquitin specific protease 9, X-linked	LOC507307
Bt.20081.1.S1_at	PET112-like (yeast)	PET112L
Bt.27832.1.S1_at	paroxysmal nonkinesigenic dyskinesia	PNKD
Bt.15530.1.S1_at	similar to 60S ribosomal protein L12 /// ribosomal protein L12	LOC784762 /// RPL12
Bt.23179.1.S2_at	heat shock 90kD protein 1, alpha	HSPCA
Bt.21794.1.S1_at	---	---
Bt.6675.1.A1_at	---	---
Bt.9184.1.S1_at	mediator complex subunit 19	MED19
Bt.27269.1.A1_at	STARD3 N-terminal like	STARD3NL
Bt.1867.1.S1_at	protein phosphatase 1, regulatory (inhibitor) subunit 7	PPP1R7
Bt.9858.1.S1_at	mitogen-activated protein kinase kinase 7	MAP2K7
Bt.18031.1.S1_at	Similar to Zinc finger protein 543	LOC526107
Bt.27000.1.A1_at	Integrator complex subunit 1	INTS1
Bt.7178.1.S1_at	serine hydroxymethyltransferase 2 (mitochondrial)	SHMT2
Bt.4780.1.S1_at	K(lysine) acetyltransferase 5	KAT5
Bt.26114.1.A1_at	---	---
Bt.20282.1.S1_at	arginine vasopressin-induced 1	AVPI1
Bt.16774.1.A1_at	---	---
Bt.1125.1.S1_at	catenin (cadherin-associated protein), beta 1, 88kDa	CTNNB1
Bt.3126.1.A1_at	sarcoglycan, epsilon	Sgce
Bt.20344.1.S1_at	vacuolar protein sorting 26 homolog B (S. pombe)	VPS26B
Bt.20258.2.S1_at	---	---
Bt.29927.1.S1_at	TRNA methyltransferase 12 homolog (S. cerevisiae)	TRMT12
Bt.8969.1.S1_at	---	---
Bt.8504.1.A1_at	Fragile X mental retardation 1	FMR1
Bt.22509.1.S1_at	---	---
Bt.15894.1.S1_a_at	transmembrane protein 80	TMEM80
Bt.21336.2.S1_a_at	MAD2 mitotic arrest deficient-like 2 (yeast)	MAD2L2
Bt.22437.1.S1_at	similar to MGC17624 protein	LOC613483
Bt.16036.1.S1_at	SH3 domain binding glutamic acid-rich protein like 2	SH3BGRL2
Bt.15949.1.S1_at	StAR-related lipid transfer (START) domain containing 7	STARD7
Bt.12034.1.A1_at	---	---
Bt.1873.1.S1_at	syntaxin 18	STX18
Bt.9538.1.S1_at	---	---
Bt.9362.1.S1_at	mitochondrial ribosomal protein L2	MRPL2
Bt.8835.1.S1_at	eukaryotic translation initiation factor 2B, subunit 5 epsilon, 82kDa	EIF2B5
Bt.15768.1.S1_at	mitogen-activated protein kinase kinase 4	MAP2K4
Bt.12661.2.S1_at	methylcrotonoyl-Coenzyme A carboxylase 1 (alpha)	MCCC1
Bt.364.1.S2_at	zinc finger protein, X-linked	ZFX
Bt.18625.1.A1_at	Filamin B, beta (actin binding protein 278)	FLNB
Bt.19755.1.A1_at	---	---
Bt.20513.3.S1_a_at	MAP/microtubule affinity-regulating kinase 2	MARK2
Bt.11984.2.S1_at	Erythrocyte membrane protein band 4.1-like 1	EPB41L1
AFFX-r2-Bs-dap-5_at	---	---
Bt.22772.1.S1_at	ribosomal protein S28	RPS28
Bt.21847.1.A1_at	---	---
Bt.11145.1.S1_at	sideroflexin 3	SFXN3
Bt.23191.1.S1_at	ribosomal protein L19	RPL19
Bt.9210.1.S1_at	growth and transformation-dependent protein	LOC617104
Bt.25035.1.A1_at	---	---
Bt.5621.1.S1_at	GTPase activating protein and VPS9 domains 1	GAPVD1
Bt.13920.1.S1_at	Histone cluster 1, H2bn	HIST1H2BN
Bt.11598.2.S1_a_at	cat eye syndrome chromosome region, candidate 5 isoform 2 precursor	CECR5
Bt.8300.1.S1_at	importin 9	IPO9
Bt.19501.1.A1_at	cytochrome P450, family 2, subfamily c	LOC511498
Bt.23314.1.A1_s_at	heterogeneous nuclear ribonucleoprotein F	HNRNPF
Bt.24573.1.A1_at	Polynucleotide kinase 3'-phosphatase	PNKP
Bt.12559.1.S1_at	ATP citrate lyase	ACLY
Bt.10916.1.S1_at	Non imprinted in Prader-Willi/Angelman syndrome 2	NIPA2
Bt.15641.2.A1_at	dihydrouridine synthase 3-like (S. cerevisiae)	DUS3L
Bt.16528.1.A1_at	DEAH (Asp-Glu-Ala-His) box polypeptide 29	DHX29
Bt.7074.1.A1_at	Acidic (leucine-rich) nuclear phosphoprotein 32 family, member B	ANP32B
Bt.9576.1.S1_a_at	COMM domain containing 4	COMMD4
Bt.6822.1.S1_at	---	---
Bt.22623.1.A1_at	DEAH (Asp-Glu-Ala-His) box polypeptide 40	DHX40
Bt.16695.2.A1_at	---	---
Bt.17958.1.S1_at	similar to TBP-associated factor 4	LOC789854
Bt.15610.1.S1_at	---	---
Bt.15753.1.S1_at	LSM2 homolog, U6 small nuclear RNA associated (S. cerevisiae)	LSM2
Bt.18749.1.A1_at	---	---
Bt.10969.1.S1_at	ADP-ribosylation factor-like 6 interacting protein 1	ARL6IP1
Bt.21769.1.A1_at	---	---
Bt.1388.1.S1_at	zinc finger, DHHC-type containing 16	ZDHHC16
Bt.13760.1.S1_at	similar to Uncharacterized protein C10orf88	LOC617631
Bt.10956.2.S1_at	similar to cDNA sequence BC004004	LOC618886
Bt.13465.1.S1_at	COMM domain containing 6	COMMD6
Bt.25049.2.A1_at	translocation associated membrane protein 1-like 1	TRAM1L1
Bt.9917.1.S1_at	---	---
Bt.24539.1.S1_at	transmembrane protein 106A	TMEM106A
Bt.5922.1.S1_at	homer homolog 2 (Drosophila)	HOMER2
Bt.6072.1.S1_at	syntaxin 1A (brain)	STX1A
Bt.3763.1.S1_at	chromosome 12 open reading frame 52 ortholog	C17H12orf52
Bt.21758.1.A1_at	regulator of calcineurin 2	RCAN2
Bt.21921.1.S1_at	---	---
Bt.7623.1.S1_at	---	---
Bt.12500.2.S1_a_at	lymphocyte cytosolic protein 1 (L-plastin)	LCP1
Bt.20024.1.S1_at	sirtuin (silent mating type information regulation 2 homolog) 6 (S. cerevisiae)	SIRT6
Bt.7948.1.S1_at	cytoplasmic FMR1 interacting protein 2	CYFIP2
Bt.16493.1.A1_at	---	---
Bt.21435.1.S1_at	stomatin (EPB72)-like 2	STOML2
Bt.11302.1.A1_at	---	---
Bt.11599.2.S1_at	---	---
Bt.14578.1.A1_at	calcitonin receptor-like	CALCRL
Bt.12820.1.S1_at	progesterone receptor membrane component 1	PGRMC1
Bt.7346.1.S1_at	Keratin 15	KRT15
Bt.9169.1.A1_at	Notch homolog 2 (Drosophila)	NOTCH2
Bt.11073.1.S1_at	chromosome 9 open reading frame 21 ortholog	C8H9orf21
Bt.10458.2.S1_at	A kinase (PRKA) anchor protein (gravin) 12	AKAP12
Bt.22753.1.S1_at	---	---
Bt.23193.1.S1_at	CD2 (cytoplasmic tail) binding protein 2	CD2BP2
Bt.23028.1.S1_at	GDP dissociation inhibitor 2	GDI2
Bt.24629.3.S1_at	Similar to KIAA0342 protein	LOC509859
Bt.22832.2.A1_at	F-box protein 31	FBXO31
Bt.21421.2.S1_a_at	dymeclin	DYM
Bt.16933.2.A1_at	similar to ATP-binding cassette transporter C4	LOC617079
Bt.26183.1.A1_at	---	---
Bt.20318.2.S1_a_at	NAD(P)H dehydrogenase, quinone 2	NQO2
Bt.14360.1.S1_at	Zinc finger protein 639	ZNF639
Bt.8263.1.A1_at	---	---
Bt.20188.2.S1_at	serine/threonine kinase 3 (STE20 homolog, yeast)	STK3
Bt.27501.1.A1_at	---	---
Bt.21883.1.S1_at	placenta-specific 8	PLAC8
Bt.13371.1.S1_at	syntrophin, beta 2 (dystrophin-associated protein A1, 59kDa, basic component 2)	SNTB2
Bt.18637.1.A1_at	6-pyruvoyltetrahydropterin synthase	PTS
Bt.4431.1.S1_a_at	ATP synthase, H+ transporting, mitochondrial F1 complex, beta polypeptide	ATP5B
Bt.4908.1.S1_at	retinoblastoma binding protein 7	RBBP7
Bt.21238.1.S1_at	neuropilin 2	NRP2
Bt.18461.1.A1_at	---	---
Bt.29044.1.S1_at	hypothetical protein LOC783855	MGC143170
Bt.8775.1.S1_at	adaptor-related protein complex 1, beta 1 subunit	AP1B1
Bt.15666.2.S1_at	peroxisomal membrane protein 2, 22kDa	PXMP2
Bt.23078.1.S1_at	Similar to diacylglycerol kinase zeta	LOC783510
Bt.21793.1.S1_at	myeloperoxidase	MPO
Bt.4238.1.S1_at	similar to chromosome 10 open reading frame 76	LOC616557
Bt.22306.2.A1_at	---	---
Bt.3914.1.S1_at	splicing factor 3b, subunit 4, 49kDa	SF3B4
Bt.893.1.S1_at	NADH dehydrogenase (ubiquinone) 1 beta subcomplex, 6, 17kDa	NDUFB6
Bt.20695.1.A1_at	anaplastic lymphoma receptor tyrosine kinase	ALK
Bt.5519.1.S1_at	---	---
Bt.4576.1.S1_at	Signal recognition particle 68kDa	SRP68
Bt.67.1.S1_at	NADH dehydrogenase (ubiquinone) 1, subcomplex unknown, 1, 6kDa	NDUFC1
Bt.16360.1.A1_at	PRP4 pre-mRNA processing factor 4 homolog (yeast)	PRPF4
Bt.5881.1.S1_at	---	---
Bt.18373.1.A1_at	---	---
Bt.14203.1.A1_at	---	---
Bt.15793.1.A1_at	ZW10, kinetochore associated, homolog (Drosophila)	ZW10
Bt.25015.1.A1_at	---	---
Bt.9628.1.S1_a_at	CWF19-like 1, cell cycle control (S. pombe)	CWF19L1
Bt.12496.1.S1_at	---	---
Bt.26631.1.S1_at	Chromosome 6 open reading frame 153 homolog	C23H6orf153
Bt.24912.1.A1_at	---	---
Bt.1178.1.S1_a_at	S100 calcium binding protein A1-like /// S100 calcium binding protein A1	LOC786100 /// S100a1
Bt.1852.1.S1_at	---	---
Bt.26497.1.A1_at	Sec1 family domain containing 2	SCFD2
Bt.6032.1.S1_s_at	coiled-coil domain containing 72 /// hypothetical LOC615251	CCDC72 /// MGC148581
Bt.26976.1.S1_at	COX11 homolog, cytochrome c oxidase assembly protein (yeast)	COX11
Bt.6996.1.S1_at	---	---
Bt.26590.1.A1_at	Tripartite motif-containing 10	TRIM10
Bt.29349.1.A1_at	---	---
Bt.17812.1.S1_at	nucleoporin like 1	NUPL1
Bt.21835.1.S1_at	protein kinase (cAMP-dependent, catalytic) inhibitor gamma	PKIG
Bt.6093.1.S1_at	ADP-ribosylation factor GTPase activating protein 2	ARFGAP2
Bt.28072.1.S1_at	---	---
Bt.15997.1.S1_at	purinergic receptor P2X, ligand-gated ion channel, 4	P2RX4
Bt.8275.1.S1_at	---	---
Bt.20562.1.S1_at	nuclear receptor coactivator 4	NCOA4
Bt.22083.1.S1_at	---	---
Bt.633.1.S1_at	sideroflexin 1	SFXN1
Bt.20629.3.A1_at	---	---
Bt.653.1.S1_at	NIMA (never in mitosis gene a)-related kinase 6	NEK6
Bt.6899.2.S1_at	Chromosome 2 open reading frame 33 ortholog	C2H2orf33
Bt.16974.1.S1_at	---	---
Bt.11925.1.A1_at	TM2 domain containing 3	TM2D3
Bt.4393.1.S1_at	WD repeat domain 45	WDR45
Bt.15674.2.S1_at	Polymerase (DNA-directed), delta 3, accessory subunit	POLD3
Bt.26933.1.A1_at	hypothetical protein LOC784871	MGC155143
Bt.5348.1.S2_at	ribosomal protein L6	RPL6
Bt.20873.1.A1_at	Chromosome 9 open reading frame 80 ortholog	C8H9orf80
Bt.5443.1.S1_at	---	---
Bt.11154.2.S1_at	cyclin Y	CCNY
Bt.3040.1.S1_at	SERPINE1 mRNA binding protein 1	SERBP1
Bt.26861.2.S1_a_at	vacuolar protein sorting 39 homolog (S. cerevisiae)	VPS39
Bt.6431.1.S1_at	---	---
Bt.11170.1.S1_at	---	---
Bt.809.1.S1_at	nuclear apoptosis inducing factor 1	NAIF1
Bt.1302.1.S1_at	APEX nuclease (multifunctional DNA repair enzyme) 1	APEX1
Bt.8433.1.S1_at	surfeit 4	SURF4
Bt.23997.1.A1_at	---	---
Bt.28509.1.S1_at	---	---
Bt.6803.1.A1_at	TRAF2 and NCK interacting kinase	TNIK
Bt.16809.1.A1_at	---	---
Bt.27762.1.A1_at	Coiled-coil domain containing 11	CCDC11
Bt.6599.2.S1_at	EMI domain containing 1	EMID1
Bt.3809.1.S1_at	lactate dehydrogenase A	LDHA
Bt.19465.1.S1_at	aminoadipate-semialdehyde dehydrogenase-phosphopantetheinyl transferase	AASDHPPT
Bt.20606.2.S1_at	---	---
Bt.1652.1.S1_at	hypothetical protein LOC533126	LOC533126
Bt.26974.1.S1_at	eukaryotic translation initiation factor 2C, 1	EIF2C1
Bt.26143.1.A1_at	REST corepressor 3	RCOR3
Bt.6015.1.S1_at	---	---
Bt.9056.1.S1_at	glutathione synthetase	GSS
Bt.26859.1.S1_at	family with sequence similarity 3, member A	FAM3A
Bt.25240.1.A1_at	---	---
Bt.27118.1.A1_at	hypothetical LOC510651	LOC510651
Bt.15937.1.A1_at	N-acetyltransferase 11	NAT11
Bt.18889.1.S1_at	linker for activation of T cells family, member 2	LAT2
Bt.29437.1.A1_at	---	---
Bt.26565.1.A1_at	similar to Zinc finger protein Helios (Ikaros family zinc finger protein 2)	LOC541226
Bt.11027.1.A1_at	zinc finger protein 653	ZNF653
Bt.29010.1.A1_at	Major vault protein	MVP
Bt.18791.1.A1_at	---	---
Bt.29651.1.A1_at	---	---
AFFX-Bt-actin-3_at	---	---
Bt.26608.1.S1_at	ring finger protein 139	RNF139
Bt.14148.1.S1_at	---	---
Bt.6571.1.A1_at	Coiled-coil domain containing 49	CCDC49
Bt.20322.1.S1_at	WD repeat domain 18	WDR18
Bt.5073.1.S1_at	transmembrane emp24 protein transport domain containing 4	TMED4
Bt.9974.1.S1_at	chemokine (C-C motif) ligand 3	CCL3
Bt.19042.1.A1_at	---	---
Bt.23827.1.A1_at	Poly(A) polymerase alpha	PAPOLA
Bt.28121.1.S1_at	megakaryoblastic leukemia (translocation) 1	MKL1
Bt.24286.1.S1_at	similar to TM7SF1	LOC613826
Bt.20600.1.A1_at	MYC induced nuclear antigen	MINA
Bt.3264.1.S1_at	SET translocation (myeloid leukemia-associated)	SET
Bt.9280.1.S1_at	mitochondrial ribosomal protein L53	MRPL53
Bt.21648.1.S1_a_at	cell death-inducing DFFA-like effector b	CIDEB
Bt.13710.3.S1_a_at	phosphatidylglycerophosphate synthase 1	PGS1
Bt.25891.1.A1_at	---	---
Bt.26658.1.S1_at	---	---
Bt.24612.1.A1_at	---	---
Bt.29396.1.A1_at	---	---
Bt.16193.1.S1_at	---	---
Bt.6657.1.S1_a_at	transmembrane protein 63B	TMEM63B
Bt.17938.1.A1_at	---	---
Bt.28534.2.S1_at	pleckstrin 2	PLEK2
Bt.1655.1.A1_at	inositol(myo)-1(or 4)-monophosphatase 2	IMPA2
Bt.20340.1.A1_at	---	---
Bt.26249.1.A1_at	similar to Uncharacterized protein C18orf1	LOC511553
Bt.19663.2.S1_at	---	---
Bt.4913.2.A1_at	8-oxoguanine DNA glycosylase	OGG1
Bt.29079.1.A1_at	UQCRC1 protein	UQCRC1
Bt.22969.1.S1_a_at	serpin peptidase inhibitor, clade G (C1 inhibitor), member 1	SERPING1
Bt.26495.2.S1_at	DnaJ (Hsp40) homolog, subfamily C, member 19	DNAJC19
Bt.16979.3.S1_at	---	---
Bt.6716.1.S1_at	WD repeat domain 22	WDR22
Bt.6121.2.S1_at	---	---
Bt.5581.1.S1_at	cysteine/histidine-rich 1	CYHR1
Bt.12241.1.S1_at	chemokine (C-C motif) receptor 7	CCR7
Bt.7894.1.S1_at	Similar to mKIAA1151 protein	LOC531974
Bt.19288.1.A1_at	---	---
Bt.5098.1.S1_at	protein tyrosine phosphatase, non-receptor type 13 (APO-1/CD95 (Fas)-associated phosphatase)	PTPN13
Bt.4307.1.S1_at	ras homolog gene family, member G (rho G)	RHOG
Bt.25775.1.A1_at	Phosphodiesterase 1B, calmodulin-dependent	PDE1B
Bt.13945.1.S1_at	UTP11-like, U3 small nucleolar ribonucleoprotein, (yeast)	UTP11L
Bt.21191.1.A1_at	phosphodiesterase 4D interacting protein	PDE4DIP
Bt.26637.1.A1_at	---	---
Bt.11798.2.S1_at	Ribulose-5-phosphate-3-epimerase	RPE
Bt.19718.1.A1_at	---	---
Bt.28109.1.S1_at	---	---
Bt.22616.1.S1_at	hypothetical protein LOC784051	LOC784051
Bt.26266.1.A1_a_at	---	---
Bt.6089.1.S1_at	kaptin (actin binding protein)	KPTN
Bt.26659.1.S1_at	male-specific lethal 3-like 1 (Drosophila)	MSL3L1
Bt.19737.2.S1_at	---	---
Bt.24512.1.A1_at	solute carrier family 45, member 2	SLC45A2
Bt.7251.1.S1_at	UDP-Gal:betaGlcNAc beta 1,3-galactosyltransferase, polypeptide 2	B3GALT2
Bt.1042.2.S1_at	solute carrier family 39 (zinc transporter), member 13	SLC39A13
Bt.21041.1.S1_at	Pleckstrin homology, Sec7 and coiled-coil domains, binding protein	PSCDBP
Bt.29481.1.A1_at	DEAH (Asp-Glu-Ala-His) box polypeptide 36	DHX36
Bt.18907.1.A1_at	---	---
Bt.7773.1.S1_x_at	MHC class I heavy chain	BOLA
Bt.18414.1.S1_at	glycerol kinase	GK
Bt.16973.1.A1_at	---	---
Bt.22121.1.A1_at	---	---
Bt.25877.1.A1_at	---	---
Bt.4345.1.S1_at	Fas (TNF receptor superfamily, member 6)	FAS
Bt.9763.1.S1_at	---	---
Bt.24365.1.A1_at	---	---
Bt.28763.1.A1_at	---	---
Bt.25362.1.A1_at	---	---
Bt.28009.1.A1_at	keratin 8	KRT8
Bt.26978.1.A1_at	---	---
Bt.20497.2.S1_a_at	transmembrane protein 179B	TMEM179B
Bt.19088.1.A1_at	Bromodomain and WD repeat domain containing 2	BRWD2
Bt.12954.1.A1_at	---	---
Bt.17162.1.A1_at	---	---
Bt.14298.1.A1_at	Zinc finger, DHHC-type containing 1	ZDHHC1
Bt.28750.1.S1_at	interleukin 13 receptor, alpha 1	IL13RA1
Bt.29879.1.A1_at	K(lysine) acetyltransferase 2B	KAT2B
Bt.29032.1.A1_at	---	---
Bt.4322.1.A1_at	CDC-like kinase 3	CLK3
Bt.18281.1.S1_at	---	---
Bt.22476.1.S1_at	eukaryotic translation initiation factor 4E nuclear import factor 1	EIF4ENIF1
Bt.6566.1.A1_at	---	---
Bt.1086.1.S1_at	exocyst complex component 7	EXOC7
Bt.17228.1.A1_at	---	---
Bt.5829.1.S1_at	phosphatidic acid phosphatase type 2C	PPAP2C
Bt.1808.1.S1_at	cytochrome c-1	CYC1
Bt.9154.1.S1_at	similar to spectrin beta /// similar to spectrin, beta, erythrocytic (includes spherocytosis, clinical type I)	LOC100138551 /// LOC527711
Bt.26456.1.A1_at	---	---
Bt.4415.1.S1_at	heat shock 27kDa protein 1	HSPB1
Bt.2329.1.A1_at	N-acetyltransferase 9	NAT9
Bt.16508.2.A1_at	myosin IE	MYO1E
Bt.14165.3.A1_s_at	Hypothetical LOC512692	MGC133533
Bt.18290.1.A1_at	TNF receptor-associated factor 3	TRAF3
Bt.4184.1.S2_at	hypoxia-inducible factor 1, alpha subunit (basic helix-loop-helix transcription factor)	HIF1A
Bt.12703.1.A1_at	THAP domain containing 7	THAP7
Bt.16979.1.A1_at	---	---
Bt.12080.1.S1_at	LRRN4 C-terminal like	LRRN4CL
Bt.22155.2.S1_at	Similar to kinesin-like protein RBKIN1	LOC534832
Bt.15543.1.A1_s_at	Trophoblast Kunitz domain protein 5	TKDP5
Bt.13298.1.S1_at	threonyl-tRNA synthetase 2, mitochondrial (putative)	TARS2
Bt.21757.2.S1_at	Atrophin 1	ATN1
Bt.29146.1.S1_at	Similar to Zinc finger protein 473	LOC784785
Bt.27644.1.A1_at	---	---
Bt.2334.1.S1_at	CD68 molecule	CD68
Bt.19333.2.A1_at	Solute carrier family 35, member C2	SLC35C2
Bt.26614.1.S1_at	hypothetical LOC509351	LOC509351
Bt.59.1.S1_at	NADH dehydrogenase (ubiquinone) 1 alpha subcomplex, 8, 19kDa	NDUFA8
Bt.14657.1.A1_at	Bcl2-like 14 (apoptosis facilitator)	BCL2L14
Bt.28036.1.A1_at	PCTAIRE protein kinase 3	PCTK3
Bt.19111.1.A1_at	zinc finger protein 154	ZNF154
Bt.29002.1.A1_at	---	---
Bt.21905.1.S1_at	---	---
Bt.22277.1.S1_at	kin of IRRE like 2 (Drosophila)	KIRREL2
Bt.28559.1.S1_a_at	deoxyribonuclease I-like 1	DNASE1L1
Bt.3236.1.A1_at	Rho guanine nucleotide exchange factor (GEF) 3	ARHGEF3
Bt.17320.1.A1_at	---	---
Bt.6454.2.S1_a_at	FGFR1 oncogene partner	FGFR1OP
Bt.28082.1.S1_at	transmembrane 9 superfamily protein member 4	TM9SF4
Bt.27454.1.A1_at	---	---
Bt.20491.1.S1_at	---	---
Bt.29770.1.A1_at	---	---
Bt.21662.2.S1_at	ATPase, H+ transporting V0 subunit e2	ATP6V0E2
Bt.20998.1.S1_at	---	---
Bt.11521.2.A1_a_at	placenta-specific 9	PLAC9
Bt.24256.2.S1_a_at	beclin 1, autophagy related	BECN1
Bt.11534.1.A1_at	---	---
Bt.17533.1.S1_at	---	---
Bt.27107.1.A1_at	bone morphogenetic protein receptor, type IA	BMPR1A
Bt.9437.1.S1_at	---	---
Bt.26755.3.S1_a_at	FK506 binding protein 15, 133kDa	FKBP15
Bt.1692.1.S1_at	chromosome 15 open reading frame 24 ortholog	C10H15orf24
Bt.1267.1.S1_at	---	---
Bt.22009.2.S1_a_at	chemokine (C-X-C motif) ligand 16	CXCL16
Bt.25929.1.A1_at	NADH dehydrogenase (ubiquinone) 1 alpha subcomplex, 11, 14.7kDa	NDUFA11
Bt.28726.1.A1_at	differentially expressed in FDCP 8 homolog (mouse)	DEF8
Bt.25510.1.S1_at	Hypothetical LOC513740	LOC513740
Bt.6471.1.S1_at	arylsulfatase E (chondrodysplasia punctata 1)	ARSE
Bt.9108.1.S1_at	---	---
Bt.18360.1.A1_at	---	---
Bt.23932.1.A1_at	---	---
Bt.17244.1.A1_at	---	---
Bt.6565.1.S1_at	---	---
Bt.24877.1.S1_at	---	---
Bt.29774.1.A1_at	solute carrier family 4, anion exchanger, member 2 (erythrocyte membrane protein band 3-like 1)	SLC4A2
Bt.11710.1.S1_at	phosducin-like 3	PDCL3
Bt.12710.2.S1_at	Mitogen-activated protein kinase kinase kinase kinase 1	MAP4K1
Bt.785.1.S1_at	---	---
Bt.26011.1.A1_at	---	---
Bt.5851.2.S1_at	Septin 6	2006-09-01
Bt.24398.1.A1_at	---	---
Bt.24352.1.A1_at	---	---
Bt.19441.1.A1_at	---	---
Bt.18334.1.A1_at	---	---
Bt.20119.1.S1_at	GRB2-related adaptor protein	GRAP
Bt.12654.1.S1_at	EGF-like, fibronectin type III and laminin G domains	EGFLAM
Bt.17959.1.A1_at	---	---
Bt.6988.1.S1_at	RAB3 GTPase activating protein subunit 1 (catalytic)	RAB3GAP1
Bt.27676.1.S1_at	OTU domain, ubiquitin aldehyde binding 2	OTUB2
Bt.23520.1.S1_at	chromosome 10 open reading frame 104 ortholog	C28H10orf104
AFFX-Bt_Cyph_3_at	---	---
Bt.28627.1.S1_at	---	---
AFFX-Bt-ef1a-M_at	---	---
Bt.9595.1.S1_at	similar to Gastrokine-1 precursor (18 kDa antrum mucosa protein) (AMP-18) (CA11 protein)	LOC509961
Bt.20648.1.A1_at	---	---
Bt.16725.1.S1_at	ubiquitin-conjugating enzyme E2L 6	UBE2L6
Bt.18440.3.A1_at	similar to guanylate binding protein 4	LOC510382
Bt.3342.1.S1_at	FAD-dependent oxidoreductase domain containing 1	FOXRED1
Bt.19017.1.A1_at	---	---
Bt.29441.1.A1_at	---	---
Bt.17171.1.A1_at	---	---
Bt.24921.1.A1_at	---	---
Bt.26679.3.A1_a_at	Sema domain, immunoglobulin domain (Ig), transmembrane domain (TM) and short cytoplasmic domain, (semaphorin) 4B	SEMA4B
Bt.21221.1.S1_at	Similar to Lst-1 gene product	LOC615744
Bt.22333.1.S1_at	heterochromatin protein 1, binding protein 3	HP1BP3
Bt.4069.2.S1_at	similar to Spectrin beta chain, brain 2 (Spectrin, non-erythroid beta chain 2) (Beta-III spectrin)	LOC506239
Bt.12210.1.S1_at	leucine rich repeat containing 47	LRRC47
Bt.29386.1.A1_at	---	---
Bt.1433.1.S1_at	DIX domain containing 1	DIXDC1
Bt.15462.1.A1_at	---	---
Bt.20712.1.A1_at	Hypothetical protein LOC790501	LOC790501
Bt.22323.2.S1_at	Ras association (RalGDS/AF-6) domain family member 5	RASSF5
Bt.18780.1.S1_at	---	---
Bt.20123.1.S1_at	fatty acid amide hydrolase	FAAH
Bt.28767.1.A1_at	---	---
Bt.19332.1.S1_at	---	---
Bt.19481.1.S1_at	---	---
Bt.3106.1.S1_at	tetratricopeptide repeat domain 5	TTC5
Bt.19917.2.S1_at	---	---
Bt.19157.1.A1_at	---	---
Bt.20030.1.S1_at	Calpain 7	CAPN7
Bt.15360.1.A1_at	---	---
Bt.20205.1.S1_at	ubiquitin-conjugating enzyme E2F (putative)	UBE2F
Bt.7825.1.S1_at	carbonic anhydrase XI	CA11
Bt.11062.1.A1_at	---	---
Bt.24831.1.S1_at	---	---
Bt.20853.2.S1_at	src kinase associated phosphoprotein 1	SKAP1
Bt.12287.1.S1_at	neuropeptides B/W receptor 2	NPBWR2
Bt.24359.3.S1_at	ALS2 C-terminal like	ALS2CL
Bt.17187.1.A1_at	Arrestin, beta 1	ARRB1
Bt.12572.2.S1_at	phosphatidylinositol glycan anchor biosynthesis, class S	PIGS
Bt.5653.1.A1_at	Nedd4 family interacting protein 2	NDFIP2
Bt.28297.1.A1_at	similar to iron-responsive element binding protein 2	LOC539404
Bt.29176.1.S1_at	Coiled-coil domain containing 97	CCDC97
Bt.12636.1.A1_at	SLAM family member 8	SLAMF8
Bt.22282.1.S1_at	---	---
Bt.20559.2.A1_at	---	---
Bt.9571.2.S1_a_at	RNA binding motif (RNP1, RRM) protein 3	RBM3
Bt.29588.1.S1_at	PDZ domain containing RING finger 4	PDZRN4
Bt.27557.1.A1_at	---	---
Bt.26610.3.S1_a_at	adaptor-related protein complex 4, mu 1 subunit	AP4M1
Bt.10734.2.S1_at	---	---
Bt.4397.2.S1_a_at	protein-O-mannosyltransferase 1	POMT1
Bt.23326.1.S1_at	actin, gamma 1	ACTG1
Bt.25465.1.A1_at	Coiled-coil domain containing 132	CCDC132
Bt.28862.1.A1_at	---	---
Bt.17615.1.A1_at	---	---
Bt.25123.1.A1_at	Similar to Spermatid nuclear transition protein 3 (STP-3) (TP-3) (TP3)	LOC782312
Bt.27504.1.A1_at	---	---
Bt.19062.1.A1_at	---	---
Bt.4266.2.A1_at	---	---
Bt.9848.2.S1_a_at	---	---
Bt.3637.1.S1_at	keratin 6A	KRT6A
Bt.608.1.S1_at	phosphoinositide-3-kinase, regulatory subunit 3 (gamma)	PIK3R3
Bt.7000.1.S1_at	---	---
Bt.20961.1.A1_at	Rab9 effector protein with kelch motifs	RABEPK
Bt.15579.1.A1_at	ST3 beta-galactoside alpha-2,3-sialyltransferase 1	ST3GAL1
Bt.4704.2.S1_at	chaperonin containing TCP1, subunit 7 (eta)	CCT7
Bt.29530.1.S1_at	---	---
Bt.28467.1.S1_at	sorting nexin 8	SNX8
Bt.5362.2.S1_a_at	similar to Endopin 1b /// serpin peptidase inhibitor, clade A (alpha-1 antiproteinase, antitrypsin), member 3 /// endopin 2	LOC784964 /// SERPINA3 /// SERPINA3-7
Bt.25696.1.A1_at	---	---
Bt.25987.1.A1_at	---	---
Bt.754.1.S1_at	---	---
Bt.590.1.S1_at	guanylate cyclase 2F, retinal	GUCY2F
Bt.550.1.S1_at	major allergen BDA20	BDA20
AFFX-Bt_eIF-4E_M_at	---	---
Bt.25598.1.A1_at	Similar to hemicentin	LOC528634
Bt.18147.1.A1_at	---	---
Bt.25874.3.S1_at	macrophage stimulating 1 (hepatocyte growth factor-like)	MST1
Bt.13470.3.S1_a_at	Hypothetical protein LOC787630	LOC787630
Bt.16526.1.S1_at	---	---
Bt.15532.1.A1_at	---	---
Bt.18673.1.A1_at	---	---
Bt.28177.1.A1_at	Multiple C2 domains, transmembrane 2	MCTP2
Bt.19455.1.A1_at	heat shock 70kDa protein 2	HSPA2
Bt.29852.1.S1_at	microtubule-associated protein tau	MAPT
Bt.7310.1.S1_at	platelet endothelial aggregation receptor 1	PEAR1
Bt.21349.1.S1_at	LIM and senescent cell antigen-like domains 2	LIMS2
Bt.28107.1.S1_at	---	---
Bt.11314.1.S1_at	protein kinase, DNA-activated, catalytic polypeptide	PRKDC
Bt.15976.1.S1_at	arrestin, beta 2	ARRB2
Bt.7079.1.S1_at	TEA domain family member 4	TEAD4
Bt.5951.1.S1_at	splA/ryanodine receptor domain and SOCS box containing 4	SPSB4
Bt.856.1.S1_at	Deoxyribonuclease I-like 3	DNASE1L3
Bt.28706.3.S1_a_at	cornichon homolog 4 (Drosophila)	CNIH4
Bt.25386.1.A1_at	---	---
Bt.11243.2.S1_at	epsin 2	EPN2
Bt.20805.1.A1_at	---	---
Bt.11740.1.A1_at	---	---
Bt.22135.1.A1_at	neurensin 1	NRSN1
Bt.25422.1.A1_at	Adaptor-related protein complex 1, gamma 2 subunit	AP1G2
AFFX-Bt-gapd-3_at	---	---
Bt.25472.1.A1_at	leucine rich repeat containing 34	LRRC34
Bt.11204.1.S1_at	prokineticin receptor 2	PROKR2
Bt.11628.1.A1_at	---	---
Bt.22426.2.S1_at	similar to zinc finger protein 792	LOC519314
Bt.11206.1.S1_at	lethal giant larvae homolog	LLGLH
Bt.1818.1.S1_at	desmoplakin	DSP
Bt.1432.1.S1_a_at	ribosomal protein L13a	RPL13A
Bt.26592.2.A1_at	---	---
Bt.28713.1.S1_at	DEP domain containing 6	DEPDC6
Bt.21098.2.S1_at	---	---
Bt.27986.1.A1_at	CD80 molecule	CD80
Bt.27689.1.A1_at	WNT1 inducible signaling pathway protein 2	WISP2
Bt.6315.1.A1_at	---	---
Bt.17696.1.A1_at	UDP glycosyltransferase 3 family, polypeptide A1	UGT3A1
Bt.27175.2.S1_at	RELT-like 2	RELL2
Bt.28307.1.S1_at	similar to ileal sodium/bile acid cotransporter	LOC525823
Bt.16589.1.A1_at	Chromosome 12 open reading frame 11 ortholog	H5C12ORF11
AFFX-Bt-X03453-2_s_at	---	---
Bt.21867.1.S1_at	Stabilin 1	STAB1
Bt.19047.1.A1_at	---	---
Bt.16738.1.A1_at	Iroquois homeobox 3	IRX3
Bt.19848.1.A1_at	---	---
Bt.2820.1.S1_at	---	---
Bt.384.1.S1_at	crystallin, beta A4	CRYBA4
Bt.12804.1.A1_at	v-kit Hardy-Zuckerman 4 feline sarcoma viral oncogene homolog	KIT
Bt.25446.1.S1_at	---	---
Bt.15359.1.A1_at	---	---
Bt.27066.1.A1_at	insulin receptor substrate 1	IRS1
Bt.12410.1.S1_a_at	calcium/calmodulin-dependent protein kinase (CaM kinase) II gamma	CAMK2G
Bt.14665.1.A1_at	BCL2/adenovirus E1B 19kD interacting protein like	BNIPL
Bt.28816.2.S1_at	phosphatidic acid phosphatase type 2 domain containing 1B	PPAPDC1B
Bt.10131.2.S1_at	Similar to BC030336 protein	LOC786480
Bt.6892.1.S1_at	---	---
Bt.13044.1.A1_at	tripeptidyl peptidase I	TPP1
Bt.15658.1.S1_at	---	---
Bt.29599.1.A1_at	---	---
Bt.26915.2.S1_at	---	---
Bt.25641.1.S1_s_at	nuclear prelamin A recognition factor-like	NARFL
Bt.25501.1.A1_at	---	---
Bt.599.1.S1_at	epiphycan	EPYC
Bt.6130.1.S1_at	ribophorin II	RPN2
Bt.13132.1.S1_at	urotensin 2 receptor	UTS2R
Bt.18908.1.S1_at	Heterogeneous nuclear ribonucleoprotein L-like	HNRPLL
Bt.21841.1.A1_at	---	---
Bt.3195.1.S1_at	solute carrier family 7 (cationic amino acid transporter, y+ system), member 9	SLC7A9
Bt.25549.1.A1_at	---	---
Bt.6072.2.S1_at	---	---
Bt.22208.1.S1_at	calcium-dependent phospholipase A2 PLA2G2D1	PLA2G2D1
Bt.23771.1.A1_at	---	---
Bt.24969.2.S1_a_at	FGGY carbohydrate kinase domain containing	FGGY
Bt.10590.1.A1_at	---	---
Bt.9227.1.A1_at	tumor suppressing subtransferable candidate 4	TSSC4
Bt.28245.1.S1_at	organic solute transporter beta	OSTBETA
Bt.29057.1.A1_at	---	---
AFFX-Bt_eIF-4E_5_at	---	---
Bt.28747.1.S1_at	Solute carrier family 6 (proline IMINO transporter), member 20	SLC6A20
Bt.21365.1.S1_a_at	similar to Eukaryotic translation initiation factor 2-alpha kinase 4 (GCN2-like protein)	LOC513829
Bt.8820.1.S1_a_at	hematopoietic cell-specific Lyn substrate 1	HCLS1
Bt.26138.1.A1_at	---	---
Bt.4985.1.S1_a_at	mitochondrial ribosomal protein L23	MRPL23
Bt.11356.1.A1_at	---	---
Bt.8222.1.S1_at	transmembrane protein 139	TMEM139
Bt.20294.1.S1_at	hook homolog 2 (Drosophila)	HOOK2
Bt.8054.2.S1_a_at	synapse associated protein 1, SAP47 homolog (Drosophila)	SYAP1
Bt.18980.1.A1_at	---	---
Bt.19997.1.S1_at	Hypothetical protein LOC786987	LOC786987
Bt.14202.2.S1_at	leucine-rich repeat LGI family, member 4	LGI4
Bt.26506.2.A1_at	---	---
Bt.18000.1.S1_at	---	---
Bt.24747.1.S1_at	sperm associated antigen 16	SPAG16
Bt.23818.1.A1_at	---	---
Bt.18374.1.S1_at	Transducin-like enhancer of split 4 (E(sp1) homolog, Drosophila)	TLE4
Bt.23486.2.S1_at	similar to myosin IXA	LOC521389
Bt.9123.1.A1_at	---	---
Bt.22077.1.S1_at	---	---
Bt.15574.1.A1_at	---	---
Bt.20504.1.A1_at	---	---
Bt.27252.1.A1_at	---	---
Bt.7210.1.S1_at	prion protein 2 (dublet)	PRND
Bt.18875.1.A1_at	---	---
Bt.28250.1.A1_at	transmembrane protein 82	TMEM82
Bt.16016.1.A1_at	purinergic receptor P2X, ligand-gated ion channel, 5	P2RX5
Bt.18276.1.S1_at	Protein phosphatase 1 (formerly 2C)-like	PPM1L
Bt.19109.1.A1_at	Hypothetical protein LOC788854	LOC788854
Bt.29231.1.A1_at	Hypothetical LOC533952	MGC152225
Bt.9239.1.S1_at	adenosine A2b receptor	ADORA2B
Bt.24444.2.S1_at	RAR-related orphan receptor A	RORA
Bt.7955.2.S1_at	transmembrane protein 120A	TMEM120A
Bt.25478.1.A1_at	similar to signal peptide, CUB domain, EGF-like 2	LOC529947
Bt.17582.1.S1_at	---	---
Bt.28364.3.S1_at	Similar to FLJ10769 protein	LOC613996
Bt.18598.2.A1_at	---	---
Bt.13425.1.A1_at	DEAD (Asp-Glu-Ala-Asp) box polypeptide 20	DDX20
Bt.25609.1.A1_at	G protein-coupled receptor 61	GPR61
Bt.9060.1.S1_at	TAO kinase 2	TAOK2
Bt.23616.1.S1_at	---	---
Bt.24112.1.A1_at	---	---
Bt.29379.1.S1_at	Lysyl oxidase-like 4	LOXL4
Bt.8570.1.A1_at	synaptosomal-associated protein, 23kDa	SNAP23
AFFX-Bt_GST_3_at	---	---
Bt.4670.1.S1_at	similar to Transforming growth factor-beta induced protein IG-H3 precursor (Beta IG-H3) (Kerato-epithelin) (RGD-containing collagen associated protein) (RGD-CAP)	LOC539596
Bt.521.1.S1_at	glucosaminyl (N-acetyl) transferase 1, core 2 (beta-1,6-N-acetylglucosaminyltransferase)	GCNT1
Bt.28078.1.S1_at	beta-carotene oxygenase 2	BCO2
Bt.6801.1.A1_at	---	---
Bt.25742.1.A1_at	---	---
Bt.24680.1.A1_at	---	---
AFFX-Bt-ef1a-3_at	---	---
Bt.4060.2.A1_at	Mal, T-cell differentiation protein	MAL
Bt.4338.1.S1_at	CD22 molecule	CD22
Bt.13458.2.S1_at	---	---
Bt.22767.1.S1_at	---	---
Bt.20309.2.S1_at	---	---
Bt.2990.1.S1_at	solute carrier organic anion transporter family, member 2A1	SLCO2A1
Bt.24835.1.A1_at	---	---
Bt.22320.3.S1_at	TAR DNA binding protein	TARDBP
Bt.15773.3.S1_at	Rho GTPase activating protein 1	ARHGAP1
Bt.13036.1.A1_at	progesterone receptor	PGR
Bt.26432.1.S1_at	---	---
AFFX-Bt-gapd-M_at	---	---
Bt.25088.1.A1_at	---	---
Bt.20586.1.S1_a_at	transmembrane 4 L six family member 5	TM4SF5
Bt.26542.2.A1_at	---	---
Bt.12831.1.S1_at	ribosomal protein S29	RPS29
Bt.26441.1.A1_at	---	---
Bt.3500.1.S1_at	phosphoribosyl pyrophosphate synthetase 1-like 1	PRPS1L1
Bt.22977.3.S1_a_at	DNA (cytosine-5-)-methyltransferase 3 beta	DNMT3B
Bt.18304.1.A1_at	---	---
Bt.18405.1.A1_at	---	---
Bt.10330.1.S1_at	HMG-box transcription factor 1	HBP1
Bt.29542.1.A1_at	lin-37 homolog (C. elegans)	LIN37
Bt.15901.1.S1_at	amyloid P component-like	MGC127236
Bt.28.1.S1_at	transforming growth factor, beta receptor 1	TGFBR1
Bt.11975.1.S1_at	---	---
Bt.6778.1.S1_at	---	---
Bt.12730.1.A1_at	CASK interacting protein 1	CASKIN1
Bt.944.1.S1_at	---	---
Bt.19147.1.A1_at	---	---
Bt.2618.1.S1_at	---	---
Bt.15942.1.A1_at	sushi domain containing 3	SUSD3
Bt.22464.2.S1_at	methyltransferase like 2B	METTL2B
Bt.5878.2.S1_at	serine dehydratase	SDS
Bt.29926.3.S1_at	Transmembrane protein 68	TMEM68
Bt.28308.1.S1_at	mucin-like protocadherin	MUPCDH
Bt.26139.1.A1_at	---	---
Bt.8374.1.S1_at	Similar to cardiac muscle ryanodine receptor	LOC783524
Bt.20008.1.S1_at	protein inhibitor of activated STAT, 3	PIAS3
Bt.24102.1.A1_at	---	---
Bt.21182.1.S1_at	---	---
Bt.29303.1.A1_at	---	---
Bt.20095.1.A1_at	Zinc finger protein 142	ZNF142
Bt.22369.2.S1_at	Bromodomain containing 3	BRD3
Bt.12086.1.S1_at	---	---
Bt.27820.1.S1_at	sphingomyelin synthase 1	SGMS1
Bt.26663.2.S1_at	kiaa0556 protein	KIAA0556
Bt.1207.1.S1_at	solute carrier family 16, member 13 (monocarboxylic acid transporter 13)	SLC16A13
Bt.20659.1.S1_at	---	---
Bt.20176.1.S1_at	chaperonin containing TCP1, subunit 5 (epsilon)	CCT5
Bt.10608.1.S1_at	Hypothetical protein LOC505736	FLJ10803
Bt.28927.1.S1_at	---	---
Bt.3265.2.S1_at	RAC/CDC42 exchange factor	GEFT
Bt.6086.1.S1_at	Ankyrin 3, node of Ranvier (ankyrin G)	ANK3
Bt.27610.1.A1_at	---	---
Bt.25699.1.A1_at	Hypothetical LOC540169	LOC540169
Bt.2817.1.A1_at	---	---
Bt.16723.1.A1_at	---	---
Bt.21048.1.S1_at	---	---
Bt.25989.1.A1_at	Gap junction protein, beta 6, 30kDa	GJB6
Bt.28011.1.S1_at	major histocompatibility complex, class II, DRB3	BoLA-DRB3
Bt.26335.1.A1_at	---	---
Bt.23936.1.A1_at	---	---
Bt.27279.1.S1_at	---	---
Bt.19106.1.A1_at	---	---
Bt.17111.1.A1_at	---	---
Bt.17456.1.S1_at	adenosine kinase	ADK
Bt.21239.3.S1_at	Mitogen-activated protein kinase-activated protein kinase 5	MAPKAPK5
Bt.3874.1.S1_at	similar to I-1 receptor candidate protein	LOC515009
Bt.26110.1.A1_at	Interleukin 1 receptor accessory protein	IL1RAP
Bt.22409.1.S1_at	heat shock 70kDa protein 12A	HSPA12A
Bt.28593.1.S1_at	---	---
Bt.23666.1.A1_at	---	---
Bt.27036.1.S1_at	cytochrome P450, family 4, subfamily F, polypeptide 2	CYP4F2
Bt.24759.2.S1_at	---	---
Bt.24375.1.A1_at	ELMO/CED-12 domain containing 2	ELMOD2
Bt.25581.1.A1_at	---	---
Bt.29561.1.A1_at	---	---
Bt.17189.1.A1_at	---	---
Bt.12337.2.S1_a_at	coiled-coil-helix-coiled-coil-helix domain containing 5 /// similar to Coiled-coil-helix-coiled-coil-helix domain containing 5	CHCHD5 /// LOC783221
Bt.7384.2.S1_at	---	---
Bt.6859.1.A1_at	---	---
Bt.20921.1.A1_at	basigin	BSG
Bt.22036.2.S1_at	---	---
Bt.24336.1.S1_at	thrombopoietin	THPO
Bt.4662.1.S1_at	nitric oxide synthase 3 (endothelial cell)	NOS3
Bt.13341.2.S1_at	Histone deacetylase 5	HDAC5
Bt.27322.2.A1_at	Hypothetical LOC533664	MGC155012
Bt.5241.1.S1_at	IMP4, U3 small nucleolar ribonucleoprotein, homolog (yeast)	IMP4
Bt.17737.1.A1_at	---	---
Bt.29689.1.S1_s_at	T cell receptor delta chain /// T-cell receptor delta chain	LOC407199 /// TRD@
Bt.13773.1.A1_at	interleukin 20 receptor beta	IL20RB
Bt.12577.1.A1_at	Similar to nebulette	LOC517987
Bt.3011.2.S1_at	thrombospondin 3	THBS3
Bt.19999.3.A1_at	FIC domain containing	FICD
Bt.3769.1.A1_at	---	---
Bt.24890.1.A1_at	Similar to ATG7 protein	LOC784821
Bt.27657.1.A1_at	---	---
Bt.19571.1.S1_at	---	---
Bt.5807.1.S1_at	---	---
Bt.3555.1.S1_at	---	---
Bt.29840.1.S1_at	---	---
Bt.26514.1.A1_at	oxysterol binding protein-like 2	OSBPL2
Bt.6745.1.S1_at	---	---
Bt.25554.1.S1_a_at	napsin A aspartic peptidase	NAPSA
Bt.16385.1.A1_at	hydroxysteroid (17-beta) dehydrogenase 6 homolog (mouse)	HSD17B6
Bt.11544.1.A1_at	---	---
Bt.22494.1.S1_at	---	---
Bt.3956.1.S1_at	melanocortin 2 receptor (adrenocorticotropic hormone)	MC2R
Bt.19032.1.S1_at	TSPY-like 4	TSPYL4
Bt.7056.2.A1_x_at	Hemoglobin, gamma 2	HBG
Bt.2917.1.A1_at	Cytokine-like 1	CYTL1
Bt.23696.1.A1_at	---	---
Bt.25733.1.A1_at	Integrin, beta 3 (platelet glycoprotein IIIa, antigen CD61)	ITGB3
Bt.8138.1.S1_at	Ras association (RalGDS/AF-6) domain family member 2	RASSF2
Bt.27345.1.S1_at	heat shock 70kD protein 12B	HSPA12B
AFFX-Bt-gapd-5_at	---	---
Bt.19350.1.A1_at	---	---
Bt.1324.1.S1_at	CDKN1A interacting zinc finger protein 1	CIZ1
Bt.4185.1.S1_at	NHP2 non-histone chromosome protein 2-like 1 (S. cerevisiae)	NHP2L1
Bt.2822.1.S1_at	ribosomal protein L8	RPL8
Bt.5368.1.S1_at	CD3e molecule, epsilon (CD3-TCR complex)	CD3E
Bt.19652.1.A1_at	---	---
Bt.3590.1.A1_at	---	---
Bt.13943.1.A1_at	mutS homolog 6 (E. coli)	MSH6
Bt.22867.1.S1_x_at	histocompatibility complex, class II, DQ alpha, type 1	BOLA-DQA1
Bt.15484.3.A1_at	---	---
Bt.16305.1.A1_at	---	---
Bt.21763.1.A1_at	Nuclear factor I/B	NFIB
Bt.13556.1.S1_a_at	complement factor H	CFH
Bt.16328.2.S1_at	Hypothetical protein LOC767868	LOC767868
Bt.20991.1.S1_at	Polymerase (RNA) III (DNA directed) polypeptide D, 44kDa	POLR3D
Bt.18448.1.A1_at	---	---
Bt.29632.1.A1_at	---	---
Bt.20606.1.S1_at	---	---
Bt.5437.1.A1_at	---	---
Bt.23927.1.A1_at	---	---
Bt.19927.2.A1_at	Tumor suppressor candidate 3	TUSC3
Bt.17998.1.A1_at	hypothetical protein LOC511239	MGC137211
Bt.12167.1.S1_at	UBA domain containing 2	UBAC2
Bt.8137.1.S2_at	apoptosis-associated tyrosine kinase	AATK
Bt.8871.1.S1_at	forkhead box J2	FOXJ2
Bt.145.1.S1_at	regulator of G-protein signaling 9	RGS9
Bt.28015.1.S1_at	Fc gamma 2 receptor	LOC407171
Bt.26979.1.A1_at	---	---
Bt.10018.2.A1_at	Chromosome 5 open reading frame 15 ortholog	H7C5ORF15
Bt.25972.1.A1_at	---	---
Bt.17742.1.A1_at	Akt substrate AS250	LOC507082
Bt.882.1.S1_at	---	---
Bt.15890.1.S1_at	apolipoprotein A-IV	APOA4
Bt.22622.2.S1_at	mediator complex subunit 30	MED30
Bt.17880.1.S1_a_at	RPA interacting protein	RPAIN
Bt.16579.1.A1_at	Hypothetical protein LOC789322	LOC789322
Bt.29025.1.A1_at	Ubiquitin associated and SH3 domain containing, B	UBASH3B
Bt.15513.1.S1_at	Sjogren syndrome antigen B (autoantigen La)	SSB
Bt.20444.1.S1_at	---	---
Bt.8798.2.S1_at	aldehyde dehydrogenase 1 family, member A3	ALDH1A3
Bt.19332.2.A1_at	---	---
Bt.6687.1.S1_at	---	---
Bt.26478.1.A1_at	---	---
Bt.15691.1.S1_at	---	---
Bt.26484.1.A1_at	---	---
Bt.17769.1.S1_at	---	---
Bt.13790.1.S1_at	oral-facial-digital syndrome 1	OFD1
Bt.15362.1.A1_at	---	---
Bt.25836.2.A1_at	Olfactomedin-like 1	OLFML1
Bt.9225.1.A1_at	hexokinase 3 (white cell)	HK3
Bt.26518.1.S1_at	HECT domain containing 3	HECTD3
Bt.13143.1.A1_at	lipase, hormone-sensitive	LIPE
Bt.20231.3.A1_at	DEAD (Asp-Glu-Ala-Asp) box polypeptide 18	DDX18
Bt.23714.1.A1_at	---	---
Bt.16949.1.A1_at	hypothetical protein LOC531984	FAM86A
Bt.24152.1.A1_at	---	---
Bt.26189.1.A1_at	---	---
Bt.28848.1.A1_at	---	---
Bt.4363.1.S1_at	---	---
Bt.21669.2.S1_at	zinc finger protein 274	ZNF274
Bt.12136.1.S1_at	similar to C4b-binding protein alpha chain precursor (C4bp) (Proline-rich protein) (PRP)	LOC515150
Bt.4679.1.S1_at	Fc fragment of IgG, low affinity IIb, receptor (CD32)	FCGR2B
Bt.19274.1.A1_at	C1q and tumor necrosis factor related protein 7	C1QTNF7
Bt.17545.1.A1_at	---	---
Bt.28327.1.A1_at	pseudouridylate synthase 7 homolog (S. cerevisiae)	PUS7
Bt.19555.1.A1_at	---	---
Bt.19799.1.S1_at	sperm associated antigen 9	SPAG9
Bt.29113.1.A1_at	Hypothetical LOC505468	LOC505468
Bt.9068.2.S1_at	Myosin, heavy chain 9, non-muscle	MYH9
Bt.11752.1.A1_at	---	---
Bt.28537.1.S1_at	ankyrin repeat and sterile alpha motif domain containing 4B	ANKS4B
Bt.14326.2.A1_at	Spermine synthase	SMS
Bt.15355.1.A1_at	---	---
Bt.16283.2.S1_at	---	---
Bt.21341.1.S1_at	trinucleotide repeat containing 4	TNRC4
Bt.3610.1.S1_at	ubiquinol-cytochrome c reductase hinge protein	UQCRH
Bt.26799.2.A1_at	---	---
Bt.18721.1.A1_at	---	---
Bt.25413.1.A1_at	---	---
Bt.22783.1.S1_at	enolase 1, (alpha)	ENO1
Bt.21012.2.S1_a_at	PIH1 domain containing 1	PIH1D1
Bt.26175.1.A1_at	rhophilin, Rho GTPase binding protein 1	RHPN1
Bt.10953.2.S1_at	TSC22 domain family, member 1	TSC22D1
Bt.25017.1.A1_at	Leupaxin	LPXN
Bt.3658.1.A1_at	---	---
Bt.24224.1.S1_at	Protein tyrosine phosphatase-like (proline instead of catalytic arginine), member b	PTPLB
Bt.20506.2.S1_at	CD163 molecule-like 1 /// similar to BoWC1.1 /// similar to BoWC1.1	CD163L1 /// LOC785733 /// LOC786090
Bt.7542.1.S1_at	BCL2-related protein A1	BCL2A1
Bt.6386.3.S1_a_at	chromosome 1 open reading frame 85 ortholog	C3H1orf85
Bt.424.1.S1_at	inositol(myo)-1(or 4)-monophosphatase 1	IMPA1
Bt.4136.1.S1_at	chromosome 19 open reading frame 63 ortholog	C18H19ORF63
Bt.19051.2.A1_at	---	---
Bt.8679.2.S1_at	dihydrolipoamide S-acetyltransferase	DLAT
Bt.4405.1.S1_s_at	coiled-coil domain containing 104	CCDC104
Bt.19834.1.A1_at	---	---
Bt.9246.1.A1_at	---	---
Bt.27553.1.A1_at	---	---
Bt.16538.1.S1_at	---	---
Bt.19927.1.A1_at	---	---
Bt.12761.1.S1_at	endothelial cell-specific molecule 1	ESM1
Bt.2158.1.S1_at	membrane-spanning 4-domains, subfamily A, member 1	MS4A1
Bt.10035.2.S1_at	---	---
Bt.27510.1.S1_at	---	---
Bt.19769.1.S1_at	---	---
Bt.25671.1.A1_at	tetratricopeptide repeat domain 18	TTC18
Bt.23774.1.A1_at	---	---
Bt.25325.1.A1_at	---	---
Bt.9882.1.S1_at	fatty acid binding protein 2, intestinal	FABP2
Bt.11479.1.A1_at	---	---
Bt.23483.1.S1_at	similar to odorant binding protein	LOC505052
Bt.29155.1.S1_at	---	---
Bt.24038.1.A1_at	---	---
Bt.11346.1.A1_at	Adenylosuccinate lyase	ADSL
Bt.18323.1.A1_at	Similar to Cytochrome P450, family 4, subfamily F, polypeptide 2	LOC509506
Bt.27471.1.S1_at	synaptogyrin 3	SYNGR3
AFFX-r2-P1-cre-3_at	---	---
Bt.6827.1.S1_at	proteasome (prosome, macropain) subunit, alpha type, 3	PSMA3
Bt.17816.1.A1_at	Myotubularin related protein 10	MTMR10
Bt.22639.2.S1_at	NOL1/NOP2/Sun domain family, member 4	NSUN4
Bt.27060.1.A1_at	---	---
Bt.21759.1.S1_at	butyrobetaine (gamma), 2-oxoglutarate dioxygenase (gamma-butyrobetaine hydroxylase) 1	BBOX1
Bt.28461.1.S1_a_at	insulin receptor	INSR
Bt.19148.1.S1_a_at	tensin 1	TNS1
Bt.129.1.S1_a_at	transient receptor potential cation channel, subfamily C, member 1	TRPC1
Bt.17218.1.A1_at	zinc finger protein 644	ZNF644
Bt.2347.2.S1_at	phosphofructokinase, muscle	PFKM
Bt.26691.1.S1_a_at	tumor necrosis factor (ligand) superfamily, member 13	TNFSF13
Bt.19496.2.A1_at	---	---
Bt.1811.1.S1_at	---	---
Bt.23294.1.A1_at	PDZ and LIM domain 3	PDLIM3
Bt.15384.1.S1_at	Ribosomal protein L35a	RPL35A
Bt.29264.1.A1_at	hypothetical LOC522691	LOC522691
Bt.28854.1.S1_at	---	---
Bt.9275.1.S1_at	WD repeat domain, phosphoinositide interacting 2	WIPI2
Bt.23633.1.A1_at	Proline synthetase co-transcribed homolog (bacterial)	PROSC
Bt.26102.1.A1_at	Ganglioside induced differentiation associated protein 2	GDAP2
Bt.29387.1.S1_at	---	---
Bt.29598.1.A1_at	---	---
Bt.28556.2.A1_at	---	---
Bt.2838.1.A1_at	---	---
AFFX-Bt-ef1a-5_at	---	---
Bt.25655.2.A1_at	cytochrome P450, family 4, subfamily F, polypeptide 3	CYP4F3
Bt.8933.2.S1_at	adaptor-related protein complex 3, sigma 2 subunit	AP3S2
Bt.24617.1.A1_at	claudin 6	CLDN6
Bt.28884.1.S1_at	---	---
Bt.24419.1.S1_at	KRR1, small subunit (SSU) processome component, homolog (yeast)	KRR1
Bt.18837.2.A1_at	Similar to ENPP5	LOC512304
Bt.16380.1.S1_at	---	---
Bt.2195.2.A1_at	Guanine nucleotide binding protein (G protein), gamma 10	GNG10
Bt.17986.1.A1_at	---	---
Bt.16406.1.A1_at	---	---
Bt.28133.1.S1_at	---	---
Bt.27195.1.S1_at	SEC24 related gene family, member B (S. cerevisiae)	SEC24B
Bt.16776.1.S1_at	similar to tigger transposable element derived 5	LOC540422
Bt.16819.1.A1_at	---	---
Bt.29361.1.A1_at	---	---
Bt.22126.1.S1_at	tetraspanin 5	TSPAN5
Bt.29503.1.A1_at	---	---
Bt.5497.2.S1_at	neurexin 1	NRXN1
Bt.2768.1.A1_at	gem (nuclear organelle) associated protein 8	GEMIN8
Bt.16259.2.S1_at	---	---
Bt.26500.1.A1_at	---	---
Bt.19544.1.A1_at	acyl-CoA synthetase medium-chain family member 2A	ACSM2A
Bt.7600.1.S1_at	sialidase 1 (lysosomal sialidase)	NEU1
Bt.25743.1.A1_at	urate oxidase	UOX
Bt.6461.1.A1_at	---	---
Bt.4287.1.A1_at	guanylate kinase 1	GUK1
Bt.25760.1.A1_at	---	---
Bt.2096.2.S1_at	EH-domain containing 4	EHD4
Bt.15555.1.A1_at	---	---
Bt.6289.1.S1_at	serine palmitoyltransferase, long chain base subunit 1	SPTLC1
Bt.17188.1.A1_at	---	---
Bt.2019.1.S1_at	carbonyl reductase 4	CBR4
Bt.4913.1.S1_at	calcium/calmodulin-dependent protein kinase I	CAMK1
Bt.21125.1.S1_at	Coiled-coil domain containing 32	CCDC32
Bt.1449.1.S1_at	UDP-glucose ceramide glucosyltransferase-like 1	UGCGL1
Bt.10874.1.S1_at	hypothetical protein LOC534734	LOC534734
Bt.24528.1.A1_at	Adducin 3 (gamma)	ADD3
Bt.8133.1.S1_at	aryl hydrocarbon receptor nuclear translocator	ARNT
Bt.26458.1.A1_at	---	---
Bt.26912.1.S1_at	---	---
Bt.13912.1.S1_at	Carbohydrate (N-acetylglucosamine 6-O) sulfotransferase 7	CHST7
Bt.27599.1.A1_at	---	---
Bt.18880.1.A1_at	---	---
Bt.3403.3.S1_at	---	---
Bt.27914.2.A1_at	Hypothetical LOC616956	LOC616956
Bt.26799.1.S1_at	---	---
Bt.13225.1.S1_at	---	---
Bt.6973.2.A1_at	---	---
Bt.24587.1.A1_at	---	---
Bt.21348.1.A1_a_at	similar to U11/U12 snRNP 48K	LOC513601
Bt.125.1.S2_at	guanylate cyclase 2D, membrane (retina-specific)	GUCY2D
Bt.16580.2.S1_at	CD2-associated protein	CD2AP
Bt.6340.1.A1_at	---	---
Bt.19873.1.A1_at	similar to Pre-mRNA cleavage complex 2 protein Pcf11 (Pre-mRNA cleavage complex II protein Pcf11)	LOC510604
Bt.24950.1.S1_at	F-box and leucine-rich repeat protein 5	FBXL5
Bt.9400.1.S1_at	---	---
Bt.8392.2.S1_at	Pre-mRNA cleavage factor I, 59 kDa subunit	FLJ12529
Bt.29073.1.A1_at	---	---
Bt.20470.2.S1_a_at	mitochondrial protein 18 kDa	MTP18
Bt.26350.1.A1_at	---	---
Bt.11351.1.A1_at	---	---
Bt.26560.1.A1_at	---	---
Bt.16026.1.S1_at	potassium channel regulator	KCNRG
AFFX-Bt_eIF-4E_3_at	---	---
Bt.16017.1.S1_at	ATPase, H+ transporting, lysosomal V0 subunit a2	ATP6V0A2
Bt.16895.1.A1_at	---	---
Bt.7696.1.S1_at	Rab geranylgeranyltransferase, alpha subunit	RABGGTA
Bt.16745.1.A1_at	Chemokine (C-C motif) ligand 28	CCL28
Bt.4317.1.S1_at	glutathione peroxidase 1	GPX1
Bt.21479.1.A1_at	Crooked neck pre-mRNA splicing factor-like 1 (Drosophila)	CRNKL1
Bt.4976.1.S1_at	---	---
Bt.29416.1.A1_at	---	---
Bt.24542.1.S1_at	Protease, serine, 12 (neurotrypsin, motopsin)	PRSS12
Bt.18793.2.S1_at	SV2 related protein homolog (rat)	SVOP
Bt.19515.1.S1_at	complement component 3	C3
Bt.25199.1.A1_at	---	---
Bt.9149.1.S1_at	hypothetical LOC508039	LOC508039
Bt.15526.1.S1_at	similar to KH-type splicing regulatory protein (FUSE binding protein 2)	LOC505564
Bt.7709.1.S1_at	---	---
Bt.282.1.S1_at	voltage-dependent anion channel 3	VDAC3
Bt.10734.1.A1_at	similar to Double-strand-break repair protein rad21 homolog (hHR21) (Nuclear matrix protein 1) (NXP-1) (SCC1 homolog)	LOC512408
Bt.27347.1.A1_at	---	---
Bt.29013.1.A1_at	Ring finger protein 170	RNF170
Bt.13370.1.A1_at	rapamycin insensitive companion of mTOR	RICTOR
Bt.12267.1.S1_at	similar to C11orf61 protein	LOC613830
Bt.22223.2.S1_at	Josephin domain containing 1	JOSD1
Bt.7089.1.S1_at	---	---
Bt.16722.1.S1_at	---	---
Bt.8001.1.S1_at	UBX domain protein 1	UBXN1
Bt.23759.1.A1_at	---	---
Bt.28394.1.A1_at	---	---
Bt.18282.1.A1_at	---	---
Bt.21136.1.S1_at	tetratricopeptide repeat domain 37	TTC37
Bt.23491.1.S1_at	SIN3 homolog A, transcription regulator (yeast)	SIN3A
Bt.18416.1.S1_at	Hypothetical LOC614796	MGC157372
Bt.765.1.S1_at	---	---
Bt.17790.1.S1_at	---	---
Bt.15298.3.A1_at	---	---
Bt.8707.1.S1_at	---	---
Bt.18561.1.A1_at	---	---
Bt.56.1.S1_at	NADH dehydrogenase (ubiquinone) Fe-S protein 6, 13kDa (NADH-coenzyme Q reductase)	NDUFS6
Bt.13468.1.S1_at	similar to type III adenylyl cyclase	ADCY3
Bt.18016.1.A1_at	Dynamin binding protein	DNMBP
Bt.28152.1.S1_at	---	---
Bt.20129.1.S1_at	cut-like homeobox 1	CUX1
Bt.15365.1.A1_at	---	---
Bt.3378.1.S1_at	mitogen-activated protein kinase kinase kinase 7 interacting protein 2	MAP3K7IP2
Bt.18979.1.S1_at	---	---
Bt.25576.1.A1_at	SLIT and NTRK-like family, member 1	SLITRK1
Bt.1432.2.S1_at	similar to leucine-rich-domain inter-acting protein 1; LeR inter-acting protein 1; LEAP1	LOC515042
Bt.5051.1.S1_a_at	ribosomal protein S27a	RPS27A
Bt.18108.1.A1_at	---	---
Bt.10035.1.S1_at	---	---
Bt.28943.1.A1_at	---	---
Bt.26226.1.A1_at	---	---
Bt.29309.1.A1_at	---	---
Bt.25091.1.S1_at	---	---
Bt.19476.1.A1_at	---	---
Bt.13003.13.A1_at	T cell receptor, alpha	TRA@
Bt.18419.1.A1_at	---	---
Bt.28802.1.A1_at	---	---
Bt.10861.2.S1_at	---	---
Bt.12291.1.S1_at	decapping enzyme, scavenger	DCPS
Bt.8683.1.S1_at	hypothetical protein LOC512391 /// hypothetical LOC783157 /// hypothetical LOC786554	LOC512391 /// LOC783157 /// LOC786554
Bt.20742.1.A1_at	ankyrin repeat domain 17	ANKRD17
Bt.26507.1.S1_at	Regulator of chromosome condensation 1	RCC1
Bt.4351.1.S1_at	Brain and reproductive organ-expressed (TNFRSF1A modulator)	BRE
Bt.15950.2.S1_at	Golgi reassembly stacking protein 1, 65kDa	GORASP1
Bt.28273.1.A1_at	---	---
Bt.28034.1.S1_at	Excision repair cross-complementing rodent repair deficiency, complementation group 5 (xeroderma pigmentosum, complementation group G (Cockayne syndrome))	ERCC5
Bt.25978.1.A1_at	---	---
Bt.5561.1.S1_at	melanocortin 4 receptor	MC4R
Bt.17333.1.A1_at	V-ral simian leukemia viral oncogene homolog A (ras related)	RALA
Bt.14398.2.A1_at	Hypothetical protein LOC787950	LOC787950
Bt.23658.2.S1_at	ASF1 anti-silencing function 1 homolog B (S. cerevisiae)	ASF1B
Bt.18589.1.A1_at	Primase, DNA, polypeptide 1 (49kDa)	PRIM1
Bt.9213.2.S1_at	Fanconi anemia-associated protein, 24 kDa	MGC137368
Bt.6348.3.S1_at	---	---
Bt.12047.1.S1_at	similar to histone cluster 2, H2aa4	LOC541108
Bt.13521.2.S1_at	---	---
Bt.11650.1.A1_at	---	---
Bt.18143.1.A1_at	---	---
Bt.14193.1.A1_at	G-rich RNA sequence binding factor 1	GRSF1
Bt.8081.1.S1_a_at	Hypothetical LOC514954	LOC514954
Bt.18179.1.A1_at	---	---
Bt.18626.2.A1_at	---	---
Bt.27589.1.A1_at	similar to hCG1779312	LOC781795
Bt.9868.2.S1_a_at	aarF domain containing kinase 5	ADCK5
Bt.1881.1.S1_at	ubiquitin related modifier 1 homolog (S. cerevisiae)	URM1
Bt.28868.1.A1_at	---	---
Bt.12510.3.S1_at	CREB regulated transcription coactivator 1	CRTC1
Bt.8220.3.S1_at	transforming, acidic coiled-coil containing protein 1	TACC1
Bt.28984.1.S1_at	---	---
Bt.7633.1.S1_at	eukaryotic translation elongation factor 1 epsilon 1	EEF1E1
Bt.18630.1.A1_at	Similar to chromosome 6 open reading frame 103	LOC507922
Bt.16855.1.A1_at	---	---
Bt.13588.3.A1_at	phosphoserine aminotransferase 1	PSAT1
Bt.1165.1.S1_at	adenylate cyclase 7	ADCY7
Bt.23743.1.A1_at	---	---
Bt.20232.3.S1_at	similar to Snf2-related CBP activator protein	LOC788113
Bt.2114.1.S1_at	integrin, alpha 3 (antigen CD49C, alpha 3 subunit of VLA-3 receptor)	ITGA3
Bt.9918.1.S1_at	regulatory factor X, 2 (influences HLA class II expression)	RFX2
Bt.16727.1.A1_at	ceroid-lipofuscinosis, neuronal 8 (epilepsy, progressive with mental retardation)	CLN8
Bt.9230.1.S1_at	neuron derived neurotrophic factor	NENF
Bt.27936.1.S1_at	---	---
Bt.412.1.S1_at	glutaminyl-peptide cyclotransferase	QPCT
Bt.27566.1.A1_at	---	---
Bt.21919.1.S1_at	---	---
Bt.29899.2.S1_at	polybromo 1	PB1
Bt.19851.1.A1_at	---	---
Bt.4395.1.S1_at	phosphoribosyl pyrophosphate synthetase-associated protein 1	PRPSAP1
Bt.11612.1.A1_at	---	---
Bt.19452.1.A1_at	---	---
Bt.20271.1.S1_at	---	---
Bt.26954.1.S1_at	---	---
Bt.16853.1.A1_at	---	---
Bt.15705.1.S2_at	similar to PR domain containing 9	LOC516002
Bt.20706.1.A1_at	---	---
Bt.13213.1.A1_at	---	---
Bt.12404.1.S1_at	CLPTM1-like	CLPTM1L
Bt.6586.2.S1_at	similar to Notch homolog 3	LOC789485
Bt.28579.1.S1_at	claudin 15	CLDN15
Bt.2542.1.S1_at	N-acetyltransferase 12	NAT12
Bt.18887.3.A1_at	---	---
Bt.11349.1.A1_at	similar to BMP-2-inducible protein kinase (BIKe)	LOC505766
Bt.5058.1.S1_at	PDZ domain containing 1	PDZK1
Bt.23781.1.A1_at	---	---
Bt.28301.1.S1_at	---	---
Bt.17283.1.A1_s_at	Hypothetical LOC539572	LOC539572
Bt.3762.1.A1_at	similar to HEAT repeat containing protein 1 (Protein BAP28)	LOC617204
Bt.20824.1.A1_at	Male germ cell-associated kinase	MAK
Bt.3943.1.A1_at	UDP-Gal:betaGlcNAc beta 1,4- galactosyltransferase, polypeptide 4	B4GALT4
Bt.26115.1.A1_at	---	---
Bt.25408.1.S1_at	TBK1 binding protein 1	TBKBP1
Bt.23726.1.A1_at	---	---
Bt.28938.1.A1_at	---	---
Bt.21849.1.S1_at	acyl-Coenzyme A dehydrogenase, C-2 to C-3 short chain	ACADS
Bt.6124.2.S1_at	chloride channel 7	CLCN7
Bt.73.1.S1_at	collagen, type X, alpha 1	COL10A1
Bt.19668.1.A1_at	---	---
Bt.5221.1.S1_at	interleukin-1 receptor-associated kinase 1	IRAK1
Bt.13892.1.S1_at	---	---
Bt.27729.1.A1_at	---	---
Bt.16027.1.A1_at	leptin receptor	LEPR
Bt.5106.2.S1_at	GNAS complex locus	GNAS
Bt.15500.1.S1_at	---	---
Bt.7781.1.S1_at	ribosomal protein L7	RPL7
Bt.21590.1.S1_at	nuclear receptor co-repressor 1	NCOR1
Bt.17272.1.A1_at	---	---
Bt.359.1.S1_at	Wiskott-Aldrich syndrome-like	WASL
Bt.13428.1.S1_at	Fructose-1,6-bisphosphatase 1	FBP1
Bt.4051.2.S1_at	---	---
Bt.3007.2.A1_at	transcription factor-like 5 (basic helix-loop-helix)	TCFL5
Bt.22299.1.S1_at	---	---
Bt.29329.1.S1_at	---	---
Bt.25110.1.A1_at	---	---
Bt.4012.1.S1_at	ribosomal protein L18a	RPL18A
Bt.25067.1.A1_at	---	---
Bt.4547.2.S1_a_at	solute carrier family 6, member 15	SLC6A15
Bt.17534.1.A1_at	---	---
Bt.1136.1.S1_at	similar to Zinc finger protein 329	LOC100138653
Bt.1461.2.A1_at	---	---
Bt.27864.1.S1_at	tumor protein D52	TPD52
Bt.21840.1.S1_at	hypothetical protein LOC613429	MGC128199
Bt.22003.1.S1_at	hect domain and RLD 2	HERC2
Bt.1429.3.A1_s_at	glioma tumor suppressor candidate region gene 2	GLTSCR2
Bt.4500.1.S1_at	---	---
Bt.24722.1.A1_at	similar to LisH domain and HEAT repeat-containing protein KIAA1468	LOC504761
Bt.16586.1.A1_at	---	---
Bt.16832.1.A1_at	dihydrodipicolinate synthase-like	C10orf65
Bt.29420.1.S1_at	---	---
Bt.2172.1.S1_at	similar to HEPH	LOC510736
Bt.12299.1.A1_at	myosin, heavy chain 3, skeletal muscle, embryonic	MYH3
Bt.25296.1.A1_at	ERGIC and golgi 2	ERGIC2
Bt.21462.1.S1_at	High density lipoprotein binding protein (vigilin)	HDLBP
Bt.18668.2.A1_at	---	---
AFFX-Bt_Cyph_5_at	---	---
Bt.16698.1.A1_at	Inositol hexaphosphate kinase 1	IHPK1
Bt.1645.1.S1_at	prostaglandin D2 synthase 21kDa (brain)	PTGDS
Bt.25966.1.A1_at	chromobox homolog 6	CBX6
Bt.25975.1.A1_at	---	---
Bt.21874.1.S1_at	Protein-L-isoaspartate (D-aspartate) O-methyltransferase domain containing 1	PCMTD1
Bt.24108.1.A1_at	---	---
Bt.14207.1.S1_at	glycine C-acetyltransferase (2-amino-3-ketobutyrate coenzyme A ligase)	GCAT
Bt.6104.1.S1_at	CCR4-NOT transcription complex, subunit 10	CNOT10
Bt.1262.1.S1_at	FUN14 domain containing 2	FUNDC2
Bt.27421.1.S1_at	rho/rac guanine nucleotide exchange factor (GEF) 2	ARHGEF2
Bt.3907.1.S2_at	coatomer protein complex, subunit zeta 1	COPZ1
Bt.16801.1.A1_at	Similar to COPG2 protein	MGC151542
Bt.22715.2.S1_at	ropporin 1-like	ROPN1L
Bt.5365.2.S1_at	LATS, large tumor suppressor, homolog 2 (Drosophila)	LATS2
Bt.2000.2.S1_at	---	---
Bt.29244.1.A1_at	---	---
Bt.13701.1.A1_at	---	---
Bt.13968.1.A1_at	---	---
Bt.2981.1.S1_at	guanine nucleotide binding protein (G protein), beta polypeptide 2-like 1	GNB2L1
Bt.11761.1.A1_at	---	---
Bt.19707.1.A1_at	Similar to Chain A, Crystal Structure Of Murine Arl3-Gdp	LOC784604
Bt.12135.1.S1_at	origin recognition complex, subunit 5-like (yeast)	ORC5L
Bt.13320.1.S1_at	---	---
Bt.5480.1.A1_at	---	---
Bt.5013.3.S1_at	WNK lysine deficient protein kinase 1	WNK1
Bt.25691.1.A1_at	RAD9 homolog B (S. cerevisiae)	RAD9B
Bt.11917.1.S1_at	chromosome 17 open reading frame 28 ortholog	C19H17ORF28
Bt.2223.3.S1_at	Enhancer of yellow 2 homolog (Drosophila)	ENY2
Bt.425.1.S2_at	similar to SAFB-like transcription modulator (Modulator of estrogen-induced transcription)	LOC515193
Bt.25604.1.A1_at	---	---
Bt.23488.1.S1_at	complement factor properdin	CFP
Bt.1601.1.S1_at	ribosomal protein L31	RPL31
Bt.26585.2.S1_at	Zinc finger CCCH-type containing 10	ZC3H10
Bt.27488.1.A1_at	---	---
Bt.27910.1.S1_at	chromosome 20 (human) open reading frame 54	C20orf54
Bt.12596.1.S1_at	nucleolar protein 9	NOL9
Bt.28195.1.S1_at	---	---
Bt.22301.1.S1_at	ATPase, H+ transporting, lysosomal V0 subunit a4	ATP6V0A4
Bt.29636.1.A1_at	---	---
Bt.25368.1.A1_at	RNA binding protein with multiple splicing 2	RBPMS2
Bt.8321.1.A1_at	similar to Genetic suppressor element 1	LOC538506
Bt.5974.1.S1_at	---	---
Bt.12469.1.S1_at	ribosomal protein S21	RPS21
Bt.5531.3.S1_at	beta-site APP-cleaving enzyme 1	BACE1
Bt.12438.1.S1_at	---	---
Bt.5226.1.S1_at	secreted frizzled-related protein 1	SFRP1
Bt.10317.2.S1_at	---	---
Bt.12331.1.S1_at	DnaJ (Hsp40) homolog, subfamily C, member 8	DNAJC8
Bt.28978.1.A1_at	---	---
Bt.12088.1.S1_at	ring finger protein 111	RNF111
Bt.4175.3.S1_at	---	---
Bt.20127.1.S1_at	---	---
Bt.25068.1.A1_at	---	---
Bt.24765.2.S1_at	---	---
Bt.24507.1.A1_at	Hypothetical LOC539221	LOC539221
Bt.6028.1.S1_at	ring finger protein 123	RNF123
Bt.29448.1.S1_at	---	---
Bt.28170.1.S1_at	potassium voltage-gated channel, Isk-related family, member 2	KCNE2
Bt.20535.1.S1_at	RD RNA binding protein	RDBP
Bt.23383.1.S1_at	ribosomal protein S27 (metallopanstimulin 1)	RPS27
Bt.2687.1.A1_at	midnolin	MIDN
Bt.18605.1.A1_at	---	---
Bt.20984.1.S1_at	glioblastoma amplified sequence	GBAS
Bt.23938.1.A1_at	---	---
Bt.5657.1.A1_at	E2F transcription factor 5, p130-binding	E2F5
Bt.26842.1.S1_at	RNA binding motif protein 23	RBM23
Bt.20799.1.S1_at	---	---
Bt.8062.1.S1_at	proteasome (prosome, macropain) 26S subunit, ATPase, 5	PSMC5
Bt.28016.1.A1_at	amelogenin (amelogenesis imperfecta 1, X-linked)	AMELX
Bt.21078.2.S1_at	---	---
Bt.12579.1.A1_at	---	---
Bt.391.2.S1_at	protein kinase, cAMP-dependent, catalytic, beta	PRKACB
Bt.23723.1.A1_at	---	---
Bt.174.1.S1_at	gamma-aminobutyric acid (GABA) A receptor, alpha 2	GABRA2
Bt.13501.3.S1_at	GPN-loop GTPase 1	GPN1
Bt.10554.1.A1_at	---	---
Bt.6168.2.S1_at	---	---
Bt.3952.1.S1_at	TATA box binding protein (TBP)-associated factor, RNA polymerase I, C, 110kDa	TAF1C
Bt.18091.1.A1_at	---	---
Bt.6075.1.S1_at	---	---
Bt.5722.2.S1_a_at	methyltransferase like 1	METTL1
Bt.28715.1.A1_at	---	---
Bt.23172.2.S1_at	ribosomal protein S23	RPS23
Bt.3865.3.S1_a_at	chromosome 16 open reading frame 14 ortholog	C25H16orf14
Bt.18403.1.A1_at	similar to zinc finger protein 665 /// similar to zinc finger protein 415	LOC100138905 /// LOC787057
Bt.29347.1.A1_at	---	---
Bt.6540.1.S1_at	---	---
Bt.9695.1.S1_at	synovial sarcoma translocation, chromosome 18	SS18
Bt.22449.2.S1_at	CCR4-NOT transcription complex, subunit 6-like	CNOT6L
Bt.26544.2.S1_at	similar to adaptor-related protein complex 2, alpha 1 subunit	LOC784636
Bt.24581.1.S1_at	histone deacetylase 10	HDAC10
Bt.28597.1.A1_at	ubiquitin specific peptidase 46	USP46
Bt.14382.1.A1_at	---	---
Bt.9670.1.A1_at	---	---
Bt.13492.1.S1_at	---	---
Bt.22114.1.S1_at	DAZ interacting protein 1	DZIP1
Bt.20585.1.S1_at	SFRS protein kinase 1	SRPK1
Bt.22088.1.S1_at	Prefoldin subunit 4	PFDN4
Bt.24572.1.S1_at	tubulin, gamma complex associated protein 2	TUBGCP2
Bt.18476.1.A1_a_at	interferon regulatory factor 5	IRF5
Bt.4407.1.S1_at	KIAA2013	KIAA2013
Bt.23961.1.A1_at	---	---
Bt.18735.2.S1_at	Integrin beta 3 binding protein (beta3-endonexin)	ITGB3BP
Bt.16647.2.A1_at	neurobeachin-like 1	NBEAL1
Bt.28139.1.S1_at	similar to Hexokinase-2 (Hexokinase type II) (HK II)	LOC614107
Bt.3794.1.S1_at	phosphofructokinase, platelet	PFKP
Bt.4543.1.S1_at	Ubiquitin-conjugating enzyme E2H (UBC8 homolog, yeast)	UBE2H
Bt.24072.1.A1_at	---	---
Bt.1908.1.S1_at	Heat shock 70kDa protein 4	HSPA4
Bt.19559.1.S1_at	---	---
Bt.18898.1.A1_at	---	---
Bt.2232.1.S1_at	---	---
Bt.870.1.S1_at	ankyrin repeat and SOCS box-containing 5	ASB5
Bt.26672.1.S1_at	tumor protein p53 inducible nuclear protein 1	TP53INP1
Bt.7785.1.S1_at	nascent polypeptide-associated complex alpha subunit	NACA
Bt.19458.1.A1_at	---	---
Bt.6797.1.S1_at	---	---
Bt.19004.2.A1_at	---	---
Bt.1417.1.S1_at	acid phosphatase 1, soluble	ACP1
Bt.18920.1.A1_at	---	---
Bt.17847.1.A1_at	---	---
Bt.11932.1.S1_at	---	---
Bt.8487.1.A1_at	---	---
Bt.21036.1.S1_at	---	---
Bt.13642.1.A1_at	---	---
Bt.25072.1.S1_at	NFU1 iron-sulfur cluster scaffold homolog (S. cerevisiae)	NFU1
Bt.5070.1.S1_x_at	ubiquitin C	UBC
Bt.27284.2.A1_at	---	---
Bt.26308.1.S1_at	RAD18 homolog (S. cerevisiae)	RAD18
Bt.1190.2.S1_at	Pro-melanin-concentrating hormone	PMCH
Bt.22497.1.S1_at	---	---
Bt.12644.1.A1_at	---	---
Bt.2814.1.S1_at	Tyrosine 3-monooxygenase/tryptophan 5-monooxygenase activation protein, gamma polypeptide	YWHAG
Bt.6047.1.S1_at	cysteine and glycine-rich protein 1	CSRP1
Bt.3634.1.A1_at	---	---
Bt.2374.1.S2_at	guanine nucleotide binding protein (G protein), beta polypeptide 1	GNB1
Bt.9653.2.S1_at	mediator of cell motility 1	MEMO1
Bt.9479.2.S1_a_at	PHD finger protein 11	PHF11
Bt.9730.1.S1_at	COP9 constitutive photomorphogenic homolog subunit 5 (Arabidopsis)	COPS5
Bt.29424.1.S1_at	Coiled-coil domain containing 68	CCDC68
AFFX-Bt_Cyph_M_at	---	---
Bt.16022.1.S1_at	SWI/SNF related, matrix associated, actin dependent regulator of chromatin, subfamily a-like 1	SMARCAL1
Bt.11363.1.S1_at	Inositol polyphosphate-5-phosphatase, 40kDa	INPP5A
Bt.17347.3.A1_at	---	---
Bt.28142.1.S1_at	---	---
Bt.5466.2.S1_a_at	similar to ribosomal protein S4, X-linked X /// similar to ribosomal protein S4, X-linked X /// ribosomal protein S4, X-linked /// ribosomal protein S4, Y-linked 1 /// ribosomal protein S4, Y-linked 2	LOC783142 /// LOC783463 /// RPS4X /// RPS4Y1 /// RPS4Y2
AFFX-Bt-actin-5_at	---	---
Bt.18445.1.A1_at	---	---
Bt.10856.1.S1_at	DIS3 mitotic control homolog (S. cerevisiae)-like	DIS3L
Bt.25230.1.A1_at	---	---
Bt.15656.1.A1_at	Glycosyltransferase 8 domain containing 1	GLT8D1
Bt.19003.1.A1_at	Intersectin 1 (SH3 domain protein)	ITSN1
Bt.15188.1.S1_at	---	---
Bt.5712.1.S1_at	---	---
Bt.250.1.S1_at	N-myristoyltransferase 1	NMT1
Bt.25624.1.A1_at	---	---
Bt.11676.1.A1_at	---	---
Bt.11179.1.S1_at	integrin alpha FG-GAP repeat containing 3	ITFG3
Bt.6261.1.S1_at	carbonic anhydrase XII	CA12
Bt.16485.1.A1_at	---	---
Bt.18812.1.A1_at	---	---
Bt.24077.1.A1_at	---	---
Bt.26764.1.A1_at	latrophilin 2	LPHN2
Bt.26639.2.A1_at	Zinc finger protein 740	ZNF740
Bt.10130.1.S1_at	---	---
Bt.20956.2.S1_at	---	---
Bt.6397.1.S1_at	High-mobility group box 2	HMGB2
Bt.18097.1.A1_at	---	---
Bt.2878.1.S1_at	polyubiquitin	LOC281370
Bt.21015.1.S1_at	carnitine acetyltransferase	CRAT
Bt.6585.3.S1_a_at	---	---
Bt.27707.1.A1_at	---	---
Bt.29463.1.S1_at	---	---
Bt.4795.1.S1_at	solute carrier family 6 (neurotransmitter transporter, serotonin), member 4	SLC6A4
Bt.7536.1.S1_at	---	---
Bt.22485.1.S1_at	chromosome 16 open reading frame 53 ortholog	C25H16orf53
Bt.3091.1.S1_at	ribosomal protein L23	RPL23
Bt.25269.1.S1_at	grancalcin, EF-hand calcium binding protein	GCA
Bt.28039.1.S1_at	similar to Ubiquitin-conjugating enzyme E2 Z (Ubiquitin-protein ligase Z) (Ubiquitin carrier protein Z) (Uba6-specific E2 conjugating enzyme 1) (Use1)	LOC100138178
Bt.24547.1.S1_at	---	---
AFFX-r2-P1-cre-5_at	---	---
Bt.13697.1.S1_a_at	GTP binding protein 3 (mitochondrial)	GTPBP3
Bt.4697.1.S2_at	RAP1, GTP-GDP dissociation stimulator 1	RAP1GDS1
Bt.29217.1.A1_at	---	---
Bt.7776.1.S1_s_at	tumor protein, translationally-controlled 1	TPT1
Bt.7886.1.S1_at	VAMP (vesicle-associated membrane protein)-associated protein A, 33kDa	VAPA
Bt.10903.2.S1_at	protein kinase, cAMP-dependent, regulatory, type I, alpha (tissue specific extinguisher 1)	PRKAR1A
Bt.6650.1.S1_at	gamma-glutamyl hydrolase (conjugase, folylpolygammaglutamyl hydrolase)	GGH
Bt.3437.1.S1_at	DEAD (Asp-Glu-Ala-Asp) box polypeptide 5	DDX5
Bt.26225.1.A1_at	---	---
Bt.23625.1.A1_at	Similar to Chromosome 3 open reading frame 58	LOC509304
Bt.5469.1.S1_at	mediator complex subunit 21	MED21
Bt.29406.1.S1_at	syntaxin 6	STX6
Bt.28616.1.A1_at	gon-4-like (C. elegans)	GON4L
Bt.7194.1.S1_at	ATP synthase, H+ transporting, mitochondrial F1 complex, alpha subunit 1, cardiac muscle	ATP5A1
Bt.9553.1.S1_at	zinc finger protein 335	ZNF335
Bt.4462.1.S1_at	angiotensin II receptor-associated protein	AGTRAP
Bt.28904.1.A1_at	Transcription factor CP2	TFCP2
Bt.14209.1.A1_at	---	---
Bt.18845.1.A1_at	---	---
Bt.23324.1.A1_at	Thioredoxin domain containing 4 (endoplasmic reticulum)	TXNDC4
Bt.16851.1.S1_at	---	---
Bt.13504.1.S1_at	glycosyltransferase	C3orf39
Bt.16771.1.A1_at	---	---
Bt.24726.1.S1_at	RNA binding motif protein 15	RBM15
Bt.15385.2.A1_at	---	---
Bt.10988.1.S1_at	ubiquitin specific peptidase 25	USP25
Bt.27220.1.S1_at	tumor suppressor candidate 1	TUSC1
Bt.20718.2.A1_at	---	---
Bt.3055.1.S1_at	chromosome 14 open reading frame 166 ortholog	C10H14ORF166
Bt.2357.1.S1_at	Transmembrane protein 20	TMEM20
Bt.17923.1.A1_at	---	---
Bt.24630.3.A1_at	---	---
Bt.2249.1.S1_at	eukaryotic translation initiation factor 4E family member 2	EIF4E2
Bt.28822.1.A1_at	---	---
Bt.27808.1.S1_at	TatD DNase domain containing 3	TATDN3
Bt.28148.2.A1_at	Forkhead box P4	FOXP4
Bt.11278.1.S1_at	enabled homolog (Drosophila)	ENAH
Bt.13505.1.S1_at	glucose phosphate isomerase	GPI
Bt.19503.1.A1_at	Similar to PAR3 beta	LOC535378
Bt.24220.1.S1_at	---	---
Bt.20289.1.S1_at	Regulator of chromosome condensation 2	RCC2
Bt.20051.2.S1_at	similar to SOCIUS protein	LOC515112
Bt.17746.1.A1_at	Myotubularin related protein 2	MTMR2
Bt.16218.1.A1_at	aldehyde dehydrogenase 1 family, member L1	ALDH1L1
Bt.27002.1.S1_at	tripartite motif-containing 11	TRIM11
Bt.13432.2.S1_at	---	---
Bt.19386.1.A1_at	---	---
Bt.4766.1.S1_at	septin 2	2002-09-01
Bt.13345.2.S1_at	similar to ubiquitin specific peptidase 54	LOC784739
Bt.17883.2.A1_at	---	---
Bt.19094.1.A1_at	---	---
Bt.28189.2.S1_at	---	---
Bt.5008.1.S1_at	neugrin, neurite outgrowth associated	NGRN
Bt.22447.1.S1_at	Hypothetical LOC618155	LOC618155
Bt.5459.1.S1_at	mitochondrial ribosomal protein L18	MRPL18
Bt.18930.1.A1_at	---	---
Bt.9893.1.S1_at	G protein-coupled receptor 88	GPR88
Bt.9927.1.A1_at	---	---
Bt.4869.1.S1_at	sequestosome 1	SQSTM1
Bt.21749.1.S1_at	similar to hCG2036582	LOC533805
Bt.17509.1.A1_at	---	---
Bt.23034.1.S1_at	similar to MGC84382 protein	LOC518180
Bt.14444.1.A1_at	NOL1/NOP2/Sun domain family, member 7	NSUN7
Bt.21942.1.S1_at	Hypothetical protein LOC784805	LOC784805
Bt.1153.1.S1_at	NADH dehydrogenase (ubiquinone) Fe-S protein 3, 30kDa (NADH-coenzyme Q reductase)	NDUFS3
Bt.26662.1.S1_at	golgi autoantigen, golgin subfamily a, 4	GOLGA4
Bt.18522.1.A1_at	---	---
Bt.1946.1.S1_at	NSFL1 (p97) cofactor (p47)	NSFL1C
Bt.8293.1.S1_at	nephrosis 1, congenital, Finnish type (nephrin)	NPHS1
Bt.6651.1.S1_at	Similar to T-box 3 (ulnar mammary syndrome)	LOC781063
Bt.2522.2.A1_at	---	---
Bt.17310.1.A1_at	agmatine ureohydrolase (agmatinase)	AGMAT
Bt.18195.1.A1_at	---	---
Bt.28105.1.S1_at	fibronectin type III domain containing 3B	FNDC3B
Bt.22664.1.A1_at	leucine-rich repeats and immunoglobulin-like domains 3	LRIG3
Bt.17148.2.S1_at	fem-1 homolog c (C. elegans)	FEM1C
Bt.18949.1.S1_at	---	---
Bt.11397.1.A1_at	---	---
Bt.24478.1.S1_at	Similar to TNE5	LOC540132
Bt.16212.2.S1_at	Enoyl Coenzyme A hydratase domain containing 3	ECHDC3
Bt.4967.1.S1_at	ribosomal protein S3A	RPS3A
Bt.26779.1.S1_at	---	---
Bt.21674.1.S1_at	nardilysin (N-arginine dibasic convertase)	NRD1
Bt.11625.1.S1_at	---	---
Bt.1602.1.S1_at	hypothetical protein LOC100125304	LOC100125304
Bt.4478.1.S1_at	FK506 binding protein 3, 25kDa	FKBP3
Bt.26727.1.S1_at	dehydrodolichyl diphosphate synthase	DHDDS
Bt.6730.1.S1_at	sorting nexin 12	SNX12
Bt.2215.1.S1_at	SH3-domain GRB2-like 2	SH3GL2
Bt.29704.1.A1_at	---	---
Bt.1981.1.S1_at	KDEL (Lys-Asp-Glu-Leu) endoplasmic reticulum protein retention receptor 2	KDELR2
Bt.15763.1.S1_at	KIAA0174	KIAA0174
Bt.3372.3.S1_a_at	1-acylglycerol-3-phosphate O-acyltransferase 6 (lysophosphatidic acid acyltransferase, zeta)	AGPAT6
Bt.6460.1.S1_at	protein disulfide isomerase family A, member 6	PDIA6
Bt.11305.1.A1_at	---	---
Bt.18646.1.A1_at	---	---
Bt.5657.2.S1_at	Hypothetical gene supported by BC055092; BC062221	MGC133577
Bt.9504.1.A1_at	chemokine (C-C motif) ligand 4	CCL4
Bt.7138.1.S1_at	anaphase promoting complex subunit 1	ANAPC1
Bt.27455.1.A1_at	---	---
Bt.7780.1.S1_at	Lactotransferrin	LTF
Bt.15999.1.S1_at	AE binding protein 1	AEBP1
Bt.27177.1.A1_at	MAP7 domain containing 3	MAP7D3
Bt.21710.1.S1_at	SAPS domain family, member 1	SAPS1
Bt.25888.1.A1_at	similar to WD repeat-containing protein C2orf44 homolog	LOC785211
Bt.27481.2.S1_at	spastic paraplegia 3A (autosomal dominant)	SPG3A
Bt.5579.1.S1_at	synaptotagmin XIII	SYT13
Bt.25264.1.A1_at	phospholipase C, zeta 1	PLCZ1
Bt.17952.1.A1_at	cyclin-dependent kinase 8	CDK8
Bt.22414.1.A1_at	---	---
Bt.20714.1.A1_at	---	---
Bt.20091.1.S1_at	---	---
Bt.2623.1.S1_at	ribosomal protein S13	RPS13
Bt.25255.1.A1_at	---	---
Bt.28127.1.S1_at	cleft lip and palate associated transmembrane protein 1	CLPTM1
Bt.18570.2.A1_s_at	proteasome (prosome, macropain) subunit, beta type, 2	PSMB2
Bt.10831.1.S1_at	v-yes-1 Yamaguchi sarcoma viral related oncogene homolog	LYN
Bt.28147.1.S1_at	Chromosome 10 open reading frame 119 ortholog	H26C10ORF119
Bt.11654.1.A1_at	similar to Transmembrane protein 16H	LOC528201
Bt.27648.1.A1_at	---	---
Bt.22099.1.A1_at	Rho guanine nucleotide exchange factor (GEF) 10-like	ARHGEF10L
Bt.28714.1.A1_at	---	---
Bt.12862.1.S1_at	---	---
Bt.20035.1.S1_at	CXXC finger 5	CXXC5
Bt.26420.1.A1_at	---	---
Bt.11161.1.S1_at	ubiquitin-conjugating enzyme E2N (UBC13 homolog, yeast)	UBE2N
Bt.25077.1.S1_at	---	---
Bt.22142.2.S1_a_at	coenzyme Q6 homolog, monooxygenase (S. cerevisiae)	COQ6
Bt.9181.2.A1_at	zinc finger with KRAB and SCAN domains 5	ZKSCAN5
Bt.9772.1.S1_at	---	---
Bt.841.2.A1_at	---	---
Bt.21841.2.A1_at	---	---
Bt.14002.1.S1_at	splicing factor, arginine/serine-rich 130	SRRP130
Bt.6419.1.S1_at	Similar to Ubiquitin carboxyl-terminal hydrolase 47 (Ubiquitin thioesterase 47) (Ubiquitin-specific-processing protease 47) (Deubiquitinating enzyme 47)	LOC511121
Bt.28400.1.S1_at	similar to C-terminal binding protein 1	LOC515578
Bt.9045.1.S1_at	ribonucleoprotein, PTB-binding 1	RAVER1
Bt.1660.1.S1_at	PRP31 pre-mRNA processing factor 31 homolog (S. cerevisiae)	PRPF31
Bt.5156.1.S1_at	papillary renal cell carcinoma (translocation-associated)	PRCC
Bt.11766.1.A1_at	---	---
Bt.5415.1.S1_at	copper chaperone for superoxide dismutase	CCS
Bt.3926.1.S1_at	cell division cycle 2-like 2 (PITSLRE proteins)	CDC2L2
Bt.4449.1.S1_at	aldo-keto reductase family 1, member A1 (aldehyde reductase)	AKR1A1
Bt.26680.1.S1_at	Angiogenic factor with G patch and FHA domains 1	AGGF1
Bt.13250.1.S1_at	LY6/PLAUR domain containing 3	LYPD3
Bt.28352.1.S1_at	centromere protein I	CENPI
Bt.6359.1.S1_at	solute carrier family 30 (zinc transporter), member 4	SLC30A4
Bt.2872.1.A1_at	---	---
Bt.16503.1.A1_at	---	---
Bt.17135.1.A1_at	hypothetical protein LOC508031	LOC508031
Bt.6733.1.S1_at	transmembrane protein 87A	TMEM87A
Bt.19493.1.S1_at	golgi SNAP receptor complex member 1	GOSR1
Bt.26552.1.S1_at	interleukin 10 receptor, beta	IL10RB
Bt.2816.1.S1_at	ATP synthase, H+ transporting, mitochondrial F0 complex, subunit G	ATP5L
Bt.13736.1.A1_at	pyridine nucleotide-disulphide oxidoreductase domain 1	PYROXD1
Bt.24314.1.A1_at	---	---
Bt.8807.1.S1_at	golgi autoantigen, golgin subfamily a, 5	GOLGA5
Bt.16787.1.A1_at	---	---
Bt.28468.1.A1_at	---	---
Bt.17651.1.A1_at	---	---
Bt.5001.1.A1_at	EGFR-coamplified and overexpressed protein	ECOP
Bt.13204.1.S1_at	fibrinogen-like 1	FGL1
Bt.3939.1.S1_at	---	---
Bt.28684.1.S1_at	---	---
Bt.19931.1.S1_at	replication protein A1, 70kDa	RPA1
Bt.12094.2.S1_at	---	---
Bt.3668.2.S1_x_at	ribosomal protein, large, P0	RPLP0
Bt.2657.1.S1_a_at	fermitin family homolog 3 (Drosophila)	FERMT3
Bt.27814.2.S1_at	---	---
Bt.21787.1.S1_at	---	---
Bt.25826.1.A1_at	Pleckstrin homology domain containing, family A (phosphoinositide binding specific) member 8	PLEKHA8
Bt.17426.1.A1_at	---	---
Bt.8815.1.S1_at	Growth factor receptor-bound protein 2	GRB2
Bt.23772.1.S1_at	---	---
Bt.29093.2.S1_a_at	similar to exonuclease domain containing 1	LOC538719
Bt.5085.1.S1_at	poly(A) binding protein, nuclear 1	PABPN1
Bt.17995.1.A1_at	---	---
Bt.19837.1.A1_at	---	---
Bt.4410.1.S1_at	Sec61 beta subunit	SEC61B
Bt.7908.1.S1_at	similar to ribosomal protein S6-like /// ribosomal protein S6	LOC787914 /// RPS6
Bt.26460.1.A1_at	---	---
Bt.25273.1.A1_at	---	---
Bt.26479.1.S1_at	Rabaptin, RAB GTPase binding effector protein 1	RABEP1
Bt.14098.1.S1_at	microtubule-associated protein, RP/EB family, member 2	MAPRE2
Bt.10307.1.A1_at	---	---
Bt.4016.1.S1_at	emerin	EMD
Bt.3071.1.S1_at	Cytoskeleton-associated protein 4	CKAP4
Bt.20152.1.S1_at	Phospholipase A2, group VI (cytosolic, calcium-independent)	PLA2G6
Bt.22736.1.S1_at	Rho GTPase activating protein 12	ARHGAP12
Bt.22073.1.S1_at	---	---
AFFX-r2-Ec-bioD-5_at	---	---
Bt.19500.2.A1_at	Splicing factor 3B, 14 kDa subunit	SF3B14
Bt.4823.1.S1_at	cAMP-regulated phosphoprotein, 19 kD	ARPP-19
Bt.10065.1.S1_at	nerve growth factor receptor (TNFR superfamily, member 16)	NGFR
Bt.2174.1.S1_at	ubiquitin-like modifier activating enzyme 6	UBA6
Bt.21491.1.S1_at	high-mobility group nucleosome binding domain 1	HMGN1
Bt.21959.3.S1_at	Transmembrane protein 64	TMEM64
Bt.29137.1.A1_at	---	---
Bt.6069.1.S1_at	---	---
Bt.22138.1.S1_at	similar to Zinc finger protein 677	MGC152083
Bt.5387.1.S1_at	lipoprotein lipase	LPL
Bt.23929.1.A1_at	ankyrin repeat and SOCS box-containing 3	ASB3
Bt.26625.1.S1_at	---	---
Bt.25381.1.A1_at	---	---
Bt.11282.1.S1_at	---	---
Bt.24362.1.A1_at	WD repeat domain 82	WDR82
Bt.17996.1.A1_at	---	---
Bt.20826.1.A1_at	---	---
Bt.5186.1.A1_at	NFKB inhibitor interacting Ras-like 2	NKIRAS2
Bt.22615.2.A1_a_at	Protein-L-isoaspartate (D-aspartate) O-methyltransferase	PCMT1
Bt.24741.1.S1_at	---	---
Bt.17657.1.A1_at	Sodium channel and clathrin linker 1	SCLT1
Bt.18262.1.A1_at	---	---
Bt.19349.1.A1_at	---	---
Bt.1415.1.S1_at	mitochondrial ribosomal protein L11	MRPL11
Bt.1735.1.S1_at	quinoid dihydropteridine reductase	QDPR
Bt.8721.1.A1_at	sperm flagellar 1	SPEF1
Bt.24900.1.S1_at	integrin alpha FG-GAP repeat containing 1	ITFG1
Bt.5789.1.S1_at	spinster homolog 1 (Drosophila)	SPNS1
Bt.27822.1.A1_at	sorting nexin 10	SNX10
Bt.20234.1.S1_at	transmembrane protein 119	TMEM119
Bt.9857.1.S1_at	coiled-coil-helix-coiled-coil-helix domain containing 3	CHCHD3
Bt.21951.1.S1_at	oxysterol binding protein 2	OSBP2
Bt.17763.1.A1_at	---	---
Bt.24551.1.S1_at	---	---
Bt.6793.1.S1_at	ubiquitin-conjugating enzyme E2W (putative)	UBE2W
Bt.4553.2.S1_at	LIM domain binding 1	LDB1
Bt.27772.1.A1_at	---	---
Bt.2644.1.S1_at	DEAD (Asp-Glu-Ala-Asp) box polypeptide 27	DDX27
Bt.24931.1.A1_at	transmembrane protein 126A	TMEM126A
Bt.13666.1.S1_at	ATP synthase, H+ transporting, mitochondrial F0 complex, subunit s (factor B)	ATP5S
Bt.13427.1.S1_at	similar to CG4877 CG4877-PA /// similar to C5orf25 protein	LOC523799 /// LOC781315
Bt.18053.1.S1_at	protein tyrosine phosphatase, non-receptor type 9	PTPN9
Bt.25492.1.A1_at	RAB40B, member RAS oncogene family	RAB40B
AFFX-CreX-3_at	---	---
Bt.7994.1.S1_at	coiled-coil domain containing 106 /// similar to coiled-coil domain containing 106	CCDC106 /// LOC789552
Bt.11707.1.A1_at	---	---
Bt.16228.1.A1_at	---	---
Bt.19054.1.A1_at	chromosome 6 open reading frame 189 ortholog	C9H6ORF189
Bt.4796.1.S1_at	prolyl endopeptidase	PREP
Bt.25033.1.A1_at	---	---
Bt.18047.1.A1_at	---	---
Bt.2426.2.S1_at	transmembrane protein 101	TMEM101
Bt.13221.1.S1_at	MDN1, midasin homolog (yeast)	MDN1
Bt.2663.1.A1_at	v-Ki-ras2 Kirsten rat sarcoma viral oncogene homolog	KRAS
Bt.27988.1.S1_at	5-hydroxytryptamine 2C receptor	5htr2c
Bt.13477.1.S1_at	anaphase promoting complex subunit 7	ANAPC7
Bt.28749.1.S1_at	selenophosphate synthetase 1	SEPHS1
Bt.4600.1.S1_at	similar to Coiled-coil domain-containing protein 3 /// similar to coiled-coil domain containing 3	LOC509985 /// LOC782168
Bt.25144.1.A1_at	---	---
Bt.10995.1.S1_at	Bardet-Biedl syndrome 2	BBS2
Bt.2407.1.S1_at	FGF receptor activating protein 1	FRAG1
Bt.2869.1.A1_at	small nuclear ribonucleoprotein polypeptide C	SNRPC
Bt.11422.1.A1_at	Small EDRK-rich factor 2	SERF2
Bt.24929.1.A1_at	RNA (guanine-9-) methyltransferase domain containing 3	RG9MTD3
Bt.7356.2.S1_at	MYST histone acetyltransferase (monocytic leukemia) 4	MYST4
Bt.15350.1.A1_at	---	---
Bt.10278.1.S1_at	chromosome 5 open reading frame 32 ortholog	C7H5orf32
Bt.2606.1.S1_at	lysosomal-associated membrane protein 2	LAMP2
Bt.18239.1.A1_at	---	---
Bt.24017.1.A1_s_at	proteasome (prosome, macropain) 26S subunit, ATPase, 2	PSMC2
Bt.7015.1.S1_at	embryonic ectoderm development	EED
Bt.3607.1.S1_at	aminolevulinate, delta-, synthase 2	ALAS2
Bt.4994.1.S1_at	transmembrane protein 165	TMEM165
Bt.20046.2.A1_at	---	---
Bt.28524.1.S1_at	dopey family member 2	DOPEY2
Bt.19910.1.A1_at	---	---
Bt.27505.1.A1_at	ATG5 autophagy related 5 homolog (S. cerevisiae)	ATG5
Bt.27319.2.S1_at	cell division cycle associated 8	CDCA8
Bt.16762.1.S1_at	---	---
Bt.24040.1.A1_at	---	---
Bt.23173.2.A1_at	similar to missing oocyte CG7074-PA	LOC512321
Bt.18141.1.A1_at	similar to THAP domain containing, apoptosis associated protein 2	LOC781850
Bt.8802.1.S1_at	hypothetical LOC508425	MGC155170
Bt.26384.1.S1_at	coiled-coil domain containing 13	CCDC13
Bt.10466.2.S1_at	GTF2I repeat domain containing 1	GTF2IRD1
Bt.9491.1.S1_at	hypothetical LOC789318 /// Ras homolog enriched in brain	LOC789318 /// RHEB
Bt.18012.1.A1_at	---	---
Bt.27869.1.A1_at	lysophosphatidic acid receptor 2	LPAR2
Bt.22543.1.S1_at	---	---
Bt.21115.2.S1_at	Sec23 homolog A (S. cerevisiae)	SEC23A
Bt.17535.1.A1_at	---	---
Bt.18342.2.A1_at	---	---
Bt.3487.1.S1_at	triosephosphate isomerase 1	TPI1
Bt.26918.1.S1_at	solute carrier family 29 (nucleoside transporters), member 2	SLC29A2
Bt.16193.2.A1_at	---	---
Bt.9351.2.S1_at	transmembrane channel-like 6	TMC6
BtAffx.29967.1.S1_at	---	---
Bt.25551.1.S1_at	Integrin beta 1 binding protein 1	ITGB1BP1
Bt.27804.1.S1_at	Amyotrophic lateral sclerosis 2 (juvenile)	ALS2
Bt.16176.1.A1_at	---	---
Bt.8545.1.S1_at	Mitochondrial ribosomal protein L43	MRPL43
Bt.26981.1.A1_at	---	---
Bt.20736.1.S1_at	pleiomorphic adenoma gene-like 2	PLAGL2
Bt.19339.2.S1_at	---	---
Bt.20988.1.S1_at	Hypothetical LOC614801	LOC614801
Bt.22696.1.A1_at	Transmembrane protein 35	TMEM35
Bt.23713.1.A1_at	---	---
Bt.19248.1.A1_at	---	---
Bt.11028.2.S1_at	elongation protein 4 homolog (S. cerevisiae)	ELP4
Bt.5524.1.S1_at	YTH domain family, member 2	YTHDF2
Bt.23284.1.S1_at	nuclear receptor binding protein 1	NRBP1
Bt.28026.1.A1_at	---	---
Bt.9250.3.A1_at	---	---
Bt.13497.1.S1_at	ring finger and CHY zinc finger domain containing 1	RCHY1
Bt.4959.1.A1_at	fatty acid desaturase 1	FADS1
Bt.22510.1.S1_at	chromosome 2 open reading frame 7 ortholog	C11H2ORF7
Bt.22610.1.S1_at	retinitis pigmentosa 9 (autosomal dominant)	RP9
Bt.23894.1.A1_at	ubiquitin-conjugating enzyme E2, J1 (UBC6 homolog, yeast)	UBE2J1
Bt.27617.1.S1_at	---	---
Bt.25973.1.S1_at	---	---
Bt.7929.1.S1_at	eukaryotic translation initiation factor 3, subunit G	EIF3G
Bt.20359.1.S1_at	IKAROS family zinc finger 3 (Aiolos)	IKZF3
Bt.24339.1.S1_at	Similar to KIAA1856 protein	LOC781346
Bt.3301.2.S1_at	---	---
Bt.24497.1.S1_at	Similar to FGFR1 oncogene partner 1	LOC787622
Bt.14473.1.S1_at	DEAD (Asp-Glu-Ala-Asp) box polypeptide 54	DDX54
Bt.22596.1.A1_at	---	---
Bt.26501.1.S1_at	---	---
Bt.16612.1.A1_at	---	---
Bt.9542.1.S1_at	protein tyrosine phosphatase, non-receptor type 1	PTPN1
Bt.6849.1.S1_at	---	---
Bt.20556.1.S1_at	Ewing sarcoma breakpoint region 1	EWSR1
Bt.26583.2.S1_at	Euchromatic histone-lysine N-methyltransferase 1	EHMT1
Bt.3314.1.S1_at	pleckstrin homology domain containing, family M (with RUN domain) member 2	PLEKHM2
Bt.2178.1.S1_at	nucleoporin 107kDa	NUP107
Bt.10622.1.S2_at	RAP1A, member of RAS oncogene family	RAP1A
Bt.3036.1.S1_at	ribosomal protein L11	RPL11
Bt.20561.1.S1_at	hypothetical protein LOC618672	MGC142811
Bt.6206.1.S1_at	similar to endo-beta-N-acetylglucosaminidase	LOC526608
Bt.4480.1.S1_at	guanylate cyclase 1, soluble, alpha 3	GUCY1A3
Bt.4354.1.S1_at	carbohydrate sulfotransferase 10	CHST10
Bt.4270.1.S1_at	---	---
Bt.20098.1.S1_at	ring finger protein 187	RNF187
Bt.20928.1.S1_at	similar to Smith-Magenis syndrome chromosome region, candidate 7-like (human)	LOC613306
Bt.3902.1.S1_at	deoxyhypusine synthase	DHPS
Bt.25074.1.S1_at	ring finger protein 12	RNF12
Bt.12280.1.S2_at	tumor protein p53	TP53
Bt.3098.1.S1_at	transmembrane protein 59	TMEM59
Bt.26669.1.S1_at	transmembrane and coiled-coil domains 7	TMCO7
Bt.25761.1.S1_at	hypothetical LOC780994 /// THO complex 7 homolog (Drosophila)	LOC780994 /// THOC7
Bt.27206.1.A1_at	---	---
Bt.3960.2.S1_at	voltage-dependent anion channel 1	VDAC1
Bt.13413.2.A1_at	---	---
Bt.9516.1.S1_at	cell division cycle 37 homolog (S. cerevisiae)-like 1	CDC37L1
Bt.22635.1.A1_at	tetratricopeptide repeat domain 9C	TTC9C
Bt.7170.1.S1_at	ADP-ribosylation factor-like 4A	ARL4A
Bt.5194.1.S1_at	WW domain binding protein 1	WBP1
Bt.13466.1.S1_at	Oxysterol binding protein-like 6	OSBPL6
Bt.4014.1.S1_s_at	glucosidase, alpha; neutral AB	GANAB
Bt.656.2.S1_at	coronin, actin binding protein, 1C	CORO1C
Bt.7323.1.S1_at	eukaryotic translation elongation factor 2	EEF2
Bt.8755.1.S1_at	---	---
Bt.3779.1.S1_at	similar to ribosomal protein S15a /// similar to ribosomal protein S15a /// ribosomal protein S15a	LOC616893 /// LOC781186 /// RPS15A
Bt.12058.1.A1_at	---	---
Bt.22804.1.A1_at	TRNA isopentenyltransferase 1	TRIT1
Bt.3599.1.S1_at	similar to nucleophosmin 1 /// nucleophosmin (nucleolar phosphoprotein B23, numatrin)	LOC784385 /// NPM1
Bt.1430.1.S1_at	prefoldin subunit 5	PFDN5
Bt.21663.1.S1_at	kelch-like 2, Mayven (Drosophila)	KLHL2
Bt.21188.1.S1_at	---	---
Bt.14142.1.S1_at	phosphatidylinositol 4-kinase, catalytic, alpha	PI4KA
Bt.3839.1.S1_at	ribosomal protein S17	RPS17
Bt.7483.1.S1_at	dihydroorotate dehydrogenase	DHODH
Bt.23490.1.S1_at	ribosomal protein L30	RPL30
Bt.9740.1.S1_at	---	---
AFFX-PheX-5_at	---	---
Bt.19581.1.A1_at	mitochondrial ribosomal protein S28	MRPS28
Bt.20595.1.S1_at	mediator complex subunit 4	MED4
Bt.11087.1.S1_at	---	---
Bt.29006.1.S1_at	Similar to hook1 protein	LOC785042
Bt.1674.2.S1_at	mitochondrial ribosomal protein S34	MRPS34
Bt.17974.2.A1_at	---	---
Bt.16695.1.S1_at	---	---
Bt.15409.1.A1_at	---	---
Bt.6570.1.S1_at	calcium homeostasis endoplasmic reticulum protein	CHERP
Bt.16594.2.A1_at	Similar to RP11-334J6.1	LOC505073
Bt.12204.1.S1_at	hypothetical LOC617808	LOC617808
Bt.8331.1.S1_at	UPF0598 protein	LOC618766
Bt.2726.1.S1_at	similar to dapper 1	LOC538778
Bt.21897.1.S1_at	ring finger protein 217	RNF217
Bt.26553.1.A1_at	transmembrane protein 47	TMEM47
Bt.4261.1.S1_at	twinfilin, actin-binding protein, homolog 2 (Drosophila) /// WD repeat domain 82	TWF2 /// WDR82
Bt.4183.1.S1_at	cAMP responsive element binding protein 1	CREB1
Bt.6781.1.S1_at	---	---
Bt.9759.1.S1_at	Neuroguidin, EIF4E binding protein	NGDN
Bt.23285.1.S1_at	Hypothetical LOC616719	LOC616719
Bt.10972.1.S1_at	aminopeptidase-like 1	NPEPL1
Bt.23870.1.S1_at	2-deoxyribose-5-phosphate aldolase homolog (C. elegans)	DERA
Bt.22038.1.S1_at	arginyl-tRNA synthetase	RARS
Bt.15307.1.A1_at	STT3, subunit of the oligosaccharyltransferase complex, homolog B (S. cerevisiae)	STT3B
Bt.9470.2.S1_a_at	similar to JmjC domain-containing histone demethylation protein 3A (Jumonji domain-containing protein 2A)	JMJD2A
Bt.25881.1.A1_at	Transmembrane protein 53	TMEM53
Bt.4618.1.S1_at	Finkel-Biskis-Reilly murine sarcoma virus (FBR-MuSV) ubiquitously expressed	FAU
Bt.9670.2.S1_at	---	---
Bt.6573.1.S1_at	---	---
Bt.21135.1.S1_at	KIAA1715	KIAA1715
Bt.17227.1.A1_at	Leishmanolysin-like (metallopeptidase M8 family)	LMLN
Bt.27781.1.S1_at	myosin IXA	MYO9A
Bt.27708.1.A1_at	---	---
Bt.28386.1.A1_at	---	---
Bt.9825.1.S1_at	mitochondrial ribosomal protein L35	MRPL35
Bt.13222.1.S1_at	Thioredoxin domain containing 10	TXNDC10
Bt.28607.1.S1_at	transient receptor potential channel 5	trp
Bt.13793.1.A1_at	Similar to Probable phospholipid-transporting ATPase VA (P-locus fat-associated ATPase)	LOC510723
Bt.10273.1.A1_at	---	---
Bt.25234.1.S1_at	GC-rich sequence DNA-binding factor homolog	GCFC
Bt.13498.1.S1_at	---	---
Bt.15267.1.A1_at	PRP3 pre-mRNA processing factor 3 homolog (S. cerevisiae)	PRPF3
Bt.9075.1.S1_at	Tripartite motif-containing 25	TRIM25
Bt.26798.1.S1_at	G protein-coupled receptor 114	GPR114
Bt.19639.2.S1_at	---	---
Bt.5207.1.S1_at	---	---
Bt.17551.1.A1_at	---	---
AFFX-CreX-5_at	---	---
BtAffx.1.16.S1_s_at	5-oxoprolinase (ATP-hydrolysing)	OPLAH
Bt.16334.3.A1_at	---	---
Bt.22730.1.S1_at	FGFR1 oncogene partner 2	FGFR1OP2
Bt.28948.1.A1_at	Epoxide hydrolase 2, cytoplasmic	EPHX2
Bt.25064.1.A1_at	Similar to HBV pX associated protein-8; XAP-8	LOC787693
Bt.5664.1.S1_at	---	---
Bt.28797.2.S1_at	centromere protein N	CENP-N
Bt.6139.1.S1_at	protein kinase C substrate 80K-H	PRKCSH
Bt.14624.1.A1_at	proteasome (prosome, macropain) 26S subunit, non-ATPase, 14	PSMD14
Bt.18572.1.A1_at	Similar to Pur-gamma B-form	LOC512941
Bt.19698.1.A1_at	---	---
Bt.4578.3.S1_at	replication factor C (activator 1) 5, 36.5kDa	RFC5
Bt.11437.1.A1_at	---	---
Bt.19469.1.A1_at	---	---
Bt.24271.1.S1_at	importin 7	IPO7
Bt.10005.1.S1_at	Yip1 domain family, member 5	YIPF5
AFFX-r2-Ec-bioD-3_at	---	---
Bt.20153.1.S1_a_at	eukaryotic translation initiation factor 2B, subunit 3 gamma, 58kDa	EIF2B3
Bt.19104.1.A1_at	---	---
Bt.7474.1.S1_at	---	---
Bt.19344.1.A1_at	---	---
Bt.28264.2.S1_at	solute carrier family 25, member 40	SLC25A40
Bt.12508.1.S1_at	XTP3-transactivated protein A	XTP3TPA
Bt.2763.1.S1_at	poly (ADP-ribose) glycohydrolase	PARG
Bt.2557.1.S1_at	ARP8 actin-related protein 8 homolog (yeast)	ACTR8
Bt.20437.1.S1_at	RuvB-like 1 (E. coli)	RUVBL1
Bt.1558.1.S1_at	protein phosphatase 2 (formerly 2A), catalytic subunit, alpha isoform	PPP2CA
Bt.5750.1.S1_at	Der1-like domain family, member 2	DERL2
Bt.13420.1.S1_at	sulfotransferase family, cytosolic, 2B, member 1	SULT2B1
Bt.20705.1.A1_at	---	---
Bt.7895.1.S1_at	splicing factor 3b, subunit 3, 130kDa	SF3B3
Bt.11856.1.S1_at	---	---
Bt.7325.1.S1_at	HLA-B associated transcript 2	BAT2
Bt.688.1.S1_at	phosphatidylinositol 4-kinase, catalytic, beta	PI4KB
Bt.13376.1.S1_at	dehydrogenase/reductase (SDR family) member 1	DHRS1
Bt.17366.1.A1_at	---	---
Bt.8396.1.A1_at	---	---
Bt.9186.1.A1_at	F-box and leucine-rich repeat protein 3	FBXL3
Bt.10016.1.S1_at	alveolar soft part sarcoma chromosome region, candidate 1	ASPSCR1
Bt.7641.2.S1_a_at	pyridoxal (pyridoxine, vitamin B6) kinase	PDXK
Bt.16339.1.A1_at	serine/arginine repetitive matrix 2	SRRM2
Bt.14032.1.S1_at	---	---
Bt.1214.2.A1_at	---	---
Bt.26142.1.A1_at	---	---
Bt.8077.1.S1_at	phosphoglycerate kinase 1	PGK1
Bt.21720.1.S1_at	chromosome 11 open reading frame 74 ortholog	C15H11orf74
Bt.4839.1.S1_at	phosphatidylethanolamine binding protein	PBP
Bt.29275.1.A1_at	---	---
Bt.15914.1.A1_at	ketohexokinase (fructokinase)	KHK
Bt.23644.1.A1_at	---	---
Bt.22265.1.S1_at	early growth response 1	EGR1
Bt.25911.1.A1_at	Similar to Zinc finger and BTB domain containing 8	LOC521943
Bt.22000.1.A1_at	cysteine-rich, angiogenic inducer, 61	CYR61
Bt.26360.1.A1_at	---	---
Bt.5016.1.S1_at	chromosome 17 open reading frame 81 ortholog	C19H17ORF81
Bt.24468.1.S1_at	---	---
Bt.3158.1.S1_at	Bromodomain containing 8	BRD8
Bt.4266.1.S1_at	---	---
Bt.27652.1.A1_at	---	---
Bt.20249.1.S1_a_at	ATP-binding cassette, sub-family D (ALD), member 3	ABCD3
Bt.21762.1.S1_at	---	---
Bt.15726.1.S1_at	Chromosome 10 open reading frame 6 ortholog	H26C10ORF6
Bt.17955.1.A1_at	sine oculis binding protein homolog (Drosophila)	SOBP
Bt.24420.1.S1_at	---	---
Bt.20649.2.S1_at	bruno-like 4, RNA binding protein (Drosophila)	BRUNOL4
Bt.26837.1.S1_at	chromosome 12 open reading frame 23 ortholog	C5H12orf23
Bt.21578.1.S1_at	dual specificity phosphatase 23	DUSP23
Bt.8608.1.S1_at	---	---
Bt.22509.2.S1_at	---	---
Bt.27355.1.S1_at	bromodomain and PHD finger containing, 1	BRPF1
Bt.9931.1.S1_at	ATG4 autophagy related 4 homolog B (S. cerevisiae)	ATG4B
Bt.4745.1.S1_at	integrin alpha FG-GAP repeat containing 2	ITFG2
Bt.16243.2.A1_at	CKLF-like MARVEL transmembrane domain containing 8	CMTM8
Bt.24623.1.A1_at	erythrocyte membrane protein band 4.1 like 4A	EPB41L4A
Bt.7814.1.S1_at	---	---
Bt.25964.1.A1_at	---	---
Bt.12665.1.A1_at	similar to AAT1-alpha	LOC531600
Bt.9618.1.S1_at	---	---
Bt.9546.1.S1_at	similar to RNA binding motif protein, X-linked 2	LOC613705
Bt.17079.2.A1_at	Vestigial like 4 (Drosophila)	VGLL4
Bt.3076.1.S1_at	syntaxin 4	STX4
Bt.16184.1.A1_at	---	---
Bt.21877.1.S1_at	---	---
Bt.23381.1.S1_at	ribosomal protein L10a	RPL10A
Bt.10202.1.S1_at	reticulon 4	RTN4
Bt.4725.1.S1_at	B-cell translocation gene 1, anti-proliferative	BTG1
Bt.7505.1.S1_at	serine/threonine kinase 38	STK38
Bt.22935.1.A1_at	Casein kinase 2, alpha prime polypeptide	CSNK2A2
Bt.673.1.S1_at	---	---
Bt.11979.1.S1_at	---	---
Bt.868.1.S1_a_at	mitogen-activated protein-binding protein-interacting protein	MAPBPIP
Bt.7311.1.S1_at	necdin-like 2	NDNL2
Bt.16924.1.A1_at	---	---
Bt.25146.1.S1_at	---	---
Bt.23569.1.S1_at	acetyl-Coenzyme A acyltransferase 2	ACAA2
Bt.1390.2.S1_at	---	---
Bt.23232.2.A1_at	---	---
Bt.26246.1.A1_at	Epidermal growth factor receptor pathway substrate 15-like 1	EPS15L1
Bt.17127.1.A1_at	---	---
Bt.4467.2.S1_a_at	diablo homolog (Drosophila)	DIABLO
Bt.22555.1.S1_at	Hypothetical LOC514045	LOC514045
Bt.24248.1.S1_at	KIAA1737	KIAA1737
Bt.18831.1.A1_at	---	---
Bt.6427.1.S1_at	chaperonin containing TCP1, subunit 4 (delta)	CCT4
Bt.5885.1.S1_at	enoyl Coenzyme A hydratase domain containing 2	ECHDC2
Bt.11246.1.A1_at	---	---
Bt.2965.1.A1_at	Hypothetical LOC618434	LOC618434
Bt.29467.1.A1_at	---	---
Bt.6939.1.S1_at	---	---
Bt.18773.1.A1_at	---	---
Bt.22713.1.S1_at	UPF3 regulator of nonsense transcripts homolog A (yeast)	UPF3A
Bt.7173.1.S1_at	similar to Uncharacterized protein C17orf68 (HBV DNAPTP1-transactivated protein B)	LOC513500
Bt.5203.1.S1_at	peroxiredoxin 4	PRDX4
Bt.24641.1.S1_at	non-SMC element 2, MMS21 homolog (S. cerevisiae)	NSMCE2
Bt.13210.1.S1_a_at	keratinocyte associated protein 3	KRTCAP3
Bt.19260.1.A1_at	Galactosidase, alpha	GLA
Bt.28135.1.A1_at	---	---
Bt.9706.2.S1_at	RAB5-interacting protein	RIP5
Bt.24260.2.S1_at	---	---
Bt.21374.2.S1_a_at	ATG3 autophagy related 3 homolog (S. cerevisiae)	ATG3
Bt.21931.1.S1_at	CKLF-like MARVEL transmembrane domain containing 7	CMTM7
Bt.3867.1.S1_at	ATP synthase, H+ transporting, mitochondrial F0 complex, subunit B1	ATP5F1
Bt.5577.1.S1_at	similar to helicase	LOC506293
Bt.26762.1.S1_at	Rho guanine nucleotide exchange factor (GEF) 4	ARHGEF4
Bt.774.1.S1_at	surfeit 6	SURF6
Bt.28226.2.S1_at	ring finger protein 216	RNF216
Bt.11002.1.S1_at	OCIA domain containing 1	OCIAD1
Bt.8756.1.S1_at	---	---
Bt.20619.1.S1_at	---	---
Bt.14464.1.A1_at	Gephyrin	GPHN
Bt.15931.1.S1_at	ribosomal protein L14	RPL14
Bt.860.1.S1_at	Cytokine-like nuclear factor n-pac	N-PAC
Bt.21226.1.S1_at	polymerase (RNA) III (DNA directed) polypeptide G (32kD)-like	POLR3GL
Bt.22194.1.S1_at	immediate early response 2	IER2
Bt.22772.2.S1_at	mitochondrial ribosomal protein S33	MRPS33
Bt.5299.1.S1_at	sperm associated antigen 7	SPAG7
Bt.10146.1.S1_at	similar to E3 ubiquitin-protein ligase MARCH5 (Membrane-associated RING finger protein 5) (Membrane-associated RING-CH protein V) (MARCH-V) (RING finger protein 153)	LOC788125
Bt.21299.1.S1_at	---	---
Bt.29625.1.S1_at	---	---
Bt.13548.1.A1_at	Zinc finger, ZZ-type containing 3	ZZZ3
Bt.4589.1.S1_at	death effector domain containing 2	DEDD2
Bt.29009.1.A1_at	angiogenin, ribonuclease, RNase A family, 5	ANG
Bt.10436.1.S1_at	polymerase (DNA-directed), delta interacting protein 3	POLDIP3
Bt.7007.1.S2_at	growth hormone inducible transmembrane protein /// hypothetical protein LOC100139659	GHITM /// LOC100139659
Bt.19606.1.A1_at	---	---
Bt.8891.1.S1_at	Acetyl-Coenzyme A carboxylase beta	ACACB
Bt.11352.1.S1_at	EBNA1 binding protein 2	EBNA1BP2
Bt.18043.1.S1_at	trinucleotide repeat containing 18	TNRC18
Bt.24231.2.S1_at	centrosomal protein 78kDa	CEP78
Bt.2174.2.A1_at	Ubiquitin-like modifier activating enzyme 6	UBA6
Bt.3166.1.A1_at	---	---
Bt.29053.1.A1_at	---	---
Bt.3726.2.S1_at	development and differentiation enhancing factor 2	DDEF2
Bt.15527.1.A1_at	---	---
Bt.29238.1.A1_at	---	---
Bt.5323.1.S1_at	SH3 domain containing, Ysc84-like 1 (S. cerevisiae)	SH3YL1
Bt.28914.1.A1_at	retinitis pigmentosa 2 (X-linked recessive)	RP2
Bt.25012.1.A1_at	Exosome component 2	EXOSC2
Bt.3359.1.S1_at	general transcription factor IIF, polypeptide 1, 74kDa	GTF2F1
Bt.24805.1.A1_at	chromosome 13 open reading frame 27 ortholog	C12H13orf27
Bt.4932.1.S1_at	TBC1 (tre-2/USP6, BUB2, cdc16) domain family, member 1	TBC1D1
Bt.23694.1.S1_at	---	---
Bt.26657.1.S1_at	aminoadipate-semialdehyde dehydrogenase	AASDH
Bt.1646.1.S1_at	eukaryotic translation initiation factor 3, subunit E interacting protein	EIF3EIP
Bt.27102.1.S1_at	---	---
Bt.12803.1.S1_at	peroxisome proliferator-activated receptor alpha	PPARA
Bt.13700.1.S1_at	breast carcinoma amplified sequence 2	BCAS2
Bt.28265.2.S1_at	---	---
Bt.28189.1.S1_at	---	---
Bt.9180.1.S1_a_at	asparagine-linked glycosylation 14 homolog	ALG14
Bt.28371.1.S1_at	similar to Transient receptor potential cation channel subfamily M member 2 (Long transient receptor potential channel 2) (LTrpC2) (LTrpC-2) (Transient receptor potential channel 7) (TrpC7) (Estrogen-responsive element-associated gene 1 protein)	TRPM2
Bt.23084.1.S1_at	6-phosphogluconolactonase	PGLS
Bt.4116.1.S1_at	annexin A4	ANXA4
Bt.12261.1.A1_at	taspase, threonine aspartase, 1	TASP1
Bt.833.1.A1_at	anaphase promoting complex subunit 5	ANAPC5
Bt.13421.1.S1_at	ATG4 autophagy related 4 homolog D (S. cerevisiae)	ATG4D
Bt.9581.1.S1_at	bifunctional apoptosis regulator	BFAR
Bt.12911.1.S1_at	ribosomal protein L26	RPL26
Bt.27956.1.A1_at	phosphatase and tensin homolog	PTEN
Bt.17954.1.A1_at	---	---
Bt.2515.1.S1_at	H2A histone family, member Z	H2AFZ
Bt.21698.1.S1_a_at	---	---
Bt.3256.1.S1_at	cell division cycle 123 homolog (S. cerevisiae)	CDC123
Bt.6910.1.S1_at	---	---
Bt.1770.2.A1_at	peroxidasin homolog (Drosophila)	PXDN
Bt.11059.1.S1_at	RNA binding motif protein 5	RBM5
Bt.7495.1.S1_at	heparan-alpha-glucosaminide N-acetyltransferase	HGSNAT
Bt.26771.1.S1_at	similar to S phase cyclin A-associated protein in the ER	LOC534495
Bt.4007.1.S1_at	HCLS1 associated protein X-1	HAX1
Bt.27124.1.S1_at	similar to transmembrane protein 17 /// transmembrane protein 17	LOC790001 /// TMEM17
Bt.21342.1.S1_at	S100 calcium binding protein A14	S100A14
Bt.12561.1.S1_at	ras homolog gene family, member F (in filopodia)	RHOF
Bt.11004.1.S1_at	Myozenin 3	MYOZ3
Bt.3382.1.S1_at	WD repeat domain 40A	WDR40A
Bt.21097.1.S1_at	Hypothetical LOC522276	MGC152084
Bt.16139.1.A1_at	prenylcysteine oxidase 1	PCYOX1
Bt.24698.1.A1_at	ovo-like 1(Drosophila)	OVOL1
Bt.25979.1.S1_a_at	Ectonucleoside triphosphate diphosphohydrolase 4	ENTPD4
Bt.4096.1.S1_s_at	nucleolar protein 7, 27kDa	NOL7
Bt.21137.1.S1_at	---	---
Bt.13288.1.S1_at	---	---
Bt.22654.1.A1_at	---	---
Bt.12340.1.S1_at	proteasome (prosome, macropain) 26S subunit, ATPase, 1	PSMC1
Bt.19430.1.A1_at	---	---
Bt.26561.1.S1_at	---	---
Bt.23357.1.S1_at	isocitrate dehydrogenase 3 (NAD+) gamma	IDH3G
Bt.7416.1.S1_at	similar to G protein-coupled receptor kinase 6 (G protein-coupled receptor kinase GRK6)	LOC521413
Bt.12099.1.A1_at	Transmembrane emp24 protein transport domain containing 7	TMED7
Bt.4930.1.S1_at	---	---
Bt.19339.3.A1_at	---	---
Bt.2661.1.S1_at	zinc finger protein 574	ZNF574
Bt.17186.1.A1_at	---	---
Bt.7273.1.S1_at	SEC24 related gene family, member A (S. cerevisiae)	SEC24A
Bt.26428.1.A1_at	hypothetical protein LOC524749	LOC524749
Bt.28691.1.S1_at	---	---
Bt.11171.1.S1_at	folliculin	FLCN
Bt.7024.1.A1_at	protein tyrosine phosphatase type IVA, member 2	PTP4A2
Bt.3953.1.S1_at	THO complex 3	THOC3
Bt.22650.1.A1_at	---	---
Bt.24499.1.A1_at	Potassium voltage-gated channel, subfamily H (eag-related), member 8	KCNH8
Bt.21745.1.S1_at	Parkinson disease (autosomal recessive, early onset) 7	PARK7
Bt.21482.1.A1_at	---	---
Bt.28507.1.A1_at	Activator of basal transcription 1	ABT1
Bt.17472.1.A1_at	---	---
Bt.12046.1.S1_at	---	---
Bt.9286.1.S1_at	---	---
Bt.13200.1.A1_at	similar to solute carrier family 35, member E1	LOC533774
Bt.10.2.S1_a_at	clathrin, light polypeptide B (light chain B)	CLTLB
Bt.16782.3.A1_at	Adenylosuccinate synthase like 1	ADSSL1
Bt.15971.1.S1_at	Cell division cycle and apoptosis regulator 1	CCAR1
Bt.11322.1.A1_at	similar to Leucine-rich PPR motif-containing protein, mitochondrial precursor (130 kDa leucine-rich protein) (LRP 130) (GP130)	LOC509995
Bt.7041.3.A1_at	---	---
Bt.21468.1.S1_at	similar to DEXI	LOC782581
Bt.2084.1.S1_at	TNF receptor-associated factor 7	TRAF7
Bt.23372.1.S1_a_at	ribosomal protein L17	RPL17
Bt.17700.1.A1_at	---	---
Bt.1132.1.S1_at	similar to Frizzled-3 precursor (Fz-3) (hFz3)	LOC782348
Bt.19928.1.S1_at	SET domain containing 2	SETD2
Bt.5444.1.S1_at	tetraspanin 3	TSPAN3
Bt.14234.1.A1_at	---	---
Bt.10822.1.S1_at	hypothetical LOC505853	MGC148679
Bt.18365.1.A1_at	---	---
Bt.3068.1.S1_at	origin recognition complex, subunit 6 like (yeast)	ORC6L
Bt.27027.1.S1_a_at	mitochondrial ribosomal protein S15	MRPS15
Bt.7562.1.S1_at	sphingomyelin phosphodiesterase 4, neutral membrane (neutral sphingomyelinase-3)	SMPD4
Bt.2830.1.S1_a_at	zinc finger, CCHC domain containing 17	ZCCHC17
Bt.6121.1.A1_at	---	---
Bt.20744.1.A1_at	---	---
Bt.24236.1.S1_at	deleted in liver cancer 1	DLC1
Bt.23677.1.A1_at	---	---
Bt.25089.2.A1_at	KIAA0528-like	LOC520387
Bt.5513.1.A1_at	serine/threonine kinase 19	STK19
Bt.4767.1.S3_at	guanine nucleotide binding protein (G protein), gamma 4 /// lysosomal trafficking regulator	GNG4 /// LYST
Bt.24353.1.S1_at	---	---
Bt.6712.1.S1_at	---	---
Bt.11516.1.S1_at	pyruvate dehydrogenase (lipoamide) alpha 1	PDHA1
Bt.20547.2.S1_at	ADP-ribosylation-like factor 6 interacting protein 4	ARL6IP4
Bt.16100.1.S1_at	---	---
Bt.9953.1.S1_at	phosphatidylinositol glycan anchor biosynthesis, class C	PIGC
Bt.23103.1.S1_at	archain 1	ARCN1
Bt.23392.1.S1_at	similar to erythrocyte membrane protein band 4.1-like 2	LOC538959
Bt.17622.1.A1_at	---	---
Bt.27121.1.S1_at	dullard homolog (Xenopus laevis)	DULLARD
Bt.3543.1.S1_at	glutaredoxin 3	GLRX3
Bt.24361.1.S1_at	ESF1, nucleolar pre-rRNA processing protein, homolog (S. cerevisiae)	ESF1
Bt.26858.1.A1_at	---	---
Bt.5542.2.S1_at	similar to Nucleosome assembly protein 1-like 1 (NAP-1-related protein) (hNRP) /// similar to rCG48740 /// similar to Nucleosome assembly protein 1-like 1 (NAP-1-related protein) (hNRP) /// similar to rCG48740 /// hypothetical protein LOC790872	LOC540136 /// LOC615266 /// LOC782609 /// LOC786134 /// MGC165985
Bt.5114.1.S1_at	eukaryotic translation initiation factor 3, subunit M	EIF3M
Bt.15789.1.S1_at	prefoldin subunit 1	PFDN1
Bt.19265.1.A1_at	---	---
Bt.18144.1.A1_at	similar to armadillo repeat containing, X-linked 5	LOC783344
Bt.11791.2.S1_at	---	---
Bt.21296.1.S1_at	misshapen-like kinase 1 (zebrafish)	MINK1
Bt.16679.1.A1_at	---	---
Bt.19212.1.S1_at	---	---
Bt.9088.1.S1_at	---	---
Bt.17321.2.A1_at	---	---
Bt.27527.1.A1_at	syntaxin binding protein 3	STXBP3
Bt.4532.1.S2_at	casein kinase 1, alpha 1	CSNK1A1
Bt.21948.1.S1_at	---	---
Bt.16467.2.A1_at	kelch-like 8 (Drosophila)	KLHL8
Bt.28380.1.S1_at	---	---
Bt.3880.1.S1_at	MARCKS-like 1	MARCKSL1
Bt.25476.1.S1_at	ankyrin repeat domain 34A	ANKRD34A
Bt.28205.1.A1_at	---	---
Bt.20076.1.S1_at	upstream binding transcription factor, RNA polymerase I	UBTF
Bt.12619.1.S1_at	---	---
Bt.3732.1.A1_at	---	---
[truncated: 2,691 more rows]
