# Supplementary material for: Transcriptome dynamics and molecular cross-talk between bovine oocyte and its companion cumulus cells
Source: BMC Genomics. 2011 Jan 24;12:57. doi: 10.1186/1471-2164-12-57 (PMC3045333; doi:10.1186/1471-2164-12-57)
Supplement: Additional file 17 — List of transcripts that are exclusively expressed in MII CCs compared with GV CCs. [file 1471-2164-12-57-S17.XLS]

## Sheet: Tabelle1
	Transcripts that are exclusively expressed in metaphase II cumulus cells relative to GV cumulus cells
Probe.Set.ID	Gene.Title	Gene.Symbol
Bt.7043.2.S1_a_at	vascular cell adhesion molecule 1	VCAM1
Bt.29956.1.A1_at	bone morphogenetic protein 2	BMP2
Bt.3478.1.A1_s_at	caveolin 1, caveolae protein, 22kDa	CAV1
Bt.1942.1.S1_at	plasminogen activator, urokinase receptor	PLAUR
Bt.9966.1.S1_at	Similar to procollagen alpha 2(V)	LOC782818
Bt.2577.1.S1_at	similar to MGC127538 protein /// similar to MGC127538 protein /// similar to MGC127538 protein /// hypothetical protein MGC127538	LOC100137875 /// LOC100138326 /// LOC786683 /// MGC127538
Bt.23250.7.A1_x_at	alpha-2-HS-glycoprotein	AHSG
Bt.2234.1.S1_at	---	---
Bt.1345.1.S1_at	coagulation factor II (thrombin) receptor-like 2	F2RL2
Bt.632.1.S1_at	TIMP metallopeptidase inhibitor 1	TIMP1
Bt.22477.1.S1_at	---	---
Bt.10343.1.A1_at	palmdelphin	PALMD
Bt.4714.1.S1_at	matrix metallopeptidase 9 (gelatinase B, 92kDa gelatinase, 92kDa type IV collagenase)	MMP9
Bt.19199.1.A1_at	Doublecortin-like kinase 1	DCLK1
Bt.22139.1.S1_at	COBL-like 1	COBLL1
Bt.8436.1.S1_at	interferon, alpha-inducible protein 6	IFI6
Bt.9633.2.S1_at	mesenchyme homeobox 2	MEOX2
Bt.11061.1.S1_at	tenascin C	TNC
Bt.11942.1.S1_at	collagen, type XVIII, alpha 1	COL18A1
Bt.5499.1.S1_at	capping protein (actin filament), gelsolin-like	CAPG
Bt.16123.2.S1_a_at	serum/glucocorticoid regulated kinase 1	SGK1
Bt.8144.1.S1_at	chemokine (C motif) ligand 1	XCL1
Bt.28740.1.S1_at	regenerating islet-derived family, member 4	REG4
Bt.11420.1.A1_at	procollagen-proline, 2-oxoglutarate 4-dioxygenase (proline 4-hydroxylase), alpha polypeptide III	P4HA3
Bt.72.1.S1_at	matrix metallopeptidase 1 (interstitial collagenase)	MMP1
Bt.22459.1.S1_at	Similar to Neural cell adhesion molecule 1, 180 kDa isoform precursor (N-CAM 180) (NCAM-180)	LOC785319
Bt.20286.1.S1_at	phosphodiesterase 4B, cAMP-specific	PDE4B
Bt.22021.1.S1_at	Hypothetical LOC506759	LOC506759
Bt.3307.1.A1_at	Norrie disease (pseudoglioma)	NDP
Bt.25111.1.A1_at	Similar to Interferon-induced protein 44-like	LOC508347
Bt.28258.1.S1_at	cadherin 17, LI cadherin (liver-intestine)	CDH17
Bt.22400.1.A1_at	similar to SLIT3	LOC615883
Bt.21465.1.S1_at	insulin-like growth factor binding protein 5	IGFBP5
Bt.12781.1.S1_at	v-myb myeloblastosis viral oncogene homolog (avian)	MYB
Bt.10444.1.S1_at	---	---
Bt.18654.1.A1_at	---	---
Bt.27140.1.S1_at	similar to mKIAA1077 protein	LOC535166
Bt.19567.1.A1_at	---	---
Bt.16058.2.S1_at	---	---
Bt.23318.1.S1_at	collagen, type III, alpha 1	COL3A1
Bt.21220.1.S1_at	Egf-like module containing, mucin-like, hormone receptor-like 3	EMR3
Bt.8109.1.A1_a_at	sushi-repeat-containing protein, X-linked 2	SRPX2
Bt.28642.1.A1_at	---	---
Bt.22349.1.A1_at	---	---
Bt.25769.1.A1_at	Similar to MAMDC2 protein	LOC539199
Bt.3988.1.S1_at	translocator protein (18kDa)	TSPO
Bt.2520.1.S1_at	sparc/osteonectin, cwcv and kazal-like domains proteoglycan (testican) 2	SPOCK2
Bt.26926.1.S1_at	---	---
Bt.24517.2.A1_at	G protein-coupled receptor, family C, group 5, member B	GPRC5B
Bt.22362.2.S1_at	SH3-domain kinase binding protein 1	SH3KBP1
Bt.5494.1.S1_at	CD44 molecule (Indian blood group)	CD44
Bt.3566.1.A1_at	---	---
Bt.20823.1.A1_at	---	---
Bt.24793.1.S1_at	---	---
Bt.800.1.S1_at	mitogen-activated protein kinase 13	MAPK13
Bt.5056.2.A1_at	EGF-containing fibulin-like extracellular matrix protein 1	EFEMP1
Bt.15912.1.S1_at	placenta-specific 8	PLAC8
Bt.25312.1.A1_at	collectin sub-family member 12	COLEC12
Bt.12715.1.S1_at	scavenger receptor class A, member 5	SCARA5
Bt.22411.1.A1_at	potassium voltage-gated channel, Isk-related family, member 4	KCNE4
Bt.23318.1.S2_at	collagen, type III, alpha 1	COL3A1
Bt.8997.1.S1_at	---	---
Bt.4738.1.S1_at	calpastatin	CAST
Bt.18750.1.A1_at	achaete-scute complex homolog 1 (Drosophila)	ASCL1
Bt.1436.1.S1_at	pregnancy-associated glycoprotein 11	PAG11
Bt.24354.1.S1_at	stefin C	LOC514170
Bt.7179.1.S1_a_at	matrix metallopeptidase 23B	MMP23B
Bt.20446.1.A1_at	---	---
Bt.193.1.S1_at	mannosyl (alpha-1,3-)-glycoprotein beta-1,4-N-acetylglucosaminyltransferase, isozyme A	MGAT4A
Bt.20238.1.S1_at	C-type lectin domain family 14, member A	CLEC14A
Bt.28624.1.S1_at	sterile alpha motif domain containing 9	SAMD9
Bt.12297.1.S1_at	lysyl oxidase-like 4	LOXL4
Bt.10144.1.A1_s_at	T-cell lymphoma invasion and metastasis 1	TIAM1
Bt.21424.1.A1_at	solute carrier family 20 (phosphate transporter), member 2	SLC20A2
Bt.25788.1.S1_at	zinc finger and BTB domain containing 16	ZBTB16
Bt.3532.1.A1_at	---	---
Bt.12503.1.A1_at	carbonic anhydrase XIII	CA13
Bt.712.1.S1_at	growth arrest-specific 6	GAS6
Bt.15798.1.S1_at	poliovirus receptor	PVR
Bt.21528.1.A1_at	midkine (neurite growth-promoting factor 2)	MDK
Bt.15788.3.S1_at	Similar to Bone marrow stromal cell antigen 2	LOC507402
Bt.15836.2.S1_at	ankyrin repeat domain 1 (cardiac muscle)	ANKRD1
Bt.26605.1.S1_at	RAS protein activator like 1 (GAP1 like)	RASAL1
Bt.20090.1.S1_at	enolase 2 (gamma, neuronal)	ENO2
Bt.25377.1.S1_at	SV2 related protein homolog (rat)	SVOP
Bt.16056.1.A1_at	Cas-Br-M (murine) ecotropic retroviral transforming sequence b	CBLB
Bt.11525.2.A1_at	RNA binding protein with multiple splicing	RBPMS
Bt.26310.1.A1_at	inositol polyphosphate-4-phosphatase, type II, 105kDa	INPP4B
Bt.3892.1.S1_at	neural precursor cell expressed, developmentally down-regulated 4-like	NEDD4L
Bt.21355.1.S1_at	similar to Neuronal pentraxin-2 precursor (NP2) (Neuronal pentraxin II) (NP-II)	LOC789363
Bt.19567.2.S1_at	---	---
Bt.20381.2.S1_at	coagulation factor II (thrombin) receptor	F2R
Bt.2331.1.A1_at	receptor (G protein-coupled) activity modifying protein 1	RAMP1
Bt.16857.1.A1_at	interferon induced with helicase C domain 1	IFIH1
Bt.6048.1.S1_at	---	---
Bt.27848.1.S1_at	mediator complex subunit 18	MED18
Bt.17573.1.A1_at	---	---
Bt.19569.1.A1_at	---	---
Bt.3313.1.A1_at	Rho GTPase activating protein 24	ARHGAP24
Bt.17697.1.A1_at	serpin peptidase inhibitor, clade A (alpha-1 antiproteinase, antitrypsin), member 11	SERPINA11
Bt.18873.1.A1_at	---	---
Bt.17889.1.A1_at	Hypothetical LOC517231	MGC165939
Bt.11088.1.S1_a_at	CD97 molecule	CD97
Bt.7472.1.S1_at	three prime repair exonuclease 1	TREX1
Bt.23192.1.S1_at	actin related protein 2/3 complex, subunit 1B, 41kDa	ARPC1B
Bt.4199.1.S1_at	interleukin 1 receptor antagonist	IL1RN
Bt.234.1.S1_at	interleukin 18 (interferon-gamma-inducing factor)	IL18
Bt.21163.1.S1_at	similar to kinesin family member C3	LOC539231
Bt.26409.1.A1_at	similar to HAI-2 related small protein	LOC787393
Bt.28456.1.S1_at	similar to alpha-tubulin	LOC407195
Bt.4310.1.A1_at	regulator of G-protein signaling 1	RGS1
Bt.12904.2.S1_at	IQ motif containing K	IQCK
Bt.21313.1.S1_at	related RAS viral (r-ras) oncogene homolog	RRAS
Bt.12147.1.S1_at	---	---
Bt.22629.1.A1_at	similar to chromosome 21 open reading frame 62	LOC515053
Bt.4586.1.S1_at	guanine nucleotide binding protein (G protein), gamma 2	GNG2
Bt.729.1.S1_at	TYRO3 protein tyrosine kinase	TYRO3
Bt.20922.1.S1_at	2',5'-oligoadenylate synthetase 1, 40/46kDa	OAS1
Bt.24830.1.A1_at	Inter-alpha (globulin) inhibitor H5	ITIH5
Bt.25236.1.A1_at	Matrix-remodelling associated 5	MXRA5
Bt.26899.1.A1_at	---	---
Bt.20054.1.S1_at	interferon regulatory factor 9	IRF9
Bt.176.1.S1_at	galanin prepropeptide	GAL
Bt.11126.1.S1_at	lecithin-cholesterol acyltransferase	LCAT
Bt.7888.1.S1_at	PHD finger protein 20 /// phospholipase D family, member 3	PHF20 /// PLD3
Bt.22978.1.S1_at	interferon induced transmembrane protein 1 (9-27)	IFITM1
Bt.29065.1.A1_at	---	---
Bt.24859.1.A1_at	Oncostatin M receptor	OSMR
Bt.17809.2.S1_at	ARP6 actin-related protein 6 homolog (yeast)	ACTR6
Bt.20785.1.A1_at	interferon-induced protein 44	IFI44
Bt.16523.1.A1_at	Cell adhesion molecule with homology to L1CAM (close homolog of L1)	CHL1
Bt.3939.2.A1_at	---	---
Bt.9822.1.S1_at	---	---
Bt.18038.1.A1_at	---	---
Bt.3226.1.S1_at	heme oxygenase (decycling) 2	HMOX2
Bt.12217.1.S1_at	Neurotrophic tyrosine kinase, receptor, type 2	NTRK2
Bt.20882.1.S1_at	---	---
Bt.28934.1.S1_at	amphiregulin	AREG
Bt.22013.1.S1_at	Protein kinase C, eta	PRKCH
Bt.20507.1.S1_at	---	---
Bt.22046.1.S1_at	alpha-methylacyl-CoA racemase	AMACR
Bt.27868.1.S1_at	similar to NEPH1 protein	LOC781667
Bt.9211.1.S1_at	amyloid beta (A4) precursor protein-binding, family B, member 1 interacting protein	APBB1IP
Bt.20446.2.S1_at	---	---
Bt.24544.2.S1_at	nucleoporin 85kDa	NUP85
Bt.13703.1.S1_at	matrix metallopeptidase 11 (stromelysin 3)	MMP11
Bt.11484.1.A1_at	---	---
Bt.19782.2.S1_a_at	interleukin-1 receptor-associated kinase 1 binding protein 1	IRAK1BP1
Bt.4507.1.S1_at	complement component 4A	C4A
Bt.22162.1.S1_at	---	---
Bt.1411.1.S1_at	formin-like 3	FMNL3
Bt.9233.2.S1_at	laminin, alpha 5	LAMA5
Bt.12804.1.S1_at	v-kit Hardy-Zuckerman 4 feline sarcoma viral oncogene homolog	KIT
Bt.27534.1.S1_at	ataxin 7-like 1	ATXN7L1
Bt.20883.1.S1_at	angiogenin, ribonuclease, RNase A family, 5	ANG
Bt.8619.1.S1_at	SH3-domain binding protein 5 (BTK-associated)	SH3BP5
Bt.13495.1.S1_at	---	---
Bt.9593.1.S1_at	ATP-binding cassette, sub-family C (CFTR/MRP), member 3	ABCC3
Bt.2425.3.S1_at	hypothetical LOC534463	LOC534463
Bt.18814.1.A1_at	DEAD (Asp-Glu-Ala-Asp) box polypeptide 55	DDX55
Bt.14001.1.A1_at	Similar to ENPP5	LOC512304
Bt.9179.2.S1_at	Ring finger protein 213	RNF213
Bt.26404.1.S1_at	---	---
Bt.8473.1.S1_at	peroxisomal biogenesis factor 11 beta	PEX11B
Bt.16236.1.A1_at	junctophilin 1	JPH1
Bt.15704.2.S1_at	---	---
Bt.15704.2.S1_at	---	---
Bt.23276.1.S1_at	similar to Absent in melanoma 1 protein	LOC526200
Bt.21820.1.S1_at	similar to GTPase, IMAP family member 5	LOC530077
Bt.24972.1.A1_at	---	---
Bt.9098.1.A1_at	---	---
Bt.4095.2.S1_at	torsin family 1, member B (torsin B)	TOR1B
Bt.17824.2.A1_at	Vacuolar protein sorting 36 homolog (S. cerevisiae)	VPS36
Bt.14014.1.S1_at	---	---
Bt.18654.2.S1_at	---	---
Bt.23055.3.S1_at	discs, large homolog 5 (Drosophila)	DLG5
Bt.22980.1.S1_at	tripartite motif-containing 21	TRIM21
Bt.1817.1.S1_at	---	---
Bt.9779.1.S1_at	similar to TLH29 protein precursor	ISG12(B)
Bt.29928.1.S1_at	---	---
Bt.5084.1.S1_at	creatine kinase, brain	CKB
Bt.24569.1.A1_at	Coiled-coil and C2 domain containing 2A	CC2D2A
Bt.17771.2.A1_at	zinc finger, FYVE domain containing 1	ZFYVE1
Bt.2529.1.S1_at	metallothionein 2A	MT2A
Bt.23216.1.S1_at	ectonucleotide pyrophosphatase/phosphodiesterase 2	ENPP2
Bt.16628.1.S1_at	---	---
Bt.27476.1.S1_at	SCY1-like 2 (S. cerevisiae)	SCYL2
Bt.20896.1.A1_at	ribonuclease, RNase A family, 12 (non-active)	RNASE12
Bt.8735.2.S1_a_at	translocase of inner mitochondrial membrane 22 homolog (yeast)	TIMM22
Bt.18456.1.S1_at	fibulin 2	FBLN2
Bt.9382.1.S1_at	GDNF family receptor alpha 2	GFRA2
Bt.26157.1.A1_at	G protein-coupled receptor 77	GPR77
Bt.23975.1.A1_at	---	---
Bt.20305.1.S1_at	---	---
Bt.2236.1.S1_at	CAMP responsive element binding protein 3-like 1	CREB3L1
Bt.4816.1.S1_at	angiopoietin-like 4	ANGPTL4
Bt.8804.1.S1_at	NEL-like 2 (chicken)	NELL2
Bt.9174.1.A1_at	---	---
Bt.18569.1.A1_at	chromosome 14 open reading frame 179 ortholog	C10H14orf179
Bt.6710.1.S1_a_at	similar to CG2446 CG2446-PC	LOC516108
Bt.27918.1.S1_at	Wilms tumor 1 interacting protein	WTIP
Bt.22564.1.A1_at	---	---
Bt.27818.1.S1_at	ankyrin repeat domain 11	ANKRD11
Bt.8792.1.S1_at	ORAI calcium release-activated calcium modulator 3	ORAI3
Bt.5012.1.S1_at	G protein-coupled receptor 153	GPR153
Bt.3885.4.S1_x_at	chloride channel, calcium activated, family member 3	CLCA3
Bt.22676.2.S1_at	GPN-loop GTPase 3	GPN3
Bt.21154.1.A1_at	serine/threonine kinase 4	STK4
Bt.23900.1.A1_at	---	---
Bt.27586.1.A1_a_at	forkhead box P2	FOXP2
Bt.19181.2.S1_at	laminin, gamma 1 (formerly LAMB2)	LAMC1
Bt.24396.2.S1_at	nudix (nucleoside diphosphate linked moiety X)-type motif 10	NUDT10
Bt.15653.1.S1_at	Desmocollin 2	DSC2
Bt.8282.1.S1_at	dipeptidyl-peptidase 4	DPP4
Bt.13860.2.A1_at	kinase insert domain receptor (a type III receptor tyrosine kinase)	KDR
Bt.2421.1.A1_at	pleckstrin homology domain containing, family F (with FYVE domain) member 1	PLEKHF1
Bt.18320.1.A1_at	---	---
Bt.5126.1.S1_at	COMM domain containing 5	COMMD5
Bt.25453.1.S1_at	similar to jerky homolog-like	LOC515857
Bt.28459.1.S1_at	bone morphogenetic protein 4	BMP4
Bt.19174.1.A1_at	similar to germ cell-less /// similar to germ cell-less	LOC786530 /// LOC786550
Bt.28030.1.S1_at	trophoblast Kunitz domain protein 2	TKDP2
Bt.25948.1.A1_at	Deltex homolog 1 (Drosophila)	DTX1
Bt.6438.1.A1_at	transforming growth factor, beta 2	TGFB2
Bt.7329.1.S1_at	similar to LOC504846 protein /// protein phosphatase 1, regulatory (inhibitor) subunit 11	LOC100139956 /// PPP1R11
Bt.19546.1.A1_at	SWI/SNF related, matrix associated, actin dependent regulator of chromatin, subfamily a, member 5	SMARCA5
Bt.15416.1.S1_at	axin interactor, dorsalization associated	AIDA
Bt.26767.1.S1_at	Fas associated factor family member 2	FAF2
Bt.20160.1.A1_at	phenylalanine hydroxylase	PAH
Bt.21609.1.S1_at	ubiquitin protein ligase E3B	UBE3B
Bt.1458.1.S1_at	phosphoglucomutase 5	PGM5
Bt.3595.1.S1_at	matrix Gla protein	MGP
Bt.2490.1.A1_at	alpha-1 acid glycoprotein	AGP
Bt.183.1.S1_at	oxytocin, prepropeptide	OXT
Bt.12624.1.A1_at	similar to erythroid differentiation-related factor 1	LOC534065
Bt.14166.1.A1_at	hypothetical LOC534560	MGC152232
Bt.19011.2.S1_at	similar to giantin	LOC532923
Bt.25374.1.A1_at	similar to karyopherin alpha 2 (RAG cohort 1, importin alpha 1)	LOC789280
Bt.27266.1.A1_at	coiled-coil domain containing 66	CCDC66
Bt.24795.1.A1_at	interferon-induced protein with tetratricopeptide repeats 2	IFIT2
Bt.21538.1.S1_at	PWP2 periodic tryptophan protein homolog (yeast)	PWP2
Bt.11679.1.S1_at	---	---
Bt.5274.1.S1_at	procollagen-lysine, 2-oxoglutarate 5-dioxygenase 3	PLOD3
Bt.26522.1.A1_at	chromosome 3 open reading frame 34 ortholog	C1H3ORF34
Bt.20103.1.S1_at	eukaryotic translation initiation factor 2-alpha kinase 1	EIF2AK1
Bt.11324.1.A1_s_at	collagen, type XII, alpha 1	COL12A1
Bt.24990.1.S1_at	ubiquitin specific peptidase 21	USP21
Bt.25404.1.A1_at	collagen, type XXIV, alpha 1	COL24A1
Bt.24888.1.A1_at	TXK tyrosine kinase	TXK
Bt.22232.1.S1_at	torsin family 2, member A	TOR2A
Bt.6066.1.S1_at	unc-93 homolog B1 (C. elegans)	UNC93B1
Bt.4224.1.S1_at	adenylate kinase 1	AK1
Bt.27801.1.A1_at	Potassium voltage-gated channel, Isk-related family, member 1	KCNE1
Bt.28276.1.S1_at	transmembrane protein 54	TMEM54
Bt.15762.1.S1_at	dihydrouridine synthase 2-like, SMM1 homolog (S. cerevisiae)	DUS2L
Bt.4276.1.S1_at	diacylglycerol O-acyltransferase homolog 1 (mouse)	DGAT1
Bt.24445.1.A1_at	SIX homeobox 5	SIX5
Bt.27343.1.A1_at	regulating synaptic membrane exocytosis 1	RIMS1
Bt.5439.1.S1_at	Dihydropyrimidinase-like 3	DPYSL3
Bt.16750.1.S1_at	estrogen receptor binding site associated, antigen, 9	EBAG9
Bt.9233.3.S1_at	adhesion regulating molecule 1	ADRM1
Bt.3706.1.S1_at	TSC22 domain family, member 4	TSC22D4
Bt.4943.2.S1_at	Poliovirus receptor-related 2 (herpesvirus entry mediator B)	PVRL2
Bt.7873.1.S1_at	basal cell adhesion molecule (Lutheran blood group)	BCAM
Bt.2919.1.S1_at	similar to histone deacetylase 7A	LOC509843
Bt.23571.2.A1_at	centrosomal protein 350kDa	CEP350
Bt.13850.3.S1_a_at	lysophospholipase I	LYPLA1
Bt.27389.1.A1_at	leucine rich repeat containing 14	LRRC14
Bt.21924.2.S1_at	Similar to dermatan/chondroitin sulfate 2-sulfotransferase	LOC535975
Bt.3425.1.A1_at	ATP binding domain 3 /// hypothetical protein LOC100138711	ATPBD3 /// LOC100138711
Bt.14000.1.S1_at	Hypothetical protein LOC789594	LOC789594
Bt.20784.1.A1_at	---	---
Bt.19643.2.S1_at	potassium large conductance calcium-activated channel, subfamily M, beta member 4	KCNMB4
Bt.16376.1.S1_at	poly (ADP-ribose) polymerase family, member 12	PARP12
Bt.6646.1.S1_at	---	---
Bt.2652.1.S1_at	rhomboid 5 homolog 2 (Drosophila)	RHBDF2
Bt.21659.1.S1_at	proteasome (prosome, macropain) assembly chaperone 3	PSMG3
Bt.20858.1.S1_at	---	---
Bt.28443.1.S1_at	Microtubule associated monoxygenase, calponin and LIM domain containing 2	MICAL2
Bt.20052.1.S1_at	---	---
Bt.8090.2.S1_at	MYB binding protein (P160) 1a	MYBBP1A
Bt.9394.1.S1_at	vacuolar protein sorting 53 homolog (S. cerevisiae)	VPS53
Bt.28527.2.S1_at	---	---
Bt.20310.1.S1_at	dedicator of cytokinesis 5	DOCK5
Bt.11499.1.A1_at	---	---
Bt.27481.1.A1_at	spastic paraplegia 3A (autosomal dominant)	SPG3A
Bt.28572.1.S1_at	---	---
Bt.19721.2.A1_at	---	---
Bt.23151.1.S2_at	fucosyltransferase 10 (alpha (1,3) fucosyltransferase)	FUT10
Bt.18032.1.A1_at	---	---
Bt.4939.1.S1_at	secreted frizzled-related protein 2	SFRP2
Bt.25599.1.A1_at	corticotropin releasing hormone binding protein	CRHBP
Bt.8644.1.S1_at	Potassium voltage-gated channel, Shal-related subfamily, member 1	KCND1
Bt.18782.1.S1_at	G protein-coupled receptor, family C, group 5, member A	GPRC5A
Bt.28385.1.A1_at	butyrylcholinesterase	BCHE
Bt.14018.2.S1_at	MAP6 domain containing 1	MAP6D1
Bt.4231.1.S1_at	cholinergic receptor, nicotinic, epsilon	CHRNE
Bt.1069.1.A1_at	protein tyrosine phosphatase, receptor type, R	PTPRR
Bt.1442.1.S1_at	Solute carrier family 29 (nucleoside transporters), member 3	SLC29A3
Bt.29152.1.S1_at	tetraspanin 12	TSPAN12
Bt.8307.1.S1_at	glycolipid transfer protein domain containing 1	GLTPD1
Bt.1115.1.S1_at	phosphodiesterase 3B, cGMP-inhibited	PDE3B
Bt.16748.1.A1_at	---	---
Bt.20453.1.S1_at	abhydrolase domain containing 14A	ABHD14A
Bt.13604.1.S1_at	ADAM metallopeptidase domain 19 (meltrin beta)	ADAM19
Bt.28275.1.S1_at	MICAL-like 2	MICALL2
Bt.14223.2.S1_at	---	---
Bt.14223.2.S1_at	---	---
Bt.9203.1.S1_at	---	---
Bt.4539.1.S1_at	angiotensin II receptor, type 1	AGTR1
Bt.9182.1.S1_at	ADP-ribosylation factor 3	ARF3
Bt.25103.1.S1_at	tudor domain containing 7	TDRD7
Bt.15779.1.S1_at	pleckstrin homology-like domain, family B, member 2	PHLDB2
Bt.17265.1.A1_a_at	nuclear receptor subfamily 1, group H, member 3	NR1H3
Bt.24417.2.S1_at	---	---
Bt.29619.1.A1_at	Hypothetical protein LOC787796	LOC787796
Bt.21907.1.S1_at	zinc finger protein 553	ZNF553
Bt.16517.1.A1_at	hypothetical LOC511442	LOC511442
Bt.22735.1.S1_at	synaptotagmin-like 2	SYTL2
Bt.11043.1.S1_a_at	BCL2-like 12 (proline rich)	BCL2L12
Bt.21096.2.S1_at	GRIP1 associated protein 1	GRIPAP1
Bt.18686.2.S1_at	Similar to ZNF235 protein	LOC504436
Bt.20776.1.A1_at	---	---
Bt.3996.1.S1_at	---	---
Bt.28518.1.S1_at	pancreatic trypsin inhibitor	PTI
Bt.17784.1.A1_at	---	---
Bt.27850.1.S1_at	similar to Pleckstrin homology domain-containing family G member 6	LOC535353
Bt.26723.1.S1_at	Mitochondrial ribosomal protein S25	MRPS25
Bt.27460.1.A1_at	---	---
Bt.20053.1.S1_at	chromosome 16 open reading frame 13 ortholog	C25H16ORF13
Bt.22132.1.S1_at	---	---
Bt.20071.1.A1_at	Notch homolog 4 (Drosophila)	NOTCH4
Bt.9171.1.A1_at	transmembrane protein 160	TMEM160
Bt.5467.1.S1_at	prosaposin	PSAP
Bt.26489.1.A1_at	RPGRIP1-like	RPGRIP1L
Bt.2891.1.S1_at	tyrosine 3-monooxygenase/tryptophan 5-monooxygenase activation protein, zeta polypeptide	YWHAZ
Bt.27970.1.S1_at	Hermansky-Pudlak syndrome 6	HPS6
Bt.9059.1.S1_at	Similar to protein phosphatase 1, regulatory subunit 9B	LOC787141
Bt.2825.1.S1_at	mitochondrial ribosomal protein L13	MRPL13
Bt.19631.1.A1_at	adenomatous polyposis coli	APC
Bt.22469.1.A1_at	tRNA-yW synthesizing protein 1 homolog (S. cerevisiae)	TYW1
Bt.7990.2.S1_at	MICAL-like 1	MICALL1
Bt.20476.1.S1_at	ephrin-A4	EFNA4
Bt.17670.1.A1_at	GPRIN family member 3	GPRIN3
Bt.21940.1.S1_at	coiled-coil domain containing 137	CCDC137
Bt.25998.1.A1_at	similar to glioma tumor suppressor candidate region gene 1	LOC531868
Bt.29450.1.S1_at	---	---
Bt.25122.1.A1_at	---	---
Bt.24783.2.S1_at	ataxia telangiectasia and Rad3 related	ATR
Bt.350.1.S1_at	Major histocompatibility complex, class II, DQ beta	BLA-DQB
Bt.20244.1.S1_at	RCE1 homolog, prenyl protein peptidase (S. cerevisiae)	RCE1
Bt.19879.1.A1_at	---	---
Bt.2467.1.A1_at	---	---
Bt.9573.1.S1_a_at	FXYD domain containing ion transport regulator 3	FXYD3
Bt.3757.1.S1_at	myeloid zinc finger 1	MZF1
Bt.5287.1.S1_at	branched chain keto acid dehydrogenase E1, alpha polypeptide	BCKDHA
Bt.28305.1.S1_at	similar to hepatocellular carcinoma antigen gene 520	LOC515280
Bt.3885.4.S1_a_at	chloride channel, calcium activated, family member 3 /// similar to calcium-activated chloride channel	CLCA3 /// LOC784768
Bt.13478.1.A1_at	LSM10, U7 small nuclear RNA associated	LSM10
Bt.21072.1.A1_at	zinc finger protein 187	ZNF187
Bt.28744.1.S1_at	guanylate binding protein 4	GBP4
Bt.11947.1.S1_at	hyaluronoglucosaminidase 2	HYAL2
Bt.7447.1.A1_at	UDP-Gal:betaGlcNAc beta 1,3-galactosyltransferase, polypeptide 2	B3GALT2
Bt.5202.1.S1_at	family with sequence similarity 109, member B	FAM109B
Bt.26996.1.S1_at	GTP binding protein 2	GTPBP2
Bt.25645.1.A1_at	Similar to fragile site-associated protein	LOC534295
Bt.23977.1.A1_at	---	---
Bt.2989.3.S1_at	solute carrier family 25 (mitochondrial carrier, Aralar), member 12	SLC25A12
Bt.19100.2.S1_at	---	---
Bt.26612.2.S1_at	regulator of G-protein signaling 16	RGS16
Bt.17239.1.A1_at	AE binding protein 2	AEBP2
Bt.5276.1.S1_at	ring finger protein 25	RNF25
Bt.18018.1.A1_a_at	transcription elongation regulator 1	TCERG1
Bt.21923.1.A1_at	---	---
Bt.23478.1.S1_at	---	---
Bt.5166.1.S1_at	neural cell adhesion molecule 1	NCAM1
Bt.5157.1.S1_at	Dachsous 1 (Drosophila)	DCHS1
Bt.3709.1.A1_at	---	---
Bt.7588.1.A1_at	---	---
Bt.17951.1.A1_at	---	---
Bt.20646.1.A1_at	---	---
Bt.21116.1.S1_at	selenium binding protein 1	SELENBP1
Bt.4551.2.S1_at	CTP synthase	CTPS
Bt.9958.1.S1_at	insulin-like growth factor binding protein 6	IGFBP6
Bt.15752.2.S1_at	CLP1, cleavage and polyadenylation factor I subunit, homolog (S. cerevisiae)	CLP1
Bt.26529.1.S1_at	docking protein 1	DOK1
Bt.11175.1.S1_at	hypothetical LOC539970	MGC128405
Bt.1066.2.S1_a_at	family with sequence similarity 50, member A	FAM50A
Bt.20893.1.A1_at	pyridoxamine 5'-phosphate oxidase	PNPO
Bt.26585.1.A1_at	zinc finger CCCH-type containing 10	ZC3H10
Bt.19889.1.A1_at	immunoglobulin superfamily, member 1	IGSF1
Bt.10715.1.A1_at	zinc finger protein 24	ZNF24
Bt.22029.2.S1_at	THUMP domain containing 3	THUMPD3
Bt.20412.1.S1_at	cytochrome b5 reductase 4	CYB5R4
Bt.3255.1.A1_at	amiloride binding protein 1 (amine oxidase (copper-containing))	ABP1
Bt.22620.1.S1_at	---	---
Bt.21131.1.A1_at	similar to transmembrane protein 166	LOC528994
Bt.22716.1.A1_at	RUN and FYVE domain containing 1	RUFY1
Bt.7963.1.S1_at	EH-domain containing 1	EHD1
Bt.16930.1.A1_at	B-cell CLL/lymphoma 3	BCL3
Bt.16395.1.A1_at	---	---
Bt.16395.1.A1_at	---	---
Bt.13880.1.S1_at	Dickkopf homolog 1 (Xenopus laevis)	DKK1
Bt.24598.2.S1_at	Coiled-coil domain containing 75	CCDC75
Bt.5455.3.S1_a_at	PRP40 pre-mRNA processing factor 40 homolog B (S. cerevisiae)	PRPF40B
Bt.25161.1.A1_at	---	---
Bt.16105.1.S1_at	---	---
Bt.15765.1.S1_at	isovaleryl Coenzyme A dehydrogenase	IVD
Bt.22031.1.S1_at	Similar to putative ISG12(b) protein	LOC514011
Bt.24798.1.A1_at	---	---
Bt.6203.1.S1_at	---	---
Bt.2317.1.S1_at	tRNA nucleotidyl transferase, CCA-adding, 1	TRNT1
Bt.719.1.A1_at	---	---
Bt.20175.1.S1_at	HLA-B associated transcript 5	BAT5
Bt.22426.1.A1_at	similar to zinc finger protein 792	LOC519314
Bt.18643.2.S1_at	CASP8 and FADD-like apoptosis regulator	CFLAR
Bt.20121.1.S1_at	hypothetical LOC513662	LOC513662
Bt.17387.1.A1_at	---	---
Bt.18551.1.S1_at	PHD finger protein 20-like 1	PHF20L1
Bt.24124.1.A1_at	---	---
Bt.9291.1.A1_at	G protein-coupled receptor 175	GPR175
Bt.3390.1.S1_at	Protein kinase C and casein kinase substrate in neurons 3	PACSIN3
Bt.16623.1.A1_at	nuclear factor of activated T-cells 5, tonicity-responsive	NFAT5
Bt.26666.1.S1_at	ADP-ribosylation factor 5	ARF5
Bt.27198.1.A1_at	---	---
Bt.13751.2.S1_a_at	glutathione S-transferase kappa 1	GSTK1
Bt.12818.3.A1_at	testis-specific protein, Y-encoded	TSPY
Bt.27496.1.A1_at	zinc finger protein 165	ZNF165
Bt.22545.1.S1_a_at	fibulin 1	FBLN1
Bt.24057.1.A1_at	similar to Ribosomal protein S6	LOC783533
Bt.8124.1.S2_at	collagen, type I, alpha 2	COL1A2
Bt.28771.1.S1_at	---	---
Bt.25956.1.A1_at	---	---
Bt.22435.1.S1_at	chromosome 11 open reading frame 75 ortholog /// similar to MGC133535 protein	C29H11orf75 /// LOC786469
Bt.6177.1.S1_at	acyl-CoA thioesterase 8	ACOT8
Bt.569.1.S1_at	microtubule-associated protein 2	MAP2
Bt.3825.1.S1_at	Similar to TRPC4AP protein	LOC787940
Bt.28347.1.S1_at	hypothetical LOC540000	LOC540000
Bt.12139.1.S1_at	ADP-ribosylhydrolase like 2	ADPRHL2
Bt.13852.2.S1_at	leucine rich repeat (in FLII) interacting protein 2	LRRFIP2
Bt.9148.1.S1_at	abhydrolase domain containing 8	ABHD8
Bt.5681.1.S1_at	FLYWCH family member 2	FLYWCH2
Bt.6611.3.S1_at	---	---
Bt.12615.1.S1_at	DEAD (Asp-Glu-Ala-Asp) box polypeptide 27	DDX27
Bt.29254.1.A1_at	transmembrane protein 131	TMEM131
Bt.17078.1.S1_at	sema domain, transmembrane domain (TM), and cytoplasmic domain, (semaphorin) 6A	SEMA6A
Bt.21333.1.A1_at	lymphocyte-specific protein tyrosine kinase	LCK
Bt.9350.1.A1_at	ganglioside-induced differentiation-associated protein 1	GDAP1
Bt.920.1.S1_at	esophageal cancer related gene 4 protein	ECRG4
Bt.2587.2.S1_a_at	fumarate hydratase	FH
Bt.16119.1.S1_at	HECT domain containing 3	HECTD3
Bt.11606.1.A1_at	transcription factor B1, mitochondrial	TFB1M
Bt.7901.3.S1_at	MTERF domain containing 2	MTERFD2
Bt.13809.1.S1_at	golgi autoantigen, golgin subfamily a, 1	GOLGA1
Bt.22401.1.A1_at	---	---
Bt.12699.1.S1_at	protein tyrosine phosphatase, receptor type, U	PTPRU
Bt.3215.1.S1_at	ephrin-A1	EFNA1
Bt.4817.2.S1_at	claudin 11	CLDN11
Bt.1205.2.S1_at	elongation protein 2 homolog (S. cerevisiae)	ELP2
Bt.21989.1.A1_at	mediator complex subunit 24	MED24
Bt.18576.1.S1_at	---	---
Bt.17722.1.A1_at	---	---
Bt.514.1.S1_at	DnaJ (Hsp40) homolog, subfamily C, member 6	DNAJC6
Bt.20916.1.A1_at	KIAA0586	KIAA0586
Bt.5723.1.S1_at	NADH dehydrogenase (ubiquinone) 1 alpha subcomplex, 11, 14.7kDa	NDUFA11
Bt.23089.1.S1_at	similar to mannose receptor C1	LOC783547
Bt.25621.1.A1_at	mirror-image polydactyly 1	MIPOL1
Bt.25897.1.S1_at	hypothetical protein LOC522909	LOC522909
Bt.78.1.S1_at	crystallin, beta B1	CRYBB1
Bt.4005.2.S1_at	---	---
Bt.12580.1.S1_at	alanyl-tRNA synthetase domain containing 1	AARSD1
Bt.20574.1.S1_at	Aquaporin 11	AQP11
Bt.21117.1.S1_at	---	---
Bt.13327.1.S1_at	aurora kinase A interacting protein 1	AURKAIP1
Bt.22498.2.S1_at	---	---
Bt.17109.1.A1_at	---	---
Bt.21224.1.S1_at	similar to dedicator of cytokinesis 10	LOC539421
Bt.10859.2.S1_at	cAMP responsive element binding protein-like 2	CREBL2
Bt.18701.1.A1_at	---	---
Bt.5920.1.A1_at	---	---
Bt.14155.2.S1_a_at	programmed cell death 10	PDCD10
Bt.1694.1.S1_at	tumor-associated calcium signal transducer 2	TACSTD2
Bt.5192.1.S1_at	chromosome 6 open reading frame 47 ortholog	C23H6ORF47
Bt.2768.3.S1_at	gem (nuclear organelle) associated protein 8	GEMIN8
Bt.26581.1.S1_at	---	---
Bt.18233.1.A1_s_at	B-cell CLL/lymphoma 2	BCL2
Bt.26517.1.S1_at	within bgcn homolog (Drosophila)	WIBG
Bt.7931.1.S1_at	CD99 molecule	CD99
Bt.4915.1.S1_at	coactosin-like 1 (Dictyostelium)	COTL1
Bt.13795.1.S1_at	TBC1 domain family, member 20	TBC1D20
Bt.6610.1.S1_at	integrin, alpha 10	ITGA10
Bt.21113.1.S1_a_at	carnitine palmitoyltransferase 1B (muscle)	CPT1B
Bt.4804.1.S1_at	similar to organic anion transporter 1	LOC519202
Bt.23298.1.S1_at	coiled-coil domain containing 84	CCDC84
Bt.21473.1.A1_at	myelin protein zero-like 1	MPZL1
Bt.4546.1.S1_at	hydroxysteroid (11-beta) dehydrogenase 2	HSD11B2
Bt.5773.1.S1_a_at	hemoglobin, mu /// hypothetical protein LOC100140603	HBM /// LOC100140603
Bt.18280.1.S1_at	spondin 2, extracellular matrix protein	SPON2
Bt.7679.1.S1_at	pyrroline-5-carboxylate reductase family, member 2	PYCR2
Bt.16481.1.S1_at	zinc finger protein 350	ZNF350
Bt.16348.2.S1_at	HERPUD family member 2	HERPUD2
Bt.18490.1.A1_at	---	---
Bt.1315.1.S1_at	flotillin 2	FLOT2
Bt.7553.1.S1_at	---	---
Bt.25535.2.S1_a_at	APAF1 interacting protein	APIP
Bt.13670.1.S2_at	alkaline phosphatase, liver/bone/kidney	ALPL
Bt.27345.2.S1_at	Heat shock 70kD protein 12B	HSPA12B
Bt.22723.2.S1_at	G elongation factor, mitochondrial 2	GFM2
Bt.1848.1.S1_at	---	---
Bt.2537.1.S1_at	cholinergic receptor, nicotinic, alpha 3	CHRNA3
Bt.26735.1.S1_at	solute carrier family 46, member 2	SLC46A2
Bt.20219.2.S1_a_at	phosphatidylinositol glycan anchor biosynthesis, class T	PIGT
Bt.27831.1.S1_at	hypothetical LOC510927	LOC510927
Bt.29151.1.A1_at	Zinc finger protein 583	ZNF583
Bt.1616.1.A1_at	Superoxide dismutase 3, extracellular	SOD3
Bt.24864.2.A1_at	tissue factor pathway inhibitor (lipoprotein-associated coagulation inhibitor)	TFPI
Bt.25744.1.A1_at	solute carrier family 38, member 11	SLC38A11
Bt.7038.1.S1_at	PRP6 pre-mRNA processing factor 6 homolog (S. cerevisiae)	PRPF6
Bt.22856.1.S1_at	neurofilament, medium polypeptide	NEF3
Bt.26911.2.S1_at	TAF3 RNA polymerase II, TATA box binding protein (TBP)-associated factor, 140kDa	TAF3
Bt.25952.1.A1_at	---	---
Bt.25952.1.A1_at	---	---
Bt.21742.1.A1_at	peptidylprolyl isomerase E (cyclophilin E)	PPIE
Bt.27338.1.S1_at	chromosome 19 open reading frame 25 ortholog	C7H19orf25
Bt.27866.1.A1_at	myo-inositol oxygenase	MIOX
Bt.1682.1.S1_at	TAO kinase 3	TAOK3
Bt.24062.1.A1_at	---	---
Bt.17970.2.A1_at	NIMA (never in mitosis gene a)-related kinase 3	NEK3
Bt.7220.1.S1_at	MHC class II antigen	BLA-DQB
Bt.12714.1.A1_at	Hypothetical protein LOC540918	LOC540918
Bt.24770.1.S1_at	coronin 7	CORO7
Bt.20837.2.A1_at	---	---
Bt.24742.1.S1_at	similar to Tubulin polyglutamylase complex subunit 1 (PGs1)	LOC505683
Bt.20626.1.A1_at	---	---
Bt.27463.1.A1_at	Hect domain and RLD 6	HERC6
Bt.28651.1.S1_at	StAR-related lipid transfer (START) domain containing 13	STARD13
Bt.5768.2.S1_at	interferon regulatory factor 7	IRF7
Bt.13570.1.S1_at	protein kinase, interferon-inducible double stranded RNA dependent activator	PRKRA
Bt.6826.2.A1_at	---	---
Bt.19510.2.A1_at	---	---
Bt.27529.1.S1_at	nucleoporin 155kDa	NUP155
Bt.14237.1.A1_at	---	---
Bt.24624.1.S1_at	mitochondrial ribosomal protein S9	MRPS9
Bt.11651.1.A1_at	SCAN domain containing 1	SCAND1
Bt.15741.1.S1_at	WD repeat domain 48	WDR48
Bt.19505.1.A1_at	---	---
Bt.15880.1.S1_at	beta-galactosamide alpha-2,6-sialyltransferase	st6GalNAc-VI
Bt.23715.1.A1_at	---	---
Bt.11778.2.S1_at	---	---
Bt.16234.2.S1_at	splicing factor, arginine/serine-rich 18 /// splicing factor, arginine/serine-rich 130	SFRS18 /// SRRP130
Bt.24750.2.S1_a_at	endothelin converting enzyme 1	ECE1
Bt.21026.1.S1_at	G protein-coupled receptor 65	GPR65
Bt.7484.1.S1_at	pleckstrin homology domain containing, family G (with RhoGef domain) member 2	PLEKHG2
Bt.13455.2.A1_at	SAC1 suppressor of actin mutations 1-like (yeast)	SACM1L
Bt.16114.1.S1_at	---	---
Bt.21540.1.S1_at	fibroblast growth factor receptor 2	FGFR2
Bt.6972.1.S1_at	Kelch repeat and BTB (POZ) domain containing 10	KBTBD10
Bt.1201.1.A1_at	fetuin B	FETUB
Bt.29528.1.A1_at	---	---
Bt.2222.1.A1_at	similar to early endosome antigen 1	LOC534614
Bt.3281.1.A1_at	IWS1 homolog (S. cerevisiae)	IWS1
Bt.13278.2.S1_a_at	STEAP family member 3	STEAP3
Bt.26633.1.S1_s_at	craniofacial development protein 2	CFDP2
Bt.20547.1.S1_a_at	ADP-ribosylation-like factor 6 interacting protein 4	ARL6IP4
Bt.24592.1.S1_at	neuritin 1	NRN1
Bt.14097.1.S1_at	---	---
Bt.21105.1.S1_at	F-box and leucine-rich repeat protein 15	FBXL15
Bt.22056.1.S1_a_at	abhydrolase domain containing 1	ABHD1
Bt.355.1.S1_at	caldesmon 1	CALD1
Bt.6724.2.S1_a_at	hepatocyte growth factor-regulated tyrosine kinase substrate	HGS
Bt.29578.1.S1_at	---	---
Bt.28114.1.S1_at	kallikrein 1	KLK1
Bt.21284.2.S1_at	cysteine rich transmembrane BMP regulator 1 (chordin-like)	CRIM1
Bt.25715.1.A1_at	Bone morphogenetic protein receptor, type II (serine/threonine kinase)	BMPR2
Bt.10096.1.S1_at	---	---
Bt.20957.1.A1_at	similar to Rho-related BTB domain containing 2 /// similar to Rho-related BTB domain containing 2 /// Rho-related BTB domain containing 2	LOC782874 /// LOC785867 /// RHOBTB2
Bt.1373.3.S1_a_at	hypothetical protein LOC505719	LOC505719
Bt.4486.1.S1_a_at	lin-37 homolog (C. elegans)	LIN37
Bt.4342.1.S1_at	selectin P	SELP
Bt.460.1.S1_at	thiosulfate sulfurtransferase (rhodanese) /// similar to Thiosulfate sulfurtransferase (Rhodanese)	TST /// TST
Bt.27933.1.A1_at	---	---
Bt.3257.1.A1_at	---	---
Bt.24636.2.S1_at	Paired box 8	PAX8
Bt.27668.1.A1_at	Centromere protein F, 350/400ka (mitosin)	CENPF
Bt.3284.2.A1_at	Asparagine-linked glycosylation 3 homolog (S. cerevisiae, alpha-1,3-mannosyltransferase)	ALG3
Bt.25014.1.A1_at	lin-7 homolog B (C. elegans)	LIN7B
Bt.3723.1.S1_at	cleavage stimulation factor, 3' pre-RNA, subunit 2, 64kDa	CSTF2
Bt.2441.1.S1_at	rhotekin	RTKN
Bt.27639.1.S1_at	---	---
Bt.29514.1.A1_at	---	---
Bt.833.2.S1_at	anaphase promoting complex subunit 5	ANAPC5
Bt.5160.1.S1_at	PRP31 pre-mRNA processing factor 31 homolog (S. cerevisiae)	PRPF31
Bt.5448.1.S1_at	chromogranin B (secretogranin 1)	CHGB
Bt.1673.1.A1_at	---	---
Bt.7647.1.A1_at	---	---
Bt.7647.1.A1_at	---	---
Bt.173.1.S1_at	gamma-aminobutyric acid (GABA) A receptor, beta 1	GABRB1
Bt.26957.1.S1_at	Kelch-like 12 (Drosophila)	KLHL12
Bt.21773.1.A1_at	guanylate binding protein 5	GBP5
Bt.13828.1.S1_a_at	engulfment and cell motility 3	ELMO3
Bt.29582.1.A1_at	dynein, axonemal, light chain 4	DNAL4
Bt.29338.1.A1_at	Ras and Rab interactor 1	RIN1
Bt.9777.1.S1_at	3-hydroxybutyrate dehydrogenase, type 1	BDH1
Bt.5443.2.S1_at	Rtf1, Paf1/RNA polymerase II complex component, homolog (S. cerevisiae)	RTF1
Bt.25681.1.A1_at	RWD domain containing 2A	RWDD2A
Bt.5771.1.S1_at	---	---
Bt.22278.1.A1_at	---	---
Bt.17908.1.A1_at	zinc finger protein 236	ZNF236
Bt.8981.1.S1_at	---	---
Bt.8981.1.S1_at	---	---
Bt.26131.1.S1_at	Cytidine and dCMP deaminase domain containing 1	CDADC1
Bt.7041.2.S1_at	---	---
Bt.11715.1.A1_at	---	---
Bt.20258.1.S1_at	---	---
Bt.20258.1.S1_at	---	---
Bt.20298.2.S1_a_at	N-acetylglucosamine-1-phosphate transferase, gamma subunit	GNPTG
Bt.27459.1.A1_at	---	---
Bt.24790.1.A1_at	Protein tyrosine phosphatase, receptor type, G	PTPRG
Bt.17110.2.A1_at	flavin containing monooxygenase 5	FMO5
Bt.17160.1.A1_at	---	---
Bt.872.2.S1_at	docking protein 4 /// hypothetical protein LOC100141293	DOK4 /// LOC100141293
Bt.28086.1.S1_at	---	---
Bt.20073.1.S1_at	protein kinase LYK5	LYK5
Bt.24082.1.A1_at	chromosome 6 open reading frame 203 ortholog	C9H6ORF203
Bt.20745.1.A1_at	---	---
Bt.10623.1.S1_at	---	---
Bt.16740.1.A1_at	laminin, beta 3	LAMB3
Bt.29511.1.S1_at	---	---
Bt.25290.1.A1_at	---	---
Bt.21997.2.A1_at	protein phosphatase 1K (PP2C domain containing)	PPM1K
Bt.29879.1.S1_at	K(lysine) acetyltransferase 2B	KAT2B
Bt.23857.2.S1_at	ring finger 144B	RNF144B
Bt.17181.1.A1_at	peptidase inhibitor 15	PI15
Bt.15892.1.S1_at	---	---
Bt.25389.1.A1_at	---	---
Bt.25839.1.A1_at	---	---
Bt.27852.2.S1_at	pyroglutamyl-peptidase I	PGPEP1
Bt.17777.2.S1_at	optineurin	OPTN
Bt.24519.1.S1_at	Similar to Hlcs	LOC783266
Bt.19318.1.A1_at	---	---
Bt.24525.1.S1_at	similar to Pleckstrin homology domain-containing family M member 1 (162 kDa adapter protein) (AP162)	LOC531863
Bt.28637.1.S1_at	---	---
Bt.6455.1.S1_at	cullin 4A	CUL4A
Bt.25652.1.A1_at	F-box and leucine-rich repeat protein 12	FBXL12
Bt.11266.2.S1_a_at	epidermal growth factor receptor pathway substrate 15-like 1	EPS15L1
Bt.13698.1.S1_at	DnaJ (Hsp40) homolog, subfamily B, member 2	DNAJB2
Bt.26259.3.A1_a_at	zinc finger protein 462	ZNF462
Bt.4854.1.A1_at	---	---
Bt.3360.2.S1_at	Yippee-like 1 (Drosophila)	YPEL1
Bt.12667.1.S1_at	---	---
Bt.5121.1.S1_at	calcium-sensing receptor	CASR
Bt.1898.2.S1_at	---	---
Bt.24479.1.S1_at	mitogen-activated protein kinase-activated protein kinase 2	MAPKAPK2
Bt.13318.2.S1_a_at	proline rich 13	PRR13
Bt.22106.1.A1_at	P21/Cdc42/Rac1-activated kinase 1 (STE20 homolog, yeast)	PAK1
Bt.19022.1.S1_at	bolA homolog 1 (E. coli)	BOLA1
Bt.5412.2.S1_at	myosin XVIIIA	MYO18A
Bt.28660.1.S1_at	PTPRF interacting protein, binding protein 1 (liprin beta 1)	PPFIBP1
Bt.24408.1.S1_at	---	---
Bt.2566.1.S1_at	ADAM metallopeptidase domain 33	ADAM33
Bt.14136.1.A1_at	endonuclease domain containing 1	ENDOD1
Bt.2898.3.S1_at	guanine nucleotide binding protein-like 3 (nucleolar)-like	GNL3L
Bt.27286.1.S1_a_at	ecdysoneless homolog (Drosophila)	ECD
Bt.5527.2.S1_a_at	glutamyl-tRNA(Gln) amidotransferase, subunit C homolog (bacterial)	GATC
Bt.15819.2.S1_at	metaxin 2	MTX2
Bt.2241.2.S1_a_at	similar to RRP1-like protein B	LOC510240
Bt.11436.1.A1_at	---	---
Bt.5732.2.A1_at	---	---
Bt.4804.3.A1_at	Cyclin-dependent kinase inhibitor 1C (p57, Kip2)	CDKN1C
Bt.1207.1.S1_a_at	solute carrier family 16, member 13 (monocarboxylic acid transporter 13)	SLC16A13
Bt.8235.1.S1_at	trafficking protein particle complex 5	TRAPPC5
Bt.21532.1.S1_at	golgi SNAP receptor complex member 2	GOSR2
Bt.21470.2.S1_a_at	fatty acid desaturase 3	FADS3
Bt.5091.1.S1_at	silver homolog (mouse)	SILV
Bt.19358.1.A1_at	---	---
Bt.16188.2.S1_at	cysteine/tyrosine-rich 1	CYYR1
Bt.20370.2.S1_a_at	zinc finger protein 174	ZNF174
Bt.3686.1.S1_at	interleukin 6 (interferon, beta 2)	IL6
Bt.20125.1.S1_at	similar to trypsin domain containing 1 (predicted)	LOC514320
Bt.3352.1.S1_at	agouti signaling protein, nonagouti homolog (mouse)	AGOUTI
Bt.18544.1.A1_at	---	---
Bt.13113.1.S1_at	L-gulono-gamma-lactone oxidase	GULO
Bt.4048.1.S2_at	syntaxin binding protein 1	STXBP1
Bt.26132.1.A1_at	similar to HECT domain containing 1	LOC536240
Bt.24546.1.S1_at	SMEK homolog 1, suppressor of mek1	SMEK1
Bt.5912.1.S1_at	---	---
Bt.14012.2.S1_a_at	dual oxidase maturation factor 2	DUOXA2
Bt.21661.1.S1_at	alcohol dehydrogenase, iron containing, 1	ADHFE1
Bt.762.3.S1_a_at	uridine-cytidine kinase 1	UCK1
Bt.19426.1.A1_at	CCR4-NOT transcription complex, subunit 6	CNOT6
Bt.11100.1.S1_at	Deformed epidermal autoregulatory factor 1 (Drosophila)	DEAF1
Bt.17872.1.A1_at	---	---
Bt.29502.1.A1_at	---	---
Bt.29502.1.A1_at	---	---
Bt.17268.1.A1_at	---	---
Bt.25762.1.A1_at	---	---
Bt.19232.1.A1_at	---	---
Bt.20661.1.A1_at	---	---
Bt.22766.2.S1_at	squamous cell carcinoma antigen recognized by T cells 3	SART3
Bt.4762.1.S1_at	non-classical MHC class I antigen	BOLA-NC1
Bt.17165.1.A1_at	Hypothetical protein LOC532995	LOC532995
Bt.23233.1.S1_at	ubiquitin specific peptidase 18	USP18
Bt.27058.1.A1_at	similar to Integrin alpha-8 precursor	LOC511976
Bt.24911.1.A1_at	Ankyrin repeat domain 26	ANKRD26
Bt.12684.1.S1_at	cut-like homeobox 2	CUX2
Bt.14176.2.S1_at	TIMP metallopeptidase inhibitor 2	TIMP2
Bt.12745.3.S1_at	anthrax toxin receptor 2	ANTXR2
Bt.12728.3.S1_at	---	---
Bt.12728.3.S1_at	---	---
Bt.28095.1.S1_at	---	---
Bt.20833.1.S1_at	NHL repeat containing 2	NHLRC2
Bt.7739.1.S1_at	similar to Uncharacterized protein KIAA2030	LOC540792
Bt.2892.1.S1_at	fatty acid binding protein 7, brain	FABP7
Bt.5353.1.S1_a_at	single stranded DNA binding protein 4	SSBP4
Bt.19824.1.A1_at	hypothetical protein FLJ14213	FLJ14213
Bt.13708.2.S1_at	ATM interactor	ATMIN
Bt.7081.1.S1_at	Protein tyrosine phosphatase, receptor type, E	PTPRE
Bt.18628.1.A1_at	---	---
Bt.7449.1.A1_at	Ring finger and WD repeat domain 2	RFWD2
Bt.24625.1.S1_at	forkhead box O4	FOXO4
Bt.10106.1.S1_at	---	---
Bt.21292.2.S1_at	gem (nuclear organelle) associated protein 4	GEMIN4
Bt.24660.2.S1_at	essential meiotic endonuclease 1 homolog 1	EME1
Bt.23662.2.S1_at	ring finger protein 34	RNF34
Bt.5914.1.S1_at	fetal and adult testis expressed 1	FATE1
Bt.24145.1.A1_at	---	---
Bt.21842.2.S1_at	similar to U2 small nuclear ribonucleoprotein auxiliary factor 35 kDa subunit-related protein 2 (U2(RNU2) small nuclear RNA auxiliary factor 1-like 2) (CCCH type zinc finger, RNA-binding motif and serine/arginine rich protein 2) (Renal carcinoma an	LOC535064
Bt.25344.1.S1_at	---	---
Bt.25344.1.S1_at	---	---
Bt.11092.1.S1_at	---	---
Bt.18217.1.A1_at	---	---
Bt.11220.2.S1_a_at	v-ral simian leukemia viral oncogene homolog B (ras related; GTP binding protein)	RALB
Bt.22349.2.S1_at	---	---
Bt.17780.1.A1_at	---	---
Bt.3259.1.A1_at	---	---
Bt.21192.2.A1_at	Transmembrane protein 195	TMEM195
Bt.24671.1.A1_at	---	---
Bt.12673.1.A1_at	---	---
Bt.23810.1.A1_at	---	---
Bt.23810.1.A1_at	---	---
Bt.4619.2.S1_at	TH1-like (Drosophila)	TH1L
Bt.14122.1.A1_at	---	---
Bt.6449.1.S1_at	fibulin 5	FBLN5
Bt.15641.1.S1_a_at	dihydrouridine synthase 3-like (S. cerevisiae)	DUS3L
Bt.20173.1.A1_at	dermatopontin	DPT
Bt.4553.3.S1_a_at	LIM domain binding 1	LDB1
Bt.13689.1.A1_at	phosphoinositide-3-kinase, catalytic, delta polypeptide	PIK3CD
Bt.28876.1.S1_at	aspartyl-tRNA synthetase 2, mitochondrial	DARS2
Bt.29306.1.A1_at	---	---
Bt.25432.1.A1_at	odorant response abnormal 4	LOC507724
Bt.12057.1.S1_at	---	---
Bt.18728.1.A1_at	---	---
Bt.19365.1.S1_at	granzyme B (granzyme 2, cytotoxic T-lymphocyte-associated serine esterase 1)	GZMB
Bt.17891.1.A1_at	---	---
Bt.22381.1.S1_at	phospholipase A2, group X	PLA2G10
Bt.8998.3.S1_a_at	G protein pathway suppressor 2	GPS2
Bt.26831.1.S1_at	---	---
Bt.166.1.S1_at	proenkephalin	PENK
Bt.1179.1.S1_at	---	---
Bt.1179.1.S1_at	---	---
Bt.14137.2.S1_a_at	myeloid/lymphoid or mixed-lineage leukemia 5 (trithorax homolog, Drosophila)	MLL5
Bt.26466.1.A1_at	---	---
Bt.21604.2.S1_at	similar to SETX protein	LOC534284
Bt.4628.2.S1_a_at	arrestin domain containing 1	ARRDC1
Bt.8794.2.S1_at	tyrosylprotein sulfotransferase 1	TPST1
Bt.28775.1.A1_at	---	---
Bt.6499.1.S1_at	zinc finger, MYND-type containing 8	ZMYND8
Bt.27634.1.A1_a_at	connector enhancer of kinase suppressor of Ras 2	CNKSR2
Bt.27395.1.A1_at	---	---
Bt.1183.1.A1_at	---	---
Bt.13975.2.A1_at	phospholipase A1 member A	PLA1A
Bt.20292.1.S1_at	NGFI-A binding protein 2 (EGR1 binding protein 2)	NAB2
Bt.16649.1.A1_at	---	---
Bt.16649.1.A1_at	---	---
Bt.20096.2.S1_a_at	FXYD domain containing ion transport regulator 5	FXYD5
Bt.5806.1.S1_at	---	---
Bt.19730.1.A1_at	Hypothetical LOC617306	LOC617306
Bt.17978.1.A1_at	ankyrin repeat domain 17	ANKRD17
Bt.10169.2.S1_at	similar to Uncharacterized protein C8orf42 homolog	LOC614166
Bt.23803.1.A1_at	---	---
Bt.14153.1.S1_at	nebulin	NEB
Bt.16906.1.A1_at	IQ motif containing D	IQCD
Bt.25052.1.S1_at	calpain 6	CAPN6
Bt.6544.1.S1_at	small trans-membrane and glycosylated protein	SMAGP
Bt.20032.2.S1_at	synaptosomal-associated protein, 25kDa	SNAP25
Bt.21673.1.S1_at	Casein kinase 1, epsilon	CSNK1E
Bt.537.1.S1_at	crystallin, gamma D	CRYGD
Bt.27331.1.S1_at	neuronal protein 3.1	LOC100125763
Bt.7175.1.S1_at	importin 13	IPO13
Bt.19192.1.S1_at	---	---
Bt.19192.1.S1_at	---	---
Bt.8143.1.S1_at	myxovirus (influenza virus) resistance 2 (mouse)	MX2
Bt.17546.1.A1_at	---	---
Bt.17546.1.A1_at	---	---
Bt.26931.1.A1_at	---	---
Bt.26931.1.A1_at	---	---
Bt.27734.1.A1_at	---	---
Bt.28529.1.S1_at	interleukin 22 receptor, alpha 1	IL22RA1
Bt.540.1.S1_at	phosphodiesterase 5A, cGMP-specific	PDE5A
Bt.29938.1.S1_at	mitogen-activated protein kinase kinase kinase 3	MAP3K3
Bt.25284.1.A1_at	Spindle assembly 6 homolog (C. elegans)	SASS6
Bt.17962.1.A1_at	---	---
Bt.5636.3.S1_at	Exocyst complex component 1	EXOC1
Bt.19598.1.A1_at	---	---
Bt.16388.1.A1_at	---	---
Bt.27096.2.S1_at	---	---
Bt.26215.1.A1_at	Leucine rich repeat and fibronectin type III domain containing 5	LRFN5
Bt.5022.2.S1_at	ring finger protein 215	RNF215
Bt.27835.1.S1_at	vacuolar protein sorting 18 homolog (S. cerevisiae)	VPS18
Bt.15908.1.S1_at	methyltransferase like 7A	METTL7A
Bt.27490.1.A1_at	---	---
Bt.9035.1.S1_at	hypothetical LOC506974	LOC506974
Bt.15720.1.S1_at	similar to S phase cyclin A-associated protein in the ER	LOC534495
Bt.1284.1.S1_at	FAD1 flavin adenine dinucleotide synthetase homolog (S. cerevisiae)	FLAD1
Bt.3881.2.S1_a_at	cyclic nucleotide gated channel alpha 3	CNGA3
Bt.5986.2.S1_a_at	fms-related tyrosine kinase 3 ligand	FLT3LG
Bt.13692.1.A1_at	---	---
Bt.13734.2.S1_at	---	---
Bt.23585.1.S1_at	glial cell derived neurotrophic factor	GDNF
Bt.18616.2.A1_at	Striatin, calmodulin binding protein	STRN
Bt.27134.1.A1_at	polymerase (DNA directed), lambda	POLL
Bt.24594.1.A1_at	malic enzyme 3, NADP(+)-dependent, mitochondrial	ME3
Bt.25889.1.A1_at	---	---
Bt.198.1.S1_at	aspartate beta-hydroxylase	ASPH
Bt.18816.1.A1_at	kinesin family member 3B	KIF3B
Bt.28052.1.S1_at	---	---
Bt.2987.1.A1_at	similar to CG33196-PB	LOC515676
Bt.14388.1.A1_at	---	---
Bt.17971.2.S1_at	programmed cell death 7	PDCD7
Bt.4294.1.S1_at	upstream transcription factor 2, c-fos interacting	USF2
Bt.16864.1.A1_at	---	---
Bt.20320.1.S1_at	chromosome 22 open reading frame 25 ortholog	C17H22orf25
Bt.6903.1.S1_at	Insulin receptor	INSR
Bt.29926.3.S1_a_at	transmembrane protein 68	TMEM68
