# Supplementary material for: Transcriptome dynamics and molecular cross-talk between bovine oocyte and its companion cumulus cells
Source: BMC Genomics. 2011 Jan 24;12:57. doi: 10.1186/1471-2164-12-57 (PMC3045333; doi:10.1186/1471-2164-12-57)
Supplement: Additional file 18 — List of transcripts that are commonly expressed between CCs at GV and MII stages. [file 1471-2164-12-57-S18.XLS]

## Sheet: Tabelle1
	Transcripts that are expressed in both germinal vesicle and metaphase II cumulus cells
Probe.Set.ID	Gene.Title	Gene.Symbol
Bt.5427.1.A1_at	secretogranin II (chromogranin C)	SCG2
Bt.27520.1.A1_at	---	---
Bt.5007.1.A1_at	hypothetical LOC508098	LOC508098
Bt.19978.1.A1_at	---	---
Bt.24467.1.S1_at	radical S-adenosyl methionine domain containing 2	RSAD2
Bt.21456.1.S1_at	Lipoma HMGIC fusion partner	LHFP
Bt.10398.1.S1_at	pentraxin-related gene, rapidly induced by IL-1 beta	PTX3
Bt.422.1.S1_at	insulin-like growth factor binding protein 3	IGFBP3
Bt.6700.1.A1_at	similar to trophoblast Kunitz domain protein 2	LOC515917
Bt.22854.1.S1_at	carbonic anhydrase II	CA2
Bt.958.1.A1_at	tumor necrosis factor, alpha-induced protein 6	TNFAIP6
Bt.13027.1.A1_at	hydroxysteroid (11-beta) dehydrogenase 1	HSD11B1
Bt.4804.2.A1_at	Cyclin-dependent kinase inhibitor 1C (p57, Kip2)	CDKN1C
Bt.10150.1.S1_at	calpain 6	CAPN6
Bt.632.1.S1_s_at	TIMP metallopeptidase inhibitor 1	TIMP1
Bt.19636.1.A1_at	Protein tyrosine phosphatase, non-receptor type 5 (striatum-enriched)	PTPN5
Bt.22364.1.S1_at	Signal transducer and activator of transcription 1, 91kDa	STAT1
Bt.23178.1.S2_at	decorin	DCN
Bt.6865.1.S1_at	AXL receptor tyrosine kinase	AXL
Bt.16058.1.A1_at	---	---
Bt.11974.1.S1_at	---	---
Bt.13203.1.S1_at	---	---
Bt.12440.1.A1_at	---	---
Bt.28569.1.S1_at	---	---
Bt.23250.5.A1_at	alpha-2-HS-glycoprotein	AHSG
Bt.28700.1.S1_at	PQ loop repeat containing 3	PQLC3
Bt.4817.1.A1_at	claudin 11	CLDN11
Bt.28799.1.S1_at	similar to protein kinase (cAMP-dependent, catalytic) inhibitor beta /// protein kinase (cAMP-dependent, catalytic) inhibitor beta	LOC781283 /// PKIB
Bt.8957.1.S1_at	chemokine (C-X-C motif) receptor 4	CXCR4
Bt.8338.1.S1_at	Cbp/p300-interacting transactivator, with Glu/Asp-rich carboxy-terminal domain, 4	CITED4
Bt.12304.1.S1_at	ISG15 ubiquitin-like modifier	ISG15
Bt.23205.1.S1_s_at	similar to Synaptotagmin-1 (Synaptotagmin I) (SytI) (p65)	LOC787239
Bt.21929.1.S1_at	---	---
Bt.23326.2.A1_at	Caldesmon 1	CALD1
Bt.24918.1.A1_at	ferric-chelate reductase 1	FRRS1
Bt.20891.1.S1_at	2'-5'-oligoadenylate synthetase 2, 69/71kDa	OAS2
Bt.22362.1.S1_at	SH3-domain kinase binding protein 1	SH3KBP1
Bt.6125.1.S1_at	jagged 1 (Alagille syndrome)	JAG1
Bt.2294.1.S1_a_at	ubiquitin-like modifier activating enzyme 7	UBA7
Bt.14572.1.A1_at	doublecortin-like kinase 1	DCLK1
Bt.10893.1.S1_at	---	---
Bt.20330.1.S1_at	protease, serine, 23	PRSS23
Bt.12302.1.S1_at	plasminogen activator, tissue	PLAT
Bt.3000.2.S1_a_at	microtubule-associated protein 1 light chain 3 gamma	MAP1LC3C
Bt.24199.1.A1_s_at	uterine milk protein precursor	LOC286871
Bt.2712.1.S1_at	serpin peptidase inhibitor, clade A (alpha-1 antiproteinase, antitrypsin), member 5	SERPINA5
Bt.5788.1.S1_at	ELK3, ETS-domain protein (SRF accessory protein 2)	ELK3
Bt.13755.1.S1_at	---	---
Bt.22275.1.A1_at	interferon stimulated exonuclease gene 20kDa	ISG20
Bt.23514.1.S1_at	alpha-2-macroglobulin	A2M
Bt.5522.1.S1_at	thrombospondin 2	THBS2
Bt.15735.1.S1_at	agrin	AGRN
Bt.24813.1.A1_at	receptor (chemosensory) transporter protein 4	RTP4
Bt.14198.1.S1_at	Hypothetical protein LOC783295	LOC783295
Bt.14056.1.A1_at	Rho GTPase activating protein 18	ARHGAP18
Bt.28735.1.A1_at	---	---
Bt.8962.3.S1_s_at	ubiquitin specific peptidase 18	USP18
Bt.15565.1.S1_at	transmembrane protein 176A	TMEM176A
Bt.22498.1.A1_at	---	---
Bt.4374.1.S1_at	---	---
Bt.3100.1.A1_at	---	---
Bt.6775.1.S1_at	annexin A3	ANXA3
Bt.16441.1.A1_at	desmoglein 2	DSG2
Bt.11259.1.S1_at	similar to putative ISG12(a) protein	ISG12(A)
Bt.5153.1.S1_at	SPARC-like 1 (mast9, hevin)	SPARCL1
Bt.26064.1.S1_at	inositol 1,4,5-trisphosphate 3-kinase A	ITPKA
Bt.16672.1.A1_at	---	---
Bt.16018.1.S2_at	caspase 4, apoptosis-related cysteine peptidase	CASP4
Bt.9296.1.A1_at	Similar to Interferon-induced guanylate-binding protein 1 (GTP-binding protein 1) (Guanine nucleotide-binding protein 1) (HuGBP-1)	LOC512486
Bt.16831.1.A1_at	Carbohydrate (N-acetylglucosamine-6-O) sulfotransferase 2	CHST2
Bt.9500.1.S1_a_at	similar to F11C1.5a	LOC524159
Bt.24335.1.S1_at	dual adaptor of phosphotyrosine and 3-phosphoinositides	DAPP1
Bt.24446.1.A1_at	sema domain, seven thrombospondin repeats (type 1 and type 1-like), transmembrane domain (TM) and short cytoplasmic domain, (semaphorin) 5A	SEMA5A
Bt.6377.1.S1_at	regulator of calcineurin 1	RCAN1
Bt.2452.1.S1_at	lumican	LUM
Bt.10388.3.S1_at	similar to KIAA1102 protein
Bt.5259.1.S1_at	XIAP associated factor 1	XAF1
Bt.26365.1.A1_at	similar to trophoblast Kunitz domain protein 5	LOC618696
Bt.2989.1.A1_at	solute carrier family 25 (mitochondrial carrier, Aralar), member 12	SLC25A12
Bt.6312.1.S1_at	---	---
Bt.22106.2.S1_at	p21 protein (Cdc42/Rac)-activated kinase 1	PAK1
Bt.24343.1.A1_at	claudin 1	CLDN1
Bt.1745.1.S1_at	keratin 18	KRT18
Bt.15958.2.A1_a_at	ATP-binding cassette, sub-family B (MDR/TAP), member 1 /// similar to ATP-binding cassette, subfamily B, member 4 /// similar to Multidrug resistance protein 1	ABCB1 /// LOC781361 /// LOC785554
Bt.4898.1.S1_at	brain abundant, membrane attached signal protein 1	BASP1
Bt.20300.1.A1_at	similar to hCG2042887	LOC509859
Bt.22460.1.S2_at	monoamine oxidase B	MAOB
Bt.16123.1.S1_at	serum/glucocorticoid regulated kinase 1	SGK1
Bt.4884.1.S1_at	Rab interacting lysosomal protein-like 2	RILPL2
Bt.440.1.S1_at	neurotensin	NTS
Bt.3178.1.A1_at	---	---
Bt.3405.1.S1_at	---	---
Bt.1416.1.S1_at	lectin, galactoside-binding, soluble, 3	LGALS3
Bt.25475.1.A1_at	---	---
Bt.21982.1.S1_a_at	IQ motif containing GTPase activating protein 1	IQGAP1
Bt.12906.1.S1_at	gelsolin (amyloidosis, Finnish type)	GSN
Bt.17585.1.S1_at	ST3 beta-galactoside alpha-2,3-sialyltransferase 5	ST3GAL5
Bt.22978.2.S1_at	interferon induced transmembrane protein 1 (9-27)	IFITM1
Bt.9179.1.A1_at	Ring finger protein 213	RNF213
Bt.6510.1.S1_at	inositol 1,3,4-triphosphate 5/6 kinase	ITPK1
Bt.14676.1.S1_at	poly (ADP-ribose) polymerase family, member 14	PARP14
Bt.24033.1.A1_at	DEAD (Asp-Glu-Ala-Asp) box polypeptide 58	DDX58
Bt.8781.1.S1_at	glutamine-fructose-6-phosphate transaminase 2	GFPT2
Bt.7184.1.S1_at	v-raf murine sarcoma 3611 viral oncogene homolog	ARAF
Bt.16963.1.S1_at	tRNA-yW synthesizing protein 3 homolog (S. cerevisiae)	TYW3
Bt.4675.1.S1_a_at	myxovirus (influenza virus) resistance 1, interferon-inducible protein p78 (mouse)	MX1
Bt.13829.1.S1_at	CD99 molecule	CD99
Bt.3537.1.S1_at	sulfotransferase family, cytosolic, 1A, phenol-preferring, member 1	SULT1A1
Bt.543.1.S1_at	nuclear receptor subfamily 2, group F, member 1	NR2F1
Bt.16032.1.S1_at	annexin A1	ANXA1
Bt.23418.1.S1_at	fibronectin 1	FN1
Bt.9289.2.S1_at	Similar to carnitine O-palmitoyltransferase	LOC506812
Bt.20027.1.S1_at	---	---
Bt.9921.1.A1_at	RAS protein activator like 2	RASAL2
Bt.11323.1.A1_at	---	---
Bt.9416.1.S1_at	microtubule associated monoxygenase, calponin and LIM domain containing 1	MICAL1
Bt.15788.1.S1_a_at	Similar to Bone marrow stromal cell antigen 2	LOC507402
Bt.27564.1.A1_at	RNA helicase LGP2	LGP2
Bt.10272.1.S1_at	stanniocalcin 1	STC1
Bt.3405.2.S1_at	---	---
Bt.26650.1.S1_at	---	---
Bt.28702.1.S1_at	---	---
Bt.21409.1.A1_at	Collagen, type XI, alpha 1	COL11A1
Bt.11262.2.S1_at	paternally expressed 3	PEG3
Bt.9673.1.S1_at	OCIA domain containing 2	OCIAD2
Bt.23135.1.S1_at	transgelin 2	TAGLN2
Bt.11406.1.A1_at	Zinc finger protein 688	ZNF688
Bt.11176.2.S1_at	transmembrane protein 14A	TMEM14A
Bt.5250.1.S1_at	milk fat globule-EGF factor 8 protein	MFGE8
Bt.21772.1.A1_at	EGF, latrophilin and seven transmembrane domain containing 1	ELTD1
Bt.26578.1.S1_at	solute carrier family 13 (sodium-dependent dicarboxylate transporter), member 3	SLC13A3
Bt.6087.2.S1_a_at	transmembrane 4 L six family member 1	TM4SF1
Bt.20151.1.S1_at	dehydrogenase/reductase (SDR family) member 7	DHRS7
Bt.16524.1.A1_at	translocated promoter region (to activated MET oncogene)	TPR
Bt.12722.1.A1_at	angiogenin, ribonuclease, RNase A family, 5 /// ribonuclease, RNase A family, 4	ANG /// RNASE4
Bt.1789.1.S1_at	transforming growth factor, beta receptor II (70/80kDa)	TGFBR2
Bt.1548.1.S1_at	gamma-inducible protein 30	IFI30
Bt.20404.1.S1_at	---	---
Bt.19107.1.S1_at	---	---
Bt.2994.1.A1_at	TRAF3 interacting protein 2	TRAF3IP2
Bt.16188.1.S1_at	ADAM metallopeptidase with thrombospondin type 1 motif, 5	ADAMTS5
Bt.3890.1.S1_at	tumor necrosis factor receptor superfamily, member 1A	TNFRSF1A
Bt.2573.1.S1_at	CD9 molecule	CD9
Bt.22443.1.A1_at	---	---
Bt.16628.2.A1_at	---	---
Bt.10259.1.A1_at	polo-like kinase 2 (Drosophila)	PLK2
Bt.27361.1.A1_at	Tumor necrosis factor receptor superfamily, member 6b, decoy	TNFRSF6B
Bt.4329.1.S1_at	supervillin	SVIL
Bt.13363.1.A1_at	---	---
Bt.4565.1.S1_at	snail homolog 2 (Drosophila)	SNAI2
Bt.28745.1.S1_at	Coagulation factor II (thrombin) receptor-like 1	F2RL1
Bt.13201.1.S1_at	Desmocollin 2	DSC2
Bt.9217.1.A1_at	Major histocompatibility complex, class I	LOC512672
Bt.29964.1.S1_at	zinc finger protein 200	ZNF200
Bt.21250.1.S1_a_at	transmembrane protein 176B	TMEM176B
Bt.18267.1.A1_at	Eukaryotic translation initiation factor 4 gamma, 3	EIF4G3
Bt.7467.1.S1_at	---	---
Bt.23042.1.S1_at	metallothionein 1E	MT1E
Bt.10388.2.S1_at	similar to KIAA1102 protein	LOC535165
Bt.18710.1.S1_at	dickkopf homolog 3 (Xenopus laevis)	DKK3
Bt.12112.1.S1_at	---	---
Bt.1742.1.S1_at	laminin, beta 1	LAMB1
Bt.17330.1.A1_at	---	---
Bt.16268.1.A1_at	---	---
Bt.20923.1.S1_at	eukaryotic translation initiation factor 2-alpha kinase 2	EIF2AK2
Bt.20938.1.S1_at	---	---
Bt.21175.1.S1_at	GDNF family receptor alpha 4	GFRA4
Bt.7122.1.S1_at	helicase with zinc finger	HELZ
Bt.2632.1.S1_at	secreted phosphoprotein 1	SPP1
Bt.16925.1.A1_at	six transmembrane epithelial antigen of the prostate 1	STEAP1
Bt.27354.1.S1_at	---	---
Bt.20605.1.S1_at	---	---
Bt.2099.1.S1_at	---	---
Bt.10855.1.S1_at	similar to regulator of G-protein signaling 2, 24kDa /// regulator of G-protein signaling 2, 24kDa	LOC616414 /// RGS2
Bt.26426.1.A1_at	RNA binding motif protein 43	RBM43
Bt.10212.1.S1_at	Pleckstrin homology-like domain, family A, member 1	PHLDA1
Bt.12566.1.S1_at	interleukin 17 receptor A	IL17RA
Bt.17034.1.A1_at	---	---
Bt.5889.1.S1_at	RNA binding motif protein 24	RBM24
Bt.27715.1.A1_at	G protein-coupled receptor 110	GPR110
Bt.22006.1.S1_at	similar to Protein SOLO	LOC527362
Bt.3455.1.S1_at	ubiquitin-conjugating enzyme E2I (UBC9 homolog, yeast)	UBE2I
Bt.9423.1.S1_at	---	---
Bt.8706.1.S1_at	mitogen-activated protein kinase-activated protein kinase 3	MAPKAPK3
Bt.4901.1.S1_at	calcium/calmodulin-dependent protein kinase (CaM kinase) II delta	CAMK2D
Bt.24279.1.S1_s_at	---	---
Bt.27386.2.A1_at	ankyrin repeat domain 50	ANKRD50
Bt.4357.1.S1_at	tetraspanin 7	TSPAN7
Bt.5515.1.S1_at	5'-nucleotidase, ecto (CD73)	NT5E
Bt.26100.2.A1_at	Glycerophosphodiester phosphodiesterase domain containing 1	GDPD1
Bt.23276.2.S1_at	similar to Absent in melanoma 1 protein	LOC526200
Bt.21736.1.A1_at	---	---
Bt.3804.1.S1_at	procollagen C-endopeptidase enhancer 2	PCOLCE2
Bt.5536.1.S1_at	integrin, beta 5	ITGB5
Bt.23608.1.S1_s_at	keratin 8	KRT8
Bt.20402.2.A1_at	polycystic kidney disease 2 (autosomal dominant)	PKD2
Bt.17161.1.S1_at	---	---
Bt.20941.1.S1_at	zinc finger protein 793	ZNF793
Bt.2203.1.S1_at	abhydrolase domain containing 12	ABHD12
Bt.12694.1.S1_at	tumor necrosis factor receptor superfamily, member 21	TNFRSF21
Bt.27263.1.A1_at	---	---
Bt.1658.1.S1_at	dual specificity phosphatase 1	DUSP1
Bt.12220.1.S1_a_at	---	---
Bt.9349.1.S1_at	similar to coagulation factor VIII-associated protein	LOC617475
Bt.7446.1.S1_at	similar to SUMO/sentrin specific peptidase family member 8	LOC513300
Bt.26919.1.S1_at	netrin 4	NTN4
Bt.13860.1.S1_at	kinase insert domain receptor (a type III receptor tyrosine kinase)	KDR
Bt.4107.1.S1_at	desmocollin 2
Bt.24157.1.A1_at	DKFZP564O0823 protein	DKFZP564O0823
Bt.25539.1.A1_at	heparan sulfate (glucosamine) 3-O-sulfotransferase 5	HS3ST5
Bt.16205.1.A1_at	similar to Family with sequence similarity 114, member A1	LOC511583
Bt.24522.3.S1_a_at	Kruppel-like factor 6	KLF6
Bt.24098.1.A1_at	interferon induced with helicase C domain 1	IFIH1
Bt.2858.1.S1_at	abhydrolase domain containing 6	ABHD6
Bt.9539.1.A1_at	---	---
Bt.2943.1.A1_at	Ctr9, Paf1/RNA polymerase II complex component, homolog (S. cerevisiae)	CTR9
Bt.17752.1.A1_at	---	---
Bt.20219.2.S1_at	Phosphatidylinositol glycan anchor biosynthesis, class T	PIGT
Bt.12765.1.S1_at	retinol dehydrogenase 10 (all-trans)	RDH10
Bt.22336.1.A1_at	teratocarcinoma-derived growth factor 1	TDGF1
Bt.1151.1.S1_at	cellular retinoic acid binding protein 2	CRABP2
Bt.27718.1.S1_at	melanoma inhibitory activity family, member 3	MIA3
Bt.18036.1.A1_at	---	---
Bt.13882.1.S1_at	hypothetical protein LOC532603	LOC532603
Bt.27414.1.S1_at	ring finger protein 168	RNF168
Bt.21365.3.S1_at	similar to Eukaryotic translation initiation factor 2-alpha kinase 4 (GCN2-like protein)	LOC513829
Bt.10354.1.S1_at	---	---
Bt.12761.1.A1_at	integrin, alpha 2 (CD49B, alpha 2 subunit of VLA-2 receptor)	ITGA2
Bt.21142.1.S1_at	hypothetical protein LOC100140348 /// similar to Temporarily Assigned Gene name family member (tag-241)	LOC100140348 /// LOC535392
Bt.18792.1.S1_at	Dynactin 6	DCTN6
Bt.11228.1.S1_a_at	ceroid-lipofuscinosis, neuronal 3	CLN3
Bt.17150.1.A1_at	interleukin enhancer binding factor 3, 90kDa	ILF3
Bt.8131.1.S1_at	activated leukocyte cell adhesion molecule	ALCAM
Bt.20409.1.S1_at	poly (ADP-ribose) polymerase family, member 9	PARP9
Bt.2494.2.S1_a_at	Syndecan 2	SDC2
Bt.8437.1.A1_at	Zinc finger homeobox 4	ZFHX4
Bt.20601.2.S1_at	Tight junction protein 2 (zona occludens 2)	TJP2
Bt.26628.1.S1_at	RAP2C, member of RAS oncogene family	RAP2C
Bt.5229.1.S1_at	serpin peptidase inhibitor, clade E (nexin, plasminogen activator inhibitor type 1), member 1	SERPINE1
Bt.23857.1.A1_at	ring finger 144B	RNF144B
Bt.4105.1.S1_at	C1q and tumor necrosis factor related protein 1	C1QTNF1
Bt.4680.1.S1_at	DnaJ (Hsp40) homolog, subfamily C, member 12	DNAJC12
Bt.18643.1.A1_at	---	---
Bt.12285.2.S1_a_at	N-myc (and STAT) interactor	NMI
Bt.27963.1.A1_at	arylacetamide deacetylase-like 1	AADACL1
Bt.25703.1.A1_at	plexin domain containing 2	PLXDC2
Bt.26416.1.A1_at	---	---
Bt.16181.1.A1_at	---	---
Bt.26406.1.A1_at	---	---
Bt.10068.1.S1_at	integrator complex subunit 9	INTS9
Bt.22611.1.S1_at	---	---
Bt.24842.1.A1_at	RAS-like, estrogen-regulated, growth inhibitor	RERG
Bt.7214.1.S1_a_at	collagen, type IV, alpha 3 (Goodpasture antigen) binding protein	COL4A3BP
Bt.17195.1.A1_at	---	---
Bt.24289.1.A1_at	---	---
Bt.10808.1.S1_at	solute carrier family 25 (mitochondrial carrier; peroxisomal membrane protein, 34kDa), member 17	SLC25A17
Bt.8107.1.S1_at	SP140 nuclear body protein	SP140
Bt.3253.3.S1_at	similar to chromosome 14 open reading frame 132	LOC617871
Bt.24457.1.S1_at	zinc finger protein 813 /// zinc finger protein 93	ZNF813 /// ZNF93
Bt.24775.1.A1_at	filamin A interacting protein 1	FILIP1
Bt.1986.1.S1_at	cystatin B (stefin B)	CSTB
Bt.12912.1.S1_at	collagen, type IV, alpha 1	COL4A1
Bt.4315.1.S1_at	adaptor-related protein complex 1, sigma 1 subunit	AP1S1
Bt.5390.1.S1_at	major vault protein	MVP
Bt.14369.1.A1_at	cytochrome P450, family 39, subfamily A, polypeptide 1	CYP39A1
Bt.23509.1.S1_at	phosphatidic acid phosphatase type 2B	PPAP2B
Bt.16545.1.A1_at	G protein-coupled receptor 155	GPR155
Bt.18643.1.A1_a_at	---	---
Bt.13955.1.S1_at	---	---
Bt.13769.1.S1_at	Microtubule-associated protein 2	MAP2
Bt.11168.1.S1_at	---	---
Bt.13147.1.S1_at	UDP-Gal:betaGlcNAc beta 1,4- galactosyltransferase, polypeptide 5	B4GALT5
Bt.13972.1.A1_at	---	---
Bt.12755.1.S1_a_at	chromogranin A (parathyroid secretory protein 1)	CHGA
Bt.6348.1.S1_at	---	---
Bt.8260.1.A1_at	---	---
Bt.16234.1.A1_at	splicing factor, arginine/serine-rich 18 /// splicing factor, arginine/serine-rich 130	SFRS18 /// SRRP130
Bt.24191.1.A1_at	Dpy-19-like 1 (C. elegans)	DPY19L1
Bt.23098.1.S1_at	quiescin Q6 sulfhydryl oxidase 1	QSOX1
Bt.21680.1.S1_at	pirin (iron-binding nuclear protein)	PIR
Bt.3235.1.A1_at	---	---
Bt.18202.1.A1_at	---	---
Bt.20979.1.S1_at	---	---
Bt.23640.1.A1_a_at	Toll-like receptor 3	TLR3
Bt.20532.1.S1_at	proteasome (prosome, macropain) subunit, beta type, 9 (large multifunctional peptidase 2)	PSMB9
Bt.21383.2.S1_a_at	Hypothetical LOC614973	LOC614973
Bt.21170.1.A1_at	RAS p21 protein activator 2	RASA2
Bt.4044.1.S1_at	high mobility group AT-hook 1	HMGA1
Bt.28615.2.S1_at	family with sequence similarity 127, member A /// similar to family with sequence similarity 127, member A /// similar to family with sequence similarity 127, member A	FAM127A /// LOC615809 /// LOC783730
Bt.17990.1.A1_at	nudix (nucleoside diphosphate linked moiety X)-type motif 11	NUDT11
Bt.12638.1.S1_at	---	---
Bt.2867.1.S1_at	schwannomin interacting protein 1	SCHIP1
Bt.27639.2.A1_at	---	---
Bt.6964.1.S1_at	tropomodulin 1	TMOD1
Bt.18479.1.A1_at	Zinc finger protein 608	ZNF608
Bt.3750.1.S1_at	S100 calcium binding protein A11 (calgizzarin)	S100A11
Bt.11408.1.A1_at	---	---
Bt.25376.1.A1_at	---	---
Bt.8281.1.S1_at	---	---
Bt.2966.1.A1_at	dedicator of cytokinesis 11	DOCK11
Bt.9781.1.S1_at	---	---
Bt.21866.1.S1_at	---	---
Bt.12684.2.S1_at	---	---
Bt.9661.1.S1_at	similar to high-risk human papilloma viruses E6 oncoproteins targeted protein E6TP1 alpha; putative GAP protein alpha	LOC534839
Bt.7727.1.S1_at	KN motif and ankyrin repeat domains 2	KANK2
Bt.4263.1.S1_at	G protein-coupled receptor kinase 5	GRK5
Bt.4314.1.S1_at	annexin A2	ANXA2
Bt.17810.1.S1_a_at	retinol binding protein 1, cellular	RBP1
Bt.20888.1.S1_at	Hypothetical protein LOC784592	LOC784592
Bt.12111.1.S1_at	---	---
Bt.22371.1.A1_a_at	---	---
Bt.24413.1.S1_at	similar to transmembrane and tetratricopeptide repeat containing 2 (predicted)	LOC781126
Bt.26611.1.S1_at	CASP8 associated protein 2	CASP8AP2
Bt.27327.1.A1_at	PHD finger protein 2	PHF2
Bt.1922.1.S1_at	---	---
Bt.13415.1.A1_at	leptin receptor overlapping transcript-like 1	LEPROTL1
Bt.20878.1.A1_at	Splicing factor, arginine/serine-rich 130	SFRS18
Bt.22576.1.A1_at	protein phosphatase 1, regulatory (inhibitor) subunit 3D	PPP1R3D
Bt.27142.1.A1_at	---	---
Bt.21227.1.A1_at	G protein-coupled receptor 177	GPR177
Bt.18116.3.A1_s_at	poly (ADP-ribose) polymerase family, member 12	PARP12
Bt.1987.1.S1_at	Tax1 (human T-cell leukemia virus type I) binding protein 3	TAX1BP3
Bt.21203.1.S1_at	---	---
Bt.20639.1.A1_at	PHD finger protein 3	PHF3
Bt.3821.2.S1_at	tetraspanin 6	TSPAN6
Bt.4688.1.S1_a_at	two pore segment channel 1	TPCN1
Bt.16020.1.A2_at	activin A receptor, type I	ACVR1
Bt.26041.1.A1_at	---	---
Bt.22482.1.S1_at	---	---
Bt.2741.1.A2_at	transmembrane protein 40	TMEM40
Bt.25176.2.S1_at	---	---
Bt.27930.1.S1_at	proline rich Gla (G-carboxyglutamic acid) 1	PRRG1
Bt.22379.1.S1_at	chaperone, ABC1 activity of bc1 complex homolog (S. pombe)	CABC1
Bt.12872.1.S1_at	BTB (POZ) domain containing 3	BTBD3
Bt.3426.1.S1_at	---	---
Bt.3751.1.S1_at	microtubule-associated protein 1B	MAP1B
Bt.2519.1.S1_at	plasminogen activator, urokinase	PLAU
Bt.3435.1.A1_at	fin bud initiation factor	FIBIN
Bt.28523.1.S1_at	---	---
Bt.15889.1.S1_at	---	---
Bt.23282.1.S1_at	GLI-Kruppel family member GLI3	GLI3
Bt.25352.1.A1_at	similar to Cortactin-binding protein 2 (CortBP2)	LOC530341
Bt.15875.1.S1_at	TNFRSF1A-associated via death domain	TRADD
Bt.9379.1.S1_at	monoamine oxidase A	MAOA
Bt.9660.1.A1_s_at	similar to tripartite motif-containing 8	LOC782444
Bt.24543.1.A1_at	potassium channel tetramerisation domain containing 1	KCTD1
Bt.20518.1.A1_at	---	---
Bt.9748.1.S1_at	---	---
Bt.28363.1.S1_at	---	---
Bt.26806.3.S1_at	---	---
Bt.21277.1.A1_at	Similar to vacuolar protein sorting 13B	LOC512656
Bt.25176.1.A1_at	---	---
Bt.27193.1.A1_at	similar to Family with sequence similarity 43, member A	LOC539374
Bt.13993.1.A1_at	---	---
Bt.21770.1.S1_at	solute carrier family 29 (nucleoside transporters), member 1	SLC29A1
Bt.6553.1.A1_at	transmembrane protein 127	TMEM127
Bt.24462.1.S1_at	SFRS protein kinase 2	SRPK2
Bt.27452.1.A1_at	---	---
Bt.8015.3.A1_at	---	---
Bt.21284.1.A1_at	---	---
Bt.28621.1.S1_at	---	---
Bt.25186.1.S1_at	---	---
Bt.17110.1.A1_at	flavin containing monooxygenase 5	FMO5
Bt.24957.1.S1_at	Chromosome 9 open reading frame 102 ortholog	LOC508357
Bt.8782.1.S1_at	---	---
Bt.4781.1.S1_at	ADAM metallopeptidase domain 10	ADAM10
Bt.12927.1.S1_at	hyaluronan synthase 2	HAS2
Bt.8766.1.S1_at	N-acylsphingosine amidohydrolase (acid ceramidase) 1	ASAH1
Bt.6771.1.S1_at	EH domain binding protein 1	EHBP1
Bt.13996.3.A1_at	phospholipase D1, phosphatidylcholine-specific	PLD1
Bt.26410.1.A1_at	mitochondrial transcription termination factor	MTERF
Bt.27332.1.A1_at	---	---
Bt.12565.1.S1_at	solute carrier family 31 (copper transporters), member 2	SLC31A2
Bt.24029.1.S1_at	---	---
Bt.2563.1.S1_at	chloride intracellular channel 4	CLIC4
Bt.15957.1.S1_at	---	---
Bt.21987.1.S1_at	peptidylprolyl isomerase G (cyclophilin G)	PPIG
Bt.26302.1.A1_at	Sex comb on midleg-like 1 (Drosophila)	SCML1
Bt.7962.1.S1_at	yippee-like 3 (Drosophila)	YPEL3
Bt.15806.1.A1_at	similar to iron-responsive element binding protein 2	LOC539404
Bt.4738.1.S2_at	calpastatin	CAST
Bt.2110.1.S1_at	dipeptidyl-peptidase 3	DPP3
Bt.24691.1.A1_at	myeloid/lymphoid or mixed-lineage leukemia 5 (trithorax homolog, Drosophila)	MLL5
Bt.17714.1.A1_at	Phosphorylase, glycogen; liver (Hers disease, glycogen storage disease type VI)	PYGL
Bt.1117.1.S1_at	CAP-GLY domain containing linker protein 2	CLIP2
Bt.4348.1.S1_at	phosphodiesterase 6D, cGMP-specific, rod, delta	PDE6D
Bt.26387.1.A1_at	glutamate receptor, ionotropic, kainate 1	GRIK1
Bt.27973.1.S1_at	solute carrier organic anion transporter family, member 3A1	SLCO3A1
Bt.22270.1.S1_at	chromosome 10 open reading frame 38 ortholog	C13H10ORF38
Bt.21143.1.A1_at	Rho GTPase activating protein 29	ARHGAP29
Bt.20452.1.A1_at	---	---
Bt.1993.2.A1_at	histidine acid phosphatase domain containing 1	HISPPD1
Bt.23399.1.S1_at	pyruvate kinase, muscle	PKM2
Bt.3321.1.S1_at	---	---
Bt.23557.1.S1_at	DENN/MADD domain containing 3	DENND3
Bt.18168.1.A1_at	golgi autoantigen, golgin subfamily a, 4	GOLGA4
Bt.8508.1.A1_at	cAMP responsive element binding protein 3-like 2	CREB3L2
Bt.17809.1.A1_at	ARP6 actin-related protein 6 homolog (yeast)	ACTR6
Bt.4187.1.S1_at	major facilitator superfamily domain containing 5	MFSD5
Bt.8169.1.S1_at	solute carrier family 39 (zinc transporter), member 6	SLC39A6
Bt.20687.2.A1_at	hypothetical LOC510651	LOC510651
Bt.28166.1.A1_at	hypothetical protein MGC137894	MGC137894
Bt.20354.1.S1_at	melanoma antigen family D, 4-like	LOC100125231
Bt.20572.1.A1_at	---	---
Bt.20820.1.A1_at	latent transforming growth factor beta binding protein 1	LTBP1
Bt.16265.1.S1_at	---	---
Bt.26613.1.A1_at	coiled-coil domain containing 92	CCDC92
Bt.22771.1.S1_at	RAB31, member RAS oncogene family	RAB31
Bt.24208.1.S1_at	---	---
Bt.28073.1.S1_at	proline-serine-threonine phosphatase interacting protein 2	PSTPIP2
Bt.27957.1.A1_at	poly (ADP-ribose) polymerase family, member 8	PARP8
Bt.10814.1.S1_at	coagulation factor II (thrombin) receptor	F2R
Bt.18321.1.A1_at	guanine nucleotide binding protein (G protein), beta polypeptide 4	GNB4
Bt.18064.1.A1_at	---	---
Bt.22188.1.S1_at	---	---
Bt.4404.1.A1_at	protease, serine, 2 (trypsin 2)	PRSS2
Bt.25406.1.A1_at	similar to methyl-CpG binding domain protein 5	LOC541084
Bt.6768.1.S1_at	secreted protein, acidic, cysteine-rich (osteonectin)	SPARC
Bt.13253.1.S1_at	---	---
Bt.25663.1.A1_at	copine VIII	CPNE8
Bt.1289.1.S1_at	---	---
Bt.1150.1.S1_at	dishevelled associated activator of morphogenesis 2	DAAM2
Bt.16422.1.S1_at	---	---
Bt.16040.1.S1_at	SH3 domain binding glutamic acid-rich protein like 3	SH3BGRL3
Bt.22527.1.A1_at	UDP-N-acteylglucosamine pyrophosphorylase 1	UAP1
Bt.11934.1.S1_at	transmembrane protein 199	TMEM199
Bt.22026.1.S1_at	c-mer proto-oncogene tyrosine kinase	MERTK
Bt.21032.1.S1_at	NudC domain containing 2	NUDCD2
Bt.2911.1.A1_at	family with sequence similarity 134, member B	FAM134B
Bt.8377.1.S1_at	---	---
Bt.12770.1.A1_at	synuclein, alpha (non A4 component of amyloid precursor)	SNCA
Bt.26825.1.A1_at	5'-3' exoribonuclease 2	XRN2
Bt.28422.1.A1_at	general transcription factor IIE, polypeptide 1, alpha 56kDa	GTF2E1
Bt.16459.1.A1_at	---	---
Bt.2046.1.S1_at	sushi-repeat-containing protein, X-linked	SRPX
Bt.18843.1.A1_at	similar to hCG1779312	LOC781795
Bt.26424.1.A1_at	---	---
Bt.27675.1.A1_at	V-kit Hardy-Zuckerman 4 feline sarcoma viral oncogene homolog	KIT
Bt.21812.1.S1_at	---	---
Bt.16113.1.A1_at	A kinase (PRKA) anchor protein 11	AKAP11
Bt.9983.1.S1_at	ARD1 homolog A, N-acetyltransferase	ARD1A
Bt.24778.1.S1_at	ubiquitin specific peptidase 32	USP32
Bt.16499.2.S1_at	Leucine-rich repeats and calponin homology (CH) domain containing 1	LRCH1
Bt.14157.1.S1_at	armadillo repeat containing 8	ARMC8
Bt.27410.1.S1_at	EFR3 homolog A (S. cerevisiae)	EFR3A
Bt.11459.1.S1_at	chromosome 16 open reading frame 57 ortholog	C18H16orf57
Bt.9514.1.S1_at	ankyrin repeat domain 13A	ANKRD13A
Bt.20694.1.A1_at	Catenin (cadherin-associated protein), alpha-like 1	CTNNAL1
Bt.16195.1.S1_at	---	---
Bt.17070.1.S1_at	topoisomerase (DNA) I	TOP1
Bt.18049.1.A1_at	---	---
Bt.11993.1.S1_at	hydroxysteroid (17-beta) dehydrogenase 11	HSD17B11
Bt.28100.1.S1_at	asparagine-linked glycosylation 2 homolog (S. cerevisiae, alpha-1,3-mannosyltransferase)	ALG2
Bt.24421.1.A1_at	similar to ACPL2 protein	LOC537248
Bt.4249.1.S1_at	jumonji, AT rich interactive domain 1A	JARID1A
Bt.10934.1.A1_at	zinc finger, FYVE domain containing 26	ZFYVE26
Bt.3521.1.A1_at	eukaryotic translation initiation factor 2B, subunit 1 alpha, 26kDa	EIF2B1
Bt.23154.1.S1_at	glucose 6 phosphatase, catalytic, 3	G6PC3
Bt.28704.1.S1_at	phospholipid scramblase 4	PLSCR4
Bt.20762.1.A1_at	---	---
Bt.26483.1.A1_at	---	---
Bt.10875.1.A1_at	---	---
Bt.20519.1.A1_at	monooxygenase, DBH-like 1	MOXD1
Bt.18019.1.A1_at	---	---
Bt.3367.1.S1_at	nuclear receptor subfamily 1, group H, member 2	NR1H2
Bt.19210.1.S1_at	---	---
Bt.20867.1.A1_at	RNA pseudouridylate synthase domain containing 3	RPUSD3
Bt.23509.2.A1_at	---	---
Bt.5132.1.S1_at	dimethylarginine dimethylaminohydrolase 2	DDAH2
Bt.23971.1.S1_at	adenosine deaminase, RNA-specific	ADAR
Bt.23179.1.S1_at	heat shock 90kD protein 1, alpha	HSPCA
Bt.7576.1.S1_at	---	---
Bt.27626.1.A1_at	---	---
Bt.15865.1.S1_at	proteasome (prosome, macropain) subunit, beta type, 8 (large multifunctional peptidase 7)	PSMB8
Bt.10994.1.S1_at	synaptosomal-associated protein, 23kDa	SNAP23
Bt.10238.1.S1_at	enoyl Coenzyme A hydratase domain containing 1	ECHDC1
Bt.27143.1.A1_at	Outer dense fiber of sperm tails 2-like	ODF2L
Bt.1760.1.S1_at	REX2, RNA exonuclease 2 homolog (S. cerevisiae)	REXO2
Bt.3701.1.S1_at	similar to Protein FAM101B	LOC618459
Bt.9048.2.S1_a_at	presenilin enhancer 2 homolog (C. elegans)	PSENEN
Bt.14047.1.A1_at	tripartite motif-containing 6	TRIM6
Bt.21924.1.A1_at	similar to uronyl-2-sulfotransferase	LOC535975
Bt.12010.1.S1_at	ADAM metallopeptidase with thrombospondin type 1 motif, 1	ADAMTS1
Bt.23604.1.S1_at	basic leucine zipper and W2 domains 1	BZW1
Bt.20416.1.S1_at	transporter 1, ATP-binding cassette, sub-family B (MDR/TAP)	TAP1
Bt.23248.1.S1_at	similar to Amyloid-like protein 2 precursor (Amyloid protein homolog) (APPH) (CDEI box-binding protein) (CDEBP)	APLP2
Bt.8674.1.A1_at	---	---
Bt.26942.1.S1_at	solute carrier family 17 (anion/sugar transporter), member 5	SLC17A5
Bt.6154.1.S1_at	four and a half LIM domains 3	FHL3
Bt.17730.1.A1_at	---	---
Bt.6148.1.S1_at	ubiquitin specific peptidase 15	USP15
Bt.6879.1.S1_at	---	---
Bt.14176.1.S1_at	nuclear protein localization 4 homolog (S. cerevisiae)	NPLOC4
Bt.2877.1.S1_at	Glutaredoxin (thioltransferase)	GLRX
Bt.10041.1.S1_at	vacuolar protein sorting 72 homolog (S. cerevisiae)	VPS72
Bt.13985.1.S1_at	---	---
Bt.15900.2.S1_at	S-adenosylhomocysteine hydrolase-like 2	AHCYL2
Bt.24296.1.A1_at	---	---
Bt.8690.2.S1_at	pleckstrin homology domain containing, family B (evectins) member 2	PLEKHB2
Bt.10088.1.A1_at	---	---
Bt.28843.1.A1_at	Zinc finger, BED-type containing 5	ZBED5
Bt.16583.1.S1_at	transmembrane protein 37	TMEM37
Bt.29182.1.A1_at	---	---
Bt.29506.1.S1_at	coiled-coil domain containing 82	CCDC82
Bt.26713.1.S1_at	solute carrier family 38, member 5	SLC38A5
Bt.4709.1.S1_at	steroidogenic acute regulatory protein	STAR
Bt.5491.1.S1_at	Rab acceptor 1 (prenylated)	RABAC1
Bt.11411.1.S1_at	cytokine induced apoptosis inhibitor 1	CIAPIN1
Bt.1065.1.S1_at	carnitine palmitoyltransferase II	CPT2
Bt.22130.1.S1_at	interferon-induced protein with tetratricopeptide repeats 5	IFIT5
Bt.20666.1.S1_at	---	---
Bt.22552.2.S1_at	trafficking protein particle complex 1	TRAPPC1
Bt.10029.2.S1_at	Similar to Chromosome 17 open reading frame 75	LOC506032
Bt.10931.1.S1_at	H2A histone family, member Y2	H2AFY2
Bt.22016.1.S1_at	---	---
Bt.20733.1.S1_at	S-adenosylhomocysteine hydrolase-like 2
Bt.25963.1.A1_at	tubulin, delta 1	TUBD1
Bt.2505.1.S1_at	CCR4-NOT transcription complex, subunit 6	CNOT6
Bt.21500.1.A1_at	Similar to pantothenate kinase 1alpha	LOC535887
Bt.22094.2.S1_at	interleukin 33	IL33
Bt.3800.1.S1_at	nucleoside phosphorylase	NP
Bt.13152.1.S1_s_at	amyloid beta (A4) precursor protein	APP
Bt.5329.2.S1_at	chromosome 10 open reading frame 57 ortholog	C28H10orf57
Bt.20430.1.A1_at	similar to HEAT-like repeat-containing protein	LOC537521
Bt.20407.2.A1_at	cytoplasmic polyadenylation element binding protein 4	CPEB4
Bt.19209.2.S1_at	solute carrier family 35 (UDP-N-acetylglucosamine (UDP-GlcNAc) transporter), member A3	SLC35A3
Bt.21122.1.S1_at	DR1-associated protein 1 (negative cofactor 2 alpha)	DRAP1
Bt.4972.2.S1_at	spectrin, beta, non-erythrocytic 1	SPTBN1
Bt.7218.1.S2_a_at	DnaJ (Hsp40) homolog, subfamily C, member 14	DNAJC14
Bt.22710.1.A1_at	talin 1	TLN1
Bt.26722.1.A1_a_at	---	---
Bt.25109.1.S1_at	procollagen-lysine, 2-oxoglutarate 5-dioxygenase 2	PLOD2
Bt.11778.1.A1_at	---	---
Bt.7839.1.A1_at	SON DNA binding protein	SON
Bt.17521.1.S1_at	bromodomain and WD repeat domain containing 1	BRWD1
Bt.3247.1.S1_at	matrilin 2	MATN2
Bt.29581.1.A1_at	---	---
Bt.21518.1.S1_at	---	---
Bt.12315.1.S1_at	---	---
Bt.27257.1.S1_at	hypothetical LOC522319	LOC522319
Bt.17444.1.S1_at	---	---
Bt.8486.1.S1_at	TRAF2 and NCK interacting kinase	TNIK
Bt.26511.2.S1_at	laminin, alpha 1	LAMA1
Bt.20018.1.S1_at	hypothetical LOC100126544	LOC100126544
Bt.7671.1.S1_at	interferon induced transmembrane protein 3 (1-8U)	IFITM3
Bt.18327.1.A1_at	---	---
Bt.9901.1.S1_at	---	---
Bt.15706.1.A1_at	---	---
Bt.367.1.S1_at	oxidized low density lipoprotein (lectin-like) receptor 1	OLR1
Bt.2186.1.S1_at	zinc finger, NFX1-type containing 1	ZNFX1
Bt.20680.1.S1_at	SH3-domain binding protein 5 (BTK-associated)	SH3BP5
Bt.3393.1.S1_at	leucine-rich repeats and immunoglobulin-like domains 1	LRIG1
Bt.16983.1.S1_at	TRIM6-TRIM34	TRIM6-TRIM34
Bt.16195.2.A1_at	---	---
Bt.21912.1.S1_at	eukaryotic translation initiation factor 2C, 2	EIF2C2
Bt.12396.1.S1_at	N-sulfoglucosamine sulfohydrolase	SGSH
Bt.29662.1.A1_at	---	---
Bt.29319.1.S1_at	similar to zinc finger protein 132	LOC100141141
Bt.24749.1.S1_at	---	---
Bt.689.1.S1_at	fission 1 (mitochondrial outer membrane) homolog (S. cerevisiae)	FIS1
Bt.5636.2.S1_at	exocyst complex component 1	EXOC1
Bt.9250.1.A1_at	interleukin-1 receptor-associated kinase 4	IRAK4
Bt.21986.1.A1_a_at	Ubiquitin specific peptidase 7 (herpes virus-associated)	USP7
Bt.26971.1.S1_at	---	---
Bt.8443.1.S1_at	---	---
Bt.28764.1.A1_at	vaccinia related kinase 3	VRK3
Bt.2964.1.S1_at	Zinc finger protein 330	ZNF330
Bt.27311.2.S1_at	G protein-coupled receptor 173	GPR173
Bt.25075.1.A1_at	---	---
Bt.22078.1.S1_at	ATPase, H+ transporting, lysosomal accessory protein 2	ATP6AP2
Bt.16678.1.S1_at	brain expressed, X-linked 1	BEX1
Bt.12063.1.S1_at	protocadherin 7	PCDH7
Bt.10983.1.S1_at	ionized calcium binding adapter molecule 2	C9orf58
Bt.9947.1.S1_at	Stannin	SNN
Bt.24764.1.A1_at	---	---
Bt.9197.1.S1_at	coiled-coil domain containing 28A	CCDC28A
Bt.20355.1.S1_at	Rab interacting lysosomal protein-like 1	RILPL1
Bt.13780.1.A1_at	sprouty homolog 1, antagonist of FGF signaling (Drosophila)	SPRY1
Bt.21873.1.S1_at	synaptotagmin XI	SYT11
Bt.24819.1.S1_at	formin homology 2 domain containing 3	FHOD3
Bt.4243.1.A1_at	component of oligomeric golgi complex 8	COG8
Bt.24916.1.A1_at	dedicator of cytokinesis 7	DOCK7
Bt.26815.1.S1_at	single-stranded DNA binding protein 2	SSBP2
Bt.1807.1.A1_at	---	---
Bt.20394.1.A1_at	Kruppel-like factor 13	KLF13
Bt.11500.1.A1_at	---	---
Bt.9244.1.A1_at	ring finger and SPRY domain containing 1	RSPRY1
Bt.22137.2.S1_at	vacuolar protein sorting 45 homolog (S. cerevisiae)	VPS45
Bt.502.1.A1_at	regucalcin (senescence marker protein-30)	RGN
Bt.16633.1.S1_at	Solute carrier family 38, member 1	SLC38A1
Bt.19380.1.A1_at	Hypothetical LOC613328	MGC139239
Bt.19936.1.A1_at	---	---
Bt.20226.1.A1_at	---	---
Bt.23611.2.S1_at	TCDD-inducible poly(ADP-ribose) polymerase	TIPARP
Bt.22721.1.A1_a_at	JNK1-associated membrane protein	JAMP
Bt.29152.2.A1_at	Tetraspanin 12	TSPAN12
Bt.13975.1.S1_a_at	apolipoprotein D	APOD
Bt.10245.3.A1_at	Retinoblastoma-like 2 (p130)	RBL2
Bt.5324.1.S1_s_at	MHC class I antigen /// MHC Class I JSP.1 /// hypothetical protein 100125016	BOLA-N /// JSP.1 /// LOC100125916
Bt.11751.1.A1_at	---	---
Bt.16061.1.S1_at	component of oligomeric golgi complex 6	COG6
Bt.24492.1.S1_at	signal transducer and activator of transcription 2, 113kDa	STAT2
Bt.28325.1.S1_at	---	---
Bt.13627.1.A1_at	---	---
Bt.11290.1.A1_at	BCDIN3 domain containing	BCDIN3D
Bt.2860.1.S1_at	filamin binding LIM protein 1	FBLIM1
Bt.17205.1.S1_at	---	---
Bt.7190.1.S1_at	cytochrome P450, family 11, subfamily A, polypeptide 1	CYP11A1
Bt.4104.1.S1_at	histone acetyltransferase 1	HAT1
Bt.20033.1.S1_at	---	---
Bt.8967.1.S1_at	myostatin	MSTN
Bt.10615.1.S1_at	phosphatase and actin regulator 4	PHACTR4
Bt.6597.2.S1_a_at	lectin, galactoside-binding, soluble, 3 binding protein	LGALS3BP
Bt.2723.1.A1_at	cysteine dioxygenase, type I	CDO1
Bt.8236.1.S1_at	hypothetical protein LOC539712	FAM122A
Bt.26806.1.A1_at	---	---
Bt.13134.1.S1_at	jun oncogene	JUN
Bt.2425.1.A1_at	hypothetical LOC534463	LOC534463
Bt.8735.1.S1_at	translocase of inner mitochondrial membrane 22 homolog (yeast)	TIMM22
Bt.22842.2.S1_at	vesicle amine transport protein 1 homolog (T. californica)	VAT1
Bt.7155.1.S1_at	peroxisomal biogenesis factor 12	PEX12
Bt.20137.1.S1_at	WD repeat domain 23	WDR23
Bt.5520.1.S1_at	isocitrate dehydrogenase 2 (NADP+), mitochondrial	IDH2
Bt.13301.1.S1_at	up-regulated gene 4	URG4
Bt.25248.1.A1_at	---	---
Bt.22522.1.S1_at	WD repeat domain 89	WDR89
Bt.5682.1.S1_at	---	---
Bt.4177.3.A1_at	Similar to KIAA1568 protein	LOC781194
Bt.13727.1.S1_at	---	---
Bt.20432.1.S1_at	serpin peptidase inhibitor, clade B (ovalbumin), member 8	SERPINB8
Bt.22504.2.S1_at	G protein-coupled receptor 56	GPR56
Bt.742.1.S1_at	high-mobility group box 1 /// similar to High mobility group protein B1 (High mobility group protein 1) (HMG-1)	HMGB1 /// LOC787566
Bt.11315.2.S1_at	similar to Dermatan-sulfate epimerase-like protein	LOC538958
Bt.13851.1.S1_at	Interleukin 13 receptor, alpha 1	IL13RA1
Bt.3311.1.S1_at	---	---
Bt.7027.1.S1_at	MHC class I-like family A1	LOC100126815
Bt.16495.2.A1_at	Collagen, type IV, alpha 5 (Alport syndrome)	COL4A5
Bt.17848.2.S1_at	zinc finger, MYND-type containing 8	ZMYND8
Bt.11816.1.S1_at	similar to C04F5.8	MGC142695
Bt.28184.1.S1_at	cappuccino homolog (mouse)	CNO
Bt.25764.1.S1_at	low density lipoprotein receptor-related protein 5	LRP5
Bt.4760.1.S1_at	hydroxy-delta-5-steroid dehydrogenase, 3 beta- and steroid delta-isomerase 1	HSD3B1
Bt.1194.1.S1_at	calcium activated nucleotidase 1	CANT1
Bt.3323.2.S1_at	plexin B2	PLXNB2
Bt.18366.1.S1_at	---	---
Bt.24132.1.S1_at	interferon responsive gene 15	IFRG15
Bt.4157.1.S1_at	kinesin family member 3B	KIF3B
Bt.13229.1.S1_at	protein kinase, AMP-activated, gamma 2 non-catalytic subunit	PRKAG2
Bt.25738.1.A1_at	endoplasmic reticulum protein 27 kDa	ERP27
Bt.13766.2.S1_at	dipeptidyl-peptidase 8	DPP8
Bt.28138.1.S1_at	---	---
Bt.9069.1.S1_at	ankyrin repeat domain 10	ANKRD10
Bt.3218.1.S1_at	hypothetical protein LOC100124517	LOC100124517
Bt.15712.1.S1_at	glucuronidase, beta	GUSB
Bt.27019.1.S1_at	---	---
Bt.13335.1.S1_at	ribokinase	RBKS
Bt.23654.1.S1_at	Zinc finger CCCH-type, antiviral 1	ZC3HAV1
Bt.22512.2.S1_at	kelch-like 5 (Drosophila)	KLHL5
Bt.28465.2.A1_at	---	---
Bt.10859.1.A1_at	cAMP responsive element binding protein-like 2	CREBL2
Bt.8345.1.S1_at	leptin receptor overlapping transcript	LEPROT
Bt.21584.1.S1_at	3-oxoacyl-ACP synthase, mitochondrial	OXSM
Bt.21327.1.S1_at	similar to Strumpellin	LOC508040
Bt.27814.1.S1_at	---	---
Bt.6715.2.S1_at	chromosome 22 open reading frame 28 ortholog	C5H22orf28
Bt.26709.1.S1_at	similar to coproporphyrinogen oxidase	CPOX
Bt.17844.1.A1_at	---	---
Bt.26687.1.S1_at	achalasia, adrenocortical insufficiency, alacrimia (Allgrove, triple-A)	AAAS
Bt.13993.2.S1_at	---	---
Bt.17630.1.S1_at	MYC binding protein 2	MYCBP2
Bt.8708.1.S1_at	---	---
Bt.21607.1.S1_at	Cbp/p300-interacting transactivator, with Glu/Asp-rich carboxy-terminal domain, 2	CITED2
Bt.17405.2.A1_at	---	---
Bt.11599.1.S1_at	---	---
Bt.24328.1.S1_at	---	---
Bt.24704.1.S1_at	Chromosome X open reading frame 26 ortholog	H11CXORF26
Bt.1.1.S1_at	casein kinase 2, alpha 1 polypeptide	CSNK2A1
Bt.6999.1.S1_at	zinc finger protein 3	ZNF3
Bt.24297.1.A1_at	hypothetical LOC522040	MGC143117
Bt.25159.1.S1_at	---	---
Bt.3847.1.S1_at	phospholipid scramblase 3	PLSCR3
Bt.20696.1.A1_at	---	---
Bt.1283.1.S1_at	barrier to autointegration factor 1	BANF1
Bt.20539.1.S1_at	general transcription factor IIIC, polypeptide 2, beta 110kDa	GTF3C2
Bt.22621.1.S1_at	---	---
Bt.17223.1.S1_at	interferon-induced protein 35	IFI35
Bt.13240.1.S1_at	CKLF-like MARVEL transmembrane domain containing 3	CMTM3
Bt.10900.1.S1_at	chromosome 14 open reading frame 169 ortholog	C10H14ORF169
Bt.7181.1.S1_at	calpain, small subunit 1	CAPNS1
Bt.20971.1.S1_at	calpain 2, (m/II) large subunit	CAPN2
Bt.17530.1.A1_at	---	---
Bt.7486.1.S1_at	activating signal cointegrator 1 complex subunit 3-like 1	ASCC3L1
Bt.14223.1.A1_at	---	---
Bt.29377.1.S1_at	vasodilator-stimulated phosphoprotein	VASP
Bt.1898.1.S1_at	PQ loop repeat containing 2	PQLC2
Bt.8614.1.S1_at	---	---
Bt.5107.1.S1_at	cholinergic receptor, nicotinic, beta 1 (muscle)	CHRNB1
Bt.24945.1.S1_at	glycerophosphodiester phosphodiesterase 1	GDE1
Bt.26444.1.A1_at	---	---
Bt.27308.1.S1_at	empty spiracles homeobox 2	EMX2
Bt.28522.1.S1_at	solute carrier family 35, member D2	SLC35D2
Bt.1268.1.A1_at	---	---
Bt.28465.1.S1_at	BUD31 homolog (S. cerevisiae)	BUD31
Bt.19522.2.S1_at	---	---
Bt.13983.2.S1_at	metadherin	MTDH
Bt.20023.1.S1_at	p30 DBC protein	KIAA1967
Bt.2219.1.S1_at	signal recognition particle 14kDa (homologous Alu RNA binding protein)	SRP14
Bt.12688.1.A1_at	prickle homolog 1	PRICKLE1
Bt.19393.1.S1_at	---	---
Bt.648.2.S1_at	Leucine rich repeat (in FLII) interacting protein 1	LRRFIP1
Bt.24627.2.A1_a_at	GIY-YIG domain containing	GIYD
Bt.4470.1.S1_at	regulator of G-protein signaling 7	RGS7
Bt.24391.2.S1_at	---	---
Bt.13825.1.A1_at	---	---
Bt.20793.1.A1_s_at	laminin, gamma 1 (formerly LAMB2)	LAMC1
Bt.7069.1.S1_at	protein-L-isoaspartate (D-aspartate) O-methyltransferase domain containing 2	PCMTD2
Bt.5599.1.S1_at	GLI pathogenesis-related 2	GLIPR2
Bt.6494.1.S1_at	mitochondrial NADH:ubiquinone oxidoreductase ESSS subunit	ESSS
Bt.13710.3.S1_at	phosphatidylglycerophosphate synthase 1	PGS1
Bt.11245.1.S1_at	hypothetical protein MGC128424	MGC128424
Bt.5684.1.S1_at	polyribonucleotide nucleotidyltransferase 1	PNPT1
Bt.27003.1.S1_at	Retinol saturase (all-trans-retinol 13,14-reductase)	RETSAT
Bt.6846.1.S1_at	actin related protein 2/3 complex, subunit 2, 34kDa /// similar to actin related protein 2/3 complex subunit 2	ARPC2 /// LOC785054
Bt.6537.1.S1_at	Solute carrier family 24 (sodium/potassium/calcium exchanger), member 6	SLC24A6
Bt.28175.2.S1_at	SFT2 domain containing 3	SFT2D3
Bt.5252.1.S1_at	phosphoglycerate mutase 1 (brain)	PGAM1
Bt.24935.3.S1_a_at	RNA binding motif, single stranded interacting protein 2	RBMS2
Bt.16172.1.A1_at	Leucyl-tRNA synthetase 2, mitochondrial	LARS2
Bt.7585.1.S1_at	Solute carrier family 12 (potassium/chloride transporters), member 4	SLC12A4
Bt.11187.1.S1_at	---	---
Bt.648.3.S1_at	---	---
Bt.2220.2.A1_a_at	selenoprotein P, plasma, 1	SEPP1
Bt.1615.1.A1_at	DENN/MADD domain containing 4A	DENND4A
Bt.20505.1.S1_at	similar to tigger transposable element derived 2	LOC532427
Bt.24984.1.A1_at	---	---
Bt.15909.1.S1_at	hypothetical protein LOC530070	LOC530070
Bt.20099.1.S1_at	SID1 transmembrane family, member 2	SIDT2
Bt.21346.1.S1_at	signal-induced proliferation-associated gene 1	SIPA1
Bt.13489.1.S1_at	---	---
Bt.21582.1.S1_at	---	---
Bt.4641.1.S1_at	signal transducer and activator of transcription 5A	STAT5A
Bt.3780.1.S1_at	neuronal protein 3.1	LOC100125763
Bt.2939.1.A1_at	Mov10, Moloney leukemia virus 10, homolog (mouse)	MOV10
Bt.18945.1.A1_at	Pleckstrin homology domain containing, family G (with RhoGef domain) member 1	PLEKHG1
Bt.4175.2.S1_at	histocompatibility (minor) 13	HM13
Bt.13549.1.A1_at	splicing factor, arginine/serine-rich 130	SRRP130
Bt.18459.2.A1_at	---	---
Bt.2457.1.S1_at	sulfite oxidase	SUOX
Bt.12303.1.S1_at	peptidylglycine alpha-amidating monooxygenase	PAM
Bt.24319.1.A1_at	---	---
Bt.22642.1.A1_at	diacylglycerol kinase, iota	DGKI
Bt.24943.1.S1_at	Spermatogenesis associated 2	SPATA2
Bt.22797.1.A1_at	---	---
Bt.13845.1.S1_at	chromosome 6 open reading frame 203 ortholog	C9H6ORF203
Bt.19811.1.A1_at	---	---
Bt.18756.1.S1_at	CDC42 small effector 2	CDC42SE2
Bt.21667.1.S1_at	RNA pseudouridylate synthase domain containing 2	RPUSD2
Bt.20189.1.S1_at	Hypothetical protein LOC509620	LOC509620
Bt.27549.1.A1_at	tudor domain containing 6	TDRD6
Bt.19472.1.A1_at	hypothetical protein LOC510233	KIAA0157
Bt.18675.1.S1_at	---	---
Bt.1075.1.A1_at	zinc finger protein 24	ZNF24
Bt.14565.1.A1_at	reelin	RELN
Bt.5053.1.A1_at	Hypothetical LOC508353	LOC508353
Bt.22173.1.S1_at	serine/threonine kinase 24 (STE20 homolog, yeast)	STK24
Bt.5467.1.S2_a_at	prosaposin	PSAP
Bt.15718.1.S1_at	protein phosphatase 2 (formerly 2A), regulatory subunit A , alpha isoform	PPP2R1A
Bt.27428.1.A1_at	Glycoprotein M6A	GPM6A
Bt.4137.1.A1_at	---	---
Bt.13350.1.S1_at	---	---
Bt.20439.1.S1_at	v-ral simian leukemia viral oncogene homolog A (ras related)	RALA
Bt.19281.1.A1_at	similar to Cdc42 GTPase-activating protein	LOC515490
Bt.22394.1.A1_at	---	---
Bt.18018.2.S1_at	---	---
Bt.1121.2.S1_a_at	TAF9 RNA polymerase II, TATA box binding protein (TBP)-associated factor, 32kDa	TAF9
Bt.5585.1.S1_at	Hypothetical protein LOC539472	LOC539472
Bt.803.1.A1_at	chromatin modifying protein 1B	CHMP1B
Bt.23498.1.S1_at	UDP-N-acetyl-alpha-D-galactosamine:polypeptide N-acetylgalactosaminyltransferase-like 1	GALNTL1
Bt.401.2.S1_at	diazepam binding inhibitor (GABA receptor modulator, acyl-Coenzyme A binding protein)	DBI
Bt.17713.2.A1_s_at	---	---
Bt.6133.1.S1_at	SSU72 RNA polymerase II CTD phosphatase homolog (S. cerevisiae)	SSU72
Bt.11954.1.S1_at	similar to SAFB-like transcription modulator (Modulator of estrogen-induced transcription)	LOC515193
Bt.25479.1.S1_at	chromosome transmission fidelity factor 8 homolog (S. cerevisiae)	CTF8
Bt.24322.1.S1_at	---	---
Bt.25242.1.A1_at	chromosome 14 open reading frame 108	C14orf108
Bt.28602.1.S1_at	---	---
Bt.2023.1.S1_at	similar to phosphatidylinositol glycan anchor biosynthesis, class Z	LOC525407
Bt.17172.1.S1_at	Gap junction protein, alpha 5, 40kDa	GJA5
Bt.20573.1.S1_at	muscleblind-like (Drosophila)	MBNL1
Bt.13349.1.S1_at	transmembrane protein 70	TMEM70
Bt.17384.2.S1_at	CTTNBP2 N-terminal like	CTTNBP2NL
Bt.21292.1.S1_at	gem (nuclear organelle) associated protein 4	GEMIN4
Bt.3722.1.S1_at	---	---
Bt.2765.1.S1_at	---	---
Bt.2580.1.S1_at	galactose mutarotase (aldose 1-epimerase)	GALM
Bt.24975.1.S1_at	YTH domain containing 2	YTHDC2
Bt.18686.1.A1_at	Similar to ZNF235 protein	LOC504436
Bt.5928.1.S1_at	homeobox containing 1	HMBOX1
Bt.23646.1.S1_at	---	---
Bt.26401.1.A1_at	Zinc finger protein 572	ZNF572
Bt.20165.1.S1_at	Hypothetical LOC525690	MGC139367
Bt.9490.1.S1_at	ARP1 actin-related protein 1 homolog A, centractin alpha (yeast)	ACTR1A
Bt.4520.1.S1_at	scavenger receptor class B, member 1	SCARB1
Bt.17191.1.A1_at	---	---
Bt.17672.1.S1_at	Rho/rac guanine nucleotide exchange factor (GEF) 2	ARHGEF2
Bt.22518.1.S1_a_at	similar to QIL1 protein	LOC540962
Bt.6656.1.S1_at	COMM domain containing 3	COMMD3
Bt.9547.1.S2_at	family with sequence similarity 32, member A	FAM32A
Bt.4042.1.S1_at	---	---
Bt.23630.1.A1_at	Hypothetical LOC508852	MGC128175
Bt.24791.1.S1_at	---	---
Bt.4834.1.S1_at	fibroblast growth factor 2 (basic)	FGF2
Bt.5478.1.S1_at	calcium channel, voltage-dependent, beta 3 subunit	CACNB3
Bt.23258.1.S1_at	DEAD (Asp-Glu-Ala-Asp) box polypeptide 47	DDX47
Bt.21471.1.S1_at	ABI gene family, member 3 (NESH) binding protein	ABI3BP
Bt.26562.1.S1_at	coiled-coil domain containing 86	CCDC86
Bt.16195.3.A1_at	---	---
Bt.6146.1.S1_at	---	---
Bt.15756.1.S1_at	DiGeorge syndrome critical region gene 8	DGCR8
Bt.20750.1.A1_at	---	---
Bt.13331.2.S1_a_at	TRAF family member-associated NFKB activator	TANK
Bt.24597.2.S1_at	Golgi apparatus protein 1	GLG1
Bt.13775.1.A1_at	---	---
Bt.113.1.S1_at	histone H4 /// similar to Histone H4 replacement CG3379-PC /// similar to Histone H4 replacement CG3379-PC /// similar to Histone H4 replacement CG3379-PC /// similar to Histone H4 replacement CG3379-PC /// similar to Histone H4 replacement CG3379-PC ///	H4 /// LOC516742 /// LOC517138 /// LOC517481 /// LOC518961 /// LOC526789 /// LOC527388 /// LOC527645 /// LOC528329 /// LOC529647 /// LOC530773 /// LOC617905 /// LOC787485
Bt.29175.1.A1_at	zinc finger with UFM1-specific peptidase domain	ZUFSP
Bt.5032.1.S1_at	mannose-6-phosphate receptor (cation dependent)	M6PR
Bt.10951.1.S1_at	coiled-coil domain containing 51	CCDC51
Bt.28254.1.S1_at	UTP23, small subunit (SSU) processome component, homolog (yeast)	UTP23
Bt.5717.1.S1_at	chromosome 6 open reading frame 115 ortholog	C9H6ORF115
Bt.19160.1.A1_at	Similar to VNN2 protein	LOC534929
Bt.7594.1.S1_at	spermidine/spermine N1-acetyltransferase 1	SAT1
Bt.8070.1.S1_at	diacylglycerol kinase, alpha 80kDa	DGKA
Bt.1801.2.S1_a_at	tetraspanin 31	TSPAN31
Bt.17313.1.A1_at	ATM interactor	ATMIN
Bt.25852.1.A1_at	---	---
Bt.12466.1.A1_at	---	---
Bt.12475.1.S1_at	ring finger protein 167	RNF167
Bt.13989.3.S1_at	caveolin 2	CAV2
Bt.20064.2.S1_at	teashirt zinc finger homeobox 1	TSHZ1
Bt.26638.1.S1_at	timeless homolog (Drosophila)	TIMELESS
Bt.22759.1.S1_at	solute carrier family 40 (iron-regulated transporter), member 1	SLC40A1
Bt.24420.2.S1_at	---	---
Bt.23366.1.S1_at	CDP-diacylglycerol--inositol 3-phosphatidyltransferase (phosphatidylinositol synthase)	CDIPT
Bt.7319.1.S1_at	protein tyrosine phosphatase, receptor type, K	PTPRK
Bt.26894.1.S1_at	Hypothetical protein LOC782335	LOC782335
Bt.10722.1.S1_at	Hypothetical LOC618835	LOC618835
Bt.5192.3.S1_at	chromosome 6 open reading frame 47 ortholog	C23H6ORF47
Bt.4078.2.S1_a_at	reticulocalbin 3, EF-hand calcium binding domain	RCN3
Bt.20041.1.S1_at	---	---
Bt.17824.3.S1_at	vacuolar protein sorting 36 homolog (S. cerevisiae)	VPS36
Bt.26093.1.A1_at	zinc finger protein 341	ZNF341
Bt.24985.1.A1_at	transducin (beta)-like 1 X-linked receptor 1	TBL1XR1
Bt.20590.1.S1_at	RIO kinase 1 (yeast)	RIOK1
Bt.27138.1.S1_at	Quinolinate phosphoribosyltransferase (nicotinate-nucleotide pyrophosphorylase (carboxylating))	QPRT
Bt.11509.1.S1_at	---	---
Bt.9166.1.A1_at	ubiquitin specific peptidase 3	USP3
Bt.13496.2.S1_a_at	CD63 molecule	CD63
Bt.10371.1.S1_at	Similar to cysteine sulfinate decarboxylase	LOC516241
Bt.6180.2.S1_at	FSHD region gene 1	FRG1
Bt.26558.1.S1_at	membrane bound O-acyltransferase domain containing 7	MBOAT7
Bt.28690.1.S1_at	---	---
Bt.11169.1.S1_at	keratin 86	KRT86
Bt.435.1.S1_at	TIMP metallopeptidase inhibitor 2	TIMP2
Bt.20227.1.S1_at	---	---
Bt.27401.1.A1_at	ring finger protein 128	RNF128
Bt.13330.2.A1_at	pyruvate dehydrogenase kinase, isozyme 4	PDK4
Bt.9989.1.S1_at	---	---
Bt.8678.1.A1_at	---	---
Bt.17886.1.A1_at	Hypothetical LOC615569	LOC615569
Bt.11194.1.S1_at	dehydrogenase/reductase (SDR family) member 4	DHRS4
Bt.22625.1.A1_at	short coiled-coil protein	SCOC
Bt.28679.1.A1_at	Similar to KIAA0645 protein	LOC521542
Bt.24396.3.A1_at	nudix (nucleoside diphosphate linked moiety X)-type motif 10	NUDT10
Bt.8337.1.S1_at	---	---
Bt.5258.1.S1_at	DEAD (Asp-Glu-Ala-Asp) box polypeptide 41	DDX41
Bt.22410.1.S1_at	transcription factor CP2	TFCP2
Bt.4758.1.S1_at	fatty acid binding protein 3, muscle and heart (mammary-derived growth inhibitor)	FABP3
Bt.12054.3.S1_at	Yip1 domain family, member 1	YIPF1
Bt.21503.1.S1_at	protein phosphatase 1, catalytic subunit, alpha isoform	PPP1CA
Bt.5468.1.S1_at	cystatin E/M	CST6
Bt.24688.1.S1_at	transmembrane protein 8 (five membrane-spanning domains)	TMEM8
Bt.3877.1.S1_at	TEA domain family member 2	TEAD2
Bt.29421.1.A1_at	---	---
Bt.7843.1.S1_at	jagunal homolog 1 (Drosophila)	JAGN1
Bt.26582.1.S1_at	TM2 domain containing 1	TM2D1
Bt.3805.1.S1_at	MHC class I antigen /// MHC Class I JSP.1	BOLA-N /// JSP.1
Bt.29888.1.S1_at	cullin 1	CUL1
Bt.7130.1.S1_at	beta-site APP-cleaving enzyme 2	BACE2
Bt.22404.1.S1_at	hypothetical LOC534204	LOC534204
Bt.15953.1.S1_at	mitochondrial ribosomal protein L14	MRPL14
Bt.15925.1.S1_at	epoxide hydrolase 2, cytoplasmic /// similar to epoxide hydrolase 2, cytoplasmic	EPHX2 /// LOC785508
Bt.19072.1.A1_at	---	---
Bt.13546.2.S1_at	---	---
Bt.13523.1.S1_at	similar to chondroitin sulfate glucuronyltransferase	LOC512538
Bt.22197.1.S1_at	mitochondrial ribosomal protein L44	MRPL44
Bt.3772.1.S1_at	hypothetical protein LOC777786	LOC777786
Bt.21443.1.S1_at	Trafficking protein, kinesin binding 1	TRAK1
Bt.11714.1.S1_at	Similar to tumor protein p53 binding protein, 2	LOC514474
Bt.3015.2.S1_at	lipoma HMGIC fusion partner-like 2	LHFPL2
Bt.27262.2.S1_at	pitrilysin metallopeptidase 1	PITRM1
Bt.9021.1.S1_at	solute carrier family 25 (mitochondrial carrier; phosphate carrier), member 24	SLC25A24
Bt.5507.2.S1_at	sorting nexin 9	SNX9
Bt.12728.1.A1_a_at	---	---
Bt.5145.1.S1_at	hypothetical protein LOC511120	FAM40A
Bt.28942.1.S1_at	solute carrier family 35, member C1	SLC35C1
Bt.22081.1.S1_at	LIM domain 7	LMO7
Bt.18804.1.A1_at	zinc finger protein 26	ZNF26
Bt.21314.1.S1_at	Golgi autoantigen, golgin subfamily a, 3	GOLGA3
Bt.1387.1.A1_at	---	---
Bt.4843.1.S1_at	v-akt murine thymoma viral oncogene homolog 1	AKT1
Bt.3227.1.S1_at	activating signal cointegrator 1 complex subunit 2	ASCC2
Bt.26117.1.A1_at	---	---
Bt.25034.1.A1_at	RAB9B, member RAS oncogene family	RAB9B
Bt.26550.1.S1_at	ATP-binding cassette, sub-family F (GCN20), member 2	ABCF2
Bt.2568.1.S1_at	adipose differentiation-related protein	ADFP
Bt.8879.2.S1_at	---	---
Bt.6693.1.A1_at	N-acetyltransferase 5	NAT5
Bt.24582.1.S1_at	flotillin 1	FLOT1
Bt.2560.1.S1_at	microfibrillar associated protein 5	MFAP5
Bt.8463.1.S1_at	---	---
Bt.4955.2.S1_a_at	ATPase, H+ transporting, lysosomal 50/57kDa, V1 subunit H	ATP6V1H
Bt.12631.2.S1_at	Shwachman-Bodian-Diamond syndrome	SBDS
Bt.2404.1.S1_at	mitogen-activated protein kinase kinase 1 interacting protein 1	MAP2K1IP1
Bt.12562.1.S1_at	calpain 5	CAPN5
Bt.14229.1.S1_at	chromosome 7 open reading frame 25 ortholog	C4H7orf25
Bt.13429.1.S1_at	---	---
Bt.19266.1.A1_at	---	---
Bt.15752.1.A1_at	CLP1, cleavage and polyadenylation factor I subunit, homolog (S. cerevisiae)	CLP1
Bt.23668.1.A1_at	---	---
Bt.18271.1.A1_at	---	---
Bt.27416.1.A1_at	TNF receptor-associated factor 3 interacting protein 1	TRAF3IP1
Bt.5598.1.S1_at	chromosome 8 open reading frame 4 ortholog	C27H8orf4
Bt.10101.2.S1_at	WD repeat and FYVE domain containing 2	WDFY2
Bt.7418.1.S1_at	ankylosis, progressive homolog (mouse)	ANKH
Bt.1584.1.S1_at	ankyrin repeat domain 11	ANKRD11
Bt.17230.1.A1_at	---	---
Bt.16462.1.S1_at	zinc finger protein 582	ZNF582
Bt.27065.1.A1_at	similar to LOC63920 protein	MGC148427
Bt.10208.1.S1_at	transmembrane protein 128	TMEM128
Bt.27371.1.S1_at	---	---
Bt.11152.1.S1_at	sterile alpha motif domain containing 1	SAMD1
Bt.26741.1.S1_at	NIF3 NGG1 interacting factor 3-like 1 (S. pombe)	NIF3L1
Bt.28481.1.A1_at	---	---
Bt.29008.1.S1_at	---	---
Bt.19916.1.S1_at	hypothetical LOC537211	MGC159911
Bt.6984.2.S1_a_at	malic enzyme 2, NAD(+)-dependent, mitochondrial	ME2
Bt.8533.2.S1_at	NAD synthetase 1	NADSYN1
Bt.19431.1.S1_s_at	mitochondrial ribosomal protein S14	MRPS14
Bt.1196.1.A1_at	claudin 12	CLDN12
Bt.9878.1.A1_at	SWI/SNF-related, matrix-associated actin-dependent regulator of chromatin, subfamily a, containing DEAD/H box 1	SMARCAD1
Bt.120.1.S1_at	Rho-associated, coiled-coil containing protein kinase 2	ROCK2
Bt.16725.2.A1_at	ubiquitin-conjugating enzyme E2L 6	UBE2L6
Bt.15501.1.S1_at	---	---
Bt.27677.1.A1_at	CWF19-like 2, cell cycle control (S. pombe)	CWF19L2
Bt.22620.2.A1_at	---	---
Bt.9420.1.S1_at	similar to rCG59523	LOC786966
Bt.27858.1.A1_at	transmembrane emp24 protein transport domain containing 5	TMED5
Bt.21743.1.A1_at	mannose-6-phosphate receptor binding protein 1	M6PRBP1
Bt.23468.2.S1_at	golgi phosphoprotein 3-like	GOLPH3L
Bt.22637.1.S1_at	---	---
Bt.26150.1.A1_at	L-2-hydroxyglutarate dehydrogenase	L2HGDH
Bt.5087.1.S1_at	patatin-like phospholipase domain containing 6	PNPLA6
Bt.9634.1.S1_at	pseudouridylate synthase 7 homolog (S. cerevisiae)-like	PUS7L
Bt.6673.1.S1_at	adaptor-related protein complex 2, sigma 1 subunit	AP2S1
Bt.27543.1.A1_at	---	---
Bt.4990.1.S1_at	activin A receptor, type IIB	ACVR2B
Bt.11832.2.A1_at	---	---
Bt.8022.1.S1_at	cathepsin C	CTSC
Bt.26425.1.A1_at	---	---
Bt.21456.3.S1_at	Lipoma HMGIC fusion partner
Bt.1549.2.S1_at	protein phosphatase 2, regulatory subunit B', epsilon isoform	PPP2R5E
Bt.6406.1.S2_at	CCAAT/enhancer binding protein (C/EBP), delta	CEBPD
Bt.25603.1.S1_at	family with sequence similarity 108, member C1	FAM108C1
Bt.15954.1.S1_at	---	---
Bt.22508.1.S1_at	PRA1 domain family, member 2	PRAF2
Bt.15683.1.S1_at	---	---
Bt.9142.1.A1_at	hypothetical protein LOC532995	LOC532995
Bt.4948.1.S1_at	presenilin 1	PSEN1
Bt.9223.1.A1_at	FERM domain containing 8	FRMD8
Bt.5434.1.S1_at	defender against cell death 1	DAD1
Bt.24518.1.S1_at	Transmembrane protein 186	TMEM186
Bt.18727.1.A1_at	RWD domain containing 2B	RWDD2B
Bt.9969.1.S1_at	phosphatidylinositol transfer protein, beta	PITPNB
Bt.18724.1.S1_at	C-myc binding protein	MYCBP
Bt.16164.1.S1_at	vesicle-associated membrane protein 7	VAMP7
Bt.22822.2.S1_at	similar to transmembrane protein 17 /// transmembrane protein 17	LOC790001 /// TMEM17
Bt.9880.1.S1_at	---	---
Bt.18528.1.A1_at	---	---
Bt.5847.1.S1_at	glycerol-3-phosphate dehydrogenase 2 (mitochondrial)	GPD2
Bt.8490.1.A1_at	---	---
Bt.23456.1.A1_s_at	tumor protein p53 inducible nuclear protein 1	TP53INP1
Bt.17376.1.A1_at	---	---
Bt.3797.1.S1_at	fibromodulin	FMOD
Bt.15675.1.S1_at	ADAM metallopeptidase with thrombospondin type 1 motif, 4	ADAMTS4
Bt.16546.1.S1_at	---	---
Bt.12001.3.A1_at	---	---
Bt.648.1.A1_at	---	---
Bt.2211.1.S1_at	ubiquitin-like modifier activating enzyme 1	UBA1
Bt.23173.1.S1_at	chromosome 20 open reading frame 149 ortholog	C13H20orf149
Bt.3929.1.S1_at	SET domain containing (lysine methyltransferase) 8	SETD8
Bt.18165.1.A1_at	mitogen-activated protein kinase 6	MAPK6
Bt.28965.1.A1_at	Signal sequence receptor, alpha (translocon-associated protein alpha)	SSR1
Bt.27823.1.A1_at	---	---
Bt.16639.1.A1_at	---	---
Bt.28615.1.S1_at	family with sequence similarity 127, member A /// similar to family with sequence similarity 127, member A	FAM127A /// LOC783730
Bt.4597.1.S1_at	G protein-coupled receptor 68	GPR68
Bt.22697.1.A1_at	solute carrier family 39 (zinc transporter), member 8	SLC39A8
Bt.27081.1.S1_at	polymerase (DNA directed) kappa	POLK
Bt.5683.1.S1_at	NDRG family member 3	NDRG3
Bt.21102.1.S1_at	---	---
Bt.9841.1.S1_at	---	---
Bt.26659.2.S1_at	male-specific lethal 3-like 1 (Drosophila)	MSL3L1
Bt.22489.2.A1_at	---	---
Bt.3484.1.S1_at	CD302 molecule	CD302
Bt.2899.1.S1_at	v-fos FBJ murine osteosarcoma viral oncogene homolog	FOS
Bt.4664.1.S1_at	Yip1 domain family, member 3	YIPF3
Bt.29464.1.A1_at	hypothetical protein LOC614047	LOC614047
Bt.28743.1.S1_at	---	---
Bt.27132.1.A1_at	---	---
Bt.3887.1.S1_at	Syntaxin 2	STX2
Bt.28852.1.S1_at	chromosome 14 open reading frame 104 ortholog	C10H14orf104
Bt.3238.1.S1_at	Protein associated with topoisomerase II homolog 1 (yeast)	PATL1
Bt.17344.1.S1_at	chromosome 19 open reading frame 56 ortholog	C7H19orf56
Bt.23211.1.S1_at	---	---
Bt.26061.1.A1_at	---	---
Bt.13798.2.S1_at	hypothetical LOC615685	LOC615685
Bt.21938.1.S1_at	---	---
Bt.13521.1.A1_at	---	---
Bt.23888.1.A1_at	Peptidylprolyl isomerase (cyclophilin)-like 3	PPIL3
Bt.16092.1.S1_at	gamma-glutamyl carboxylase	GGCX
Bt.29926.1.A1_at	transmembrane protein 68	TMEM68
Bt.28090.1.S1_at	abhydrolase domain containing 4	ABHD4
Bt.20479.1.S1_at	cytochrome b5 reductase 4	CYB5R4
Bt.22524.2.A1_at	Bardet-Biedl syndrome 5	BBS5
Bt.9176.2.S1_at	cullin 4B	CUL4B
Bt.21196.1.S1_at	---	---
Bt.4950.1.S1_at	N-deacetylase/N-sulfotransferase (heparan glucosaminyl) 2	NDST2
Bt.28092.1.A1_at	zinc finger, BED-type containing 1	ZBED1
Bt.3422.1.S1_at	similar to RIKEN cDNA 9130404D14 gene	LOC613747
Bt.4770.1.S1_at	programmed cell death 4 (neoplastic transformation inhibitor)	PDCD4
Bt.26262.1.S1_at	activating signal cointegrator 1 complex subunit 3	ASCC3
Bt.12453.1.A1_at	---	---
Bt.10469.1.S1_at	potassium channel tetramerisation domain containing 18	KCTD18
Bt.7307.2.A1_a_at	---	---
Bt.17370.1.A1_s_at	Lix1 homolog (mouse)-like	LIX1L
Bt.2798.1.S1_a_at	thymosin beta 10	TMSB10
Bt.22369.1.S1_at	bromodomain containing 3	BRD3
Bt.29398.1.S1_at	---	---
Bt.13535.2.S1_at	hippocampus abundant transcript-like 1	HIATL1
Bt.19183.1.A1_at	---	---
Bt.3525.1.S1_at	transmembrane protein 49	TMEM49
Bt.26104.1.A1_at	WAS protein family, member 1	WASF1
Bt.5273.1.S1_at	integrin, alpha V (vitronectin receptor, alpha polypeptide, antigen CD51)	ITGAV
Bt.5175.1.S1_at	ribonuclease/angiogenin inhibitor 1	RNH1
Bt.13573.1.A1_at	CDC28 protein kinase regulatory subunit 2	CKS2
Bt.29963.1.S1_at	FYVE, RhoGEF and PH domain containing 1	FGD1
Bt.7959.1.A1_at	ligase IV, DNA, ATP-dependent	LIG4
Bt.28956.1.A1_at	family with sequence similarity 80, member B	FAM80B
Bt.22516.1.A1_at	retinol dehydrogenase 14 (all-trans/9-cis/11-cis)	RDH14
Bt.5495.1.S1_at	basic leucine zipper and W2 domains 2	BZW2
Bt.27054.2.S1_a_at	---	---
Bt.13235.1.S1_at	similar to RGC-32	MGC148992
Bt.1670.1.A1_at	Similar to PNG protein	LOC617154
Bt.25132.1.A1_at	---	---
Bt.22852.1.S1_at	Matrix-remodelling associated 7	MXRA7
Bt.16125.2.S1_at	ring finger protein, transmembrane 1	RNFT1
Bt.5965.1.S1_at	triple functional domain (PTPRF interacting)	TRIO
Bt.18422.2.A1_at	similar to transcriptional adaptor 2 (ADA2 homolog, yeast)-beta	LOC515581
Bt.10129.1.A1_at	---	---
Bt.19297.2.A1_a_at	ubiquitination factor E4A (UFD2 homolog, yeast)	UBE4A
Bt.28491.1.S1_at	---	---
Bt.13815.1.S1_at	---	---
Bt.23960.1.S1_at	---	---
Bt.25524.1.S1_at	kinesin family member 3C	KIF3C
Bt.7552.1.S1_at	adaptor-related protein complex 2, mu 1 subunit /// similar to adaptor-related protein complex 2, mu 1 subunit	AP2M1 /// LOC785503
Bt.22355.1.S1_at	tripartite motif-containing 41	TRIM41
Bt.7193.1.S1_at	cytochrome c oxidase subunit VIa polypeptide 1	COX6A1
Bt.4748.1.S1_at	superoxide dismutase 2, mitochondrial	SOD2
Bt.22756.1.A1_at	Hypothetical LOC515055	MGC152033
Bt.7072.1.S1_at	zinc finger protein 524	ZNF524
Bt.20094.1.S1_at	protein phosphatase 4 (formerly X), catalytic subunit	PPP4C
Bt.8641.1.A1_at	G1 to S phase transition 2	GSPT2
Bt.24650.1.S1_a_at	protein (peptidylprolyl cis/trans isomerase) NIMA-interacting, 4 (parvulin)	PIN4
Bt.2288.1.S1_at	ring finger protein 135	RNF135
Bt.20182.1.S1_at	interferon regulatory factor 3	IRF3
Bt.28677.1.A1_at	---	---
Bt.2113.1.S1_at	CNDP dipeptidase 2 (metallopeptidase M20 family)	CNDP2
Bt.27852.3.S1_at	pyroglutamyl-peptidase I	PGPEP1
Bt.1129.1.S1_at	citrate synthase	CS
Bt.3120.1.A1_at	lipase A, lysosomal acid, cholesterol esterase	LIPA
Bt.1348.1.S1_at	mediator complex subunit 17	MED17
Bt.21981.3.S1_at	---	---
Bt.6358.1.S1_at	B-cell receptor-associated protein 29	BCAP29
Bt.19776.1.A1_at	Coiled-coil domain containing 66	CCDC66
Bt.15927.1.S1_at	similar to WD repeat domain, phosphoinositide interacting 1	MGC159964
Bt.8724.1.S1_at	---	---
Bt.21635.1.S1_a_at	proteasome (prosome, macropain) 26S subunit, non-ATPase, 13	PSMD13
Bt.5705.1.S1_at	interleukin 6 signal transducer (gp130, oncostatin M receptor)	IL6ST
Bt.13278.1.S1_at	STEAP family member 3	STEAP3
Bt.2153.1.S1_at	immediate early response 3	IER3
Bt.22770.1.S1_at	similar to mCG142710	LOC511229
Bt.7439.1.S1_at	ADP-ribosylation factor GTPase activating protein 3	ARFGAP3
Bt.23055.1.A1_s_at	discs, large homolog 5 (Drosophila)	DLG5
Bt.15723.1.S1_at	WW and C2 domain containing 2	WWC2
Bt.20335.1.A1_at	TruB pseudouridine (psi) synthase homolog 2 (E. coli)	TRUB2
Bt.16187.1.A1_at	kelch repeat and BTB (POZ) domain containing 6	KBTBD6
Bt.4845.1.S1_at	Williams Beuren syndrome chromosome region 22 protein	WBSCR22
Bt.28053.1.S1_at	---	---
Bt.3900.1.S1_at	molybdenum cofactor synthesis 1	MOCS1
Bt.15687.2.S1_at	hect domain and RLD 4	HERC4
Bt.19107.2.A1_at	---	---
Bt.23941.1.A1_at	---	---
Bt.28062.1.S1_at	GTP binding protein overexpressed in skeletal muscle	GEM
Bt.12151.2.S1_a_at	ring finger protein 26	RNF26
Bt.21125.2.S1_at	coiled-coil domain containing 32	CCDC32
Bt.24524.2.A1_at	---	---
Bt.28320.1.A1_at	similar to TM7SF1	LOC613826
Bt.20332.1.S1_at	chromosome 9 open reading frame 23 ortholog	C8H9orf23
Bt.13900.1.S1_at	Trafficking protein particle complex 2	TRAPPC2
Bt.13715.2.S1_a_at	prickle homolog 3 (Drosophila)	PRICKLE3
Bt.27280.2.S1_at	adaptor-related protein complex 3, mu 1 subunit	AP3M1
Bt.18309.1.A1_at	solute carrier family 39 (zinc transporter), member 10	SLC39A10
Bt.8122.1.S1_a_at	thymosin beta 4, X-linked	TMSB4X
Bt.9605.1.S1_at	membrane-spanning 4-domains, subfamily A, member 8B	MS4A8B
Bt.15938.1.S1_at	low density lipoprotein receptor-related protein 10	LRP10
Bt.24544.3.S1_at	nucleoporin 85kDa	NUP85
Bt.1166.1.S1_at	chromosome 19 open reading frame 62 ortholog	C7H19orf62
Bt.5319.2.S1_a_at	peroxiredoxin 6	PRDX6
Bt.17405.1.S1_at	---	---
Bt.26415.1.A1_at	---	---
Bt.22390.1.S1_at	Hermansky-Pudlak syndrome 3	HPS3
Bt.10870.1.S1_at	---	---
Bt.1613.1.S1_at	HtrA serine peptidase 1	HTRA1
Bt.13254.1.S1_at	---	---
Bt.29903.1.A1_at	chromosome 11 open reading frame 54 ortholog	C29H11orf54
Bt.13484.2.S1_at	protein phosphatase 1, regulatory (inhibitor) subunit 3C	PPP1R3C
Bt.2259.1.S1_at	---	---
Bt.26505.1.S1_at	---	---
Bt.13788.1.S1_at	---	---
Bt.7537.1.S1_at	---	---
Bt.6987.1.S1_at	---	---
Bt.1189.1.S1_at	similar to occludin/ELL domain containing 1 /// similar to occludin/ELL domain containing 1	LOC524021 /// LOC785710
Bt.16791.1.A1_at	---	---
Bt.23109.1.S1_at	histone deacetylase 1	HDAC1
Bt.7675.1.S1_at	similar to ULBP27	LOC785375
Bt.9903.1.S1_at	---	---
Bt.2501.2.A1_at	---	---
Bt.21936.1.S1_at	hypothetical protein C9ORF64	C9orf64
Bt.401.1.S1_at	acyl-Coenzyme A binding domain containing 5	ACBD5
Bt.703.1.S1_at	Similar to acid finger protein	LOC538544
Bt.6279.1.A1_at	myosin VI	MYO6
Bt.16597.1.S1_at	exosome component 4	EXOSC4
Bt.15787.1.S1_at	peptidyl-tRNA hydrolase 2	PTRH2
Bt.27171.1.A1_at	---	---
Bt.24288.1.A1_at	ATPase family, AAA domain containing 5	ATAD5
Bt.16994.1.S1_at	similar to scaffold attachment factor B	LOC787645
Bt.22496.1.S1_at	carbonyl reductase 3	CBR3
Bt.21952.1.A1_at	---	---
Bt.9892.1.S1_at	intermediate filament family orphan	IFFO
Bt.19243.2.S1_at	sorting nexin 6	SNX6
Bt.13981.2.A1_a_at	---	---
Bt.2047.1.S1_at	adrenomedullin	ADM
Bt.25958.2.S1_at	WD repeat domain 3	WDR3
Bt.19025.2.A1_at	---	---
Bt.9764.1.A1_at	M-phase phosphoprotein 6	MPHOSPH6
Bt.21908.1.A1_at	---	---
Bt.1311.1.S1_at	succinate-CoA ligase, ADP-forming, beta subunit	SUCLA2
Bt.9337.1.S1_at	ring finger protein 145	RNF145
Bt.4634.2.S1_a_at	ribonuclease, RNase K	RNASEK
Bt.21481.1.S1_at	beta-1,3-glucuronyltransferase 3 (glucuronosyltransferase I)	B3GAT3
Bt.22655.1.A1_at	GTF2I repeat domain containing 2	GTF2IRD2
Bt.20508.2.S1_at	---	---
Bt.19645.1.A1_at	chromodomain helicase DNA binding protein 1	CHD1
Bt.22546.1.S1_at	mediator complex subunit 11	MED11
Bt.5941.1.S1_at	---	---
Bt.20059.1.S1_at	ribosomal protein S6 kinase, 70kDa, polypeptide 2	RPS6KB2
Bt.29679.1.S1_s_at	protein O-fucosyltransferase 2	POFUT2
Bt.28178.1.A1_at	sprouty homolog 2 (Drosophila)	SPRY2
Bt.2501.1.S1_at	---	---
Bt.22049.1.S1_at	chromosome 21 open reading frame 59 ortholog	C1H21ORF59
Bt.19480.1.S1_at	transmembrane protein 60	TMEM60
Bt.22808.1.S1_at	chromosome 20 open reading frame 116 ortholog	C13H20ORF116
Bt.7967.1.S1_at	Vav 2 protein	LOC515718
Bt.20426.1.S1_at	Chromosome 1 open reading frame 119 ortholog	C3H1orf119
Bt.6103.1.S1_at	endoplasmic reticulum-golgi intermediate compartment (ERGIC) 1 /// similar to endoplasmic reticulum-golgi intermediate compartment 32 kDa protein	ERGIC1 /// LOC789582
Bt.21482.3.A1_at	PR domain containing 1, with ZNF domain	PRDM1
Bt.20315.1.S1_at	similar to Rho guanine nucleotide exchange factor (GEF) 17	LOC540026
Bt.25198.1.A1_at	---	---
Bt.1546.1.S1_at	Rho family GTPase 3	RND3
Bt.3077.1.S1_at	ribosomal protein S19 binding protein 1	RPS19BP1
Bt.4790.1.S1_at	integrin-linked kinase	ILK
Bt.11136.1.S1_at	transmembrane 9 superfamily protein member 4	TM9SF4
Bt.23131.1.S1_at	hypothetical LOC508529	LOC508529
Bt.28151.1.S1_at	---	---
Bt.15602.1.S1_at	family with sequence similarity 60, member A	FAM60A
Bt.23821.1.S1_at	---	---
Bt.5231.1.S1_at	hydroxysteroid (17-beta) dehydrogenase 10	HSD17B10
Bt.2179.1.S1_at	sal-like 2 (Drosophila)	SALL2
Bt.22453.2.S1_at	guanine nucleotide binding protein (G protein), beta 5	GNB5
Bt.7471.1.S1_at	H2A histone family, member J	H2AFJ
Bt.2881.1.S1_at	NDRG family member 4	NDRG4
Bt.28144.1.S1_at	---	---
Bt.4554.1.S1_at	COMM domain containing 8	COMMD8
Bt.3621.1.S1_at	chromatin modifying protein 4B	CHMP4B
Bt.14037.1.S1_at	---	---
Bt.20544.1.S1_at	single-strand-selective monofunctional uracil-DNA glycosylase 1	SMUG1
Bt.10417.1.S1_at	PTK2 protein tyrosine kinase 2	PTK2
Bt.6182.1.S1_at	NLR family member X1	NLRX1
Bt.18381.1.S1_at	SWI/SNF related, matrix associated, actin dependent regulator of chromatin, subfamily e, member 1	SMARCE1
Bt.8866.1.S1_at	---	---
Bt.24139.1.A1_at	---	---
Bt.9847.2.S1_at	chromosome 3 open reading frame 63 ortholog	C22H3ORF63
Bt.9698.1.S1_at	mitogen-activated protein kinase 14	MAPK14
Bt.4722.1.S1_at	zinc finger CCHC-type and RNA binding motif 1	ZCRB1
Bt.15809.2.S1_a_at	similar to Uncharacterized protein C2orf29	LOC506268
Bt.24384.1.A1_at	acyl-CoA thioesterase 9	ACOT9
Bt.20308.2.S1_at	---	---
Bt.19102.1.S1_at	---	---
Bt.26645.1.S1_at	---	---
Bt.22848.1.S1_at	zinc finger, CCCH-type with G patch domain	ZGPAT
Bt.641.1.S1_at	proteasome (prosome, macropain) subunit, alpha type, 2	PSMA2
Bt.13981.1.S1_at	---	---
Bt.19826.1.A1_at	---	---
Bt.9213.1.A1_at	Fanconi anemia-associated protein, 24 kDa	MGC137368
Bt.24442.1.A1_at	Rho guanine nucleotide exchange factor (GEF) 11	ARHGEF11
Bt.22463.1.A1_at	chromosome 1 open reading frame 156 ortholog	C16H1orf156
Bt.25849.1.S1_at	C1q and tumor necrosis factor related protein 6	C1QTNF6
Bt.18546.1.A1_at	zinc finger protein 624	ZNF624
Bt.275.1.S1_at	neural precursor cell expressed, developmentally down-regulated 8	NEDD8
Bt.15782.1.S1_at	---	---
Bt.3909.1.S1_at	male-enhanced antigen 1	MEA1
Bt.21022.3.S1_a_at	CDK5 regulatory subunit associated protein 3	CDK5RAP3
Bt.20422.1.S1_at	nudix (nucleoside diphosphate linked moiety X)-type motif 22	NUDT22
Bt.8309.1.S1_at	similar to E3 ubiquitin-protein ligase CHFR (Checkpoint with forkhead and RING finger domains protein) (RING finger protein 196)	LOC614816
Bt.27316.2.A1_at	retinoblastoma binding protein 8	RBBP8
Bt.16845.1.A1_at	---	---
Bt.22018.2.S1_at	Sorting nexin 13	SNX13
Bt.24316.1.A1_at	---	---
Bt.21774.2.S1_a_at	tripartite motif-containing 27	TRIM27
Bt.5857.1.S1_at	TRNA methyltransferase 6 homolog (S. cerevisiae)	TRMT6
Bt.18678.1.S1_at	TBCC domain containing 1	TBCCD1
Bt.1579.1.S1_at	polymerase I and transcript release factor	PTRF
Bt.6779.1.S1_a_at	unc-50 homolog (C. elegans)	UNC50
Bt.5618.1.A1_at	contactin associated protein-like 2	CNTNAP2
Bt.3129.1.A1_at	E1A binding protein p400	EP400
Bt.8234.1.S1_at	WD repeat domain 42A	WDR42A
Bt.20910.2.S1_at	---	---
Bt.17898.1.A1_at	microtubule-associated protein 9	MAP9
Bt.9027.1.S1_at	nuclear factor of kappa light polypeptide gene enhancer in B-cells inhibitor, alpha	NFKBIA
Bt.2359.1.A1_at	FYN oncogene related to SRC, FGR, YES	FYN
Bt.26163.1.A1_at	mitochondrial translational release factor 1	MTRF1
Bt.28108.1.S1_at	pyruvate dehydrogenase kinase, isozyme 3	PDK3
Bt.19491.1.S1_at	similar to Selenoprotein M precursor (Protein SelM)	LOC787736
Bt.22628.1.S1_at	---	---
Bt.19382.1.S1_at	---	---
Bt.28186.1.S1_at	Angiogenic factor with G patch and FHA domains 1	AGGF1
Bt.5395.1.S1_a_at	versican	VCAN
Bt.5318.1.S1_at	retinol binding protein 4, plasma	RBP4
Bt.3191.1.A1_at	kelch-like 24 (Drosophila)	KLHL24
Bt.8421.2.S1_at	---	---
Bt.20336.2.S1_at	DEAD (Asp-Glu-Ala-As) box polypeptide 19B	DDX19B
Bt.6549.1.S1_at	---	---
Bt.21954.2.S1_at	---	---
Bt.10215.1.A1_at	RAB10, member RAS oncogene family	RAB10
Bt.26947.1.S1_at	hypothetical LOC533555	MGC157319
Bt.18039.1.S1_at	---	---
Bt.26726.1.S1_at	---	---
Bt.1746.1.S1_at	NADH dehydrogenase (ubiquinone) 1 alpha subcomplex, 4-like 2	NDUFA4L2
Bt.25615.1.A1_at	similar to Tubulin polyglutamylase complex subunit 1 (PGs1)	LOC505683
Bt.24275.1.S1_at	meteorin, glial cell differentiation regulator-like	METRNL
Bt.18891.1.S1_at	ERGIC and golgi 3	ERGIC3
Bt.9956.1.S1_at	thioredoxin domain containing 17	TXNDC17
Bt.9090.1.S1_at	---	---
Bt.10152.1.A1_at	phospholipid scramblase 1	PLSCR1
Bt.8606.1.S1_a_at	---	---
Bt.5193.2.S1_at	Acid phosphatase 5, tartrate resistant	ACP5
Bt.12706.1.A1_at	---	---
Bt.6648.1.A1_at	THAP domain containing 11	THAP11
Bt.29904.1.S1_at	---	---
Bt.24579.1.S1_at	mediator complex subunit 31	MED31
Bt.21031.1.S1_at	Leo1, Paf1/RNA polymerase II complex component, homolog (S. cerevisiae)	LEO1
Bt.2815.1.S1_at	latexin	LXN
Bt.20183.1.S1_at	NudC domain containing 3	NUDCD3
Bt.4392.2.A1_at	---	---
Bt.6003.1.S1_at	coiled-coil domain containing 17	CCDC17
Bt.23619.1.S1_a_at	Similar to MGC52980 protein	MGC157043
Bt.20552.1.S1_at	hypothetical protein LOC788925	LOC788925
Bt.10911.1.S1_at	---	---
Bt.6004.1.S1_at	transforming, acidic coiled-coil containing protein 1	TACC1
Bt.27900.1.A1_at	---	---
Bt.2979.1.S1_at	protein serine kinase H1	PSKH1
Bt.20512.1.S1_at	---	---
Bt.20458.1.S1_at	MAP7 domain containing 1	MAP7D1
Bt.1748.2.S1_a_at	kinesin light chain 4 /// similar to KLC4 protein	KLC4 /// LOC784355
Bt.25189.1.A1_at	family with sequence similarity 55, member C	FAM55C
Bt.7128.1.S1_at	---	---
Bt.20800.1.S1_at	dynein, light chain, Tctex-type 3	DYNLT3
Bt.424.1.S2_at	inositol(myo)-1(or 4)-monophosphatase 1	IMPA1
Bt.672.1.S1_at	deoxyguanosine kinase /// similar to hCG1989538	DGUOK /// LOC789302
Bt.4441.1.S1_at	FOS-like antigen 2	FOSL2
Bt.24253.2.S1_at	down-regulator of transcription 1, TBP-binding (negative cofactor 2)	DR1
Bt.27829.1.A1_at	vacuolar protein sorting 37 homolog A (S. cerevisiae)	VPS37A
Bt.20830.1.A1_at	cullin 5	CUL5
Bt.4005.1.S1_at	---	---
Bt.5104.1.S1_at	OTU domain, ubiquitin aldehyde binding 1	OTUB1
Bt.19608.1.S1_at	hydroxysteroid dehydrogenase like 2	HSDL2
Bt.6415.1.S1_at	general transcription factor IIH, polypeptide 2, 44kDa	GTF2H2
Bt.9147.1.A1_at	WD repeat domain 77	WDR77
Bt.10321.1.S1_at	DEAD (Asp-Glu-Ala-Asp) box polypeptide 24	DDX24
Bt.3944.1.A1_at	---	---
Bt.8356.1.S1_at	transmembrane emp24-like trafficking protein 10 (yeast)	TMED10
Bt.2864.1.A1_at	Intersectin 1 (SH3 domain protein)	ITSN1
Bt.23564.1.A1_at	PHD finger protein 10	PHF10
Bt.16752.1.A1_at	thioredoxin domain containing 9	TXNDC9
Bt.15887.2.S1_a_at	zinc and ring finger 1	ZNRF1
Bt.28267.2.S1_a_at	---	---
Bt.12887.1.S1_at	elongation factor Tu GTP binding domain containing 2	EFTUD2
Bt.21990.1.S1_at	zinc finger, RAN-binding domain containing 2	ZRANB2
Bt.20441.1.A1_at	---	---
Bt.13401.1.S1_at	chromosome 6 open reading frame 130 ortholog	C23H6orf130
Bt.13688.1.S1_at	protein phosphatase 2, regulatory subunit B', gamma isoform	PPP2R5C
Bt.15877.1.S1_at	STIP1 homology and U-box containing protein 1	STUB1
Bt.22382.1.S1_at	NFS1 nitrogen fixation 1 homolog (S. cerevisiae)	NFS1
Bt.21150.1.A1_at	---	---
Bt.1455.1.S1_at	---	---
Bt.22981.2.S1_a_at	DNA (cytosine-5-)-methyltransferase 3 alpha	DNMT3A
Bt.15548.1.A1_at	---	---
Bt.3828.1.A1_at	---	---
Bt.10214.1.S1_at	serine/threonine kinase 17a	STK17A
Bt.17744.1.A1_at	hypothetical LOC617776	LOC617776
Bt.3117.1.S1_at	NADH dehydrogenase (ubiquinone) 1 beta subcomplex, 9, 22kDa	NDUFB9
Bt.7465.2.A1_at	TP53 regulating kinase	TP53RK
Bt.4392.1.S1_at	---	---
Bt.6117.1.S1_at	ELL associated factor 1	EAF1
Bt.23468.1.A1_at	nucleoporin 210kDa-like	NUP210L
Bt.5377.1.S1_at	RAB34, member RAS oncogene family	RAB34
Bt.7927.1.S1_at	mammary tumor virus receptor 2 homolog	MGC140823
Bt.9919.1.S1_at	Chromosome 14 open reading frame 37 ortholog	C10H14orf37
Bt.27099.1.A1_at	SEC62 homolog (S. cerevisiae)	SEC62
Bt.15941.1.S1_at	hypothetical LOC515358	LOC515358
Bt.19898.1.A1_at	zinc finger protein 623	ZNF623
Bt.4515.1.S1_at	chromosome 3 open reading frame 10 ortholog	C22H3ORF10
Bt.21286.1.S1_at	---	---
Bt.18336.1.A1_at	---	---
Bt.9164.1.A1_at	STAM binding protein	STAMBP
Bt.25197.1.A1_at	---	---
Bt.9923.1.S1_at	Similar to inositol polyphosphate-5-phosphatase, 75kDa	LOC538291
Bt.740.1.S1_at	BtKIAA1539	KIAA1539
Bt.25433.1.S1_at	C1GALT1-specific chaperone 1	C1GALT1C1
Bt.20592.1.S1_at	---	---
Bt.3735.1.A1_at	myeloid/lymphoid or mixed-lineage leukemia (trithorax homolog, Drosophila); translocated to, 11	MLLT11
Bt.22528.1.A1_at	nudix (nucleoside diphosphate linked moiety X)-type motif 4	NUDT4
Bt.24273.2.S1_a_at	TAF12 RNA polymerase II, TATA box binding protein (TBP)-associated factor, 20kDa	TAF12
Bt.12927.2.S1_at	regulator of chromosome condensation 2	RCC2
Bt.28155.1.S1_at	homeobox A4	HOXA4
Bt.22667.1.A1_at	---	---
Bt.28413.1.S1_at	cell division cycle 40 homolog (S. cerevisiae)	CDC40
Bt.1729.1.A1_at	ferritin, light polypeptide /// similar to ferritin L subunit /// similar to ferritin L subunit /// similar to ferritin L subunit	FTL /// LOC782921 /// LOC785987 /// LOC788801
Bt.5177.1.S1_at	BMP and activin membrane-bound inhibitor homolog (Xenopus laevis)	BAMBI
Bt.16380.2.A1_at	---	---
Bt.22308.1.A1_at	zinc finger and BTB domain containing 9	ZBTB9
Bt.16387.1.S1_at	DnaJ (Hsp40) homolog, subfamily C, member 24	DNAJC24
Bt.8587.1.S1_at	similar to Nucleosome assembly protein 1-like 1 (NAP-1-related protein) (hNRP) /// similar to Nucleosome assembly protein 1-like 1 (NAP-1-related protein) (hNRP) /// similar to rCG48740 /// similar to Nucleosome assembly protein 1-like 1 (NAP-1-related pr	LOC540136 /// LOC614124 /// LOC615266 /// LOC782609 /// LOC786134 /// MGC165985
Bt.24616.1.S1_at	---	---
Bt.20224.1.S1_at	similar to zinc finger, DHHC domain containing 12 /// similar to zinc finger, DHHC domain containing 12	LOC505354 /// LOC788291
Bt.20405.1.S1_at	---	---
Bt.17004.1.A1_at	---	---
Bt.19794.1.S1_at	WD repeat domain 47	WDR47
Bt.2524.1.S1_at	Stromal cell-derived factor 1	SDF1
Bt.9949.2.S1_at	PDZ and LIM domain 7 (enigma)	PDLIM7
Bt.17658.1.A1_at	---	---
Bt.22284.1.S1_at	neutral sphingomyelinase (N-SMase) activation associated factor	NSMAF
Bt.27055.1.S1_at	DTW domain containing 1	DTWD1
Bt.20281.3.S1_a_at	phosphoglucomutase 1	PGM1
Bt.8231.1.S1_at	nucleoporin 205kDa	NUP205
Bt.27885.1.S1_at	hypothetical LOC614063	MGC140340
Bt.27405.2.S1_at	similar to RAD50 homolog isoform 1 (predicted)	LOC508214
Bt.10962.2.S1_at	valosin containing protein (p97)/p47 complex interacting protein 1	VCPIP1
Bt.269.1.S1_at	ATPase, Ca++ transporting, type 2C, member 1	ATP2C1
Bt.12910.1.S1_at	oxoglutarate (alpha-ketoglutarate) dehydrogenase (lipoamide)	OGDH
Bt.13734.1.A1_at	---	---
Bt.10727.1.S1_at	RWD domain containing 4A	RWDD4A
Bt.6225.2.A1_at	protein kinase D3	PRKD3
Bt.28442.1.S1_at	---	---
Bt.19231.1.S1_at	serpin peptidase inhibitor, clade I (neuroserpin), member 1	SERPINI1
Bt.26652.1.S1_at	solute carrier family 26, member 6	SLC26A6
Bt.17095.2.A1_at	---	---
Bt.12032.1.S1_at	---	---
Bt.2532.1.S1_at	ubiquitin-like 7 (bone marrow stromal cell-derived)	UBL7
Bt.21447.1.A1_at	IKK interacting protein	IKIP
Bt.10922.1.A1_at	---	---
Bt.21042.1.S1_at	---	---
Bt.21731.1.S1_at	drebrin 1	DBN1
Bt.24488.1.A1_at	zinc finger protein 35	ZNF35
Bt.20299.1.S1_at	syntaxin binding protein 2	STXBP2
Bt.17294.1.A1_at	Similar to EPS15 protein	LOC614964
Bt.15828.1.S1_at	tribbles homolog 1 (Drosophila)	TRIB1
Bt.15766.1.S1_at	similar to Trafficking protein particle complex 4 /// trafficking protein particle complex 4	LOC785345 /// TRAPPC4
Bt.9733.1.S1_at	---	---
Bt.28263.1.S1_at	cytidine monophosphate (UMP-CMP) kinase 1, cytosolic	CMPK1
Bt.28499.1.S1_at	casein kinase 1, epsilon	CSNK1E
Bt.27655.1.S1_at	connector enhancer of kinase suppressor of Ras 2	CNKSR2
Bt.10542.1.S1_at	General transcription factor II, i	GTF2I
Bt.5604.1.A1_at	---	---
Bt.7903.1.A1_at	histidyl-tRNA synthetase	HARS
Bt.5329.1.S1_at	chromosome 10 open reading frame 57 ortholog
Bt.2147.1.S1_at	---	---
Bt.8282.1.S2_at	solute carrier family 25 (mitochondrial carrier, Aralar), member 12 /// tetratricopeptide repeat domain 21B	SLC25A12 /// TTC21B
Bt.21219.1.S1_at	similar to integrin, alpha E (antigen CD103, human mucosal lymphocyte antigen 1; alpha polypeptide)	LOC100140050
Bt.4100.1.S1_at	chromosome 19 open reading frame 43 ortholog	C7H19ORF43
Bt.4367.1.S1_at	chromosome 17 open reading frame 62 ortholog	C19H17orf62
Bt.20021.2.S1_at	chromosome 7 open reading frame 28A ortholog	C25H7orf28A
Bt.1774.1.S1_at	myosin IXB	MYO9B
Bt.11239.2.S1_at	spastic paraplegia 7 (pure and complicated autosomal recessive)	SPG7
Bt.28298.1.S1_at	---	---
Bt.3866.1.S1_at	DAZ associated protein 2	DAZAP2
Bt.20910.1.S1_at	Hypothetical LOC534057	LOC534057
Bt.17732.1.A1_at	zinc finger protein 668
Bt.4843.1.S2_at	---	---
Bt.21824.1.A1_at	similar to transmembrane protein 27 /// transmembrane protein 27	LOC782259 /// TMEM27
Bt.28384.1.A1_at	2-oxoglutarate and iron-dependent oxygenase domain containing 1	OGFOD1
Bt.24531.1.S1_at	interleukin 4 receptor	IL4R
Bt.9742.1.S1_at	programmed cell death 6 interacting protein	PDCD6IP
Bt.5000.1.S1_at	coatomer protein complex, subunit gamma	COPG
Bt.13669.1.A1_at	exocyst complex component 8	EXOC8
Bt.27590.1.A1_at	SWI/SNF related, matrix associated, actin dependent regulator of chromatin, subfamily a, member 4	SMARCA4
Bt.29178.1.S1_at	serine palmitoyltransferase, long chain base subunit 2	SPTLC2
Bt.28203.1.S1_at	phosphatidic acid phosphatase type 2 domain containing 2	PPAPDC2
Bt.1294.1.S1_at	DnaJ (Hsp40) homolog, subfamily A, member 3	DNAJA3
Bt.10387.1.S1_at	ATP-binding cassette, sub-family F (GCN20), member 1	ABCF1
Bt.2340.1.S1_at	shisa homolog 5 (Xenopus laevis)	SHISA5
Bt.28059.1.S1_at	---	---
Bt.24885.1.A1_at	ENTH domain containing 1	ENTHD1
Bt.22.1.S1_at	protein phosphatase 1, regulatory (inhibitor) subunit 8	PPP1R8
Bt.1358.1.S1_at	PDZ and LIM domain 1	PDLIM1
Bt.25010.1.A1_at	---	---
Bt.2392.1.S1_at	ST6 (alpha-N-acetyl-neuraminyl-2,3-beta-galactosyl-1,3)-N-acetylgalactosaminide alpha-2,6-sialyltransferase 2	ST6GALNAC2
Bt.24709.1.S1_at	potassium channel tetramerisation domain containing 11	KCTD11
Bt.12382.1.S1_at	protocadherin gamma subfamily A, 8 /// protocadherin gamma subfamily B, 4 /// protocadherin gamma subfamily C, 3	PCDHGA8 /// PCDHGB4 /// PCDHGC3
Bt.11402.1.A1_at	---	---
Bt.12225.1.S1_at	similar to Uncharacterized protein KIAA0562	LOC785182
Bt.29415.1.A1_at	similar to olfactory receptor Olr1722 /// similar to olfactory receptor Olr1722	LOC785052 /// LOC785779
Bt.4275.2.S1_at	---	---
Bt.23807.1.A1_at	---	---
Bt.20226.2.A1_at	---	---
Bt.28916.1.A1_at	---	---
Bt.16945.1.S1_at	ethylmalonic encephalopathy 1	ETHE1
Bt.6653.2.A1_at	alkB, alkylation repair homolog 4 (E. coli)	ALKBH4
Bt.612.1.S1_at	Glutathione reductase	GSR
Bt.2822.2.S1_at	INO80 complex subunit C	INO80C
Bt.20378.1.S1_at	---	---
Bt.17015.1.A1_at	---	---
Bt.11521.1.A1_at	placenta-specific 9	PLAC9
Bt.5381.2.S1_x_at	casein beta	CSN2
Bt.26840.1.A1_at	---	---
Bt.20115.2.S1_at	---	---
Bt.10131.1.A1_at	Similar to BC030336 protein	LOC786480
Bt.21622.1.A1_at	---	---
Bt.17687.1.A1_at	---	---
Bt.28140.1.S1_at	potassium channel tetramerisation domain containing 15	KCTD15
Bt.935.2.S1_at	solute carrier family 35, member A4	SLC35A4
Bt.25037.1.A1_at	---	---
Bt.12802.1.S1_at	ubiquitin-conjugating enzyme E2 variant 2	UBE2V2
Bt.8796.1.S1_at	---	---
Bt.16683.1.S1_at	Nuclear DNA-binding protein	C1D
Bt.6496.1.S1_at	hepatitis B virus x interacting protein	HBXIP
Bt.22279.1.S1_at	reprimo, TP53 dependent G2 arrest mediator candidate	RPRM
Bt.11264.1.S1_at	inositol hexaphosphate kinase 2	IHPK2
Bt.7031.1.A1_at	cytokine receptor-like factor 3	CRLF3
Bt.22468.2.A1_at	hypothetical LOC510399	MGC128008
Bt.22455.1.S1_at	ras homolog gene family, member C	RHOC
Bt.4857.1.S1_at	prune homolog (Drosophila)	PRUNE
Bt.6399.2.S1_a_at	G patch domain containing 1	GPATCH1
Bt.1895.1.S1_at	---	---
Bt.18151.1.S1_at	---	---
Bt.9943.1.S1_at	haloacid dehalogenase-like hydrolase domain containing 1A	HDHD1A
Bt.13546.1.A1_at	---	---
Bt.13211.2.S1_at	esterase D/formylglutathione hydrolase	ESD
Bt.17803.1.S1_at	peroxisomal biogenesis factor 7	PEX7
Bt.5546.1.S1_at	guanine nucleotide binding protein (G protein), alpha inhibiting activity polypeptide 1	GNAI1
Bt.28211.1.A1_at	---	---
Bt.14566.2.S1_at	Intestinal cell (MAK-like) kinase	ICK
Bt.19082.1.S1_at	---	---
Bt.12742.1.S1_at	SAP30-like	SAP30L
Bt.4526.1.A1_at	ubiquitin specific peptidase 19	USP19
Bt.26784.1.S1_at	inositol 1,4,5-triphosphate receptor interacting protein	ITPRIP
Bt.26433.1.A1_at	---	---
Bt.26728.1.S1_at	Bromodomain adjacent to zinc finger domain, 2B	BAZ2B
Bt.20311.1.S1_a_at	peptidylprolyl isomerase E (cyclophilin E)	PPIE
Bt.6511.1.S1_at	cerebrum and skeletal muscle specific transcript 1	LOC618598
Bt.23964.1.S1_at	mediator complex subunit 24	MED24
Bt.18215.1.A1_at	Neural precursor cell expressed, developmentally down-regulated 1	NEDD1
Bt.3786.1.S1_a_at	emopamil binding protein (sterol isomerase)	EBP
Bt.7449.2.S1_at	ring finger and WD repeat domain 2	RFWD2
Bt.16754.2.A1_at	---	---
Bt.8806.1.S1_at	neurochondrin	NCDN
Bt.21218.1.A1_at	hydroxymethylbilane synthase	HMBS
Bt.20768.1.S1_at	---	---
Bt.11221.1.S1_at	glycophorin C (Gerbich blood group)	GYPC
Bt.8505.1.A1_at	---	---
Bt.7039.1.S1_a_at	mitogen-activated protein kinase kinase 2	MAP2K2
Bt.20346.1.S1_at	---	---
Bt.910.3.S1_at	ubiquitin-fold modifier 1	UFM1
Bt.22441.1.S1_at	SWI/SNF related, matrix associated, actin dependent regulator of chromatin, subfamily a, member 2	SMARCA2
Bt.22471.1.S1_at	PHD finger protein 5A	PHF5A
Bt.4792.1.S1_at	---	---
Bt.9013.1.S1_at	similar to glutamine and serine rich 1	LOC537018
Bt.10195.1.S1_at	F-box protein 38	FBXO38
Bt.14566.1.A1_at	G protein-coupled receptor 116	GPR116
Bt.6623.1.A1_at	---	---
Bt.16471.1.S1_at	---	---
Bt.8494.1.S1_at	---	---
Bt.5389.1.S1_at	eukaryotic translation initiation factor 4E binding protein 1	EIF4EBP1
Bt.26620.1.S1_at	hypothetical protein LOC508334	LOC508334
Bt.26959.2.S1_at	mevalonate kinase
Bt.8073.1.S1_at	microtubule-associated protein 1 light chain 3 alpha	MAP1LC3A
Bt.21954.1.S1_at	---	---
Bt.8350.2.S1_at	adaptor-related protein complex 3, beta 1 subunit	AP3B1
Bt.25328.1.A1_at	---	---
Bt.19522.1.S1_at	RAB11A, member RAS oncogene family	RAB11A
Bt.21018.1.S1_at	---	---
Bt.4986.1.S1_at	ORM1-like 2 (S. cerevisiae)	ORMDL2
Bt.1418.2.S1_at	---	---
Bt.10927.1.S1_at	---	---
Bt.10123.1.S1_at	---	---
Bt.24619.1.S1_at	Chromosome 9 open reading frame 156 ortholog	H8C9ORF156
Bt.21543.1.S1_at	---	---
Bt.20899.1.A1_at	---	---
Bt.4685.1.S1_at	WD repeat and FYVE domain containing 3	WDFY3
Bt.2098.2.S1_at	Rho guanine nucleotide exchange factor (GEF) 12	ARHGEF12
Bt.4019.1.S1_at	coiled-coil domain containing 56	CCDC56
Bt.11085.1.S1_at	BSD domain containing 1	BSDC1
Bt.7492.1.S1_at	cAMP responsive element binding protein 3	CREB3
Bt.16432.1.A1_at	---	---
Bt.15794.1.S1_at	Similar to antigen NY-CO-41	LOC539626
Bt.6660.1.S1_at	FERM, RhoGEF (ARHGEF) and pleckstrin domain protein 1 (chondrocyte-derived)	FARP1
Bt.27851.1.S1_at	---	---
Bt.1541.1.S1_at	1-acylglycerol-3-phosphate O-acyltransferase 1 (lysophosphatidic acid acyltransferase, alpha)	AGPAT1
Bt.20312.1.A1_at	WD repeat domain 73-like	LOC509457
Bt.4943.1.S1_at	Poliovirus receptor-related 2 (herpesvirus entry mediator B)	PVRL2
Bt.12052.1.S1_at	AP2 associated kinase 1	AAK1
Bt.22600.1.A1_at	---	---
Bt.23572.1.S1_at	cyclin D-type binding-protein 1	CCNDBP1
Bt.23396.1.S1_at	Hypothetical LOC507834	LOC507834
Bt.8053.2.S1_at	ATPase family, AAA domain containing 1	ATAD1
Bt.5455.2.S1_a_at	PRP40 pre-mRNA processing factor 40 homolog B (S. cerevisiae)	PRPF40B
Bt.11270.2.S1_at	valyl-tRNA synthetase	VARS
Bt.15859.1.S1_at	transmembrane protein 214	TMEM214
Bt.5078.1.S1_at	melanoma antigen family D, 2	MAGED2
Bt.18578.1.A1_at	---	---
Bt.24832.1.A1_a_at	phosphodiesterase 12	PDE12
Bt.26813.1.S1_at	cache domain containing 1	CACHD1
Bt.26259.1.A1_at	zinc finger protein 462	ZNF462
Bt.22047.1.S1_at	ClpP caseinolytic peptidase, ATP-dependent, proteolytic subunit homolog (E. coli)	CLPP
Bt.9982.1.S1_at	proline rich 3	PRR3
Bt.9525.1.A1_at	ring finger protein 113A	RNF113A
Bt.14643.1.A1_at	RAD17 homolog (S. pombe)	RAD17
Bt.9014.1.A1_at	acid phosphatase 6, lysophosphatidic	ACP6
Bt.1971.1.A1_at	---	---
Bt.15231.1.S1_at	Rac/Cdc42 guanine nucleotide exchange factor (GEF) 6	ARHGEF6
Bt.29104.1.A1_at	---	---
Bt.21225.1.S1_at	similar to eyes absent 3 homolog (Drosophila) (predicted)	LOC514364
Bt.9193.1.S1_at	---	---
Bt.14027.1.S1_at	DEAD (Asp-Glu-Ala-Asp) box polypeptide 23	DDX23
Bt.18789.2.A1_at	activating transcription factor 7	ATF7
Bt.16484.1.A1_at	phosphotriesterase related	PTER
Bt.16938.1.A1_at	round spermatid basic protein 1-like	RSBN1L
Bt.4141.1.S1_at	coatomer protein complex, subunit epsilon	COPE
Bt.24433.1.S1_at	mitochondrial ribosomal protein L39	MRPL39
Bt.17003.1.S1_at	---	---
Bt.17233.1.A1_at	RAB28, member RAS oncogene family	RAB28
Bt.23547.1.S1_a_at	HLA-B associated transcript 3	BAT3
Bt.12957.1.A1_a_at	similar to BoWC1.1 /// similar to BoWC1.1 /// similar to BoWC1.1 /// WC1.3 molecule	LOC100140390 /// LOC785733 /// LOC786090 /// WC1.3
Bt.22096.1.S1_at	DnaJ (Hsp40) homolog, subfamily C, member 15	DNAJC15
Bt.3254.2.S1_at	tubulin folding cofactor E	TBCE
Bt.18409.1.A1_at	---	---
Bt.15744.1.S1_at	cofilin 1 (non-muscle)	CFL1
Bt.1529.1.S1_at	hypothetical LOC511442	LOC511442
Bt.24904.1.A1_at	ADAM metallopeptidase with thrombospondin type 1 motif, 6	ADAMTS6
Bt.16978.1.S1_at	karyopherin alpha 3 (importin alpha 4)	KPNA3
Bt.6041.1.S1_at	dystonin	DST
Bt.5624.1.S1_at	chromatin modifying protein 2A	CHMP2A
Bt.2871.2.A1_at	---	---
Bt.3856.1.S1_at	solute carrier family 35, member B1	SLC35B1
Bt.16017.1.S2_at	ATPase, H+ transporting, lysosomal V0 subunit a2	ATP6V0A2
Bt.17497.1.S1_at	---	---
Bt.23603.2.S1_a_at	F-box protein 9	FBXO9
Bt.2706.1.S1_at	---	---
Bt.4907.2.S1_a_at	RAB8A, member RAS oncogene family	RAB8A
Bt.28758.1.A1_at	---	---
Bt.20576.1.S1_at	T-cell, immune regulator 1, ATPase, H+ transporting, lysosomal V0 subunit A3	TCIRG1
Bt.13506.1.A1_at	ankyrin repeat and MYND domain containing 2	ANKMY2
Bt.13869.1.A1_at	tripartite motif-containing 25	TRIM25
Bt.6078.1.S1_at	methylphosphate capping enzyme	MEPCE
Bt.18914.1.S1_at	---	---
Bt.20658.1.A1_at	---	---
Bt.2109.1.S1_at	methionine adenosyltransferase II, beta	MAT2B
Bt.8078.1.S1_at	Actin related protein 2/3 complex, subunit 4, 20kDa	TTLL3
Bt.11268.1.S1_at	chibby homolog 1 (Drosophila)	CBY1
Bt.21148.1.S1_at	ankyrin repeat, family A (RFXANK-like), 2	ANKRA2
Bt.13748.1.S1_at	similar to dual-specificity tyrosine-(Y)-phosphorylation regulated kinase 2	LOC514916
Bt.14218.1.S1_at	CDC-like kinase 2	CLK2
Bt.20032.1.A1_at	forty-two-three domain containing 1 /// synaptosomal-associated protein, 25kDa	FYTTD1 /// SNAP25
Bt.24529.2.A1_at	---	---
Bt.28882.1.A1_at	---	---
Bt.2582.1.S1_at	UDP-N-acetyl-alpha-D-galactosamine:polypeptide N-acetylgalactosaminyltransferase 1 (GalNAc-T1)	GALNT1
Bt.2066.1.S1_at	---	---
Bt.16754.1.S1_at	---	---
Bt.26823.1.S1_at	---	---
Bt.12250.1.S1_at	protein phosphatase 2 (formerly 2A), regulatory subunit B'', gamma	PPP2R3C
Bt.10047.1.S1_at	transmembrane and coiled-coil domains 1	TMCO1
Bt.3014.1.A1_at	platelet derived growth factor C	PDGFC
Bt.16302.1.A1_at	DEAD (Asp-Glu-Ala-Asp) box polypeptide 10	DDX10
Bt.11294.1.A1_at	---	---
Bt.1286.1.S1_a_at	retinoic acid receptor responder (tazarotene induced) 2	RARRES2
Bt.2235.1.S1_at	GDP dissociation inhibitor 1	GDI1
Bt.13928.2.S1_a_at	sodium channel modifier 1	SCNM1
Bt.8870.2.S1_at	chromosome 12 open reading frame 31 ortholog	C12orf31
Bt.5054.3.S1_at	transforming growth factor, beta receptor III	TGFBR3
Bt.10107.1.S1_at	calcium binding atopy-related autoantigen 1	CBARA1
Bt.20582.1.S1_at	---	---
Bt.8713.1.S1_at	BMS1 homolog, ribosome assembly protein (yeast)	BMS1
Bt.11474.1.A1_at	---	---
Bt.894.1.S1_at	ubiquitin-conjugating enzyme E2Q family member 1	UBE2Q1
Bt.16453.1.A1_at	solute carrier family 6 (amino acid transporter), member 14	SLC6A14
Bt.657.1.S1_at	similar to Chromosome 17 open reading frame 63	LOC506074
Bt.8823.2.S1_at	Chromosome 9 open reading frame 46 ortholog	H8C9ORF46
BtAffx.1.17.S1_at	KRIT1, ankyrin repeat containing	KRIT1
Bt.11666.1.S1_at	SREBF chaperone	SCAP
Bt.1638.2.S1_at	---	---
Bt.29934.2.S1_a_at	Sec61 beta subunit	SEC61B
Bt.12402.1.S1_at	Golgi autoantigen, golgin subfamily a, 2	GOLGA2
Bt.18860.1.A1_at	Protocadherin 10	PCDH10
Bt.16789.1.A1_at	chromosome 12 open reading frame 11 ortholog	C5H12orf11
Bt.28284.2.S1_at	---	---
Bt.4265.1.S1_at	---	---
Bt.24184.1.A1_at	---	---
Bt.265.1.S1_at	ubiquinol-cytochrome c reductase, Rieske iron-sulfur polypeptide 1	UQCRFS1
Bt.15857.1.S1_at	aminolevulinate, delta-, synthase 1	ALAS1
Bt.27106.1.S1_at	zinc finger protein 34	ZNF34
Bt.8635.1.S1_at	hypothetical LOC512024	MGC139698
Bt.6947.1.S1_at	adenine phosphoribosyltransferase	APRT
Bt.29263.1.S1_at	methyltransferase like 11A	METTL11A
Bt.7032.1.S1_at	zinc finger, HIT type 3	ZNHIT3
Bt.11105.1.S1_at	zinc finger protein 638	ZNF638
Bt.3567.1.S1_at	UDP-glucose pyrophosphorylase 2	UGP2
Bt.3994.2.S1_a_at	survival motor neuron	SMN
Bt.4870.1.S1_at	TSC22 domain family, member 1	TSC22D1
Bt.22064.2.S1_at	arginine/serine-rich coiled-coil 2
Bt.919.1.S1_at	splicing factor 4	SF4
Bt.16955.1.A1_at	---	---
Bt.7168.1.S1_at	Collagen, type XXVII, alpha 1	COL27A1
Bt.2450.1.S1_at	ATPase, H+ transporting, lysosomal 9kDa, V0 subunit e1	ATP6V0E1
Bt.10220.1.S1_at	UBX domain protein 4	UBXN4
Bt.18740.2.S1_at	ganglioside induced differentiation associated protein 2	GDAP2
Bt.22843.3.S1_at	proprotein convertase subtilisin/kexin type 7	PCSK7
Bt.5535.1.S2_at	tyrosine 3-monooxygenase/tryptophan 5-monooxygenase activation protein, beta polypeptide	YWHAB
Bt.13785.1.A1_at	polymerase (RNA) I polypeptide B, 128kDa	POLR1B
Bt.10179.1.S1_at	bactericidal/permeability-increasing protein-like 2	BPIL2
Bt.8823.2.S1_a_at	chromosome 9 open reading frame 46 ortholog	C8H9ORF46
Bt.24529.1.S1_at	---	---
Bt.3387.1.S1_at	transmembrane protein 132A	TMEM132A
Bt.1929.1.S1_at	---	---
Bt.4787.1.S1_at	eukaryotic elongation factor-2 kinase	EEF2K
Bt.15790.1.S1_at	ankyrin repeat and SOCS box-containing 8	ASB8
Bt.28267.1.S1_at	---	---
Bt.22055.1.S1_at	---	---
Bt.2416.1.S1_at	testis enhanced gene transcript	TEGT
Bt.5268.1.S1_at	follistatin-like 3 (secreted glycoprotein)	FSTL3
Bt.5384.1.S1_at	U2 small nuclear RNA auxiliary factor 1-like 4	U2AF1L4
Bt.22728.1.S1_at	Syntaxin 12	STX12
Bt.21415.1.S1_at	TBC1 domain family, member 14	TBC1D14
Bt.27167.1.A1_at	hypothetical protein LOC515309	LOC515309
Bt.7315.2.S1_at	ADNP homeobox 2	ADNP2
Bt.6096.1.S1_at	component of oligomeric golgi complex 2	COG2
Bt.21937.1.A1_at	similar to Uncharacterized protein C14orf135 precursor (Hepatitis C virus F protein-binding protein 2) (HCV F protein-binding protein 2)	LOC788379
Bt.5451.1.S1_at	RAB5C, member RAS oncogene family	RAB5C
Bt.5184.1.S1_at	ankyrin repeat domain 40	ANKRD40
Bt.21096.1.S1_at	---	---
Bt.1089.1.A1_at	ubiquitin-like domain containing CTD phosphatase 1	UBLCP1
Bt.21551.2.S1_a_at	uridine-cytidine kinase 1-like 1	UCKL1
Bt.10122.1.S1_at	---	---
Bt.6964.2.A1_at	similar to chromosome 9 open reading frame 97	LOC616726
Bt.6714.1.S1_a_at	ubiquitin-like 5	UBL5
Bt.6276.2.S1_at	RAB6A, member RAS oncogene family	RAB6A
Bt.24550.1.S1_at	---	---
Bt.24834.1.A1_at	abhydrolase domain containing 10	ABHD10
Bt.2841.1.S1_at	tryptophanyl-tRNA synthetase	WARS
Bt.13217.1.S1_at	MYG1 protein	C12orf10
Bt.21842.1.A1_at	Similar to U2 small nuclear RNA auxiliary factor 1-like 2	LOC535064
Bt.9105.1.S1_at	---	---
Bt.20447.1.S1_at	COMM domain containing 2	COMMD2
Bt.6696.1.S1_at	zinc finger, DHHC-type containing 6	ZDHHC6
Bt.11030.1.S1_at	OAF homolog (Drosophila)	OAF
Bt.27194.1.S1_at	ATP/GTP binding protein 1	AGTPBP1
Bt.10845.1.S1_at	nuclear receptor subfamily 5, group A, member 2	NR5A2
Bt.4824.1.A1_at	---	---
Bt.27097.1.A1_at	X-ray repair complementing defective repair in Chinese hamster cells 4	XRCC4
Bt.942.1.S1_at	---	---
Bt.20275.1.S1_at	actin related protein 2/3 complex, subunit 5-like	ARPC5L
Bt.7105.1.S1_at	mitogen-activated protein kinase kinase 1	MAP2K1
Bt.6408.2.A1_at	GATA binding protein 2	GATA2
Bt.23007.1.A1_at	Sorcin	SRI
Bt.1031.1.S1_at	cathepsin H	CTSH
Bt.13429.2.S1_at	---	---
Bt.20042.1.S1_at	PDZ domain containing 11	PDZD11
Bt.29226.1.A1_at	hypothetical protein LOC100125413	LOC100125413
Bt.6558.1.S1_at	alkB, alkylation repair homolog 7 (E. coli)	ALKBH7
Bt.23527.1.S1_at	Ras suppressor protein 1	RSU1
Bt.15968.1.S1_at	---	---
Bt.7836.1.S1_at	nuclear transport factor 2	NUTF2
Bt.4457.1.S1_at	platelet-activating factor acetylhydrolase, isoform Ib, beta subunit 30kDa	PAFAH1B2
Bt.4430.1.S2_at	ATPase, H+ transporting, lysosomal V0 subunit a1	ATP6V0A1
Bt.12431.1.S1_at	sorting nexin 19	SNX19
Bt.19443.1.A1_at	---	---
Bt.20671.1.A1_at	PMS1 postmeiotic segregation increased 1 (S. cerevisiae)	PMS1
Bt.20115.1.S1_at	---	---
Bt.6899.1.S1_at	Chromosome 2 open reading frame 33 ortholog	C2H2orf33
Bt.2064.1.S1_at	similar to coenzyme Q4 homolog	LOC781235
Bt.8265.1.A1_at	alpha thalassemia/mental retardation syndrome X-linked (RAD54 homolog, S. cerevisiae)	ATRX
Bt.12273.1.S1_at	polymerase (RNA) III (DNA directed) polypeptide F, 39 kDa	POLR3F
Bt.8870.3.S1_at	transmembrane BAX inhibitor motif containing 4	TMBIM4
Bt.9207.1.S1_at	moesin	MSN
Bt.5540.1.S1_a_at	general transcription factor IIB /// similar to Transcription initiation factor IIB (General transcription factor TFIIB) (S300-II)	GTF2B /// LOC786656
Bt.27479.1.A1_at	hypothetical LOC540295	MGC142488
Bt.6079.1.S1_a_at	excision repair cross-complementing rodent repair deficiency, complementation group 1 (includes overlapping antisense sequence)	ERCC1
Bt.4696.1.S1_at	cytochrome P450 reductase	POR
Bt.1097.1.S1_at	Similar to stromal antigen 1	LOC539234
Bt.8355.1.S1_at	heterogeneous nuclear ribonucleoprotein H2 (H')	HNRNPH2
Bt.26161.1.A1_at	---	---
Bt.11329.1.S1_at	vacuolar protein sorting 11 homolog (S. cerevisiae)	VPS11
Bt.10908.1.S1_at	Parvin, alpha	PARVA
Bt.20900.1.S1_at	FCF1 small subunit (SSU) processome component homolog (S. cerevisiae)	FCF1
Bt.19876.1.A1_at	---	---
Bt.4711.1.S1_at	ribosomal protein S9	RPS9
Bt.23958.1.A1_at	---	---
Bt.18639.2.S1_at	F-box protein 32	FBXO32
Bt.4355.1.S1_at	peroxiredoxin 5	PRDX5
Bt.5776.1.S1_at	hypothetical protein MGC127989	MGC127989
Bt.21099.2.S1_at	breast cancer metastasis-suppressor 1-like	BRMS1L
Bt.8612.2.S1_at	---	---
Bt.6034.1.S1_at	---	---
Bt.1270.1.S1_at	---	---
Bt.350.1.S1_x_at	Major histocompatibility complex, class II, DQ beta	BLA-DQB
Bt.2123.1.S1_at	---	---
Bt.25038.1.S1_at	mediator complex subunit 12	MED12
Bt.15872.1.S1_at	SLU7 splicing factor homolog (S. cerevisiae)	SLU7
Bt.5413.1.S1_at	Glucosidase, beta; acid (includes glucosylceramidase)	GBA
Bt.22570.2.A1_at	Proteasome (prosome, macropain) 26S subunit, ATPase, 6	PSMC6
Bt.12907.2.S1_a_at	---	---
Bt.24662.1.S1_at	AKT1 substrate 1 (proline-rich)	AKT1S1
Bt.11798.1.S1_at	Ribulose-5-phosphate-3-epimerase	RPE
Bt.24221.2.S1_at	---	---
Bt.2642.1.S1_at	hypothetical protein LOC614279	MGC133632
Bt.22419.1.A1_at	tubulin, gamma complex associated protein 5	TUBGCP5
Bt.24182.1.A1_at	N-ethylmaleimide-sensitive factor	NSF
Bt.23606.1.S1_at	inositol 1,4,5-triphosphate receptor, type 1	ITPR1
Bt.7734.1.S1_at	hydroxy-delta-5-steroid dehydrogenase, 3 beta- and steroid delta-isomerase 7	HSD3B7
Bt.3209.1.S1_at	transmembrane 9 superfamily member 1	TM9SF1
Bt.6524.1.S1_at	---	---
Bt.29324.1.S1_at	---	---
Bt.13036.1.S1_at	progesterone receptor	PGR
Bt.9545.1.S1_at	CDC5 cell division cycle 5-like (S. pombe)	CDC5L
Bt.5314.2.S1_at	Zinc finger protein 74	ZNF74
Bt.27071.1.S1_at	tripartite motif-containing 38	TRIM38
Bt.9889.1.S1_at	zinc finger protein 148	ZNF148
Bt.13752.1.S1_at	---	---
Bt.5762.1.S1_at	---	---
Bt.24640.1.S1_at	ilvB (bacterial acetolactate synthase)-like	ILVBL
Bt.1573.2.S1_a_at	ferredoxin 1	FDX1
Bt.1199.1.S1_at	KDEL (Lys-Asp-Glu-Leu) endoplasmic reticulum protein retention receptor 3	KDELR3
Bt.21813.1.S1_at	---	---
Bt.17849.2.S1_at	sortilin-related receptor, L(DLR class) A repeats-containing	SORL1
Bt.12491.1.A1_at	actin, alpha, cardiac muscle 1	ACTC1
Bt.24337.1.A1_at	---	---
Bt.10058.1.S1_at	Chromosome 14 open reading frame 129 ortholog	H21C14ORF129
Bt.13440.2.S1_at	similar to limkain b1	LOC506615
Bt.6611.1.S1_at	---	---
Bt.20578.1.S1_s_at	RNA binding motif protein 45	RBM45
Bt.10304.1.S1_at	transmembrane protein 184C	TMEM184C
Bt.3139.1.A1_at	---	---
Bt.9310.1.S1_at	chromosome 16 open reading frame 5	C16orf5
Bt.9044.1.S1_at	Inverted formin, FH2 and WH2 domain containing	INF2
Bt.5269.2.S1_at	beta-2-microglobulin	B2M
Bt.22093.1.S1_at	---	---
Bt.20270.1.S1_at	Similar to RIKEN cDNA 4121402D02 gene	LOC787839
Bt.17260.2.A1_at	---	---
Bt.20695.2.S1_at	TATA box binding protein (TBP)-associated factor, RNA polymerase I, B, 63kDa	TAF1B
Bt.9479.1.S1_at	PHD finger protein 11	PHF11
Bt.21430.2.A1_at	mitochondrial ribosomal protein L49	MRPL49
Bt.28158.1.S1_at	protein tyrosine phosphatase, non-receptor type 9	PTPN9
Bt.16784.1.S1_at	pygopus homolog 1 (Drosophila)	PYGO1
Bt.4485.1.S1_at	---	---
Bt.9321.1.S1_at	poly (ADP-ribose) polymerase family, member 4	PARP4
Bt.2061.1.S1_at	amyloid beta (A4) precursor protein-binding, family A, member 3	APBA3
Bt.1111.1.S1_at	major facilitator superfamily domain containing 1	MFSD1
Bt.16116.1.A1_at	Hypothetical protein LOC785570	LOC785570
Bt.2850.1.A1_at	---	---
Bt.13421.3.S1_at	KRI1 homolog (S. cerevisiae)	KRI1
Bt.15677.1.A1_at	---	---
Bt.27388.1.A1_at	Hypothetical LOC515732	LOC515732
Bt.7606.1.S1_at	GEM interacting protein	GMIP
Bt.3318.1.S1_at	hypothetical protein LOC515452	LOC515452
Bt.8610.1.S1_at	---	---
Bt.2007.2.S1_at	tetratricopeptide repeat domain 32	TTC32
Bt.27082.1.S1_at	---	---
Bt.24317.1.A1_at	SRY (sex determining region Y)-box 6	SOX6
Bt.7297.1.S1_at	RNA binding motif protein 42	RBM42
Bt.2583.1.S1_at	mannose-6-phosphate protein p76	P76
Bt.17963.1.A1_at	ADP-ribosylation factor-like 1	ARL1
Bt.10073.1.A1_at	---	---
Bt.28635.1.S1_at	SEC23 interacting protein	SEC23IP
Bt.7646.1.S1_at	filamin B, beta (actin binding protein 278)	FLNB
Bt.23342.1.S1_at	---	---
Bt.4584.1.S1_at	chromosome 1 open reading frame 21 ortholog	C16H1ORF21
Bt.8960.1.S1_at	GATA binding protein 4	GATA4
Bt.12183.1.S1_at	Ras-related GTP binding A	RRAGA
Bt.4848.1.S1_at	---	---
Bt.20203.1.S1_at	small glutamine-rich tetratricopeptide repeat (TPR)-containing, alpha	SGTA
Bt.10688.1.S1_at	tsukushin	TSKU
Bt.21369.1.S1_at	---	---
Bt.11667.1.A1_at	ADP-ribosylation factor-like 2 binding protein	ARL2BP
Bt.426.1.S1_at	dihydrolipoamide branched chain transacylase E2	DBT
Bt.2729.1.S1_at	adaptor-related protein complex 3, sigma 1 subunit	AP3S1
Bt.4245.1.S1_at	rhomboid domain containing 2	RHBDD2
Bt.18090.2.A1_at	exosome component 6	EXOSC6
Bt.27283.1.S1_x_at	MHC class I heavy chain	BOLA
Bt.5288.1.S1_at	thioredoxin 2	TXN2
Bt.3197.1.A1_at	cell division cycle and apoptosis regulator 1	CCAR1
Bt.20483.1.S1_at	transducin (beta)-like 3	TBL3
Bt.1749.1.S1_at	centromere protein B, 80kDa	CENPB
Bt.7440.1.S1_at	ring finger protein 1	RING1
Bt.10890.1.S1_at	mediator complex subunit 15	MED15
Bt.11257.2.S1_at	telomeric repeat binding factor 2	TERF2
Bt.10686.1.S1_at	---	---
Bt.23501.1.S1_at	chromosome 1 open reading frame 174 ortholog	C16H1orf174
Bt.12380.1.S1_at	---	---
Bt.25457.1.A1_at	similar to Nucampholin homolog (fSAPb)	LOC781016
Bt.10361.1.S1_at	---	---
Bt.21315.2.S1_at	G protein-coupled receptor 108	GPR108
Bt.20945.1.S1_at	ubiquitin-like 3	UBL3
Bt.21162.1.S1_at	---	---
Bt.2660.1.S1_at	CDK2-associated protein 1	CDK2AP1
Bt.7028.1.S1_at	Cyclin-dependent kinase 7	CDK7
Bt.23391.1.S1_at	---	---
Bt.28935.1.A1_at	---	---
Bt.12452.2.S1_at	GCN1 general control of amino-acid synthesis 1-like 1 (yeast)	GCN1L1
Bt.21244.1.A1_at	Cullin 7	CUL7
Bt.12071.1.S1_at	sirtuin (silent mating type information regulation 2 homolog) 7 (S. cerevisiae)	SIRT7
Bt.7901.1.A1_at	MTERF domain containing 2	MTERFD2
Bt.26804.1.S1_at	---	---
Bt.25774.1.S1_s_at	transmembrane protein 208	TMEM208
Bt.16404.1.A1_at	---	---
Bt.6810.1.A1_at	---	---
Bt.19113.1.A1_at	signal transducing adaptor molecule (SH3 domain and ITAM motif) 2	STAM2
Bt.29814.1.S1_at	major histocompatibility complex, class I, A /// major histocompatibility complex, class I, A	BoLA /// HLA-A
Bt.1966.1.S1_at	asparagine synthetase domain containing 1	ASNSD1
Bt.5741.1.S1_at	---	---
Bt.3773.1.S1_at	Heat shock factor binding protein 1	HSBP1
Bt.5685.1.S1_at	mediator complex subunit 22	MED22
Bt.3262.1.A1_at	CDK5 regulatory subunit associated protein 1	CDK5RAP1
Bt.20822.1.A1_at	---	---
Bt.1781.1.A1_at	---	---
Bt.10730.1.S1_at	LIM domain and actin binding 1	LIMA1
Bt.4013.1.S1_at	platelet-activating factor acetylhydrolase 2, 40kDa	PAFAH2
Bt.23846.1.S1_at	zinc finger protein 569	ZNF569
Bt.6848.1.S1_at	---	---
Bt.3311.3.S1_at	---	---
Bt.3038.1.S1_at	mitochondrial ribosomal protein L27	MRPL27
Bt.15946.1.S1_at	zinc finger, HIT type 1	ZNHIT1
Bt.9434.1.S1_at	UBA domain containing 1	UBAC1
Bt.6374.1.S1_at	chromosome 1 open reading frame 176 ortholog	C1orf176
Bt.9385.1.S1_at	tubulin folding cofactor C	TBCC
Bt.3175.1.S1_at	adaptor-related protein complex 2, beta 1 subunit	AP2B1
Bt.17008.1.S1_at	---	---
Bt.65.1.S1_at	NADH dehydrogenase (ubiquinone) 1 alpha subcomplex, 2, 8kDa	NDUFA2
Bt.22125.1.S1_at	---	---
Bt.15903.1.S1_at	thiopurine S-methyltransferase	TPMT
Bt.11466.1.A1_at	---	---
Bt.21288.2.S1_at	---	---
Bt.26400.1.A1_at	engulfment and cell motility 2	ELMO2
Bt.6064.1.S1_at	HLA-B associated transcript 4	BAT4
Bt.20425.1.A1_at	general transcription factor IIE, polypeptide 2, beta 34kDa	GTF2E2
Bt.27683.1.A1_at	---	---
Bt.25104.1.S1_at	transducin (beta)-like 1 X-linked receptor 1
Bt.19788.1.S1_a_at	DnaJ (Hsp40) homolog, subfamily B, member 12	DNAJB12
Bt.3904.1.S1_at	thioredoxin domain containing 14	TXNDC14
Bt.28463.1.S1_at	dicer 1, ribonuclease type III	DICER1
Bt.2855.1.S1_at	vacuolar protein sorting 29 homolog (S. cerevisiae)	VPS29
Bt.5232.1.S1_a_at	NECAP endocytosis associated 2	NECAP2
Bt.4026.1.S1_at	solute carrier family 39 (zinc transporter), member 1	SLC39A1
Bt.677.1.S1_at	calcium and integrin binding 1 (calmyrin)	CIB1
Bt.22500.1.A1_at	lines homolog 1 (Drosophila)	LINS1
Bt.24221.1.S1_at	---	---
Bt.4331.1.S1_at	presenilin associated, rhomboid-like	PARL
Bt.28645.1.A1_at	chromosome 1 open reading frame 103 ortholog	LOC539067
Bt.6042.1.S1_at	---	---
Bt.11808.1.S1_at	motile sperm domain containing 1	MOSPD1
Bt.10098.1.S1_at	tetraspanin 13	TSPAN13
Bt.27350.1.S1_at	---	---
Bt.28284.1.A1_at	---	---
Bt.27429.1.S1_at	splicing factor 3b, subunit 1, 155kDa	SF3B1
Bt.22865.1.S1_at	ras-related C3 botulinum toxin substrate 1 (rho family, small GTP binding protein Rac1)	RAC1
Bt.28126.1.S1_at	---	---
Bt.24439.1.S1_at	similar to Outcome predictor in acute leukemia 1	LOC540056
BtAffx.29968.1.S1_at	---	---
Bt.2832.1.S1_at	myosin regulatory light chain MRCL3	MRCL3
Bt.17782.1.A1_at	---	---
Bt.18429.1.A1_at	Hypothetical LOC615872	LOC615872
Bt.20021.1.S1_at	FtsJ homolog 2 (E. coli)	FTSJ2
Bt.25194.1.A1_at	progesterone immunomodulatory binding factor 1	PIBF1
Bt.27084.1.S1_at	---	---
Bt.2976.1.S1_at	guanosine monophosphate reductase 2	GMPR2
Bt.25214.1.A1_at	spindlin family, member 2	SPIN2
Bt.5442.1.S1_at	transmembrane protein 50A	TMEM50A
Bt.19733.1.A1_at	---	---
Bt.23706.1.A1_at	---	---
Bt.3013.1.S1_a_at	RNA binding motif protein 9	RBM9
Bt.1372.2.S1_at	similar to hCG23722	LOC617040
Bt.27057.1.A1_at	leucine zipper-EF-hand containing transmembrane protein 1	LETM1
Bt.6465.1.S1_at	Ribosomal protein L12	RPL12
Bt.28580.1.S1_at	---	---
Bt.5418.1.S1_at	tubulin, gamma 1	TUBG1
Bt.13464.1.S1_at	Protein phosphatase 3 (formerly 2B), catalytic subunit, beta isoform	PPP3CB
Bt.1042.1.S1_at	solute carrier family 39 (zinc transporter), member 13	SLC39A13
Bt.13503.1.S1_at	phosphopantothenoylcysteine synthetase	PPCS
Bt.6313.1.S1_at	ring finger protein 44	RNF44
Bt.400.1.S1_at	cytochrome c oxidase subunit VIIb	COX7B
Bt.5144.1.S1_at	elongation of very long chain fatty acids (FEN1/Elo2, SUR4/Elo3, yeast)-like 1	ELOVL1
Bt.19301.1.A1_at	---	---
Bt.18423.1.A1_at	---	---
Bt.22607.1.A1_at	---	---
Bt.17586.2.S1_at	---	---
Bt.16299.1.A1_at	Family with sequence similarity 120B	FAM120B
Bt.7152.1.S1_at	---	---
Bt.8867.1.S1_at	choline kinase beta	CHKB
Bt.27173.1.S1_at	chromosome 15 open reading frame 44 ortholog	C10H15orf44
Bt.13574.1.S1_at	ADP-ribosylation-like factor 6 interacting protein 5	ARL6IP5
Bt.28662.1.A1_at	---	---
Bt.11793.2.S1_at	transmembrane protein 209	TMEM209
Bt.7413.1.S1_at	granulin	GRN
Bt.14322.1.A1_at	Neighbor of BRCA1 gene 1	NBR1
Bt.4152.1.S1_at	chromosome 19 open reading frame 50 ortholog /// similar to UPF0459 protein C19orf50	C7H19orf50 /// LOC784324
Bt.20951.1.A1_at	Transmembrane protein 163	TMEM163
Bt.15780.1.S1_at	---	---
Bt.4873.1.S1_at	cytochrome b5 reductase 3	CYB5R3
Bt.24485.1.S1_at	Zinc finger protein 746	ZNF746
Bt.5092.1.S1_at	similar to PRDX3 protein /// similar to PRDX3 protein /// peroxiredoxin 3	LOC617264 /// LOC782907 /// PRDX3
Bt.9023.1.S1_at	inhibitor of kappa light polypeptide gene enhancer in B-cells, kinase beta	IKBKB
Bt.27207.1.A1_at	---	---
Bt.22497.2.S1_at	alkB, alkylation repair homolog 2 (E. coli)	ALKBH2
Bt.13737.1.S1_at	galactokinase 2	GALK2
Bt.9576.2.S1_a_at	COMM domain containing 4	COMMD4
Bt.6867.1.A1_at	gypsy retrotransposon integrase 1	GIN1
Bt.25752.1.A1_at	chromosome 5 open reading frame 24 ortholog	C7H5orf24
Bt.7527.1.S1_at	LATS, large tumor suppressor, homolog 1 (Drosophila)	LATS1
Bt.5376.1.S1_at	Yip1 interacting factor homolog A (S. cerevisiae)	YIF1A
Bt.216.1.S1_at	WD repeat domain 44	WDR44
Bt.3278.1.A1_at	ephrin-A5	EFNA5
Bt.22413.1.A1_at	Transducin-like enhancer of split 4 (E(sp1) homolog, Drosophila)	TLE4
Bt.23815.2.S1_at	myotubularin related protein 6	MTMR6
Bt.12182.1.S1_at	kelch-like 18 (Drosophila)	KLHL18
Bt.18866.1.A1_at	aprataxin- and PNK-like factor	APLF
Bt.26586.1.S1_at	---	---
Bt.2801.1.S1_at	leprecan 1	LOC539976
Bt.16655.1.S1_at	---	---
Bt.11418.1.S1_at	RYK receptor-like tyrosine kinase	RYK
Bt.315.1.S1_at	NADH dehydrogenase (ubiquinone) Fe-S protein 7, 20kDa (NADH-coenzyme Q reductase)	NDUFS7
Bt.8421.1.A1_at	---	---
Bt.24477.1.S1_a_at	tyrosylprotein sulfotransferase 2	TPST2
Bt.25342.1.A1_at	coiled-coil domain containing 132	CCDC132
Bt.14249.1.A1_at	---	---
Bt.19500.1.S1_at	splicing factor 3B, 14 kDa subunit	SF3B14
Bt.18671.1.A1_at	---	---
Bt.15600.2.S1_at	NEDD8 activating enzyme E1 subunit 1	NAE1
Bt.28821.1.S1_at	O-sialoglycoprotein endopeptidase-like 1	OSGEPL1
Bt.20111.1.S1_at	tumor necrosis factor receptor superfamily, member 12A	TNFRSF12A
Bt.23254.1.S1_at	tyrosine 3-monooxygenase/tryptophan 5-monooxygenase activation protein, theta polypeptide	YWHAQ
Bt.16729.1.A1_at	---	---
Bt.19049.1.S1_at	Hypothetical protein LOC781199	KIAA1383
Bt.7530.1.S1_at	---	---
Bt.7060.2.S1_a_at	chromosome 17 open reading frame 49 ortholog	C19H17orf49
Bt.28119.1.S1_at	Outer dense fiber of sperm tails 2	ODF2
Bt.4945.1.S1_at	HLA-B associated transcript 1	BAT1
Bt.12374.1.S1_at	microspherule protein 1	MCRS1
Bt.28488.1.S1_at	breast cancer metastasis suppressor 1	BRMS1
Bt.26778.1.S1_at	---	---
Bt.21377.1.S1_at	Zinc finger and BTB domain containing 8 opposite strand	ZBTB8OS
Bt.26047.1.A1_at	chromosome 8 open reading frame 70 ortholog	C14H8ORF70
Bt.1202.1.S1_at	MAF1 homolog (S. cerevisiae)	MAF1
Bt.23704.1.A1_at	peroxisomal membrane protein 3, 35kDa	PXMP3
Bt.7373.2.S1_a_at	sirtuin (silent mating type information regulation 2 homolog) 2 (S. cerevisiae)	SIRT2
Bt.1474.1.S1_at	---	---
Bt.5401.1.S1_at	transglutaminase 2 (C polypeptide, protein-glutamine-gamma-glutamyltransferase)	TGM2
Bt.24255.1.S1_at	hypothetical protein LOC511108	LOC511108
Bt.12653.1.S1_at	transmembrane protein 109	TMEM109
Bt.2152.1.S1_at	---	---
Bt.22294.1.S1_at	hypothetical LOC533041	MGC159954
[truncated: 5,305 more rows]
