# Supplementary material for: Transcriptome dynamics and molecular cross-talk between bovine oocyte and its companion cumulus cells
Source: BMC Genomics. 2011 Jan 24;12:57. doi: 10.1186/1471-2164-12-57 (PMC3045333; doi:10.1186/1471-2164-12-57)
Supplement: Additional file 19 — List of transcripts that are differentially expressed between GV and MII CCs. [file 1471-2164-12-57-S19.XLS]

## Sheet: Tabelle1
	Transcripts that are differentially expressed between GV cumulus cells and MII cumulus cells
Probe.Set.ID	Gene.Title	Gene.Symbol	logFC	P.Value	adj.P.Val
Bt.5427.1.A1_at	secretogranin II (chromogranin C)	SCG2	10.6921	1.65198e-19	2.49119e-16
Bt.7043.2.S1_a_at	vascular cell adhesion molecule 1	VCAM1	10.644	1.82603e-18	1.76234e-15
Bt.27152.1.A1_at	---	---	10.2521	6.24411e-12	5.83945e-10
Bt.27520.1.A1_at	---	---	10.2453	2.10358e-15	7.8085e-13
Bt.5007.1.A1_at	hypothetical LOC508098	LOC508098	10.0801	3.36218e-16	1.65557e-13
Bt.23178.1.S1_at	decorin	DCN	10.0343	3.85597e-19	4.89668e-16
Bt.15836.1.S1_at	ankyrin repeat domain 1 (cardiac muscle)	ANKRD1	9.72137	2.34847e-18	2.09866e-15
Bt.29956.1.A1_at	bone morphogenetic protein 2	BMP2	9.62417	1.60621e-20	3.22955e-17
Bt.19978.1.A1_at	---	---	9.59628	4.85796e-15	1.56284e-12
Bt.3478.1.A1_s_at	caveolin 1, caveolae protein, 22kDa	CAV1	9.48426	1.56375e-13	2.7144e-11
Bt.24467.1.S1_at	radical S-adenosyl methionine domain containing 2	RSAD2	9.45847	6.27567e-09	1.74446e-07
Bt.21456.1.S1_at	Lipoma HMGIC fusion partner	LHFP	9.15871	6.22422e-17	3.85072e-14
Bt.16087.1.S1_at	nidogen 2 (osteonidogen)	NID2	8.81675	1.90241e-12	2.16515e-10
Bt.1942.1.S1_at	plasminogen activator, urokinase receptor	PLAUR	8.79578	5.50568e-16	2.37216e-13
Bt.10398.1.S1_at	pentraxin-related gene, rapidly induced by IL-1 beta	PTX3	8.78811	1.36213e-11	1.07756e-09
Bt.3513.1.A1_at	---	---	8.74382	7.0996e-12	6.46412e-10
Bt.9966.1.S1_at	Similar to procollagen alpha 2(V)	LOC782818	8.67552	4.88625e-20	8.42109e-17
Bt.2577.1.S1_at	similar to MGC127538 protein /// similar to MGC127538 protein /// similar to MGC127538 protein /// hypothetical protein MGC127538	LOC100137875 /// LOC100138326 /// LOC786683 /// MGC127538	8.64913	1.29649e-10	6.98252e-09
Bt.958.2.S1_at	tumor necrosis factor, alpha-induced protein 6	TNFAIP6	8.64253	6.47436e-18	5.03914e-15
Bt.422.1.S1_at	insulin-like growth factor binding protein 3	IGFBP3	8.60543	2.05257e-14	5.15878e-12
Bt.6700.1.A1_at	similar to trophoblast Kunitz domain protein 2	LOC515917	8.58225	1.93032e-17	1.29374e-14
Bt.22854.1.S1_at	carbonic anhydrase II	CA2	8.54842	2.05084e-11	1.51787e-09
Bt.958.1.A1_at	tumor necrosis factor, alpha-induced protein 6	TNFAIP6	8.39835	3.74291e-08	7.43507e-07
Bt.23250.7.A1_x_at	alpha-2-HS-glycoprotein	AHSG	8.39653	2.22331e-17	1.44984e-14
Bt.13027.1.A1_at	hydroxysteroid (11-beta) dehydrogenase 1	HSD11B1	8.326	2.469e-12	2.68521e-10
Bt.4804.2.A1_at	Cyclin-dependent kinase inhibitor 1C (p57, Kip2)	CDKN1C	8.21869	1.91326e-09	6.54716e-08
Bt.2230.1.S2_at	caveolin 1, caveolae protein, 22kDa	CAV1	8.18325	3.13087e-12	3.2702e-10
Bt.2234.1.S1_at	---	---	8.12258	9.72118e-22	2.93191e-18
Bt.1345.1.S1_at	coagulation factor II (thrombin) receptor-like 2	F2RL2	8.09437	1.104e-12	1.35215e-10
Bt.632.1.S1_at	TIMP metallopeptidase inhibitor 1	TIMP1	8.03235	6.76667e-11	3.9821e-09
Bt.10150.1.S1_at	calpain 6	CAPN6	8.028	1.9126e-12	2.16653e-10
Bt.22477.1.S1_at	---	---	7.99602	6.13045e-13	8.45232e-11
Bt.10343.1.A1_at	palmdelphin	PALMD	7.83806	7.7709e-14	1.47635e-11
Bt.632.1.S1_s_at	TIMP metallopeptidase inhibitor 1	TIMP1	7.77171	4.01404e-09	1.20611e-07
Bt.19636.1.A1_at	Protein tyrosine phosphatase, non-receptor type 5 (striatum-enriched)	PTPN5	7.72967	1.51449e-13	2.67837e-11
Bt.22364.1.S1_at	Signal transducer and activator of transcription 1, 91kDa	STAT1	7.69838	2.608e-12	2.80919e-10
Bt.23178.1.S2_at	decorin	DCN	7.67201	1.35821e-15	5.28564e-13
Bt.4714.1.S1_at	matrix metallopeptidase 9 (gelatinase B, 92kDa gelatinase, 92kDa type IV collagenase)	MMP9	7.65454	7.87194e-11	4.52224e-09
Bt.6865.1.S1_at	AXL receptor tyrosine kinase	AXL	7.64587	1.07214e-13	2.00531e-11
Bt.16058.1.A1_at	---	---	7.57781	6.66853e-14	1.32974e-11
Bt.11974.1.S1_at	---	---	7.52019	1.03293e-11	8.56443e-10
Bt.13203.1.S1_at	---	---	7.49206	7.44109e-12	6.64675e-10
Bt.19199.1.A1_at	Doublecortin-like kinase 1	DCLK1	7.44041	5.41489e-15	1.69676e-12
Bt.12440.1.A1_at	---	---	7.424	6.69384e-06	6.22386e-05
Bt.28569.1.S1_at	---	---	7.35679	1.43883e-11	1.12715e-09
Bt.13028.1.S1_at	periostin, osteoblast specific factor	POSTN	7.34964	5.87584e-12	5.58159e-10
Bt.22139.1.S1_at	COBL-like 1	COBLL1	7.3424	1.59596e-11	1.23026e-09
Bt.8436.1.S1_at	interferon, alpha-inducible protein 6	IFI6	7.32527	8.67323e-09	2.25504e-07
Bt.9633.2.S1_at	mesenchyme homeobox 2	MEOX2	7.28542	2.9308e-18	2.43843e-15
Bt.23250.5.A1_at	alpha-2-HS-glycoprotein	AHSG	7.27678	1.87745e-14	4.81907e-12
Bt.11061.1.S1_at	tenascin C	TNC	7.25925	2.19821e-10	1.08909e-08
Bt.28700.1.S1_at	PQ loop repeat containing 3	PQLC3	7.22453	7.03682e-12	6.43123e-10
Bt.11942.1.S1_at	collagen, type XVIII, alpha 1	COL18A1	7.21257	1.64237e-17	1.16551e-14
Bt.4817.1.A1_at	claudin 11	CLDN11	7.19817	3.12292e-12	3.2702e-10
Bt.28799.1.S1_at	similar to protein kinase (cAMP-dependent, catalytic) inhibitor beta /// protein kinase (cAMP-dependent, catalytic) inhibitor beta	LOC781283 /// PKIB	7.17863	2.12657e-08	4.6733e-07
Bt.422.1.S2_at	insulin-like growth factor binding protein 3	IGFBP3	7.16342	5.53929e-14	1.18106e-11
Bt.8957.1.S1_at	chemokine (C-X-C motif) receptor 4	CXCR4	7.14976	3.21692e-09	1.01065e-07
Bt.23250.1.A1_x_at	alpha-2-HS-glycoprotein	AHSG	7.14933	2.34616e-09	7.71228e-08
Bt.8338.1.S1_at	Cbp/p300-interacting transactivator, with Glu/Asp-rich carboxy-terminal domain, 4	CITED4	7.09925	2.9815e-13	4.76408e-11
Bt.12304.1.S1_at	ISG15 ubiquitin-like modifier	ISG15	7.07584	4.47533e-09	1.31896e-07
Bt.5499.1.S1_at	capping protein (actin filament), gelsolin-like	CAPG	7.04972	2.62319e-09	8.50704e-08
Bt.23205.1.S1_s_at	similar to Synaptotagmin-1 (Synaptotagmin I) (SytI) (p65)	LOC787239	7.0319	2.90854e-07	4.26091e-06
Bt.16123.2.S1_a_at	serum/glucocorticoid regulated kinase 1	SGK1	7.01799	7.85549e-13	1.03009e-10
Bt.8144.1.S1_at	chemokine (C motif) ligand 1	XCL1	6.98255	3.22486e-11	2.18887e-09
Bt.21929.1.S1_at	---	---	6.97549	7.061e-13	9.40157e-11
Bt.28740.1.S1_at	regenerating islet-derived family, member 4	REG4	6.93947	5.95245e-12	5.63218e-10
Bt.11420.1.A1_at	procollagen-proline, 2-oxoglutarate 4-dioxygenase (proline 4-hydroxylase), alpha polypeptide III	P4HA3	6.92768	2.40802e-14	5.75256e-12
Bt.23250.6.A1_x_at	alpha-2-HS-glycoprotein	AHSG	6.92728	5.67938e-15	1.75682e-12
Bt.23326.2.A1_at	Caldesmon 1	CALD1	6.91104	4.42047e-08	8.51894e-07
Bt.72.1.S1_at	matrix metallopeptidase 1 (interstitial collagenase)	MMP1	6.90191	1.14411e-11	9.26348e-10
Bt.22459.1.S1_at	Similar to Neural cell adhesion molecule 1, 180 kDa isoform precursor (N-CAM 180) (NCAM-180)	LOC785319	6.90057	2.2809e-13	3.74103e-11
Bt.20286.1.S1_at	phosphodiesterase 4B, cAMP-specific	PDE4B	6.85318	1.78467e-16	9.36099e-14
Bt.10442.2.S1_a_at	collagen, type XII, alpha 1	COL12A1	6.83636	1.62528e-15	6.12732e-13
Bt.24918.1.A1_at	ferric-chelate reductase 1	FRRS1	6.79028	7.67324e-11	4.42919e-09
Bt.22021.1.S1_at	Hypothetical LOC506759	LOC506759	6.75884	7.91877e-11	4.53834e-09
Bt.20891.1.S1_at	2'-5'-oligoadenylate synthetase 2, 69/71kDa	OAS2	6.74598	2.78033e-10	1.30706e-08
Bt.3307.1.A1_at	Norrie disease (pseudoglioma)	NDP	6.73746	4.20765e-16	1.95235e-13
Bt.22362.1.S1_at	SH3-domain kinase binding protein 1	SH3KBP1	6.71968	4.42633e-15	1.5042e-12
Bt.6125.1.S1_at	jagged 1 (Alagille syndrome)	JAG1	6.70246	2.65727e-14	6.28576e-12
Bt.25111.1.A1_at	Similar to Interferon-induced protein 44-like	LOC508347	6.68872	2.65119e-22	1.06613e-18
Bt.2294.1.S1_a_at	ubiquitin-like modifier activating enzyme 7	UBA7	6.64895	2.38888e-10	1.16207e-08
Bt.28258.1.S1_at	cadherin 17, LI cadherin (liver-intestine)	CDH17	6.61479	9.2138e-15	2.64656e-12
Bt.22400.1.A1_at	similar to SLIT3	LOC615883	6.59389	3.16155e-12	3.28801e-10
Bt.14572.1.A1_at	doublecortin-like kinase 1	DCLK1	6.58903	5.27845e-13	7.5603e-11
Bt.8109.2.A1_at	sushi-repeat-containing protein, X-linked 2	SRPX2	6.56995	5.8444e-14	1.18499e-11
Bt.10893.1.S1_at	---	---	6.55989	4.57276e-12	4.46686e-10
Bt.20330.1.S1_at	protease, serine, 23	PRSS23	6.54954	6.42929e-11	3.82113e-09
Bt.12302.1.S1_at	plasminogen activator, tissue	PLAT	6.4889	2.05147e-09	6.92278e-08
Bt.21465.1.S1_at	insulin-like growth factor binding protein 5	IGFBP5	6.46867	3.23859e-11	2.18887e-09
Bt.12781.1.S1_at	v-myb myeloblastosis viral oncogene homolog (avian)	MYB	6.43045	5.59798e-14	1.18106e-11
Bt.3000.2.S1_a_at	microtubule-associated protein 1 light chain 3 gamma	MAP1LC3C	6.4144	1.79317e-12	2.0505e-10
Bt.10444.1.S1_at	---	---	6.40411	2.25645e-12	2.48601e-10
Bt.8642.1.S1_at	COBL-like 1	COBLL1	6.39655	1.39619e-07	2.27463e-06
Bt.18654.1.A1_at	---	---	6.36306	3.15373e-15	1.1028e-12
Bt.27140.1.S1_at	similar to mKIAA1077 protein	LOC535166	6.34375	7.65551e-17	4.50517e-14
Bt.19567.1.A1_at	---	---	6.33289	1.66103e-12	1.92679e-10
Bt.16058.2.S1_at	---	---	6.31728	1.33157e-10	7.12375e-09
Bt.24199.1.A1_s_at	uterine milk protein precursor	LOC286871	6.31264	2.09795e-05	0.000167116
Bt.23318.1.S1_at	collagen, type III, alpha 1	COL3A1	6.3088	9.99069e-15	2.77075e-12
Bt.21220.1.S1_at	Egf-like module containing, mucin-like, hormone receptor-like 3	EMR3	6.27634	4.76136e-13	7.04799e-11
Bt.2712.1.S1_at	serpin peptidase inhibitor, clade A (alpha-1 antiproteinase, antitrypsin), member 5	SERPINA5	6.27103	2.70297e-12	2.88572e-10
Bt.8109.1.A1_a_at	sushi-repeat-containing protein, X-linked 2	SRPX2	6.26681	9.89263e-19	1.06957e-15
Bt.28642.1.A1_at	---	---	6.24481	1.0617e-12	1.32044e-10
Bt.22349.1.A1_at	---	---	6.23735	3.39637e-13	5.28694e-11
Bt.25769.1.A1_at	Similar to MAMDC2 protein	LOC539199	6.20989	4.51785e-10	1.97834e-08
Bt.5788.1.S1_at	ELK3, ETS-domain protein (SRF accessory protein 2)	ELK3	6.20734	1.95262e-10	9.91849e-09
Bt.13755.1.S1_at	---	---	6.18464	1.48677e-14	3.9473e-12
Bt.3988.1.S1_at	translocator protein (18kDa)	TSPO	6.18369	1.72456e-11	1.30032e-09
Bt.2520.1.S1_at	sparc/osteonectin, cwcv and kazal-like domains proteoglycan (testican) 2	SPOCK2	6.15939	1.18897e-12	1.42724e-10
Bt.26926.1.S1_at	---	---	6.11414	1.09293e-17	7.99097e-15
Bt.24517.2.A1_at	G protein-coupled receptor, family C, group 5, member B	GPRC5B	6.11279	1.20541e-14	3.26788e-12
Bt.12875.1.S1_at	epithelial membrane protein 3	EMP3	6.09095	2.45728e-11	1.77513e-09
Bt.22275.1.A1_at	interferon stimulated exonuclease gene 20kDa	ISG20	6.08667	8.58763e-10	3.32588e-08
Bt.594.1.S1_at	uterine milk protein precursor	LOC286871	6.07535	7.66573e-06	6.98749e-05
Bt.22362.2.S1_at	SH3-domain kinase binding protein 1	SH3KBP1	6.07062	6.01913e-12	5.67303e-10
Bt.23514.1.S1_at	alpha-2-macroglobulin	A2M	6.06461	1.11285e-10	6.10245e-09
Bt.5522.1.S1_at	thrombospondin 2	THBS2	6.05293	6.9271e-12	6.38736e-10
Bt.5494.1.S1_at	CD44 molecule (Indian blood group)	CD44	6.02915	1.27002e-09	4.58728e-08
Bt.15735.1.S1_at	agrin	AGRN	6.0052	5.7271e-14	1.18106e-11
Bt.3566.1.A1_at	---	---	5.9982	1.8685e-11	1.39146e-09
Bt.24813.1.A1_at	receptor (chemosensory) transporter protein 4	RTP4	5.97651	1.61203e-13	2.77821e-11
Bt.14198.1.S1_at	Hypothetical protein LOC783295	LOC783295	5.95051	5.12766e-13	7.45302e-11
Bt.20823.1.A1_at	---	---	5.94327	1.94927e-10	9.91849e-09
Bt.24793.1.S1_at	---	---	5.93955	8.99128e-12	7.77568e-10
Bt.14056.1.A1_at	Rho GTPase activating protein 18	ARHGAP18	5.92762	4.63368e-12	4.50812e-10
Bt.28735.1.A1_at	---	---	5.90487	1.53278e-11	1.18916e-09
Bt.8962.3.S1_s_at	ubiquitin specific peptidase 18	USP18	5.90339	4.20918e-10	1.87033e-08
Bt.15565.1.S1_at	transmembrane protein 176A	TMEM176A	5.88058	1.01866e-11	8.50462e-10
Bt.800.1.S1_at	mitogen-activated protein kinase 13	MAPK13	5.87118	1.14483e-12	1.38806e-10
Bt.5056.2.A1_at	EGF-containing fibulin-like extracellular matrix protein 1	EFEMP1	5.86256	5.77202e-15	1.76288e-12
Bt.22498.1.A1_at	---	---	5.8614	1.03062e-14	2.82578e-12
Bt.15912.1.S1_at	placenta-specific 8	PLAC8	5.85633	7.31677e-15	2.14055e-12
Bt.24962.1.A1_at	Collagen, type XVIII, alpha 1	COL18A1	5.84593	4.12452e-14	9.12994e-12
Bt.4374.1.S1_at	---	---	5.84485	2.98393e-12	3.15773e-10
Bt.3100.1.A1_at	---	---	5.83887	3.60772e-05	0.000268664
Bt.6775.1.S1_at	annexin A3	ANXA3	5.82032	8.08929e-11	4.61415e-09
Bt.25312.1.A1_at	collectin sub-family member 12	COLEC12	5.80388	5.62691e-08	1.04435e-06
Bt.16441.1.A1_at	desmoglein 2	DSG2	5.79979	5.8432e-08	1.08034e-06
Bt.11259.1.S1_at	similar to putative ISG12(a) protein	ISG12(A)	5.78146	2.35867e-08	5.06768e-07
Bt.5153.1.S1_at	SPARC-like 1 (mast9, hevin)	SPARCL1	5.73489	6.65049e-10	2.71511e-08
Bt.12715.1.S1_at	scavenger receptor class A, member 5	SCARA5	5.72041	1.53988e-15	5.8975e-13
Bt.2017.1.S1_at	tissue factor pathway inhibitor 2	TFPI2	5.70022	1.73879e-12	1.99779e-10
Bt.22411.1.A1_at	potassium voltage-gated channel, Isk-related family, member 4	KCNE4	5.68301	4.1655e-16	1.95235e-13
Bt.26064.1.S1_at	inositol 1,4,5-trisphosphate 3-kinase A	ITPKA	5.64886	5.15747e-11	3.17447e-09
Bt.16672.1.A1_at	---	---	5.61369	5.11135e-10	2.18664e-08
Bt.16018.1.S2_at	caspase 4, apoptosis-related cysteine peptidase	CASP4	5.58026	6.41244e-13	8.74121e-11
Bt.9296.1.A1_at	Similar to Interferon-induced guanylate-binding protein 1 (GTP-binding protein 1) (Guanine nucleotide-binding protein 1) (HuGBP-1)	LOC512486	5.57852	4.95054e-13	7.28333e-11
Bt.28282.1.S1_at	---	---	5.57742	1.72629e-09	5.98446e-08
Bt.16831.1.A1_at	Carbohydrate (N-acetylglucosamine-6-O) sulfotransferase 2	CHST2	5.56351	8.52676e-13	1.10018e-10
Bt.9500.1.S1_a_at	similar to F11C1.5a	LOC524159	5.55942	1.09999e-13	2.026e-11
Bt.23318.1.S2_at	collagen, type III, alpha 1	COL3A1	5.54694	1.23361e-15	4.87945e-13
Bt.8997.1.S1_at	---	---	5.54142	8.18966e-13	1.06237e-10
Bt.4738.1.S1_at	calpastatin	CAST	5.51574	1.48874e-14	3.9473e-12
Bt.18750.1.A1_at	achaete-scute complex homolog 1 (Drosophila)	ASCL1	5.49433	1.76776e-13	2.98269e-11
Bt.24335.1.S1_at	dual adaptor of phosphotyrosine and 3-phosphoinositides	DAPP1	5.47755	9.76423e-10	3.69903e-08
Bt.24446.1.A1_at	sema domain, seven thrombospondin repeats (type 1 and type 1-like), transmembrane domain (TM) and short cytoplasmic domain, (semaphorin) 5A	SEMA5A	5.44541	2.33907e-10	1.14245e-08
Bt.1436.1.S1_at	pregnancy-associated glycoprotein 11	PAG11	5.43548	7.43714e-09	2.00271e-07
Bt.6377.1.S1_at	regulator of calcineurin 1	RCAN1	5.4147	1.04843e-09	3.92771e-08
Bt.2452.1.S1_at	lumican	LUM	5.39568	2.14555e-11	1.57829e-09
Bt.17528.1.A1_at	serine/arginine repetitive matrix 2	SRRM2	5.38802	7.85458e-07	9.97286e-06
Bt.10388.3.S1_at	similar to KIAA1102 protein	LOC535165	5.37281	4.63152e-11	2.91014e-09
Bt.5259.1.S1_at	XIAP associated factor 1	XAF1	5.33328	3.23139e-13	5.09588e-11
Bt.23233.2.S1_at	ubiquitin specific peptidase 18	USP18	5.32789	1.19436e-08	2.91862e-07
Bt.26365.1.A1_at	similar to trophoblast Kunitz domain protein 5	LOC618696	5.31915	1.4012e-11	1.10484e-09
Bt.2989.1.A1_at	solute carrier family 25 (mitochondrial carrier, Aralar), member 12	SLC25A12	5.31454	4.07108e-08	7.95309e-07
Bt.6312.1.S1_at	---	---	5.2803	3.97407e-14	8.91962e-12
Bt.22106.2.S1_at	p21 protein (Cdc42/Rac)-activated kinase 1	PAK1	5.27162	7.87792e-12	6.93717e-10
Bt.24354.1.S1_at	stefin C	LOC514170	5.2647	4.77966e-15	1.55843e-12
Bt.7179.1.S1_a_at	matrix metallopeptidase 23B	MMP23B	5.25683	6.74941e-14	1.33483e-11
Bt.20446.1.A1_at	---	---	5.24437	4.71645e-16	2.13112e-13
Bt.24343.1.A1_at	claudin 1	CLDN1	5.20655	1.68239e-12	1.94224e-10
Bt.2385.1.S1_at	---	---	5.19133	2.12504e-11	1.56798e-09
Bt.193.1.S1_at	mannosyl (alpha-1,3-)-glycoprotein beta-1,4-N-acetylglucosaminyltransferase, isozyme A	MGAT4A	5.17919	9.50859e-15	2.6776e-12
Bt.20238.1.S1_at	C-type lectin domain family 14, member A	CLEC14A	5.15293	1.29258e-13	2.31017e-11
Bt.1745.1.S1_at	keratin 18	KRT18	5.15129	3.08897e-11	2.14146e-09
Bt.28624.1.S1_at	sterile alpha motif domain containing 9	SAMD9	5.13977	6.94853e-13	9.31411e-11
Bt.12297.1.S1_at	lysyl oxidase-like 4	LOXL4	5.11437	6.79438e-05	0.000465755
Bt.15958.2.A1_a_at	ATP-binding cassette, sub-family B (MDR/TAP), member 1 /// similar to ATP-binding cassette, subfamily B, member 4 /// similar to Multidrug resistance protein 1	ABCB1 /// LOC781361 /// LOC785554	5.10157	2.03012e-11	1.50716e-09
Bt.4898.1.S1_at	brain abundant, membrane attached signal protein 1	BASP1	5.06928	3.17765e-12	3.29057e-10
Bt.11303.1.A1_at	ecto-NOX disulfide-thiol exchanger 1	ENOX1	5.06217	2.36161e-14	5.75256e-12
Bt.20300.1.A1_at	similar to hCG2042887	LOC509859	5.05479	8.43751e-10	3.28399e-08
Bt.22460.1.S2_at	monoamine oxidase B	MAOB	5.05333	3.08853e-14	7.09714e-12
Bt.16123.1.S1_at	serum/glucocorticoid regulated kinase 1	SGK1	5.04975	2.29473e-13	3.74103e-11
Bt.10144.1.A1_s_at	T-cell lymphoma invasion and metastasis 1	TIAM1	5.03626	1.81406e-10	9.29292e-09
Bt.4884.1.S1_at	Rab interacting lysosomal protein-like 2	RILPL2	5.01896	2.09777e-10	1.0464e-08
Bt.21424.1.A1_at	solute carrier family 20 (phosphate transporter), member 2	SLC20A2	5.01601	2.93698e-11	2.04217e-09
Bt.440.1.S1_at	neurotensin	NTS	4.98898	6.30732e-08	1.15465e-06
Bt.3178.1.A1_at	---	---	4.97318	1.60033e-09	5.63691e-08
Bt.25788.1.S1_at	zinc finger and BTB domain containing 16	ZBTB16	4.9686	3.89444e-11	2.49244e-09
Bt.9966.2.S1_a_at	Similar to procollagen alpha 2(V)	LOC782818	4.94231	1.10533e-11	9.0099e-10
Bt.3532.1.A1_at	---	---	4.93799	9.38727e-12	8.00339e-10
Bt.3405.1.S1_at	---	---	4.92509	6.55548e-13	8.83634e-11
Bt.1416.1.S1_at	lectin, galactoside-binding, soluble, 3	LGALS3	4.92361	1.95809e-12	2.19744e-10
Bt.25475.1.A1_at	---	---	4.92109	1.33237e-08	3.17024e-07
Bt.21982.1.S1_a_at	IQ motif containing GTPase activating protein 1	IQGAP1	4.91089	4.48855e-06	4.43307e-05
Bt.12503.1.A1_at	carbonic anhydrase XIII	CA13	4.90501	4.16594e-14	9.13779e-12
Bt.712.1.S1_at	growth arrest-specific 6	GAS6	4.8877	1.91845e-09	6.54716e-08
Bt.12906.1.S1_at	gelsolin (amyloidosis, Finnish type)	GSN	4.88417	1.00066e-07	1.70388e-06
Bt.17585.1.S1_at	ST3 beta-galactoside alpha-2,3-sialyltransferase 5	ST3GAL5	4.84852	4.59594e-11	2.89532e-09
Bt.22978.2.S1_at	interferon induced transmembrane protein 1 (9-27)	IFITM1	4.82463	2.98577e-07	4.35291e-06
Bt.9179.1.A1_at	Ring finger protein 213	RNF213	4.82273	1.52079e-13	2.67837e-11
Bt.15798.1.S1_at	poliovirus receptor	PVR	4.82228	1.98783e-10	1.0034e-08
Bt.6510.1.S1_at	inositol 1,3,4-triphosphate 5/6 kinase	ITPK1	4.82135	8.25419e-12	7.21583e-10
Bt.21528.1.A1_at	midkine (neurite growth-promoting factor 2)	MDK	4.81913	2.7175e-07	4.02751e-06
Bt.14676.1.S1_at	poly (ADP-ribose) polymerase family, member 14	PARP14	4.81353	1.04193e-13	1.96403e-11
Bt.24033.1.A1_at	DEAD (Asp-Glu-Ala-Asp) box polypeptide 58	DDX58	4.79912	4.79035e-11	2.98661e-09
Bt.8781.1.S1_at	glutamine-fructose-6-phosphate transaminase 2	GFPT2	4.79045	4.87726e-12	4.72605e-10
Bt.7184.1.S1_at	v-raf murine sarcoma 3611 viral oncogene homolog	ARAF	4.78545	6.38541e-09	1.76885e-07
Bt.16963.1.S1_at	tRNA-yW synthesizing protein 3 homolog (S. cerevisiae)	TYW3	4.77839	5.48862e-14	1.18106e-11
Bt.4675.1.S1_a_at	myxovirus (influenza virus) resistance 1, interferon-inducible protein p78 (mouse)	MX1	4.7754	1.89998e-07	2.96525e-06
Bt.13829.1.S1_at	CD99 molecule	CD99	4.77376	1.05294e-08	2.63825e-07
Bt.3537.1.S1_at	sulfotransferase family, cytosolic, 1A, phenol-preferring, member 1	SULT1A1	4.76654	5.68106e-13	8.01594e-11
Bt.2989.2.S1_at	solute carrier family 25 (mitochondrial carrier, Aralar), member 12	SLC25A12	4.76627	6.61363e-15	1.99467e-12
Bt.543.1.S1_at	nuclear receptor subfamily 2, group F, member 1	NR2F1	4.76386	6.17505e-10	2.5556e-08
Bt.16032.1.S1_at	annexin A1	ANXA1	4.75025	1.90771e-09	6.53823e-08
Bt.23418.1.S1_at	fibronectin 1	FN1	4.72856	5.00583e-12	4.83123e-10
Bt.9289.2.S1_at	Similar to carnitine O-palmitoyltransferase	LOC506812	4.71683	4.30411e-09	1.27893e-07
Bt.15788.3.S1_at	Similar to Bone marrow stromal cell antigen 2	LOC507402	4.71403	1.24226e-13	2.25363e-11
Bt.20027.1.S1_at	---	---	4.70621	2.14509e-10	1.06715e-08
Bt.15836.2.S1_at	ankyrin repeat domain 1 (cardiac muscle)	ANKRD1	4.70395	3.4799e-09	1.07922e-07
Bt.26605.1.S1_at	RAS protein activator like 1 (GAP1 like)	RASAL1	4.69985	4.70772e-15	1.556e-12
Bt.9921.1.A1_at	RAS protein activator like 2	RASAL2	4.69528	1.78032e-09	6.12775e-08
Bt.11323.1.A1_at	---	---	4.65663	2.58243e-11	1.83802e-09
Bt.9416.1.S1_at	microtubule associated monoxygenase, calponin and LIM domain containing 1	MICAL1	4.65623	1.15639e-09	4.23389e-08
Bt.1057.1.S1_at	---	---	4.61478	2.38755e-13	3.86623e-11
Bt.15788.1.S1_a_at	Similar to Bone marrow stromal cell antigen 2	LOC507402	4.60736	1.02891e-11	8.56054e-10
Bt.27564.1.A1_at	RNA helicase LGP2	LGP2	4.5954	3.86343e-08	7.64073e-07
Bt.20090.1.S1_at	enolase 2 (gamma, neuronal)	ENO2	4.59518	4.60644e-13	6.86075e-11
Bt.10272.1.S1_at	stanniocalcin 1	STC1	4.58159	1.19507e-09	4.33495e-08
Bt.5348.1.S1_at	H19, imprinted maternally expressed untranslated mRNA	H19	4.56704	2.98647e-05	0.000228102
Bt.25377.1.S1_at	SV2 related protein homolog (rat)	SVOP	4.56176	2.2426e-13	3.70613e-11
Bt.3405.2.S1_at	---	---	4.5515	3.49509e-11	2.32313e-09
Bt.26650.1.S1_at	---	---	4.54444	5.19681e-06	5.03771e-05
Bt.28702.1.S1_at	---	---	4.54405	1.82004e-13	3.04959e-11
Bt.21409.1.A1_at	Collagen, type XI, alpha 1	COL11A1	4.5372	1.33487e-11	1.05946e-09
Bt.11262.2.S1_at	paternally expressed 3	PEG3	4.53306	9.3603e-08	1.6063e-06
Bt.9673.1.S1_at	OCIA domain containing 2	OCIAD2	4.52326	1.17505e-07	1.95259e-06
Bt.16056.1.A1_at	Cas-Br-M (murine) ecotropic retroviral transforming sequence b	CBLB	4.51698	4.62547e-09	1.35441e-07
Bt.11525.2.A1_at	RNA binding protein with multiple splicing	RBPMS	4.51465	6.93588e-12	6.38736e-10
Bt.23135.1.S1_at	transgelin 2	TAGLN2	4.49808	1.78656e-07	2.81556e-06
Bt.11406.1.A1_at	Zinc finger protein 688	ZNF688	4.48871	7.35945e-21	1.775e-17
Bt.11176.2.S1_at	transmembrane protein 14A	TMEM14A	4.48764	1.00683e-08	2.55177e-07
Bt.5250.1.S1_at	milk fat globule-EGF factor 8 protein	MFGE8	4.48254	5.92398e-10	2.4729e-08
Bt.26310.1.A1_at	inositol polyphosphate-4-phosphatase, type II, 105kDa	INPP4B	4.4786	5.55657e-09	1.57358e-07
Bt.15779.2.A1_at	pleckstrin homology-like domain, family B, member 2	PHLDB2	4.47858	8.08501e-13	1.05446e-10
Bt.21772.1.A1_at	EGF, latrophilin and seven transmembrane domain containing 1	ELTD1	4.46485	8.1739e-09	2.15541e-07
Bt.26578.1.S1_at	solute carrier family 13 (sodium-dependent dicarboxylate transporter), member 3	SLC13A3	4.46384	4.41142e-13	6.61109e-11
Bt.6087.2.S1_a_at	transmembrane 4 L six family member 1	TM4SF1	4.45677	7.25206e-09	1.96604e-07
Bt.3892.1.S1_at	neural precursor cell expressed, developmentally down-regulated 4-like	NEDD4L	4.44863	6.38301e-08	1.16585e-06
Bt.6087.1.S1_at	transmembrane 4 L six family member 1	TM4SF1	4.43736	4.86014e-11	3.01454e-09
Bt.20151.1.S1_at	dehydrogenase/reductase (SDR family) member 7	DHRS7	4.43055	2.82444e-07	4.16554e-06
Bt.16524.1.A1_at	translocated promoter region (to activated MET oncogene)	TPR	4.40025	1.45512e-06	1.68228e-05
Bt.12722.1.A1_at	angiogenin, ribonuclease, RNase A family, 5 /// ribonuclease, RNase A family, 4	ANG /// RNASE4	4.39082	3.63774e-07	5.15695e-06
Bt.21355.1.S1_at	similar to Neuronal pentraxin-2 precursor (NP2) (Neuronal pentraxin II) (NP-II)	LOC789363	4.38942	1.26563e-08	3.04459e-07
Bt.1789.1.S1_at	transforming growth factor, beta receptor II (70/80kDa)	TGFBR2	4.38895	1.81017e-11	1.35639e-09
Bt.1548.1.S1_at	gamma-inducible protein 30	IFI30	4.36892	1.20559e-06	1.43396e-05
Bt.20404.1.S1_at	---	---	4.34656	7.06715e-11	4.12872e-09
Bt.19107.1.S1_at	---	---	4.34651	8.29532e-08	1.45882e-06
Bt.2994.1.A1_at	TRAF3 interacting protein 2	TRAF3IP2	4.33254	3.8806e-11	2.49019e-09
Bt.16188.1.S1_at	ADAM metallopeptidase with thrombospondin type 1 motif, 5	ADAMTS5	4.33133	7.26186e-09	1.96649e-07
Bt.3890.1.S1_at	tumor necrosis factor receptor superfamily, member 1A	TNFRSF1A	4.33054	5.88975e-11	3.5616e-09
Bt.19567.2.S1_at	---	---	4.32151	3.52822e-08	7.07051e-07
Bt.20381.2.S1_at	coagulation factor II (thrombin) receptor	F2R	4.29624	3.13198e-05	0.000238011
Bt.2573.1.S1_at	CD9 molecule	CD9	4.29264	1.40291e-10	7.45581e-09
Bt.22443.1.A1_at	---	---	4.28606	3.80103e-10	1.72389e-08
Bt.16628.2.A1_at	---	---	4.26186	1.4884e-07	2.40376e-06
Bt.2331.1.A1_at	receptor (G protein-coupled) activity modifying protein 1	RAMP1	4.24742	9.45245e-11	5.30393e-09
Bt.10259.1.A1_at	polo-like kinase 2 (Drosophila)	PLK2	4.2356	5.49237e-11	3.37201e-09
Bt.27361.1.A1_at	Tumor necrosis factor receptor superfamily, member 6b, decoy	TNFRSF6B	4.23434	2.56131e-11	1.82838e-09
Bt.20774.1.A1_at	---	---	4.2176	7.4841e-07	9.59492e-06
Bt.4329.1.S1_at	supervillin	SVIL	4.20998	7.96543e-09	2.11198e-07
Bt.13363.1.A1_at	---	---	4.18138	5.3505e-06	5.16387e-05
Bt.16857.1.A1_at	interferon induced with helicase C domain 1	IFIH1	4.18023	9.65748e-12	8.15449e-10
Bt.6048.1.S1_at	---	---	4.17534	3.68705e-09	1.12609e-07
Bt.4565.1.S1_at	snail homolog 2 (Drosophila)	SNAI2	4.17106	2.22528e-08	4.83707e-07
Bt.28745.1.S1_at	Coagulation factor II (thrombin) receptor-like 1	F2RL1	4.16656	2.74518e-10	1.29874e-08
Bt.13201.1.S1_at	Desmocollin 2	DSC2	4.16545	3.43105e-13	5.28819e-11
Bt.9217.1.A1_at	Major histocompatibility complex, class I	LOC512672	4.14527	2.36318e-08	5.07285e-07
Bt.27848.1.S1_at	mediator complex subunit 18	MED18	4.13931	7.57954e-09	2.02387e-07
Bt.17573.1.A1_at	---	---	4.12942	6.27438e-08	1.14949e-06
Bt.29964.1.S1_at	zinc finger protein 200	ZNF200	4.12622	3.5439e-10	1.61752e-08
Bt.21250.1.S1_a_at	transmembrane protein 176B	TMEM176B	4.09978	2.52359e-11	1.8153e-09
Bt.18267.1.A1_at	Eukaryotic translation initiation factor 4 gamma, 3	EIF4G3	4.09576	1.48065e-06	1.70689e-05
Bt.19569.1.A1_at	---	---	4.08842	8.33784e-08	1.46523e-06
Bt.7467.1.S1_at	---	---	4.08219	3.70391e-11	2.41535e-09
Bt.28711.1.S1_at	ankyrin repeat domain 49	ANKRD49	4.07658	6.29009e-09	1.74646e-07
Bt.23042.1.S1_at	metallothionein 1E	MT1E	4.04865	2.59416e-11	1.84094e-09
Bt.9602.1.S1_at	death associated protein-like 1	DAPL1	4.04688	1.94721e-08	4.36637e-07
Bt.3313.1.A1_at	Rho GTPase activating protein 24	ARHGAP24	4.03824	2.04068e-10	1.02578e-08
Bt.17697.1.A1_at	serpin peptidase inhibitor, clade A (alpha-1 antiproteinase, antitrypsin), member 11	SERPINA11	4.03021	3.25257e-07	4.69647e-06
Bt.18873.1.A1_at	---	---	4.02156	3.57801e-11	2.34267e-09
Bt.17889.1.A1_at	Hypothetical LOC517231	MGC165939	4.00443	2.07248e-09	6.97852e-08
Bt.10388.2.S1_at	similar to KIAA1102 protein	LOC535165	4.00029	7.2364e-12	6.55033e-10
Bt.18710.1.S1_at	dickkopf homolog 3 (Xenopus laevis)	DKK3	3.98092	7.44732e-09	2.00322e-07
Bt.12112.1.S1_at	---	---	3.97053	8.66201e-11	4.88311e-09
Bt.11088.1.S1_a_at	CD97 molecule	CD97	3.96195	1.97652e-05	0.000158595
Bt.1742.1.S1_at	laminin, beta 1	LAMB1	3.94864	5.07295e-10	2.17407e-08
Bt.17330.1.A1_at	---	---	3.94241	1.30693e-06	1.53916e-05
Bt.16268.1.A1_at	---	---	3.9377	6.06841e-13	8.41486e-11
Bt.20923.1.S1_at	eukaryotic translation initiation factor 2-alpha kinase 2	EIF2AK2	3.92802	7.47015e-09	2.00712e-07
Bt.20938.1.S1_at	---	---	3.92338	1.73512e-08	3.97957e-07
Bt.21175.1.S1_at	GDNF family receptor alpha 4	GFRA4	3.92068	3.2352e-09	1.01507e-07
Bt.7472.1.S1_at	three prime repair exonuclease 1	TREX1	3.91961	8.84287e-10	3.41377e-08
Bt.23192.1.S1_at	actin related protein 2/3 complex, subunit 1B, 41kDa	ARPC1B	3.91895	2.17143e-07	3.3286e-06
Bt.4199.1.S1_at	interleukin 1 receptor antagonist	IL1RN	3.91413	2.50176e-08	5.33237e-07
Bt.234.1.S1_at	interleukin 18 (interferon-gamma-inducing factor)	IL18	3.9134	5.21691e-07	6.98909e-06
Bt.21163.1.S1_at	similar to kinesin family member C3	LOC539231	3.91245	1.27523e-05	0.000108417
Bt.7122.1.S1_at	helicase with zinc finger	HELZ	3.91055	0.000138492	0.000874977
Bt.2632.1.S1_at	secreted phosphoprotein 1	SPP1	3.89847	8.04837e-09	2.12696e-07
Bt.16925.1.A1_at	six transmembrane epithelial antigen of the prostate 1	STEAP1	3.8973	1.00712e-07	1.71245e-06
Bt.3051.1.S1_at	Pleckstrin homology-like domain, family A, member 1	PHLDA1	3.88966	2.42989e-11	1.76061e-09
Bt.27354.1.S1_at	---	---	3.87862	4.00495e-09	1.20488e-07
Bt.26409.1.A1_at	similar to HAI-2 related small protein	LOC787393	3.87841	2.43575e-08	5.21008e-07
Bt.20605.1.S1_at	---	---	3.87437	2.8808e-11	2.0089e-09
Bt.2099.1.S1_at	---	---	3.86985	5.81924e-10	2.43761e-08
Bt.28456.1.S1_at	similar to alpha-tubulin	LOC407195	3.86733	8.24588e-11	4.68133e-09
Bt.10855.1.S1_at	similar to regulator of G-protein signaling 2, 24kDa /// regulator of G-protein signaling 2, 24kDa	LOC616414 /// RGS2	3.86618	1.04956e-10	5.79493e-09
Bt.9175.1.A1_at	interleukin 1 receptor, type I	IL1R1	3.84515	1.88906e-10	9.6362e-09
Bt.26426.1.A1_at	RNA binding motif protein 43	RBM43	3.84259	2.11625e-06	2.31779e-05
Bt.10212.1.S1_at	Pleckstrin homology-like domain, family A, member 1	PHLDA1	3.84191	1.52739e-11	1.1888e-09
Bt.12566.1.S1_at	interleukin 17 receptor A	IL17RA	3.82446	8.19832e-12	7.19305e-10
Bt.4310.1.A1_at	regulator of G-protein signaling 1	RGS1	3.81574	6.65644e-11	3.92681e-09
Bt.12904.2.S1_at	IQ motif containing K	IQCK	3.81441	7.2276e-07	9.30067e-06
Bt.17034.1.A1_at	---	---	3.80677	2.96623e-05	0.000226988
Bt.21313.1.S1_at	related RAS viral (r-ras) oncogene homolog	RRAS	3.80637	1.92033e-08	4.32217e-07
Bt.5889.1.S1_at	RNA binding motif protein 24	RBM24	3.80526	1.0168e-09	3.83335e-08
Bt.27715.1.A1_at	G protein-coupled receptor 110	GPR110	3.79973	3.03778e-07	4.41805e-06
Bt.12147.1.S1_at	---	---	3.79598	3.333e-07	4.79539e-06
Bt.22006.1.S1_at	similar to Protein SOLO	LOC527362	3.79345	1.67556e-13	2.86722e-11
Bt.3455.1.S1_at	ubiquitin-conjugating enzyme E2I (UBC9 homolog, yeast)	UBE2I	3.77949	5.41414e-05	0.000381074
Bt.22629.1.A1_at	similar to chromosome 21 open reading frame 62	LOC515053	3.77757	5.19177e-13	7.50103e-11
Bt.4586.1.S1_at	guanine nucleotide binding protein (G protein), gamma 2	GNG2	3.77073	7.13477e-09	1.94298e-07
Bt.23641.1.S1_at	carbonic anhydrase XIII	CA13	3.76082	4.86843e-08	9.2347e-07
Bt.9423.1.S1_at	---	---	3.76	7.07982e-14	1.3776e-11
Bt.8706.1.S1_at	mitogen-activated protein kinase-activated protein kinase 3	MAPKAPK3	3.74646	2.28007e-10	1.12277e-08
Bt.729.1.S1_at	TYRO3 protein tyrosine kinase	TYRO3	3.7442	3.23867e-11	2.18887e-09
Bt.20922.1.S1_at	2',5'-oligoadenylate synthetase 1, 40/46kDa	OAS1	3.71271	7.33017e-10	2.9428e-08
Bt.9289.1.S1_at	Similar to carnitine O-palmitoyltransferase	LOC506812	3.70851	1.38714e-12	1.6247e-10
Bt.4901.1.S1_at	calcium/calmodulin-dependent protein kinase (CaM kinase) II delta	CAMK2D	3.704	2.66437e-08	5.6096e-07
Bt.24279.1.S1_s_at	---	---	3.68822	2.57048e-09	8.35857e-08
Bt.27386.2.A1_at	ankyrin repeat domain 50	ANKRD50	3.67568	6.93247e-09	1.89002e-07
Bt.24830.1.A1_at	Inter-alpha (globulin) inhibitor H5	ITIH5	3.6639	1.16196e-08	2.85788e-07
Bt.25236.1.A1_at	Matrix-remodelling associated 5	MXRA5	3.66038	4.56935e-09	1.3396e-07
Bt.4357.1.S1_at	tetraspanin 7	TSPAN7	3.65773	2.17837e-09	7.24961e-08
Bt.26899.1.A1_at	---	---	3.64526	1.43776e-07	2.3329e-06
Bt.5515.1.S1_at	5'-nucleotidase, ecto (CD73)	NT5E	3.64516	8.59032e-09	2.24073e-07
Bt.26100.2.A1_at	Glycerophosphodiester phosphodiesterase domain containing 1	GDPD1	3.64158	4.86415e-09	1.41742e-07
Bt.23276.2.S1_at	similar to Absent in melanoma 1 protein	LOC526200	3.63304	9.0338e-09	2.33871e-07
Bt.20054.1.S1_at	interferon regulatory factor 9	IRF9	3.62649	1.06311e-08	2.65736e-07
Bt.21736.1.A1_at	---	---	3.61775	2.10628e-09	7.058e-08
Bt.176.1.S1_at	galanin prepropeptide	GAL	3.6076	8.64901e-12	7.53369e-10
Bt.3804.1.S1_at	procollagen C-endopeptidase enhancer 2	PCOLCE2	3.60712	2.50881e-08	5.34269e-07
Bt.11126.1.S1_at	lecithin-cholesterol acyltransferase	LCAT	3.60624	1.92094e-06	2.13096e-05
Bt.5536.1.S1_at	integrin, beta 5	ITGB5	3.60007	7.11482e-07	9.18493e-06
Bt.23608.1.S1_s_at	keratin 8	KRT8	3.5921	6.30995e-09	1.74996e-07
Bt.20402.2.A1_at	polycystic kidney disease 2 (autosomal dominant)	PKD2	3.57801	1.29059e-08	3.08616e-07
Bt.17161.1.S1_at	---	---	3.57038	1.75152e-08	4.00574e-07
Bt.20941.1.S1_at	zinc finger protein 793	ZNF793	3.56724	1.72296e-11	1.30032e-09
Bt.2203.1.S1_at	abhydrolase domain containing 12	ABHD12	3.54691	7.1799e-07	9.24764e-06
Bt.12694.1.S1_at	tumor necrosis factor receptor superfamily, member 21	TNFRSF21	3.54046	4.52044e-07	6.19308e-06
Bt.27263.1.A1_at	---	---	3.54	2.24291e-06	2.4399e-05
Bt.1658.1.S1_at	dual specificity phosphatase 1	DUSP1	3.53903	1.12644e-09	4.1368e-08
Bt.5858.1.S1_at	p21 protein (Cdc42/Rac)-activated kinase 1	PAK1	3.53724	7.47168e-11	4.33357e-09
Bt.12220.1.S1_a_at	---	---	3.53454	6.10549e-10	2.53116e-08
Bt.9349.1.S1_at	similar to coagulation factor VIII-associated protein	LOC617475	3.53403	2.70252e-08	5.67012e-07
Bt.7446.1.S1_at	similar to SUMO/sentrin specific peptidase family member 8	LOC513300	3.52822	1.31021e-05	0.000110922
Bt.26919.1.S1_at	netrin 4	NTN4	3.51331	5.64464e-10	2.38937e-08
Bt.13860.1.S1_at	kinase insert domain receptor (a type III receptor tyrosine kinase)	KDR	3.50513	1.25932e-10	6.82806e-09
Bt.7888.1.S1_at	PHD finger protein 20 /// phospholipase D family, member 3	PHF20 /// PLD3	3.49591	2.88385e-08	5.98808e-07
Bt.4107.1.S1_at	desmocollin 2	DSC2	3.49288	9.75496e-10	3.69903e-08
Bt.15758.1.S1_at	prostaglandin-endoperoxide synthase 2 (prostaglandin G/H synthase and cyclooxygenase)	PTGS2	3.49267	2.8047e-08	5.84386e-07
Bt.24157.1.A1_at	DKFZP564O0823 protein	DKFZP564O0823	3.47418	1.73189e-10	8.94799e-09
Bt.1690.1.S1_at	ring finger protein 130	RNF130	3.4711	1.66287e-09	5.78121e-08
Bt.22978.1.S1_at	interferon induced transmembrane protein 1 (9-27)	IFITM1	3.45401	5.50356e-08	1.02461e-06
Bt.29065.1.A1_at	---	---	3.45316	8.06339e-07	1.01701e-05
Bt.6933.1.S1_at	Doublecortin-like kinase 1	DCLK1	3.44957	0.000223728	0.00132469
Bt.25539.1.A1_at	heparan sulfate (glucosamine) 3-O-sulfotransferase 5	HS3ST5	3.44832	7.96999e-10	3.1405e-08
Bt.16205.1.A1_at	similar to Family with sequence similarity 114, member A1	LOC511583	3.43432	0.000438011	0.00238509
Bt.24859.1.A1_at	Oncostatin M receptor	OSMR	3.42967	1.21365e-06	1.44109e-05
Bt.24522.3.S1_a_at	Kruppel-like factor 6	KLF6	3.42725	3.73222e-06	3.78684e-05
Bt.20402.1.S1_at	polycystic kidney disease 2 (autosomal dominant)	PKD2	3.41578	8.20601e-09	2.16151e-07
Bt.24098.1.A1_at	interferon induced with helicase C domain 1	IFIH1	3.41502	1.10083e-07	1.84706e-06
Bt.2858.1.S1_at	abhydrolase domain containing 6	ABHD6	3.4133	1.9239e-07	2.99483e-06
Bt.17809.2.S1_at	ARP6 actin-related protein 6 homolog (yeast)	ACTR6	3.4091	1.90497e-06	2.11812e-05
Bt.9539.1.A1_at	---	---	3.40218	5.25431e-09	1.50565e-07
Bt.2943.1.A1_at	Ctr9, Paf1/RNA polymerase II complex component, homolog (S. cerevisiae)	CTR9	3.39736	0.000108615	0.00070524
Bt.17752.1.A1_at	---	---	3.38852	1.60506e-07	2.56469e-06
Bt.20219.2.S1_at	Phosphatidylinositol glycan anchor biosynthesis, class T	PIGT	3.38649	2.57674e-06	2.75828e-05
Bt.12765.1.S1_at	retinol dehydrogenase 10 (all-trans)	RDH10	3.37789	1.33693e-07	2.1929e-06
Bt.22336.1.A1_at	teratocarcinoma-derived growth factor 1	TDGF1	3.37452	1.68167e-07	2.67471e-06
Bt.1151.1.S1_at	cellular retinoic acid binding protein 2	CRABP2	3.3715	3.08958e-07	4.48259e-06
Bt.27718.1.S1_at	melanoma inhibitory activity family, member 3	MIA3	3.37002	1.32961e-06	1.56111e-05
Bt.16018.1.S1_a_at	caspase 4, apoptosis-related cysteine peptidase	CASP4	3.36621	7.42423e-10	2.96543e-08
Bt.20785.1.A1_at	interferon-induced protein 44	IFI44	3.35911	2.54821e-08	5.41226e-07
Bt.18036.1.A1_at	---	---	3.35664	3.56481e-09	1.0999e-07
Bt.13882.1.S1_at	hypothetical protein LOC532603	LOC532603	3.35437	3.66374e-09	1.12324e-07
Bt.27414.1.S1_at	ring finger protein 168	RNF168	3.35342	5.77522e-06	5.50117e-05
Bt.21365.3.S1_at	similar to Eukaryotic translation initiation factor 2-alpha kinase 4 (GCN2-like protein)	LOC513829	3.34543	1.37134e-06	1.60153e-05
Bt.16523.1.A1_at	Cell adhesion molecule with homology to L1CAM (close homolog of L1)	CHL1	3.34433	4.56827e-07	6.24494e-06
Bt.10354.1.S1_at	---	---	3.34303	1.12577e-07	1.88367e-06
Bt.3939.2.A1_at	---	---	3.34218	0.000163524	0.00100805
Bt.12761.1.A1_at	integrin, alpha 2 (CD49B, alpha 2 subunit of VLA-2 receptor)	ITGA2	3.33614	1.84868e-06	2.06408e-05
Bt.21142.1.S1_at	hypothetical protein LOC100140348 /// similar to Temporarily Assigned Gene name family member (tag-241)	LOC100140348 /// LOC535392	3.33413	4.4782e-07	6.16628e-06
Bt.9822.1.S1_at	---	---	3.33291	2.70058e-11	1.8997e-09
Bt.18038.1.A1_at	---	---	3.33207	6.80631e-06	6.3114e-05
Bt.18792.1.S1_at	Dynactin 6	DCTN6	3.32413	4.50673e-06	4.446e-05
Bt.11228.1.S1_a_at	ceroid-lipofuscinosis, neuronal 3	CLN3	3.31638	4.89986e-07	6.61207e-06
Bt.3226.1.S1_at	heme oxygenase (decycling) 2	HMOX2	3.31349	6.42068e-08	1.17096e-06
Bt.12217.1.S1_at	Neurotrophic tyrosine kinase, receptor, type 2	NTRK2	3.31331	1.12874e-07	1.88541e-06
Bt.17150.1.A1_at	interleukin enhancer binding factor 3, 90kDa	ILF3	3.3124	9.88834e-06	8.72024e-05
Bt.8131.1.S1_at	activated leukocyte cell adhesion molecule	ALCAM	3.31014	0.00180484	0.00818864
Bt.20409.1.S1_at	poly (ADP-ribose) polymerase family, member 9	PARP9	3.29354	8.07466e-10	3.17305e-08
Bt.25390.1.A1_at	Meis homeobox 1	MEIS1	3.29278	3.3869e-11	2.2763e-09
Bt.2494.2.S1_a_at	Syndecan 2	SDC2	3.29143	2.8871e-09	9.23871e-08
Bt.16061.2.S1_at	component of oligomeric golgi complex 6	COG6	3.28567	6.95784e-05	0.000475577
Bt.8437.1.A1_at	Zinc finger homeobox 4	ZFHX4	3.28326	0.00153037	0.0070873
Bt.20882.1.S1_at	---	---	3.28292	5.94533e-11	3.57728e-09
Bt.20601.2.S1_at	Tight junction protein 2 (zona occludens 2)	TJP2	3.28061	1.62203e-10	8.47108e-09
Bt.26628.1.S1_at	RAP2C, member of RAS oncogene family	RAP2C	3.27391	1.22734e-08	2.975e-07
Bt.5229.1.S1_at	serpin peptidase inhibitor, clade E (nexin, plasminogen activator inhibitor type 1), member 1	SERPINE1	3.27309	5.6346e-06	5.38636e-05
Bt.23857.1.A1_at	ring finger 144B	RNF144B	3.27064	1.19657e-09	4.33495e-08
Bt.4105.1.S1_at	C1q and tumor necrosis factor related protein 1	C1QTNF1	3.26893	8.61746e-06	7.74672e-05
Bt.12217.2.S1_at	neurotrophic tyrosine kinase, receptor, type 2	NTRK2	3.26485	7.94115e-06	7.21944e-05
Bt.4680.1.S1_at	DnaJ (Hsp40) homolog, subfamily C, member 12	DNAJC12	3.26261	9.36395e-12	8.00339e-10
Bt.18643.1.A1_at	---	---	3.25477	5.09862e-07	6.85346e-06
Bt.12285.2.S1_a_at	N-myc (and STAT) interactor	NMI	3.25438	8.45226e-10	3.28399e-08
Bt.28934.1.S1_at	amphiregulin	AREG	3.25295	3.18224e-11	2.18128e-09
Bt.22013.1.S1_at	Protein kinase C, eta	PRKCH	3.25156	2.26927e-05	0.000178406
Bt.27963.1.A1_at	arylacetamide deacetylase-like 1	AADACL1	3.25107	1.73784e-08	3.98201e-07
Bt.25703.1.A1_at	plexin domain containing 2	PLXDC2	3.24971	1.2561e-06	1.48492e-05
Bt.26416.1.A1_at	---	---	3.24711	2.53103e-06	2.7173e-05
Bt.16181.1.A1_at	---	---	3.24386	2.99348e-06	3.13757e-05
Bt.26406.1.A1_at	---	---	3.24329	4.47708e-09	1.31896e-07
Bt.10068.1.S1_at	integrator complex subunit 9	INTS9	3.24072	3.43297e-10	1.57773e-08
Bt.20507.1.S1_at	---	---	3.23792	8.29026e-09	2.17895e-07
Bt.22611.1.S1_at	---	---	3.23537	7.35774e-12	6.62416e-10
Bt.22046.1.S1_at	alpha-methylacyl-CoA racemase	AMACR	3.23279	6.04077e-10	2.51296e-08
Bt.24842.1.A1_at	RAS-like, estrogen-regulated, growth inhibitor	RERG	3.22955	1.21229e-09	4.38534e-08
Bt.7214.1.S1_a_at	collagen, type IV, alpha 3 (Goodpasture antigen) binding protein	COL4A3BP	3.22676	2.705e-05	0.000209321
Bt.17195.1.A1_at	---	---	3.22471	0.00358505	0.0149241
Bt.24289.1.A1_at	---	---	3.22444	8.84676e-06	7.92627e-05
Bt.10808.1.S1_at	solute carrier family 25 (mitochondrial carrier; peroxisomal membrane protein, 34kDa), member 17	SLC25A17	3.22061	1.23347e-12	1.4651e-10
Bt.8107.1.S1_at	SP140 nuclear body protein	SP140	3.21536	1.58962e-06	1.81344e-05
Bt.3253.3.S1_at	similar to chromosome 14 open reading frame 132	LOC617871	3.21294	3.61809e-07	5.13513e-06
Bt.24457.1.S1_at	zinc finger protein 813 /// zinc finger protein 93	ZNF813 /// ZNF93	3.20889	1.96388e-05	0.000157697
Bt.24775.1.A1_at	filamin A interacting protein 1	FILIP1	3.20133	3.97314e-08	7.80016e-07
Bt.1986.1.S1_at	cystatin B (stefin B)	CSTB	3.20123	1.25516e-10	6.82082e-09
Bt.2366.1.S1_at	Vesicle-associated membrane protein 8 (endobrevin)	VAMP8	3.19272	9.68217e-06	8.5729e-05
Bt.2506.1.S1_at	dickkopf homolog 3 (Xenopus laevis)	DKK3	3.191	3.3006e-12	3.40329e-10
Bt.12912.1.S1_at	collagen, type IV, alpha 1	COL4A1	3.18606	3.90683e-10	1.75538e-08
Bt.27868.1.S1_at	similar to NEPH1 protein	LOC781667	3.183	4.01963e-07	5.60286e-06
Bt.4315.1.S1_at	adaptor-related protein complex 1, sigma 1 subunit	AP1S1	3.17731	2.05332e-08	4.55772e-07
Bt.9211.1.S1_at	amyloid beta (A4) precursor protein-binding, family B, member 1 interacting protein	APBB1IP	3.16555	8.27165e-09	2.17643e-07
Bt.5390.1.S1_at	major vault protein	MVP	3.16433	1.27807e-08	3.0684e-07
Bt.14369.1.A1_at	cytochrome P450, family 39, subfamily A, polypeptide 1	CYP39A1	3.16344	5.60836e-08	1.04171e-06
Bt.23509.1.S1_at	phosphatidic acid phosphatase type 2B	PPAP2B	3.16047	3.11538e-10	1.45112e-08
Bt.16545.1.A1_at	G protein-coupled receptor 155	GPR155	3.15508	3.36537e-06	3.47129e-05
Bt.20446.2.S1_at	---	---	3.15126	2.04436e-12	2.28363e-10
Bt.18643.1.A1_a_at	---	---	3.14962	9.49482e-10	3.6306e-08
Bt.13955.1.S1_at	---	---	3.14009	3.5508e-08	7.10421e-07
Bt.13769.1.S1_at	Microtubule-associated protein 2	MAP2	3.1398	4.43192e-10	1.94779e-08
Bt.11168.1.S1_at	---	---	3.13886	2.28562e-05	0.000179517
Bt.13147.1.S1_at	UDP-Gal:betaGlcNAc beta 1,4- galactosyltransferase, polypeptide 5	B4GALT5	3.13788	0.000641205	0.00333714
Bt.13972.1.A1_at	---	---	3.13203	7.89332e-09	2.09516e-07
Bt.24544.2.S1_at	nucleoporin 85kDa	NUP85	3.11843	0.000254974	0.00148484
Bt.12755.1.S1_a_at	chromogranin A (parathyroid secretory protein 1)	CHGA	3.11235	4.19803e-06	4.19074e-05
Bt.6348.1.S1_at	---	---	3.10771	4.64176e-05	0.00033372
Bt.8260.1.A1_at	---	---	3.10771	1.05127e-07	1.7713e-06
Bt.16234.1.A1_at	splicing factor, arginine/serine-rich 18 /// splicing factor, arginine/serine-rich 130	SFRS18 /// SRRP130	3.10229	0.000160565	0.000992615
Bt.24191.1.A1_at	Dpy-19-like 1 (C. elegans)	DPY19L1	3.0999	2.62589e-06	2.80343e-05
Bt.13703.1.S1_at	matrix metallopeptidase 11 (stromelysin 3)	MMP11	3.09933	7.37378e-08	1.31496e-06
Bt.23098.1.S1_at	quiescin Q6 sulfhydryl oxidase 1	QSOX1	3.09858	1.01388e-07	1.72274e-06
Bt.21680.1.S1_at	pirin (iron-binding nuclear protein)	PIR	3.09822	0.000185115	0.00112515
Bt.3235.1.A1_at	---	---	3.09566	4.77925e-07	6.47466e-06
Bt.18202.1.A1_at	---	---	3.09416	8.17385e-11	4.65139e-09
Bt.20979.1.S1_at	---	---	3.09364	3.05682e-06	3.19562e-05
Bt.27386.1.A1_at	ankyrin repeat domain 50	ANKRD50	3.09085	1.07645e-09	3.98965e-08
Bt.23640.1.A1_a_at	Toll-like receptor 3	TLR3	3.08834	0.000663933	0.00343738
Bt.20532.1.S1_at	proteasome (prosome, macropain) subunit, beta type, 9 (large multifunctional peptidase 2)	PSMB9	3.07016	1.23725e-06	1.46623e-05
Bt.21383.2.S1_a_at	Hypothetical LOC614973	LOC614973	3.06781	1.63726e-05	0.000135194
Bt.21170.1.A1_at	RAS p21 protein activator 2	RASA2	3.06736	1.75382e-08	4.00721e-07
Bt.4044.1.S1_at	high mobility group AT-hook 1	HMGA1	3.067	4.69729e-08	8.9523e-07
Bt.28615.2.S1_at	family with sequence similarity 127, member A /// similar to family with sequence similarity 127, member A /// similar to family with sequence similarity 127, member A	FAM127A /// LOC615809 /// LOC783730	3.06512	6.5157e-06	6.09344e-05
Bt.17990.1.A1_at	nudix (nucleoside diphosphate linked moiety X)-type motif 11	NUDT11	3.06483	3.61624e-10	1.64628e-08
Bt.12638.1.S1_at	---	---	3.06052	6.5933e-09	1.81809e-07
Bt.11484.1.A1_at	---	---	3.05985	1.64746e-11	1.25394e-09
Bt.2867.1.S1_at	schwannomin interacting protein 1	SCHIP1	3.05453	9.9193e-09	2.51966e-07
Bt.27639.2.A1_at	---	---	3.05406	2.62484e-08	5.54573e-07
Bt.6964.1.S1_at	tropomodulin 1	TMOD1	3.04816	1.77352e-10	9.10455e-09
Bt.19782.2.S1_a_at	interleukin-1 receptor-associated kinase 1 binding protein 1	IRAK1BP1	3.04003	4.15754e-08	8.07598e-07
Bt.18479.1.A1_at	Zinc finger protein 608	ZNF608	3.03568	2.80298e-06	2.96323e-05
Bt.3750.1.S1_at	S100 calcium binding protein A11 (calgizzarin)	S100A11	3.02745	2.16783e-08	4.73465e-07
Bt.11408.1.A1_at	---	---	3.02656	5.88785e-07	7.75303e-06
Bt.25376.1.A1_at	---	---	3.02521	4.39885e-06	4.36412e-05
Bt.8281.1.S1_at	---	---	3.02392	4.60288e-07	6.28158e-06
Bt.2966.1.A1_at	dedicator of cytokinesis 11	DOCK11	3.02354	6.74536e-10	2.74455e-08
Bt.9781.1.S1_at	---	---	3.02093	5.58745e-10	2.36931e-08
Bt.4507.1.S1_at	complement component 4A	C4A	3.01315	3.30978e-07	4.77051e-06
Bt.21866.1.S1_at	---	---	3.01231	1.61349e-09	5.65026e-08
Bt.12684.2.S1_at	---	---	3.00829	7.6165e-12	6.75629e-10
Bt.9661.1.S1_at	similar to high-risk human papilloma viruses E6 oncoproteins targeted protein E6TP1 alpha; putative GAP protein alpha	LOC534839	3.00546	4.93085e-09	1.43023e-07
Bt.7727.1.S1_at	KN motif and ankyrin repeat domains 2	KANK2	3.00393	1.6149e-11	1.23789e-09
Bt.25009.1.S1_at	Retinol dehydrogenase 10 (all-trans)	RDH10	3.0036	2.41605e-07	3.65024e-06
Bt.23233.3.A1_at	ubiquitin specific peptidase 18	USP18	3.00153	7.06488e-06	6.5012e-05
Bt.21365.1.S1_at	Similar to Eukaryotic translation initiation factor 2-alpha kinase 4 (GCN2-like protein)	LOC513829	2.99375	2.26495e-05	0.000178125
Bt.4263.1.S1_at	G protein-coupled receptor kinase 5	GRK5	2.97998	4.38212e-07	6.0522e-06
Bt.4314.1.S1_at	annexin A2	ANXA2	2.97932	1.43617e-06	1.66516e-05
Bt.17810.1.S1_a_at	retinol binding protein 1, cellular	RBP1	2.97393	1.12569e-08	2.79431e-07
Bt.22162.1.S1_at	---	---	2.97357	2.91199e-09	9.29372e-08
Bt.20888.1.S1_at	Hypothetical protein LOC784592	LOC784592	2.97291	4.58838e-06	4.51135e-05
Bt.12111.1.S1_at	---	---	2.97046	5.11613e-13	7.45302e-11
Bt.1411.1.S1_at	formin-like 3	FMNL3	2.9654	2.30012e-09	7.58158e-08
Bt.22371.1.A1_a_at	---	---	2.96382	3.8807e-08	7.65606e-07
Bt.9233.2.S1_at	laminin, alpha 5	LAMA5	2.95342	7.54436e-10	2.99392e-08
Bt.24413.1.S1_at	similar to transmembrane and tetratricopeptide repeat containing 2 (predicted)	LOC781126	2.9508	2.01731e-05	0.000161492
Bt.26611.1.S1_at	CASP8 associated protein 2	CASP8AP2	2.948	2.15385e-05	0.000170948
Bt.27327.1.A1_at	PHD finger protein 2	PHF2	2.94788	0.000439097	0.00238938
Bt.1922.1.S1_at	---	---	2.94707	4.87809e-08	9.23472e-07
Bt.12804.1.S1_at	v-kit Hardy-Zuckerman 4 feline sarcoma viral oncogene homolog	KIT	2.94696	2.22544e-06	2.42199e-05
Bt.13415.1.A1_at	leptin receptor overlapping transcript-like 1	LEPROTL1	2.94413	2.32082e-10	1.13584e-08
Bt.5446.1.S1_at	required for meiotic nuclear division 5 homolog B (S. cerevisiae)	RMND5B	2.9432	8.70018e-06	7.81235e-05
Bt.20878.1.A1_at	Splicing factor, arginine/serine-rich 130	SFRS18	2.93945	3.91184e-07	5.48112e-06
Bt.22576.1.A1_at	protein phosphatase 1, regulatory (inhibitor) subunit 3D	PPP1R3D	2.93182	9.55272e-10	3.64696e-08
Bt.27142.1.A1_at	---	---	2.91688	0.000326105	0.0018449
Bt.21227.1.A1_at	G protein-coupled receptor 177	GPR177	2.9157	9.68416e-11	5.39629e-09
Bt.18116.3.A1_s_at	poly (ADP-ribose) polymerase family, member 12	PARP12	2.9132	8.01627e-09	2.1208e-07
Bt.1987.1.S1_at	Tax1 (human T-cell leukemia virus type I) binding protein 3	TAX1BP3	2.91308	3.8794e-10	1.75285e-08
Bt.21203.1.S1_at	---	---	2.91004	9.29853e-06	8.26963e-05
Bt.20639.1.A1_at	PHD finger protein 3	PHF3	2.90963	0.00113197	0.00544609
Bt.27534.1.S1_at	ataxin 7-like 1	ATXN7L1	2.90244	6.22624e-06	5.86136e-05
Bt.3821.2.S1_at	tetraspanin 6	TSPAN6	2.90242	1.62296e-09	5.67518e-08
Bt.4688.1.S1_a_at	two pore segment channel 1	TPCN1	2.90031	1.39035e-08	3.29209e-07
Bt.16020.1.A2_at	activin A receptor, type I	ACVR1	2.90031	6.71846e-08	1.21425e-06
Bt.26041.1.A1_at	---	---	2.89685	2.97674e-08	6.1387e-07
Bt.22482.1.S1_at	---	---	2.89537	3.95564e-06	3.98005e-05
Bt.2741.1.A2_at	transmembrane protein 40	TMEM40	2.89463	3.2193e-07	4.65399e-06
Bt.25176.2.S1_at	---	---	2.89416	5.58484e-06	5.34514e-05
Bt.27930.1.S1_at	proline rich Gla (G-carboxyglutamic acid) 1	PRRG1	2.894	5.87059e-07	7.73597e-06
Bt.22379.1.S1_at	chaperone, ABC1 activity of bc1 complex homolog (S. pombe)	CABC1	2.8921	2.83163e-09	9.0974e-08
Bt.12872.1.S1_at	BTB (POZ) domain containing 3	BTBD3	2.89003	6.40244e-11	3.82113e-09
Bt.20883.1.S1_at	angiogenin, ribonuclease, RNase A family, 5	ANG	2.88516	1.39268e-05	0.000117082
Bt.3426.1.S1_at	---	---	2.87495	9.31516e-09	2.40034e-07
Bt.3751.1.S1_at	microtubule-associated protein 1B	MAP1B	2.87438	2.66748e-08	5.61123e-07
Bt.2519.1.S1_at	plasminogen activator, urokinase	PLAU	2.87238	4.44503e-06	4.40089e-05
Bt.3435.1.A1_at	fin bud initiation factor	FIBIN	2.86571	5.98578e-06	5.67262e-05
Bt.8619.1.S1_at	SH3-domain binding protein 5 (BTK-associated)	SH3BP5	2.86051	4.54079e-06	4.47002e-05
Bt.28523.1.S1_at	---	---	2.8588	6.6281e-06	6.17463e-05
Bt.15889.1.S1_at	---	---	2.8553	3.8035e-08	7.54073e-07
Bt.23282.1.S1_at	GLI-Kruppel family member GLI3	GLI3	2.8523	1.28361e-07	2.11405e-06
Bt.25352.1.A1_at	similar to Cortactin-binding protein 2 (CortBP2)	LOC530341	2.84917	3.66981e-05	0.000272867
Bt.15875.1.S1_at	TNFRSF1A-associated via death domain	TRADD	2.84881	2.34204e-08	5.04197e-07
Bt.9379.1.S1_at	monoamine oxidase A	MAOA	2.84735	2.47064e-12	2.68521e-10
Bt.13495.1.S1_at	---	---	2.84175	4.21832e-05	0.000307399
Bt.9660.1.A1_s_at	similar to tripartite motif-containing 8	LOC782444	2.83667	7.45095e-12	6.64675e-10
Bt.24543.1.A1_at	potassium channel tetramerisation domain containing 1	KCTD1	2.83602	3.73432e-09	1.13639e-07
Bt.20518.1.A1_at	---	---	2.83433	0.000118739	0.000762966
Bt.9748.1.S1_at	---	---	2.82948	1.35318e-05	0.000114199
Bt.28363.1.S1_at	---	---	2.82816	8.00452e-09	2.12001e-07
Bt.26806.3.S1_at	---	---	2.82542	9.20974e-06	8.20578e-05
Bt.18298.1.A1_at	---	---	2.82236	0.00132979	0.00626664
Bt.21277.1.A1_at	Similar to vacuolar protein sorting 13B	LOC512656	2.8218	5.47666e-07	7.29254e-06
Bt.25176.1.A1_at	---	---	2.81794	5.27091e-06	5.10339e-05
Bt.27193.1.A1_at	similar to Family with sequence similarity 43, member A	LOC539374	2.8174	1.86823e-06	2.08207e-05
Bt.13993.1.A1_at	---	---	2.81648	1.96128e-08	4.38166e-07
Bt.21770.1.S1_at	solute carrier family 29 (nucleoside transporters), member 1	SLC29A1	2.81082	7.76902e-07	9.88665e-06
Bt.6553.1.A1_at	transmembrane protein 127	TMEM127	2.80499	2.30763e-08	4.98464e-07
Bt.24462.1.S1_at	SFRS protein kinase 2	SRPK2	2.79697	3.27928e-10	1.51867e-08
Bt.27452.1.A1_at	---	---	2.79339	1.02609e-07	1.73737e-06
Bt.8015.3.A1_at	---	---	2.79229	3.7584e-07	5.30308e-06
Bt.21284.1.A1_at	---	---	2.78952	1.71451e-08	3.93602e-07
Bt.28621.1.S1_at	---	---	2.78808	7.65706e-09	2.03918e-07
Bt.25186.1.S1_at	---	---	2.78505	6.58686e-08	1.19641e-06
Bt.17110.1.A1_at	flavin containing monooxygenase 5	FMO5	2.78403	9.75956e-06	8.62875e-05
Bt.24957.1.S1_at	Chromosome 9 open reading frame 102 ortholog	LOC508357	2.78041	1.81249e-05	0.000147344
Bt.8782.1.S1_at	---	---	2.77628	7.18256e-07	9.24764e-06
Bt.4781.1.S1_at	ADAM metallopeptidase domain 10	ADAM10	2.77258	1.72881e-05	0.000141752
Bt.9593.1.S1_at	ATP-binding cassette, sub-family C (CFTR/MRP), member 3	ABCC3	2.77043	1.31575e-07	2.16403e-06
Bt.2425.3.S1_at	hypothetical LOC534463	LOC534463	2.76927	1.93335e-08	4.34742e-07
Bt.12927.1.S1_at	hyaluronan synthase 2	HAS2	2.76635	2.68282e-06	2.85285e-05
Bt.8766.1.S1_at	N-acylsphingosine amidohydrolase (acid ceramidase) 1	ASAH1	2.76522	5.51646e-09	1.5659e-07
Bt.18814.1.A1_at	DEAD (Asp-Glu-Ala-Asp) box polypeptide 55	DDX55	2.76448	1.21229e-06	1.44018e-05
Bt.17585.1.S2_at	ST3 beta-galactoside alpha-2,3-sialyltransferase 5	ST3GAL5	2.76307	6.87914e-11	4.03525e-09
Bt.6771.1.S1_at	EH domain binding protein 1	EHBP1	2.75798	5.48686e-09	1.55933e-07
Bt.13996.3.A1_at	phospholipase D1, phosphatidylcholine-specific	PLD1	2.75544	2.37212e-08	5.08751e-07
Bt.26410.1.A1_at	mitochondrial transcription termination factor	MTERF	2.75526	1.07845e-05	9.39382e-05
Bt.11262.1.S1_at	paternally expressed 3	PEG3	2.75427	6.55776e-05	0.000451815
Bt.14001.1.A1_at	Similar to ENPP5	LOC512304	2.75338	9.30606e-08	1.59812e-06
Bt.27332.1.A1_at	---	---	2.74766	7.30887e-05	0.000496617
Bt.12565.1.S1_at	solute carrier family 31 (copper transporters), member 2	SLC31A2	2.74653	3.10781e-07	4.50632e-06
Bt.24029.1.S1_at	---	---	2.74593	4.55949e-08	8.74495e-07
Bt.2563.1.S1_at	chloride intracellular channel 4	CLIC4	2.74394	2.95841e-07	4.3261e-06
Bt.9179.2.S1_at	Ring finger protein 213	RNF213	2.73966	4.08646e-07	5.68329e-06
Bt.26404.1.S1_at	---	---	2.73895	4.75279e-08	9.0438e-07
Bt.15957.1.S1_at	---	---	2.73135	0.00105032	0.00511547
Bt.21987.1.S1_at	peptidylprolyl isomerase G (cyclophilin G)	PPIG	2.7304	9.01812e-05	0.000598265
Bt.27779.1.S1_at	OMA1 homolog, zinc metallopeptidase (S. cerevisiae)	OMA1	2.73013	4.78243e-07	6.47533e-06
Bt.26302.1.A1_at	Sex comb on midleg-like 1 (Drosophila)	SCML1	2.72601	1.57945e-08	3.65378e-07
Bt.7962.1.S1_at	yippee-like 3 (Drosophila)	YPEL3	2.72183	7.47748e-06	6.83396e-05
Bt.9530.1.S1_at	guanine nucleotide binding protein (G protein) alpha 12	GNA12	2.7214	1.15541e-06	1.38135e-05
Bt.15806.1.A1_at	similar to iron-responsive element binding protein 2	LOC539404	2.71898	1.4731e-06	1.69981e-05
Bt.4738.1.S2_at	calpastatin	CAST	2.7157	4.65222e-09	1.36059e-07
Bt.2110.1.S1_at	dipeptidyl-peptidase 3	DPP3	2.70686	3.1692e-08	6.47472e-07
Bt.24691.1.A1_at	myeloid/lymphoid or mixed-lineage leukemia 5 (trithorax homolog, Drosophila)	MLL5	2.70675	7.64223e-07	9.75102e-06
Bt.17714.1.A1_at	Phosphorylase, glycogen; liver (Hers disease, glycogen storage disease type VI)	PYGL	2.70515	5.59507e-09	1.57892e-07
Bt.1117.1.S1_at	CAP-GLY domain containing linker protein 2	CLIP2	2.70265	1.25322e-05	0.000106813
Bt.8473.1.S1_at	peroxisomal biogenesis factor 11 beta	PEX11B	2.7013	0.000386308	0.00214112
Bt.4348.1.S1_at	phosphodiesterase 6D, cGMP-specific, rod, delta	PDE6D	2.70057	1.69925e-07	2.69557e-06
Bt.26387.1.A1_at	glutamate receptor, ionotropic, kainate 1	GRIK1	2.69904	0.000271675	0.00157043
Bt.27973.1.S1_at	solute carrier organic anion transporter family, member 3A1	SLCO3A1	2.69672	3.98649e-09	1.20082e-07
Bt.22270.1.S1_at	chromosome 10 open reading frame 38 ortholog	C13H10ORF38	2.69583	2.64997e-08	5.58903e-07
Bt.21143.1.A1_at	Rho GTPase activating protein 29	ARHGAP29	2.6919	2.84039e-08	5.91306e-07
Bt.20452.1.A1_at	---	---	2.69122	5.6059e-08	1.04171e-06
Bt.1993.2.A1_at	histidine acid phosphatase domain containing 1	HISPPD1	2.69115	0.00319784	0.0134962
Bt.23399.1.S1_at	pyruvate kinase, muscle	PKM2	2.69059	0.00118151	0.00565849
Bt.3321.1.S1_at	---	---	2.68807	9.73041e-06	8.60929e-05
Bt.23557.1.S1_at	DENN/MADD domain containing 3	DENND3	2.67895	3.21584e-11	2.18887e-09
Bt.18168.1.A1_at	golgi autoantigen, golgin subfamily a, 4	GOLGA4	2.67846	0.00578532	0.0225033
Bt.8508.1.A1_at	cAMP responsive element binding protein 3-like 2	CREB3L2	2.67628	1.80085e-06	2.01992e-05
Bt.16236.1.A1_at	junctophilin 1	JPH1	2.67429	6.98314e-07	9.01977e-06
Bt.17809.1.A1_at	ARP6 actin-related protein 6 homolog (yeast)	ACTR6	2.66789	1.4636e-09	5.20853e-08
Bt.4187.1.S1_at	major facilitator superfamily domain containing 5	MFSD5	2.66703	3.14179e-05	0.000238606
Bt.8169.1.S1_at	solute carrier family 39 (zinc transporter), member 6	SLC39A6	2.6668	5.28147e-06	5.10747e-05
Bt.15704.2.S1_at	---	---	2.66489	2.83867e-07	4.17886e-06
Bt.5768.1.S1_at	interferon regulatory factor 7	IRF7	2.66421	0.000218629	0.001298
Bt.20687.2.A1_at	hypothetical LOC510651	LOC510651	2.65698	0.000299391	0.00171178
Bt.28166.1.A1_at	hypothetical protein MGC137894	MGC137894	2.65364	2.67093e-10	1.27109e-08
Bt.20354.1.S1_at	melanoma antigen family D, 4-like	LOC100125231	2.65208	9.42961e-08	1.61704e-06
Bt.1993.3.A1_a_at	histidine acid phosphatase domain containing 1	HISPPD1	2.64159	2.79806e-06	2.96039e-05
Bt.20572.1.A1_at	---	---	2.64001	9.27274e-09	2.39286e-07
Bt.20820.1.A1_at	latent transforming growth factor beta binding protein 1	LTBP1	2.63944	0.00434945	0.0175945
Bt.16265.1.S1_at	---	---	2.63644	5.22514e-10	2.23136e-08
Bt.26613.1.A1_at	coiled-coil domain containing 92	CCDC92	2.63571	8.85042e-06	7.92661e-05
Bt.22771.1.S1_at	RAB31, member RAS oncogene family	RAB31	2.63431	4.11233e-09	1.23258e-07
Bt.23276.1.S1_at	similar to Absent in melanoma 1 protein	LOC526200	2.63372	2.50237e-06	2.69181e-05
Bt.24208.1.S1_at	---	---	2.63307	2.44426e-05	0.000190796
Bt.28073.1.S1_at	proline-serine-threonine phosphatase interacting protein 2	PSTPIP2	2.63218	5.46593e-06	5.25738e-05
Bt.27957.1.A1_at	poly (ADP-ribose) polymerase family, member 8	PARP8	2.63141	1.56234e-08	3.62464e-07
Bt.10814.1.S1_at	coagulation factor II (thrombin) receptor	F2R	2.63022	0.00249953	0.0108703
Bt.18321.1.A1_at	guanine nucleotide binding protein (G protein), beta polypeptide 4	GNB4	2.62876	7.54051e-06	6.88375e-05
Bt.18064.1.A1_at	---	---	2.62806	4.05914e-08	7.93671e-07
Bt.22188.1.S1_at	---	---	2.62478	2.44215e-07	3.67924e-06
Bt.4404.1.A1_at	protease, serine, 2 (trypsin 2)	PRSS2	2.62274	6.66734e-05	0.000458579
Bt.21820.1.S1_at	similar to GTPase, IMAP family member 5	LOC530077	2.62126	0.00257185	0.0111447
Bt.25406.1.A1_at	similar to methyl-CpG binding domain protein 5	LOC541084	2.61943	2.99768e-07	4.365e-06
Bt.24972.1.A1_at	---	---	2.61776	7.25775e-08	1.29907e-06
Bt.6768.1.S1_at	secreted protein, acidic, cysteine-rich (osteonectin)	SPARC	2.6156	2.64099e-11	1.86867e-09
Bt.13253.1.S1_at	---	---	2.61247	8.40125e-06	7.58061e-05
Bt.9098.1.A1_at	---	---	2.60923	1.63092e-09	5.69476e-08
Bt.25663.1.A1_at	copine VIII	CPNE8	2.60854	6.51913e-06	6.09429e-05
Bt.1289.1.S1_at	---	---	2.60791	1.82806e-06	2.0458e-05
Bt.1150.1.S1_at	dishevelled associated activator of morphogenesis 2	DAAM2	2.60394	1.46984e-06	1.69686e-05
Bt.16422.1.S1_at	---	---	2.60384	1.4454e-05	0.000120945
Bt.16040.1.S1_at	SH3 domain binding glutamic acid-rich protein like 3	SH3BGRL3	2.59973	1.33297e-08	3.17024e-07
Bt.4095.2.S1_at	torsin family 1, member B (torsin B)	TOR1B	2.59475	4.56657e-05	0.000329
Bt.17824.2.A1_at	Vacuolar protein sorting 36 homolog (S. cerevisiae)	VPS36	2.59068	3.36837e-10	1.55694e-08
Bt.22527.1.A1_at	UDP-N-acteylglucosamine pyrophosphorylase 1	UAP1	2.58324	1.38823e-05	0.000116748
Bt.11934.1.S1_at	transmembrane protein 199	TMEM199	2.58222	5.86349e-10	2.45189e-08
Bt.22026.1.S1_at	c-mer proto-oncogene tyrosine kinase	MERTK	2.58177	7.26126e-10	2.92e-08
Bt.21032.1.S1_at	NudC domain containing 2	NUDCD2	2.58132	4.71931e-09	1.37854e-07
Bt.18792.2.A1_at	Dynactin 6	DCTN6	2.57598	6.26083e-10	2.58224e-08
Bt.2911.1.A1_at	family with sequence similarity 134, member B	FAM134B	2.57551	0.000103138	0.000673297
Bt.8377.1.S1_at	---	---	2.57279	2.15667e-07	3.31019e-06
Bt.12770.1.A1_at	synuclein, alpha (non A4 component of amyloid precursor)	SNCA	2.56828	2.73819e-06	2.90532e-05
Bt.26825.1.A1_at	5'-3' exoribonuclease 2	XRN2	2.56725	3.66574e-06	3.73036e-05
Bt.28422.1.A1_at	general transcription factor IIE, polypeptide 1, alpha 56kDa	GTF2E1	2.56693	1.68362e-06	1.90537e-05
Bt.16459.1.A1_at	---	---	2.56651	2.50178e-07	3.75391e-06
Bt.2046.1.S1_at	sushi-repeat-containing protein, X-linked	SRPX	2.56627	0.0176916	0.0595844
Bt.18843.1.A1_at	similar to hCG1779312	LOC781795	2.56259	6.07363e-07	7.96437e-06
Bt.26424.1.A1_at	---	---	2.56037	4.46116e-05	0.000322562
Bt.19949.1.A1_at	similar to high-risk human papilloma viruses E6 oncoproteins targeted protein E6TP1 alpha; putative GAP protein alpha	LOC534839	2.55812	4.81072e-11	2.99157e-09
Bt.27675.1.A1_at	V-kit Hardy-Zuckerman 4 feline sarcoma viral oncogene homolog	KIT	2.55562	4.49888e-07	6.17349e-06
Bt.21812.1.S1_at	---	---	2.55558	2.53123e-11	1.8153e-09
Bt.16113.1.A1_at	A kinase (PRKA) anchor protein 11	AKAP11	2.55496	2.12913e-08	4.6744e-07
Bt.18654.2.S1_at	---	---	2.55469	7.3921e-07	9.48201e-06
Bt.9983.1.S1_at	ARD1 homolog A, N-acetyltransferase	ARD1A	2.55446	1.31746e-07	2.16538e-06
Bt.23055.3.S1_at	discs, large homolog 5 (Drosophila)	DLG5	2.5542	5.72826e-06	5.45859e-05
Bt.24778.1.S1_at	ubiquitin specific peptidase 32	USP32	2.55148	1.10158e-06	1.32563e-05
Bt.16499.2.S1_at	Leucine-rich repeats and calponin homology (CH) domain containing 1	LRCH1	2.55142	3.74197e-07	5.28608e-06
Bt.14157.1.S1_at	armadillo repeat containing 8	ARMC8	2.54448	8.60527e-06	7.74153e-05
Bt.27410.1.S1_at	EFR3 homolog A (S. cerevisiae)	EFR3A	2.53839	5.49878e-06	5.28163e-05
Bt.22980.1.S1_at	tripartite motif-containing 21	TRIM21	2.53699	5.37513e-08	1.0038e-06
Bt.1817.1.S1_at	---	---	2.53532	0.000192024	0.00116044
Bt.9779.1.S1_at	similar to TLH29 protein precursor	ISG12(B)	2.53367	1.97834e-06	2.1866e-05
Bt.11459.1.S1_at	chromosome 16 open reading frame 57 ortholog	C18H16orf57	2.5316	2.57107e-07	3.84592e-06
Bt.9514.1.S1_at	ankyrin repeat domain 13A	ANKRD13A	2.53073	2.30115e-07	3.48976e-06
Bt.20694.1.A1_at	Catenin (cadherin-associated protein), alpha-like 1	CTNNAL1	2.5307	0.00149636	0.00695782
Bt.16195.1.S1_at	---	---	2.52706	0.000757589	0.00385798
Bt.17070.1.S1_at	topoisomerase (DNA) I	TOP1	2.525	0.00167498	0.00766866
Bt.29928.1.S1_at	---	---	2.52418	5.21029e-09	1.49481e-07
Bt.18049.1.A1_at	---	---	2.52374	0.000266346	0.00154332
Bt.11993.1.S1_at	hydroxysteroid (17-beta) dehydrogenase 11	HSD17B11	2.522	6.21044e-05	0.000429973
Bt.28100.1.S1_at	asparagine-linked glycosylation 2 homolog (S. cerevisiae, alpha-1,3-mannosyltransferase)	ALG2	2.51962	6.73016e-07	8.7257e-06
Bt.24421.1.A1_at	similar to ACPL2 protein	LOC537248	2.51947	1.56784e-08	3.6339e-07
Bt.4249.1.S1_at	jumonji, AT rich interactive domain 1A	JARID1A	2.51869	0.000130406	0.000830281
Bt.10934.1.A1_at	zinc finger, FYVE domain containing 26	ZFYVE26	2.51719	5.71286e-09	1.61028e-07
Bt.3521.1.A1_at	eukaryotic translation initiation factor 2B, subunit 1 alpha, 26kDa	EIF2B1	2.51573	6.89223e-08	1.24101e-06
Bt.23154.1.S1_at	glucose 6 phosphatase, catalytic, 3	G6PC3	2.51536	1.19512e-08	2.91862e-07
Bt.28704.1.S1_at	phospholipid scramblase 4	PLSCR4	2.51492	8.35714e-08	1.46648e-06
Bt.5084.1.S1_at	creatine kinase, brain	CKB	2.51359	0.000161404	0.000995999
Bt.20762.1.A1_at	---	---	2.51136	4.74903e-05	0.000340216
Bt.26483.1.A1_at	---	---	2.50525	1.41014e-08	3.32914e-07
Bt.10875.1.A1_at	---	---	2.50095	1.92906e-05	0.000155459
Bt.24569.1.A1_at	Coiled-coil and C2 domain containing 2A	CC2D2A	2.49767	8.06189e-08	1.42399e-06
Bt.12285.3.S1_a_at	N-myc (and STAT) interactor	NMI	2.49672	6.65986e-08	1.20547e-06
Bt.11525.1.S1_a_at	RNA binding protein with multiple splicing	RBPMS	2.49439	2.9744e-07	4.34158e-06
Bt.20519.1.A1_at	monooxygenase, DBH-like 1	MOXD1	2.49271	9.81331e-09	2.50027e-07
Bt.18019.1.A1_at	---	---	2.49226	1.05783e-05	9.24085e-05
Bt.3367.1.S1_at	nuclear receptor subfamily 1, group H, member 2	NR1H2	2.48638	5.06674e-08	9.55828e-07
Bt.19210.1.S1_at	---	---	2.48234	7.59553e-05	0.000513347
Bt.20867.1.A1_at	RNA pseudouridylate synthase domain containing 3	RPUSD3	2.47873	2.01244e-05	0.000161209
Bt.23509.2.A1_at	---	---	2.47699	2.74346e-09	8.87321e-08
Bt.5132.1.S1_at	dimethylarginine dimethylaminohydrolase 2	DDAH2	2.47685	4.90366e-05	0.000349736
Bt.23971.1.S1_at	adenosine deaminase, RNA-specific	ADAR	2.47426	1.07089e-12	1.32505e-10
Bt.23179.1.S1_at	heat shock 90kD protein 1, alpha	HSPCA	2.47168	8.87976e-07	1.1061e-05
Bt.7576.1.S1_at	---	---	2.47154	1.38077e-05	0.000116203
Bt.27626.1.A1_at	---	---	2.46916	3.98531e-08	7.81768e-07
Bt.17771.2.A1_at	zinc finger, FYVE domain containing 1	ZFYVE1	2.46754	3.59814e-05	0.000268282
Bt.26825.2.S1_at	5'-3' exoribonuclease 2	XRN2	2.46522	1.11022e-05	9.64271e-05
Bt.15865.1.S1_at	proteasome (prosome, macropain) subunit, beta type, 8 (large multifunctional peptidase 7)	PSMB8	2.4651	3.72903e-05	0.000276503
Bt.2529.1.S1_at	metallothionein 2A	MT2A	2.4648	8.86862e-06	7.93492e-05
Bt.10994.1.S1_at	synaptosomal-associated protein, 23kDa	SNAP23	2.46399	1.04035e-11	8.57835e-10
Bt.10238.1.S1_at	enoyl Coenzyme A hydratase domain containing 1	ECHDC1	2.46287	1.19077e-08	2.91388e-07
Bt.27143.1.A1_at	Outer dense fiber of sperm tails 2-like	ODF2L	2.46271	2.10608e-07	3.24285e-06
Bt.1760.1.S1_at	REX2, RNA exonuclease 2 homolog (S. cerevisiae)	REXO2	2.46183	7.46548e-12	6.64675e-10
Bt.3701.1.S1_at	similar to Protein FAM101B	LOC618459	2.45983	0.000958505	0.00471976
Bt.6504.1.S1_at	similar to Absent in melanoma 1 protein	LOC526200	2.45852	2.6878e-08	5.64907e-07
Bt.9048.2.S1_a_at	presenilin enhancer 2 homolog (C. elegans)	PSENEN	2.45609	0.000488191	0.00262133
Bt.14047.1.A1_at	tripartite motif-containing 6	TRIM6	2.44861	1.57338e-11	1.21674e-09
Bt.23216.1.S1_at	ectonucleotide pyrophosphatase/phosphodiesterase 2	ENPP2	2.44805	1.32169e-06	1.55333e-05
Bt.16628.1.S1_at	---	---	2.44693	4.3681e-06	4.34254e-05
Bt.21924.1.A1_at	similar to uronyl-2-sulfotransferase	LOC535975	2.44652	1.17867e-08	2.89309e-07
Bt.12010.1.S1_at	ADAM metallopeptidase with thrombospondin type 1 motif, 1	ADAMTS1	2.44422	6.77855e-10	2.75341e-08
Bt.23604.1.S1_at	basic leucine zipper and W2 domains 1	BZW1	2.44196	2.85602e-06	3.01444e-05
Bt.20416.1.S1_at	transporter 1, ATP-binding cassette, sub-family B (MDR/TAP)	TAP1	2.43754	1.13907e-05	9.85781e-05
Bt.1993.1.S1_a_at	histidine acid phosphatase domain containing 1	HISPPD1	2.435	2.04256e-06	2.24831e-05
Bt.20106.1.S1_at	SFRS protein kinase 2	SRPK2	2.43476	9.20717e-13	1.16921e-10
Bt.23248.1.S1_at	similar to Amyloid-like protein 2 precursor (Amyloid protein homolog) (APPH) (CDEI box-binding protein) (CDEBP)	APLP2	2.43363	4.98823e-06	4.86091e-05
Bt.8674.1.A1_at	---	---	2.43079	3.11167e-05	0.000236616
Bt.26942.1.S1_at	solute carrier family 17 (anion/sugar transporter), member 5	SLC17A5	2.42915	4.15985e-07	5.77164e-06
Bt.6154.1.S1_at	four and a half LIM domains 3	FHL3	2.42853	6.09932e-07	7.99372e-06
Bt.17730.1.A1_at	---	---	2.42614	1.18861e-05	0.000101915
Bt.20896.1.A1_at	ribonuclease, RNase A family, 12 (non-active)	RNASE12	2.4249	3.9632e-07	5.537e-06
Bt.1303.1.S1_at	transcription factor 7-like 2 (T-cell specific, HMG-box)	TCF7L2	2.42394	4.95282e-07	6.66862e-06
Bt.8735.2.S1_a_at	translocase of inner mitochondrial membrane 22 homolog (yeast)	TIMM22	2.4235	8.46604e-05	0.000565371
Bt.6148.1.S1_at	ubiquitin specific peptidase 15	USP15	2.42346	1.14575e-06	1.37331e-05
Bt.12209.1.S1_at	---	---	2.42148	6.46646e-07	8.42001e-06
Bt.6879.1.S1_at	---	---	2.42124	1.60576e-09	5.63836e-08
Bt.14176.1.S1_at	nuclear protein localization 4 homolog (S. cerevisiae)	NPLOC4	2.41873	7.69541e-08	1.36626e-06
Bt.2877.1.S1_at	Glutaredoxin (thioltransferase)	GLRX	2.41738	8.54134e-10	3.31327e-08
Bt.10041.1.S1_at	vacuolar protein sorting 72 homolog (S. cerevisiae)	VPS72	2.4126	2.84868e-07	4.19103e-06
Bt.13985.1.S1_at	---	---	2.41076	3.39194e-05	0.000254956
Bt.4606.2.S1_at	Kruppel-like factor 6	KLF6	2.4098	3.35147e-05	0.000252385
Bt.15900.2.S1_at	S-adenosylhomocysteine hydrolase-like 2	AHCYL2	2.40587	4.25866e-07	5.8918e-06
Bt.18456.1.S1_at	fibulin 2	FBLN2	2.40447	1.01104e-06	1.23703e-05
Bt.9382.1.S1_at	GDNF family receptor alpha 2	GFRA2	2.40435	7.70778e-07	9.82946e-06
Bt.24296.1.A1_at	---	---	2.4009	8.6242e-06	7.7499e-05
Bt.8690.2.S1_at	pleckstrin homology domain containing, family B (evectins) member 2	PLEKHB2	2.39829	4.98556e-09	1.44234e-07
Bt.26157.1.A1_at	G protein-coupled receptor 77	GPR77	2.38945	1.41441e-07	2.29966e-06
Bt.10088.1.A1_at	---	---	2.38876	0.000536328	0.00284783
Bt.28843.1.A1_at	Zinc finger, BED-type containing 5	ZBED5	2.38432	2.09615e-10	1.0464e-08
Bt.16583.1.S1_at	transmembrane protein 37	TMEM37	2.38249	6.79484e-05	0.000465755
Bt.29182.1.A1_at	---	---	2.38162	3.68721e-06	3.7475e-05
Bt.29506.1.S1_at	coiled-coil domain containing 82	CCDC82	2.37979	1.03135e-07	1.74382e-06
Bt.26713.1.S1_at	solute carrier family 38, member 5	SLC38A5	2.37602	9.05629e-09	2.34202e-07
Bt.23975.1.A1_at	---	---	2.37535	1.58421e-06	1.80898e-05
Bt.4709.1.S1_at	steroidogenic acute regulatory protein	STAR	2.37125	0.000735421	0.00376096
Bt.5491.1.S1_at	Rab acceptor 1 (prenylated)	RABAC1	2.36622	0.0193282	0.0643599
Bt.20305.1.S1_at	---	---	2.36587	3.50659e-07	5.00634e-06
Bt.11411.1.S1_at	cytokine induced apoptosis inhibitor 1	CIAPIN1	2.36333	1.97803e-07	3.06722e-06
Bt.1065.1.S1_at	carnitine palmitoyltransferase II	CPT2	2.36209	1.74677e-10	8.99369e-09
Bt.22130.1.S1_at	interferon-induced protein with tetratricopeptide repeats 5	IFIT5	2.361	1.69196e-10	8.7793e-09
Bt.20666.1.S1_at	---	---	2.35961	0.00384856	0.0158542
Bt.22552.2.S1_at	trafficking protein particle complex 1	TRAPPC1	2.35949	4.48731e-07	6.16628e-06
Bt.2236.1.S1_at	CAMP responsive element binding protein 3-like 1	CREB3L1	2.35561	8.82337e-08	1.53238e-06
Bt.10029.2.S1_at	Similar to Chromosome 17 open reading frame 75	LOC506032	2.35151	4.39977e-05	0.000318696
Bt.10931.1.S1_at	H2A histone family, member Y2	H2AFY2	2.35019	3.79141e-09	1.15068e-07
Bt.22016.1.S1_at	---	---	2.34751	3.48919e-07	4.99035e-06
Bt.20733.1.S1_at	S-adenosylhomocysteine hydrolase-like 2	AHCYL2	2.34275	7.06338e-10	2.84992e-08
Bt.25963.1.A1_at	tubulin, delta 1	TUBD1	2.34255	9.57444e-09	2.45496e-07
Bt.2505.1.S1_at	CCR4-NOT transcription complex, subunit 6	CNOT6	2.34157	5.95611e-06	5.64894e-05
Bt.11176.1.S1_at	transmembrane protein 14A	TMEM14A	2.33774	0.000607799	0.00318319
Bt.21500.1.A1_at	Similar to pantothenate kinase 1alpha	LOC535887	2.33758	6.83628e-08	1.23186e-06
Bt.4816.1.S1_at	angiopoietin-like 4	ANGPTL4	2.33751	0.000214354	0.00127734
Bt.22094.2.S1_at	interleukin 33	IL33	2.33493	0.00426112	0.0172968
Bt.3800.1.S1_at	nucleoside phosphorylase	NP	2.33258	0.00109467	0.0052987
Bt.24990.2.S1_at	Ubiquitin specific peptidase 21	USP21	2.33195	4.04845e-07	5.63653e-06
Bt.13152.1.S1_s_at	amyloid beta (A4) precursor protein	APP	2.33033	1.95249e-06	2.16e-05
Bt.5329.2.S1_at	chromosome 10 open reading frame 57 ortholog	C28H10orf57	2.32788	6.48961e-07	8.44559e-06
Bt.20430.1.A1_at	similar to HEAT-like repeat-containing protein	LOC537521	2.32746	0.000100637	0.000659775
Bt.19082.2.A1_at	---	---	2.32687	8.38626e-09	2.197e-07
Bt.20407.2.A1_at	cytoplasmic polyadenylation element binding protein 4	CPEB4	2.32536	2.38825e-05	0.000186847
Bt.19209.2.S1_at	solute carrier family 35 (UDP-N-acetylglucosamine (UDP-GlcNAc) transporter), member A3	SLC35A3	2.32002	0.0293909	0.0920011
Bt.21122.1.S1_at	DR1-associated protein 1 (negative cofactor 2 alpha)	DRAP1	2.31977	1.34287e-05	0.000113369
Bt.4972.2.S1_at	spectrin, beta, non-erythrocytic 1	SPTBN1	2.31938	0.000772072	0.00392098
Bt.7218.1.S2_a_at	DnaJ (Hsp40) homolog, subfamily C, member 14	DNAJC14	2.31329	8.2864e-10	3.24043e-08
Bt.22710.1.A1_at	talin 1	TLN1	2.31272	0.000988663	0.00485038
Bt.26722.1.A1_a_at	---	---	2.31063	9.6675e-11	5.39629e-09
Bt.25109.1.S1_at	procollagen-lysine, 2-oxoglutarate 5-dioxygenase 2	PLOD2	2.30813	3.42155e-07	4.90744e-06
Bt.11778.1.A1_at	---	---	2.30668	6.56226e-07	8.52175e-06
Bt.7839.1.A1_at	SON DNA binding protein	SON	2.30645	3.40613e-05	0.000255703
Bt.17521.1.S1_at	bromodomain and WD repeat domain containing 1	BRWD1	2.30455	1.66402e-05	0.000137123
Bt.3247.1.S1_at	matrilin 2	MATN2	2.30421	2.86764e-12	3.04804e-10
Bt.29581.1.A1_at	---	---	2.30057	0.0057781	0.0224825
Bt.21518.1.S1_at	---	---	2.2974	1.30563e-06	1.53895e-05
Bt.12315.1.S1_at	---	---	2.29366	3.60968e-07	5.12924e-06
Bt.21593.1.A1_at	ATP-binding cassette, sub-family B (MDR/TAP), member 7	ABCB7	2.29319	0.0039793	0.0163093
Bt.27257.1.S1_at	hypothetical LOC522319	LOC522319	2.2929	4.32709e-05	0.00031447
Bt.17444.1.S1_at	---	---	2.29266	0.00504909	0.0200073
Bt.8804.1.S1_at	NEL-like 2 (chicken)	NELL2	2.28836	1.71401e-05	0.000140761
Bt.9174.1.A1_at	---	---	2.28527	3.46909e-06	3.56028e-05
Bt.8486.1.S1_at	TRAF2 and NCK interacting kinase	TNIK	2.28453	2.48275e-06	2.67667e-05
Bt.26511.2.S1_at	laminin, alpha 1	LAMA1	2.28268	0.00197762	0.00884449
Bt.20018.1.S1_at	hypothetical LOC100126544	LOC100126544	2.28251	6.76142e-08	1.22019e-06
Bt.7671.1.S1_at	interferon induced transmembrane protein 3 (1-8U)	IFITM3	2.28017	0.00932548	0.0340453
Bt.18327.1.A1_at	---	---	2.27991	7.77598e-07	9.89029e-06
Bt.20687.1.A1_at	hypothetical LOC510651	LOC510651	2.27847	0.000158532	0.000982802
Bt.21680.1.S1_a_at	pirin (iron-binding nuclear protein)	PIR	2.27677	2.57487e-06	2.7575e-05
Bt.9901.1.S1_at	---	---	2.27546	0.000335678	0.00188993
Bt.18569.1.A1_at	chromosome 14 open reading frame 179 ortholog	C10H14orf179	2.27229	4.92631e-05	0.000351039
Bt.8.1.S1_at	keratin 10 (epidermolytic hyperkeratosis; keratosis palmaris et plantaris) /// similar to Keratin 10 (epidermolytic hyperkeratosis; keratosis palmaris et plantaris)	KRT10 /// LOC100138974	2.27096	5.13234e-09	1.47933e-07
Bt.15706.1.A1_at	---	---	2.27084	3.53491e-06	3.62014e-05
Bt.8486.2.S1_at	TRAF2 and NCK interacting kinase	TNIK	2.2706	2.10909e-09	7.058e-08
Bt.6710.1.S1_a_at	similar to CG2446 CG2446-PC	LOC516108	2.27036	0.000249051	0.00145569
Bt.367.1.S1_at	oxidized low density lipoprotein (lectin-like) receptor 1	OLR1	2.26961	0.000716624	0.00367731
Bt.2186.1.S1_at	zinc finger, NFX1-type containing 1	ZNFX1	2.26938	5.36823e-10	2.28438e-08
Bt.20680.1.S1_at	SH3-domain binding protein 5 (BTK-associated)	SH3BP5	2.26919	4.52263e-07	6.19308e-06
Bt.21365.2.S1_at	similar to Eukaryotic translation initiation factor 2-alpha kinase 4 (GCN2-like protein)	LOC513829	2.26604	2.50081e-10	1.20703e-08
Bt.3393.1.S1_at	leucine-rich repeats and immunoglobulin-like domains 1	LRIG1	2.26164	1.06062e-09	3.9614e-08
Bt.16983.1.S1_at	TRIM6-TRIM34	TRIM6-TRIM34	2.25938	9.84337e-07	1.20927e-05
Bt.16195.2.A1_at	---	---	2.25715	1.66772e-07	2.65603e-06
Bt.21912.1.S1_at	eukaryotic translation initiation factor 2C, 2	EIF2C2	2.25331	0.000101492	0.000663988
Bt.12396.1.S1_at	N-sulfoglucosamine sulfohydrolase	SGSH	2.25022	0.00308717	0.0130794
Bt.29662.1.A1_at	---	---	2.24541	3.78648e-06	3.82901e-05
Bt.29319.1.S1_at	similar to zinc finger protein 132	LOC100141141	2.24496	1.98542e-06	2.19241e-05
Bt.9250.2.S1_at	interleukin-1 receptor-associated kinase 4	IRAK4	2.24224	0.00115461	0.00554285
Bt.24749.1.S1_at	---	---	2.24056	0.000217196	0.00129076
Bt.689.1.S1_at	fission 1 (mitochondrial outer membrane) homolog (S. cerevisiae)	FIS1	2.24046	0.000263838	0.00153029
Bt.5636.2.S1_at	exocyst complex component 1	EXOC1	2.23963	0.00013042	0.000830281
Bt.11591.1.A1_at	---	---	2.23921	5.23171e-06	5.06747e-05
Bt.12217.3.A1_at	Neurotrophic tyrosine kinase, receptor, type 2	NTRK2	2.23844	6.937e-06	6.41042e-05
Bt.9250.1.A1_at	interleukin-1 receptor-associated kinase 4	IRAK4	2.23761	2.2019e-08	4.79188e-07
Bt.21986.1.A1_a_at	Ubiquitin specific peptidase 7 (herpes virus-associated)	USP7	2.23743	0.00175589	0.00799244
Bt.26971.1.S1_at	---	---	2.23607	3.67262e-08	7.31734e-07
Bt.27918.1.S1_at	Wilms tumor 1 interacting protein	WTIP	2.23552	0.000126437	0.000808123
Bt.8443.1.S1_at	---	---	2.23312	9.97296e-12	8.36393e-10
Bt.28764.1.A1_at	vaccinia related kinase 3	VRK3	2.23273	2.56977e-07	3.84592e-06
Bt.2964.1.S1_at	Zinc finger protein 330	ZNF330	2.2324	7.59564e-08	1.35153e-06
Bt.22564.1.A1_at	---	---	2.23183	3.10376e-06	3.24188e-05
Bt.27311.2.S1_at	G protein-coupled receptor 173	GPR173	2.231	0.00108673	0.00526943
Bt.25075.1.A1_at	---	---	2.2283	7.07313e-05	0.000482228
Bt.22078.1.S1_at	ATPase, H+ transporting, lysosomal accessory protein 2	ATP6AP2	2.22807	7.7519e-07	9.87007e-06
Bt.12063.1.S1_at	protocadherin 7	PCDH7	2.22775	1.42808e-08	3.3682e-07
Bt.10983.1.S1_at	ionized calcium binding adapter molecule 2	C9orf58	2.2234	6.68904e-05	0.000459593
Bt.9947.1.S1_at	Stannin	SNN	2.22293	8.12574e-10	3.18276e-08
Bt.15306.1.A1_at	PHD finger protein 3	PHF3	2.22286	4.37956e-06	4.35214e-05
Bt.27818.1.S1_at	ankyrin repeat domain 11	ANKRD11	2.2219	0.00172724	0.00788104
Bt.24764.1.A1_at	---	---	2.22123	4.92384e-08	9.30325e-07
Bt.9197.1.S1_at	coiled-coil domain containing 28A	CCDC28A	2.21864	1.3551e-06	1.58486e-05
Bt.20355.1.S1_at	Rab interacting lysosomal protein-like 1	RILPL1	2.21707	2.20692e-05	0.000174528
Bt.13780.1.A1_at	sprouty homolog 1, antagonist of FGF signaling (Drosophila)	SPRY1	2.21523	4.02907e-05	0.000295033
Bt.8792.1.S1_at	ORAI calcium release-activated calcium modulator 3	ORAI3	2.21323	7.00803e-05	0.00047806
Bt.21873.1.S1_at	synaptotagmin XI	SYT11	2.2126	1.06894e-08	2.66717e-07
Bt.24819.1.S1_at	formin homology 2 domain containing 3	FHOD3	2.21259	5.54193e-06	5.31461e-05
Bt.4243.1.A1_at	component of oligomeric golgi complex 8	COG8	2.21062	8.34839e-05	0.000558132
Bt.5012.1.S1_at	G protein-coupled receptor 153	GPR153	2.21053	8.00556e-08	1.41508e-06
Bt.24916.1.A1_at	dedicator of cytokinesis 7	DOCK7	2.20737	1.3663e-06	1.59642e-05
Bt.23180.1.S1_at	profilin 1	PFN1	2.20701	0.000348428	0.00195554
Bt.3885.4.S1_x_at	chloride channel, calcium activated, family member 3	CLCA3	2.20621	6.62607e-06	6.17463e-05
Bt.29544.1.A1_at	outer dense fiber of sperm tails 2-like	ODF2L	2.19708	4.47371e-06	4.42565e-05
Bt.26815.1.S1_at	single-stranded DNA binding protein 2	SSBP2	2.19486	0.000682115	0.00351969
Bt.1807.1.A1_at	---	---	2.19263	0.00010542	0.000686707
Bt.22676.2.S1_at	GPN-loop GTPase 3	GPN3	2.19122	9.22703e-07	1.14286e-05
Bt.20394.1.A1_at	Kruppel-like factor 13	KLF13	2.18991	0.00012391	0.000794286
Bt.11500.1.A1_at	---	---	2.18959	1.35633e-07	2.21718e-06
Bt.9244.1.A1_at	ring finger and SPRY domain containing 1	RSPRY1	2.18949	1.83214e-07	2.87798e-06
Bt.22137.2.S1_at	vacuolar protein sorting 45 homolog (S. cerevisiae)	VPS45	2.18705	4.4828e-07	6.16628e-06
Bt.502.1.A1_at	regucalcin (senescence marker protein-30)	RGN	2.18667	6.06246e-06	5.73403e-05
Bt.16633.1.S1_at	Solute carrier family 38, member 1	SLC38A1	2.18335	0.0048489	0.0193347
Bt.19380.1.A1_at	Hypothetical LOC613328	MGC139239	2.18324	6.29513e-05	0.000435336
Bt.21154.1.A1_at	serine/threonine kinase 4	STK4	2.18073	6.16209e-05	0.000426917
Bt.19936.1.A1_at	---	---	2.18027	4.76476e-11	2.97834e-09
Bt.20226.1.A1_at	---	---	2.17997	5.12482e-06	4.97592e-05
Bt.26100.1.S1_at	Glycerophosphodiester phosphodiesterase domain containing 1	GDPD1	2.1725	0.000155913	0.000969804
Bt.23611.2.S1_at	TCDD-inducible poly(ADP-ribose) polymerase	TIPARP	2.17243	4.66197e-06	4.57438e-05
Bt.22721.1.A1_a_at	JNK1-associated membrane protein	JAMP	2.17234	8.73649e-08	1.52088e-06
Bt.29152.2.A1_at	Tetraspanin 12	TSPAN12	2.17157	2.67562e-05	0.000207247
Bt.13975.1.S1_a_at	apolipoprotein D	APOD	2.1685	1.36335e-09	4.88055e-08
Bt.10245.3.A1_at	Retinoblastoma-like 2 (p130)	RBL2	2.16753	3.32462e-07	4.78618e-06
Bt.23900.1.A1_at	---	---	2.16534	4.11002e-07	5.70874e-06
Bt.5324.1.S1_s_at	MHC class I antigen /// MHC Class I JSP.1 /// hypothetical protein 100125016	BOLA-N /// JSP.1 /// LOC100125916	2.16468	8.55948e-08	1.4998e-06
Bt.27586.1.A1_a_at	forkhead box P2	FOXP2	2.16236	9.46758e-05	0.000625161
Bt.19181.2.S1_at	laminin, gamma 1 (formerly LAMB2)	LAMC1	2.16023	0.00139447	0.00654332
Bt.11751.1.A1_at	---	---	2.15681	1.95412e-05	0.000157268
Bt.16061.1.S1_at	component of oligomeric golgi complex 6	COG6	2.15508	7.43296e-05	0.000503913
Bt.24492.1.S1_at	signal transducer and activator of transcription 2, 113kDa	STAT2	2.15246	3.14605e-06	3.27896e-05
Bt.5082.1.S1_at	Talin 1	TLN1	2.15225	3.40706e-07	4.8961e-06
Bt.24396.2.S1_at	nudix (nucleoside diphosphate linked moiety X)-type motif 10	NUDT10	2.1515	6.8909e-12	6.38736e-10
Bt.28325.1.S1_at	---	---	2.1508	1.58718e-07	2.53992e-06
Bt.13627.1.A1_at	---	---	2.14915	4.53848e-06	4.46957e-05
Bt.11290.1.A1_at	BCDIN3 domain containing	BCDIN3D	2.14387	1.14096e-06	1.3696e-05
Bt.2860.1.S1_at	filamin binding LIM protein 1	FBLIM1	2.14166	7.9829e-07	1.00882e-05
Bt.17205.1.S1_at	---	---	2.14127	0.00434183	0.0175712
Bt.15653.1.S1_at	Desmocollin 2	DSC2	2.14092	0.00132274	0.00623951
Bt.7190.1.S1_at	cytochrome P450, family 11, subfamily A, polypeptide 1	CYP11A1	2.13922	7.51847e-09	2.01115e-07
Bt.4104.1.S1_at	histone acetyltransferase 1	HAT1	2.13466	8.61669e-08	1.50872e-06
Bt.5465.2.A1_a_at	IMP3, U3 small nucleolar ribonucleoprotein, homolog (yeast)	IMP3	2.13408	5.83099e-08	1.07955e-06
Bt.20033.1.S1_at	---	---	2.1337	1.83336e-08	4.16137e-07
Bt.8967.1.S1_at	myostatin	MSTN	2.13337	5.25021e-08	9.82754e-07
Bt.10615.1.S1_at	phosphatase and actin regulator 4	PHACTR4	2.13317	4.87294e-08	9.23472e-07
Bt.6597.2.S1_a_at	lectin, galactoside-binding, soluble, 3 binding protein	LGALS3BP	2.13132	3.24853e-07	4.69344e-06
Bt.8282.1.S1_at	dipeptidyl-peptidase 4	DPP4	2.12336	4.73237e-07	6.44008e-06
Bt.2723.1.A1_at	cysteine dioxygenase, type I	CDO1	2.12111	6.52963e-11	3.87093e-09
Bt.8236.1.S1_at	hypothetical protein LOC539712	FAM122A	2.12081	1.49133e-07	2.40688e-06
Bt.26806.1.A1_at	---	---	2.11989	7.21978e-08	1.29324e-06
Bt.13134.1.S1_at	jun oncogene	JUN	2.11938	0.00531067	0.0208895
Bt.2425.1.A1_at	hypothetical LOC534463	LOC534463	2.11852	1.77612e-09	6.12204e-08
Bt.8735.1.S1_at	translocase of inner mitochondrial membrane 22 homolog (yeast)	TIMM22	2.11801	0.000152915	0.000952878
Bt.13860.2.A1_at	kinase insert domain receptor (a type III receptor tyrosine kinase)	KDR	2.11755	4.94999e-06	4.82754e-05
Bt.22842.2.S1_at	vesicle amine transport protein 1 homolog (T. californica)	VAT1	2.11391	8.01825e-07	1.01237e-05
Bt.7155.1.S1_at	peroxisomal biogenesis factor 12	PEX12	2.11255	1.04664e-11	8.58955e-10
Bt.20137.1.S1_at	WD repeat domain 23	WDR23	2.11234	2.83451e-07	4.17783e-06
Bt.5520.1.S1_at	isocitrate dehydrogenase 2 (NADP+), mitochondrial	IDH2	2.11028	1.85382e-05	0.000150249
Bt.20601.1.A1_at	tight junction protein 2 (zona occludens 2)	TJP2	2.11025	1.04172e-11	8.57835e-10
Bt.13301.1.S1_at	up-regulated gene 4	URG4	2.11012	8.15121e-08	1.43557e-06
Bt.25248.1.A1_at	---	---	2.10994	1.17637e-10	6.4216e-09
Bt.2367.1.A1_at	5'-nucleotidase, ecto (CD73)	NT5E	2.10769	7.86977e-11	4.52224e-09
Bt.22522.1.S1_at	WD repeat domain 89	WDR89	2.10511	6.23951e-07	8.15088e-06
Bt.12142.1.S1_at	---	---	2.10307	2.24364e-05	0.000176737
Bt.5682.1.S1_at	---	---	2.1026	8.35088e-06	7.53797e-05
Bt.4177.3.A1_at	Similar to KIAA1568 protein	LOC781194	2.10064	1.28083e-07	2.11092e-06
Bt.13727.1.S1_at	---	---	2.1001	9.98445e-08	1.70251e-06
Bt.20432.1.S1_at	serpin peptidase inhibitor, clade B (ovalbumin), member 8	SERPINB8	2.09864	3.2869e-08	6.67e-07
Bt.2421.1.A1_at	pleckstrin homology domain containing, family F (with FYVE domain) member 1	PLEKHF1	2.09709	0.0125024	0.0440376
Bt.18320.1.A1_at	---	---	2.09502	0.00465343	0.0186446
Bt.21383.1.S1_at	Hypothetical LOC614973	LOC614973	2.0948	7.54916e-05	0.000510499
Bt.22504.2.S1_at	G protein-coupled receptor 56	GPR56	2.0944	1.08232e-06	1.30702e-05
Bt.742.1.S1_at	high-mobility group box 1 /// similar to High mobility group protein B1 (High mobility group protein 1) (HMG-1)	HMGB1 /// LOC787566	2.09412	1.5377e-05	0.00012776
Bt.11315.2.S1_at	similar to Dermatan-sulfate epimerase-like protein	LOC538958	2.09292	0.0057026	0.0222282
Bt.5126.1.S1_at	COMM domain containing 5	COMMD5	2.09288	0.000511265	0.00272674
Bt.13851.1.S1_at	Interleukin 13 receptor, alpha 1	IL13RA1	2.09135	1.53694e-07	2.46728e-06
Bt.3311.1.S1_at	---	---	2.0906	0.000925155	0.00457515
Bt.7027.1.S1_at	MHC class I-like family A1	LOC100126815	2.09039	1.4324e-05	0.000119962
Bt.24609.1.S1_at	JNK1-associated membrane protein	JAMP	2.08939	3.08481e-07	4.47836e-06
Bt.7218.1.S1_a_at	DnaJ (Hsp40) homolog, subfamily C, member 14	DNAJC14	2.08728	7.0168e-06	6.46745e-05
Bt.16495.2.A1_at	Collagen, type IV, alpha 5 (Alport syndrome)	COL4A5	2.08681	5.92301e-05	0.000412917
Bt.17848.2.S1_at	zinc finger, MYND-type containing 8	ZMYND8	2.08663	1.78572e-05	0.000145364
Bt.21680.2.S1_at	pirin (iron-binding nuclear protein)	PIR	2.08437	0.00123965	0.00589132
Bt.11816.1.S1_at	similar to C04F5.8	MGC142695	2.08314	2.916e-06	3.06603e-05
Bt.25453.1.S1_at	similar to jerky homolog-like	LOC515857	2.08182	8.70786e-06	7.81635e-05
Bt.28184.1.S1_at	cappuccino homolog (mouse)	CNO	2.08124	0.000113679	0.000734284
Bt.24813.3.S1_at	receptor (chemosensory) transporter protein 4	RTP4	2.07917	1.17276e-07	1.95012e-06
Bt.25764.1.S1_at	low density lipoprotein receptor-related protein 5	LRP5	2.07914	9.9427e-05	0.000653138
Bt.4760.1.S1_at	hydroxy-delta-5-steroid dehydrogenase, 3 beta- and steroid delta-isomerase 1	HSD3B1	2.07847	2.33343e-05	0.000182736
Bt.1194.1.S1_at	calcium activated nucleotidase 1	CANT1	2.07598	5.30433e-07	7.08653e-06
Bt.3323.2.S1_at	plexin B2	PLXNB2	2.07479	0.00455241	0.0183007
Bt.18366.1.S1_at	---	---	2.07409	6.01014e-09	1.68619e-07
Bt.24132.1.S1_at	interferon responsive gene 15	IFRG15	2.07366	1.28399e-09	4.63082e-08
Bt.28459.1.S1_at	bone morphogenetic protein 4	BMP4	2.07287	0.00490857	0.019521
Bt.4157.1.S1_at	kinesin family member 3B	KIF3B	2.07268	4.58993e-07	6.26745e-06
Bt.13229.1.S1_at	protein kinase, AMP-activated, gamma 2 non-catalytic subunit	PRKAG2	2.07209	2.78474e-10	1.30706e-08
Bt.25738.1.A1_at	endoplasmic reticulum protein 27 kDa	ERP27	2.07195	5.32815e-07	7.1119e-06
Bt.13766.2.S1_at	dipeptidyl-peptidase 8	DPP8	2.07141	0.00211571	0.0093959
Bt.28138.1.S1_at	---	---	2.07096	3.15549e-08	6.45511e-07
Bt.9069.1.S1_at	ankyrin repeat domain 10	ANKRD10	2.07023	9.32319e-06	8.2885e-05
Bt.3218.1.S1_at	hypothetical protein LOC100124517	LOC100124517	2.06963	1.657e-09	5.76912e-08
Bt.15712.1.S1_at	glucuronidase, beta	GUSB	2.06306	0.000329833	0.00186288
Bt.27019.1.S1_at	---	---	2.0589	4.27016e-06	4.24868e-05
Bt.13335.1.S1_at	ribokinase	RBKS	2.05819	2.71353e-07	4.02409e-06
Bt.23654.1.S1_at	Zinc finger CCCH-type, antiviral 1	ZC3HAV1	2.05797	4.96301e-09	1.43755e-07
Bt.22512.2.S1_at	kelch-like 5 (Drosophila)	KLHL5	2.05515	3.59958e-06	3.66923e-05
Bt.28465.2.A1_at	---	---	2.05156	4.2677e-05	0.000310528
Bt.23682.1.S1_at	synaptosomal-associated protein, 23kDa	SNAP23	2.05103	2.16015e-08	4.72959e-07
Bt.10859.1.A1_at	cAMP responsive element binding protein-like 2	CREBL2	2.04986	3.7626e-06	3.81125e-05
Bt.8345.1.S1_at	leptin receptor overlapping transcript	LEPROT	2.0495	9.76274e-10	3.69903e-08
Bt.21584.1.S1_at	3-oxoacyl-ACP synthase, mitochondrial	OXSM	2.04731	4.84607e-05	0.000346037
Bt.21327.1.S1_at	similar to Strumpellin	LOC508040	2.04719	2.86704e-08	5.95831e-07
Bt.27814.1.S1_at	---	---	2.04094	3.66728e-06	3.73036e-05
Bt.6715.2.S1_at	chromosome 22 open reading frame 28 ortholog	C5H22orf28	2.03986	0.000228544	0.00134989
Bt.26709.1.S1_at	similar to coproporphyrinogen oxidase	CPOX	2.03793	1.15857e-05	9.97781e-05
Bt.17844.1.A1_at	---	---	2.03724	9.23676e-09	2.38613e-07
Bt.19174.1.A1_at	similar to germ cell-less /// similar to germ cell-less	LOC786530 /// LOC786550	2.03545	0.00134418	0.0063258
Bt.26687.1.S1_at	achalasia, adrenocortical insufficiency, alacrimia (Allgrove, triple-A)	AAAS	2.03187	5.28073e-05	0.000373099
Bt.12298.1.S1_at	toll-like receptor 3	TLR3	2.03181	3.53595e-07	5.04527e-06
Bt.13993.2.S1_at	---	---	2.02874	0.000570031	0.00300889
Bt.17630.1.S1_at	MYC binding protein 2	MYCBP2	2.0279	5.92229e-08	1.09329e-06
Bt.28030.1.S1_at	trophoblast Kunitz domain protein 2	TKDP2	2.02567	0.000187634	0.00113922
Bt.8708.1.S1_at	---	---	2.02406	1.60127e-08	3.7007e-07
Bt.21607.1.S1_at	Cbp/p300-interacting transactivator, with Glu/Asp-rich carboxy-terminal domain, 2	CITED2	2.02142	3.88105e-05	0.000286192
Bt.17405.2.A1_at	---	---	2.02025	7.18462e-08	1.28789e-06
Bt.11599.1.S1_at	---	---	2.01868	0.00152963	0.00708657
Bt.25948.1.A1_at	Deltex homolog 1 (Drosophila)	DTX1	2.01515	1.04175e-09	3.90907e-08
Bt.6438.1.A1_at	transforming growth factor, beta 2	TGFB2	2.01224	1.71436e-06	1.93381e-05
Bt.24328.1.S1_at	---	---	2.0107	9.0393e-06	8.07479e-05
Bt.7329.1.S1_at	similar to LOC504846 protein /// protein phosphatase 1, regulatory (inhibitor) subunit 11	LOC100139956 /// PPP1R11	2.01056	0.000148324	0.00092738
Bt.24704.1.S1_at	Chromosome X open reading frame 26 ortholog	H11CXORF26	2.0091	7.41958e-09	2.00246e-07
Bt.1.1.S1_at	casein kinase 2, alpha 1 polypeptide	CSNK2A1	2.00885	0.00141387	0.00661889
Bt.19546.1.A1_at	SWI/SNF related, matrix associated, actin dependent regulator of chromatin, subfamily a, member 5	SMARCA5	2.00878	0.00140884	0.00660049
Bt.6999.1.S1_at	zinc finger protein 3	ZNF3	2.00571	3.59697e-07	5.1172e-06
Bt.24297.1.A1_at	hypothetical LOC522040	MGC143117	2.003	3.44214e-09	1.06888e-07
Bt.25159.1.S1_at	---	---	2.0027	7.28788e-05	0.000495329
Bt.15416.1.S1_at	axin interactor, dorsalization associated	AIDA	2.00184	4.50902e-06	4.446e-05
Bt.2590.1.A1_at	Similar to Kruppel-like zinc finger transcription factor	LOC520939	2.00073	4.50065e-07	6.17349e-06
Bt.3847.1.S1_at	phospholipid scramblase 3	PLSCR3	1.99898	0.000421327	0.00230673
Bt.20696.1.A1_at	---	---	1.99759	8.77875e-08	1.52604e-06
Bt.1283.1.S1_at	barrier to autointegration factor 1	BANF1	1.99696	3.68562e-07	5.21258e-06
Bt.20539.1.S1_at	general transcription factor IIIC, polypeptide 2, beta 110kDa	GTF3C2	1.99363	4.16694e-09	1.24277e-07
Bt.22621.1.S1_at	---	---	1.9926	1.39189e-08	3.29251e-07
Bt.17223.1.S1_at	interferon-induced protein 35	IFI35	1.99249	1.17422e-06	1.40117e-05
Bt.26709.2.A1_at	similar to coproporphyrinogen oxidase	CPOX	1.99173	4.47685e-06	4.42694e-05
Bt.13240.1.S1_at	CKLF-like MARVEL transmembrane domain containing 3	CMTM3	1.99157	4.29714e-05	0.000312481
Bt.27075.1.A1_at	similar to tripartite motif-containing 8	LOC782444	1.99055	3.57024e-05	0.000266613
Bt.10900.1.S1_at	chromosome 14 open reading frame 169 ortholog	C10H14ORF169	1.99054	1.69255e-08	3.89304e-07
Bt.7181.1.S1_at	calpain, small subunit 1	CAPNS1	1.98929	2.0148e-07	3.12022e-06
Bt.20971.1.S1_at	calpain 2, (m/II) large subunit	CAPN2	1.98817	4.16824e-05	0.000304117
Bt.26767.1.S1_at	Fas associated factor family member 2	FAF2	1.98812	0.000267003	0.00154639
Bt.17530.1.A1_at	---	---	1.98579	0.000422482	0.00231096
Bt.7486.1.S1_at	activating signal cointegrator 1 complex subunit 3-like 1	ASCC3L1	1.98552	5.88996e-07	7.75303e-06
Bt.10479.2.A1_at	CKLF-like MARVEL transmembrane domain containing 3	CMTM3	1.98526	3.41246e-07	4.90094e-06
Bt.20160.1.A1_at	phenylalanine hydroxylase	PAH	1.98508	5.09287e-05	0.000361521
Bt.14223.1.A1_at	---	---	1.9832	1.16512e-05	0.000100221
Bt.29377.1.S1_at	vasodilator-stimulated phosphoprotein	VASP	1.98288	1.68812e-06	1.90957e-05
Bt.6167.1.S1_at	matrix-remodelling associated 7	MXRA7	1.98203	0.000142186	0.000894334
Bt.16499.1.A1_at	Leucine-rich repeats and calponin homology (CH) domain containing 1	LRCH1	1.982	1.27952e-07	2.11021e-06
Bt.23640.1.A1_at	Toll-like receptor 3	TLR3	1.98194	2.74444e-07	4.05996e-06
Bt.1898.1.S1_at	PQ loop repeat containing 2	PQLC2	1.97924	0.00150594	0.00699563
Bt.8614.1.S1_at	---	---	1.97607	0.00115845	0.00555799
Bt.21609.1.S1_at	ubiquitin protein ligase E3B	UBE3B	1.97496	2.80382e-06	2.96323e-05
Bt.5107.1.S1_at	cholinergic receptor, nicotinic, beta 1 (muscle)	CHRNB1	1.97317	3.17349e-09	9.99608e-08
Bt.1458.1.S1_at	phosphoglucomutase 5	PGM5	1.97305	6.9609e-05	0.000475651
Bt.24945.1.S1_at	glycerophosphodiester phosphodiesterase 1	GDE1	1.97165	3.75225e-07	5.2975e-06
Bt.26444.1.A1_at	---	---	1.96981	1.33916e-07	2.19506e-06
Bt.3595.1.S1_at	matrix Gla protein	MGP	1.96678	2.70331e-07	4.01141e-06
Bt.27308.1.S1_at	empty spiracles homeobox 2	EMX2	1.96663	0.000189318	0.00114655
Bt.26044.1.A1_at	CASP8 associated protein 2	CASP8AP2	1.96651	3.34907e-05	0.000252284
Bt.28522.1.S1_at	solute carrier family 35, member D2	SLC35D2	1.96445	2.35649e-06	2.54966e-05
Bt.1268.1.A1_at	---	---	1.9639	6.10969e-12	5.73597e-10
Bt.28465.1.S1_at	BUD31 homolog (S. cerevisiae)	BUD31	1.96284	8.41897e-07	1.05743e-05
Bt.19522.2.S1_at	---	---	1.96077	4.29108e-08	8.29608e-07
Bt.2490.1.A1_at	alpha-1 acid glycoprotein	AGP	1.9593	0.0016746	0.0076684
Bt.10245.1.S1_at	retinoblastoma-like 2 (p130)	RBL2	1.95915	1.44614e-06	1.67511e-05
Bt.8690.1.S1_at	pleckstrin homology domain containing, family B (evectins) member 2	PLEKHB2	1.95849	2.78416e-05	0.000214895
Bt.13983.2.S1_at	metadherin	MTDH	1.95836	0.00120898	0.00576717
Bt.20023.1.S1_at	p30 DBC protein	KIAA1967	1.95742	3.95112e-05	0.000290294
Bt.2219.1.S1_at	signal recognition particle 14kDa (homologous Alu RNA binding protein)	SRP14	1.95639	4.20672e-10	1.87033e-08
Bt.12688.1.A1_at	prickle homolog 1	PRICKLE1	1.95394	1.2021e-05	0.000102893
Bt.19393.1.S1_at	---	---	1.95227	0.000110792	0.000718021
Bt.648.2.S1_at	Leucine rich repeat (in FLII) interacting protein 1	LRRFIP1	1.95133	0.000160003	0.00099014
Bt.24627.2.A1_a_at	GIY-YIG domain containing	GIYD	1.95079	1.86534e-05	0.000150979
Bt.4470.1.S1_at	regulator of G-protein signaling 7	RGS7	1.9504	0.00138191	0.00648942
Bt.24391.2.S1_at	---	---	1.94877	5.64647e-06	5.39343e-05
Bt.13825.1.A1_at	---	---	1.94874	6.29851e-07	8.22351e-06
Bt.20793.1.A1_s_at	laminin, gamma 1 (formerly LAMB2)	LAMC1	1.94827	5.70246e-06	5.44045e-05
Bt.7069.1.S1_at	protein-L-isoaspartate (D-aspartate) O-methyltransferase domain containing 2	PCMTD2	1.94387	2.49624e-06	2.68641e-05
Bt.5599.1.S1_at	GLI pathogenesis-related 2	GLIPR2	1.94257	8.14704e-06	7.37329e-05
Bt.6494.1.S1_at	mitochondrial NADH:ubiquinone oxidoreductase ESSS subunit	ESSS	1.94232	1.76394e-05	0.000144126
Bt.13710.3.S1_at	phosphatidylglycerophosphate synthase 1	PGS1	1.94129	0.000433389	0.00236366
Bt.11245.1.S1_at	hypothetical protein MGC128424	MGC128424	1.9408	5.52927e-07	7.34233e-06
Bt.183.1.S1_at	oxytocin, prepropeptide	OXT	1.93975	0.00135108	0.00635455
Bt.16175.1.A1_at	caprin family member 2	CAPRIN2	1.93955	0.00581135	0.0225864
Bt.5684.1.S1_at	polyribonucleotide nucleotidyltransferase 1	PNPT1	1.93718	3.26558e-06	3.38599e-05
Bt.27003.1.S1_at	Retinol saturase (all-trans-retinol 13,14-reductase)	RETSAT	1.93342	3.43182e-08	6.91176e-07
Bt.6846.1.S1_at	actin related protein 2/3 complex, subunit 2, 34kDa /// similar to actin related protein 2/3 complex subunit 2	ARPC2 /// LOC785054	1.93276	1.3136e-09	4.72347e-08
Bt.6537.1.S1_at	Solute carrier family 24 (sodium/potassium/calcium exchanger), member 6	SLC24A6	1.92702	5.31594e-05	0.000375201
Bt.28175.2.S1_at	SFT2 domain containing 3	SFT2D3	1.9265	0.000845836	0.00423409
Bt.5252.1.S1_at	phosphoglycerate mutase 1 (brain)	PGAM1	1.92452	3.07929e-05	0.000234376
Bt.24935.3.S1_a_at	RNA binding motif, single stranded interacting protein 2	RBMS2	1.92436	2.45263e-08	5.23229e-07
Bt.16172.1.A1_at	Leucyl-tRNA synthetase 2, mitochondrial	LARS2	1.92327	0.00361435	0.0150383
Bt.7585.1.S1_at	Solute carrier family 12 (potassium/chloride transporters), member 4	SLC12A4	1.92041	1.84041e-06	2.05581e-05
Bt.11187.1.S1_at	---	---	1.92018	3.96341e-09	1.19537e-07
Bt.648.3.S1_at	---	---	1.92014	4.95992e-06	4.83527e-05
Bt.2220.2.A1_a_at	selenoprotein P, plasma, 1	SEPP1	1.9201	3.64393e-06	3.70974e-05
Bt.12624.1.A1_at	similar to erythroid differentiation-related factor 1	LOC534065	1.91767	8.96738e-07	1.11586e-05
Bt.14166.1.A1_at	hypothetical LOC534560	MGC152232	1.91383	1.26303e-05	0.00010757
Bt.19181.1.A1_at	laminin, gamma 1 (formerly LAMB2)	LAMC1	1.91303	0.000178892	0.00109053
Bt.20663.1.S1_at	zinc finger, BED-type containing 5	ZBED5	1.90922	0.000105924	0.000689433
Bt.11826.1.S1_at	zinc finger CCCH-type, antiviral 1	ZC3HAV1	1.90866	1.13315e-07	1.89078e-06
Bt.1615.1.A1_at	DENN/MADD domain containing 4A	DENND4A	1.90817	1.63953e-05	0.000135335
Bt.20505.1.S1_at	similar to tigger transposable element derived 2	LOC532427	1.90605	9.86908e-10	3.73231e-08
Bt.24984.1.A1_at	---	---	1.90579	6.97133e-05	0.00047596
Bt.19011.2.S1_at	similar to giantin	LOC532923	1.90337	0.0249707	0.0802146
Bt.15909.1.S1_at	hypothetical protein LOC530070	LOC530070	1.90019	1.02111e-09	3.8376e-08
Bt.20099.1.S1_at	SID1 transmembrane family, member 2	SIDT2	1.89999	1.18435e-11	9.52534e-10
Bt.21346.1.S1_at	signal-induced proliferation-associated gene 1	SIPA1	1.89916	0.000364102	0.00203358
Bt.13489.1.S1_at	---	---	1.8988	3.22934e-06	3.35274e-05
Bt.21582.1.S1_at	---	---	1.89698	0.000209763	0.00125214
Bt.4641.1.S1_at	signal transducer and activator of transcription 5A	STAT5A	1.89661	2.16833e-06	2.36945e-05
Bt.27266.1.A1_at	coiled-coil domain containing 66	CCDC66	1.89595	0.000233238	0.00137477
Bt.3780.1.S1_at	neuronal protein 3.1	LOC100125763	1.89342	2.88612e-07	4.23837e-06
Bt.2939.1.A1_at	Mov10, Moloney leukemia virus 10, homolog (mouse)	MOV10	1.89284	1.56608e-06	1.78997e-05
Bt.18945.1.A1_at	Pleckstrin homology domain containing, family G (with RhoGef domain) member 1	PLEKHG1	1.89255	4.60154e-10	2.0077e-08
Bt.4175.2.S1_at	histocompatibility (minor) 13	HM13	1.89225	2.1172e-05	0.000168426
Bt.13549.1.A1_at	splicing factor, arginine/serine-rich 130	SRRP130	1.88947	0.00212409	0.00942963
Bt.24795.1.A1_at	interferon-induced protein with tetratricopeptide repeats 2	IFIT2	1.88915	0.00962491	0.0349955
Bt.18459.2.A1_at	---	---	1.88588	0.000599442	0.00314694
Bt.9559.2.S1_at	amyloid beta (A4) precursor protein	APP	1.8857	5.91766e-07	7.78524e-06
Bt.2457.1.S1_at	sulfite oxidase	SUOX	1.88566	3.17916e-05	0.000240989
Bt.12303.1.S1_at	peptidylglycine alpha-amidating monooxygenase	PAM	1.88394	0.0260956	0.0832521
Bt.24319.1.A1_at	---	---	1.88313	5.33009e-06	5.14829e-05
Bt.22642.1.A1_at	diacylglycerol kinase, iota	DGKI	1.88229	5.26403e-05	0.000372188
Bt.24943.1.S1_at	Spermatogenesis associated 2	SPATA2	1.88016	1.76216e-07	2.78621e-06
Bt.22797.1.A1_at	---	---	1.87921	5.9576e-08	1.09813e-06
Bt.13845.1.S1_at	chromosome 6 open reading frame 203 ortholog	C9H6ORF203	1.87655	2.30425e-05	0.000180803
Bt.19811.1.A1_at	---	---	1.87587	3.32211e-06	3.43415e-05
Bt.18756.1.S1_at	CDC42 small effector 2	CDC42SE2	1.87528	4.87992e-08	9.23472e-07
Bt.21538.1.S1_at	PWP2 periodic tryptophan protein homolog (yeast)	PWP2	1.87488	1.25327e-05	0.000106813
Bt.21667.1.S1_at	RNA pseudouridylate synthase domain containing 2	RPUSD2	1.87329	1.40185e-05	0.000117689
Bt.20189.1.S1_at	Hypothetical protein LOC509620	LOC509620	1.87188	6.76274e-06	6.28065e-05
Bt.27549.1.A1_at	tudor domain containing 6	TDRD6	1.87148	9.60397e-05	0.000633474
Bt.19472.1.A1_at	hypothetical protein LOC510233	KIAA0157	1.87023	2.20225e-05	0.000174216
Bt.18675.1.S1_at	---	---	1.87019	5.96004e-05	0.000415138
Bt.1075.1.A1_at	zinc finger protein 24	ZNF24	1.8684	8.9561e-05	0.000594314
Bt.14565.1.A1_at	reelin	RELN	1.86768	0.000386215	0.00214112
Bt.5053.1.A1_at	Hypothetical LOC508353	LOC508353	1.86707	1.95229e-05	0.000157174
Bt.11679.1.S1_at	---	---	1.86641	2.5185e-06	2.70674e-05
Bt.22173.1.S1_at	serine/threonine kinase 24 (STE20 homolog, yeast)	STK24	1.86571	2.99663e-09	9.51352e-08
Bt.5274.1.S1_at	procollagen-lysine, 2-oxoglutarate 5-dioxygenase 3	PLOD3	1.86512	8.53318e-05	0.000569382
Bt.5467.1.S2_a_at	prosaposin	PSAP	1.8647	1.86636e-05	0.000151011
Bt.15718.1.S1_at	protein phosphatase 2 (formerly 2A), regulatory subunit A , alpha isoform	PPP2R1A	1.86365	0.000962492	0.00473649
Bt.2138.1.S1_s_at	mitochondrial ribosomal protein L43	MRPL43	1.86344	0.000372032	0.00206973
Bt.27428.1.A1_at	Glycoprotein M6A	GPM6A	1.86238	5.0763e-05	0.000360556
Bt.4137.1.A1_at	---	---	1.86222	2.98547e-05	0.000228099
Bt.13350.1.S1_at	---	---	1.86126	0.00025152	0.00146764
Bt.20439.1.S1_at	v-ral simian leukemia viral oncogene homolog A (ras related)	RALA	1.86117	5.37648e-05	0.000378866
Bt.19281.1.A1_at	similar to Cdc42 GTPase-activating protein	LOC515490	1.86114	1.73278e-05	0.000141964
Bt.22394.1.A1_at	---	---	1.86044	0.000113766	0.000734532
Bt.18018.2.S1_at	---	---	1.8601	0.00284464	0.0121716
Bt.26522.1.A1_at	chromosome 3 open reading frame 34 ortholog	C1H3ORF34	1.8562	1.01727e-05	8.92883e-05
Bt.1121.2.S1_a_at	TAF9 RNA polymerase II, TATA box binding protein (TBP)-associated factor, 32kDa	TAF9	1.85583	3.63282e-06	3.69998e-05
Bt.5585.1.S1_at	Hypothetical protein LOC539472	LOC539472	1.85513	2.01858e-06	2.22496e-05
Bt.20103.1.S1_at	eukaryotic translation initiation factor 2-alpha kinase 1	EIF2AK1	1.85149	5.03188e-05	0.000357823
Bt.803.1.A1_at	chromatin modifying protein 1B	CHMP1B	1.85024	1.44928e-08	3.40821e-07
Bt.23498.1.S1_at	UDP-N-acetyl-alpha-D-galactosamine:polypeptide N-acetylgalactosaminyltransferase-like 1	GALNTL1	1.84911	2.9902e-07	4.35674e-06
Bt.401.2.S1_at	diazepam binding inhibitor (GABA receptor modulator, acyl-Coenzyme A binding protein)	DBI	1.8487	6.09737e-08	1.12218e-06
Bt.17713.2.A1_s_at	---	---	1.84591	1.17273e-07	1.95012e-06
Bt.6133.1.S1_at	SSU72 RNA polymerase II CTD phosphatase homolog (S. cerevisiae)	SSU72	1.84058	4.82158e-08	9.16024e-07
Bt.11954.1.S1_at	similar to SAFB-like transcription modulator (Modulator of estrogen-induced transcription)	LOC515193	1.84008	8.04032e-05	0.000539779
Bt.25479.1.S1_at	chromosome transmission fidelity factor 8 homolog (S. cerevisiae)	CTF8	1.83939	5.17478e-06	5.02183e-05
Bt.24322.1.S1_at	---	---	1.83543	0.000253145	0.00147533
Bt.6597.1.S1_at	lectin, galactoside-binding, soluble, 3 binding protein	LGALS3BP	1.8335	3.415e-07	4.90167e-06
Bt.25242.1.A1_at	chromosome 14 open reading frame 108	C14orf108	1.83317	6.86938e-06	6.36057e-05
Bt.28602.1.S1_at	---	---	1.83171	2.03194e-05	0.00016234
Bt.2023.1.S1_at	similar to phosphatidylinositol glycan anchor biosynthesis, class Z	LOC525407	1.82912	0.000250809	0.0014642
Bt.17172.1.S1_at	Gap junction protein, alpha 5, 40kDa	GJA5	1.82906	4.49577e-05	0.000324578
Bt.20573.1.S1_at	muscleblind-like (Drosophila)	MBNL1	1.82815	0.000460425	0.00249028
Bt.28780.2.A1_a_at	FYVE, RhoGEF and PH domain containing 4	FGD4	1.82539	0.00137279	0.00644911
Bt.13349.1.S1_at	transmembrane protein 70	TMEM70	1.82529	0.00188973	0.00851773
Bt.17384.2.S1_at	CTTNBP2 N-terminal like	CTTNBP2NL	1.82292	0.000279744	0.0016109
Bt.11324.1.A1_s_at	collagen, type XII, alpha 1	COL12A1	1.82187	2.69453e-07	4.00084e-06
Bt.24990.1.S1_at	ubiquitin specific peptidase 21	USP21	1.82017	3.94153e-07	5.51311e-06
Bt.21292.1.S1_at	gem (nuclear organelle) associated protein 4	GEMIN4	1.81996	3.42565e-06	3.52019e-05
Bt.3722.1.S1_at	---	---	1.81835	2.51207e-05	0.000195647
Bt.2765.1.S1_at	---	---	1.81569	4.07411e-08	7.95309e-07
Bt.2580.1.S1_at	galactose mutarotase (aldose 1-epimerase)	GALM	1.81549	1.30709e-06	1.53916e-05
Bt.25404.1.A1_at	collagen, type XXIV, alpha 1	COL24A1	1.81373	0.000266814	0.00154566
Bt.24975.1.S1_at	YTH domain containing 2	YTHDC2	1.81328	2.49868e-05	0.000194729
Bt.18686.1.A1_at	Similar to ZNF235 protein	LOC504436	1.8127	0.000562795	0.00297331
Bt.28093.1.S1_at	phosphorylase, glycogen, liver	PYGL	1.8085	1.20328e-08	2.92963e-07
Bt.5928.1.S1_at	homeobox containing 1	HMBOX1	1.80724	1.75187e-09	6.0471e-08
Bt.23646.1.S1_at	---	---	1.80582	0.000115256	0.000742166
Bt.26401.1.A1_at	Zinc finger protein 572	ZNF572	1.80495	3.97646e-06	3.99766e-05
Bt.20165.1.S1_at	Hypothetical LOC525690	MGC139367	1.80435	1.82276e-05	0.000148029
Bt.9490.1.S1_at	ARP1 actin-related protein 1 homolog A, centractin alpha (yeast)	ACTR1A	1.80333	1.04546e-07	1.7644e-06
Bt.8258.1.S1_at	muscleblind-like (Drosophila)	MBNL1	1.80303	3.67583e-09	1.12551e-07
Bt.4520.1.S1_at	scavenger receptor class B, member 1	SCARB1	1.80259	2.09541e-08	4.62562e-07
Bt.17191.1.A1_at	---	---	1.80129	0.000524943	0.00279167
Bt.17672.1.S1_at	Rho/rac guanine nucleotide exchange factor (GEF) 2	ARHGEF2	1.80119	0.00014297	0.000898093
Bt.22518.1.S1_a_at	similar to QIL1 protein	LOC540962	1.80023	0.00264658	0.0114336
Bt.6656.1.S1_at	COMM domain containing 3	COMMD3	1.799	6.1537e-09	1.71451e-07
Bt.24888.1.A1_at	TXK tyrosine kinase	TXK	1.79869	7.43639e-09	2.00271e-07
Bt.9547.1.S2_at	family with sequence similarity 32, member A	FAM32A	1.7984	0.000420274	0.00230202
Bt.18135.1.S1_at	S100P binding protein	S100PBP	1.79838	2.01829e-05	0.000161517
Bt.4042.1.S1_at	---	---	1.79818	2.09103e-07	3.22173e-06
Bt.23630.1.A1_at	Hypothetical LOC508852	MGC128175	1.79792	1.01866e-07	1.72964e-06
Bt.24791.1.S1_at	---	---	1.79787	0.000471247	0.00254192
Bt.4560.1.S1_at	trophoblast Kunitz domain protein 1	TKDP1	1.79703	1.83138e-06	2.04856e-05
Bt.4834.1.S1_at	fibroblast growth factor 2 (basic)	FGF2	1.79683	0.0305412	0.0951204
Bt.12708.1.A1_at	---	---	1.79587	8.91944e-08	1.54493e-06
Bt.5478.1.S1_at	calcium channel, voltage-dependent, beta 3 subunit	CACNB3	1.79563	4.43949e-09	1.3127e-07
Bt.23258.1.S1_at	DEAD (Asp-Glu-Ala-Asp) box polypeptide 47	DDX47	1.79386	7.61405e-06	6.94562e-05
Bt.21471.1.S1_at	ABI gene family, member 3 (NESH) binding protein	ABI3BP	1.7925	0.000176005	0.00107538
Bt.26562.1.S1_at	coiled-coil domain containing 86	CCDC86	1.79082	1.87095e-05	0.000151312
Bt.16195.3.A1_at	---	---	1.79039	1.17294e-05	0.000100822
Bt.6146.1.S1_at	---	---	1.78954	0.00424662	0.0172467
Bt.15756.1.S1_at	DiGeorge syndrome critical region gene 8	DGCR8	1.788	3.71358e-08	7.39284e-07
Bt.20750.1.A1_at	---	---	1.7879	0.000809439	0.00407557
Bt.22232.1.S1_at	torsin family 2, member A	TOR2A	1.78757	0.000507139	0.00270773
Bt.13331.2.S1_a_at	TRAF family member-associated NFKB activator	TANK	1.78732	0.000411487	0.00225953
Bt.24597.2.S1_at	Golgi apparatus protein 1	GLG1	1.78692	0.000164949	0.0010158
Bt.10397.2.S1_at	ring finger protein 20	RNF20	1.78603	0.00540696	0.0212209
Bt.13775.1.A1_at	---	---	1.78583	2.31311e-08	4.99202e-07
Bt.113.1.S1_at	histone H4 /// similar to Histone H4 replacement CG3379-PC /// similar to Histone H4 replacement CG3379-PC /// similar to Histone H4 replacement CG3379-PC /// similar to Histone H4 replacement CG3379-PC /// similar to Histone H4 replacement CG3379-PC ///	H4 /// LOC516742 /// LOC517138 /// LOC517481 /// LOC518961 /// LOC526789 /// LOC527388 /// LOC527645 /// LOC528329 /// LOC529647 /// LOC530773 /// LOC617905 /// LOC787485	1.7824	0.00154779	0.00715423
Bt.29175.1.A1_at	zinc finger with UFM1-specific peptidase domain	ZUFSP	1.78023	1.06472e-09	3.97057e-08
Bt.5032.1.S1_at	mannose-6-phosphate receptor (cation dependent)	M6PR	1.77926	1.80728e-08	4.1099e-07
Bt.10951.1.S1_at	coiled-coil domain containing 51	CCDC51	1.77634	6.99027e-08	1.25679e-06
Bt.28254.1.S1_at	UTP23, small subunit (SSU) processome component, homolog (yeast)	UTP23	1.77285	3.47681e-06	3.56669e-05
Bt.6066.1.S1_at	unc-93 homolog B1 (C. elegans)	UNC93B1	1.77205	1.86276e-06	2.07692e-05
Bt.5717.1.S1_at	chromosome 6 open reading frame 115 ortholog	C9H6ORF115	1.77128	4.13868e-09	1.23587e-07
Bt.19160.1.A1_at	Similar to VNN2 protein	LOC534929	1.77069	0.000270282	0.00156313
Bt.7594.1.S1_at	spermidine/spermine N1-acetyltransferase 1	SAT1	1.77024	2.42821e-07	3.66403e-06
Bt.8070.1.S1_at	diacylglycerol kinase, alpha 80kDa	DGKA	1.77002	0.000447385	0.00242857
Bt.24396.1.S1_at	nudix (nucleoside diphosphate linked moiety X)-type motif 10	NUDT10	1.76973	0.000109192	0.000708411
Bt.1801.2.S1_a_at	tetraspanin 31	TSPAN31	1.76874	0.000192118	0.00116044
Bt.14200.1.A1_at	Metallothionein 1E	MT1E	1.76735	0.000793485	0.00400779
Bt.17313.1.A1_at	ATM interactor	ATMIN	1.76308	7.85743e-07	9.97286e-06
Bt.25852.1.A1_at	---	---	1.76295	0.000646498	0.00336107
Bt.12466.1.A1_at	---	---	1.7621	5.84025e-13	8.19265e-11
Bt.12475.1.S1_at	ring finger protein 167	RNF167	1.76166	0.000789519	0.00399361
Bt.13989.3.S1_at	caveolin 2	CAV2	1.76166	0.00377068	0.015592
Bt.20064.2.S1_at	teashirt zinc finger homeobox 1	TSHZ1	1.7616	2.27395e-06	2.4681e-05
Bt.26638.1.S1_at	timeless homolog (Drosophila)	TIMELESS	1.76145	3.72123e-06	3.77728e-05
Bt.22759.1.S1_at	solute carrier family 40 (iron-regulated transporter), member 1	SLC40A1	1.76138	1.4645e-05	0.00012224
Bt.24420.2.S1_at	---	---	1.75971	1.14776e-06	1.37367e-05
Bt.21615.1.A1_at	transmembrane protein 22	TMEM22	1.75853	0.000118824	0.000763308
Bt.23366.1.S1_at	CDP-diacylglycerol--inositol 3-phosphatidyltransferase (phosphatidylinositol synthase)	CDIPT	1.75798	0.0314629	0.0973376
Bt.7319.1.S1_at	protein tyrosine phosphatase, receptor type, K	PTPRK	1.75791	0.00016541	0.00101838
Bt.26894.1.S1_at	Hypothetical protein LOC782335	LOC782335	1.75671	0.00033572	0.00188993
Bt.10722.1.S1_at	Hypothetical LOC618835	LOC618835	1.75664	1.83807e-07	2.88543e-06
Bt.5192.3.S1_at	chromosome 6 open reading frame 47 ortholog	C23H6ORF47	1.75578	1.27218e-05	0.000108196
Bt.4078.2.S1_a_at	reticulocalbin 3, EF-hand calcium binding domain	RCN3	1.75539	0.0148838	0.0512218
Bt.20041.1.S1_at	---	---	1.75506	0.00347855	0.0145511
Bt.17824.3.S1_at	vacuolar protein sorting 36 homolog (S. cerevisiae)	VPS36	1.75475	0.00112313	0.00540789
Bt.11462.1.S1_at	syndecan 2	SDC2	1.75443	0.00238538	0.0104455
Bt.26093.1.A1_at	zinc finger protein 341	ZNF341	1.75281	1.36471e-05	0.000115051
Bt.14043.2.S1_at	Ankyrin repeat domain 10	ANKRD10	1.75279	2.12127e-05	0.000168695
Bt.24985.1.A1_at	transducin (beta)-like 1 X-linked receptor 1	TBL1XR1	1.75194	0.000145693	0.00091377
Bt.12912.1.S2_at	collagen, type IV, alpha 1	COL4A1	1.75137	2.38622e-09	7.82266e-08
Bt.20590.1.S1_at	RIO kinase 1 (yeast)	RIOK1	1.74918	0.000210343	0.0012553
Bt.27138.1.S1_at	Quinolinate phosphoribosyltransferase (nicotinate-nucleotide pyrophosphorylase (carboxylating))	QPRT	1.74835	3.87944e-05	0.000286192
Bt.11509.1.S1_at	---	---	1.74765	6.54104e-06	6.11003e-05
Bt.9166.1.A1_at	ubiquitin specific peptidase 3	USP3	1.74559	3.39696e-06	3.49816e-05
Bt.13496.2.S1_a_at	CD63 molecule	CD63	1.74553	0.000173353	0.00106119
Bt.10371.1.S1_at	Similar to cysteine sulfinate decarboxylase	LOC516241	1.74432	1.13543e-05	9.8369e-05
Bt.4224.1.S1_at	adenylate kinase 1	AK1	1.74419	0.00140941	0.00660188
Bt.6180.2.S1_at	FSHD region gene 1	FRG1	1.74354	2.63842e-05	0.000204628
Bt.26558.1.S1_at	membrane bound O-acyltransferase domain containing 7	MBOAT7	1.73634	0.00225849	0.00994758
Bt.28690.1.S1_at	---	---	1.73564	1.06067e-05	9.25568e-05
Bt.27801.1.A1_at	Potassium voltage-gated channel, Isk-related family, member 1	KCNE1	1.73455	1.75282e-05	0.000143314
Bt.11169.1.S1_at	keratin 86	KRT86	1.73351	0.00124232	0.00590286
Bt.435.1.S1_at	TIMP metallopeptidase inhibitor 2	TIMP2	1.73325	0.0314087	0.09722
Bt.20227.1.S1_at	---	---	1.73282	1.0366e-06	1.26382e-05
Bt.27401.1.A1_at	ring finger protein 128	RNF128	1.73208	7.07658e-06	6.50841e-05
Bt.4389.1.S1_at	spleen trypsin inhibitor	LOC404103	1.73129	0.00392679	0.0161132
Bt.13330.2.A1_at	pyruvate dehydrogenase kinase, isozyme 4	PDK4	1.73078	4.07184e-05	0.000297623
Bt.9989.1.S1_at	---	---	1.72714	6.53628e-08	1.18845e-06
Bt.8678.1.A1_at	---	---	1.72631	0.000192141	0.00116044
Bt.17886.1.A1_at	Hypothetical LOC615569	LOC615569	1.72539	1.64015e-06	1.86492e-05
Bt.28276.1.S1_at	transmembrane protein 54	TMEM54	1.72519	0.000129453	0.00082609
Bt.11194.1.S1_at	dehydrogenase/reductase (SDR family) member 4	DHRS4	1.72506	0.00273022	0.0117466
Bt.22625.1.A1_at	short coiled-coil protein	SCOC	1.72208	0.000456054	0.0024694
Bt.15762.1.S1_at	dihydrouridine synthase 2-like, SMM1 homolog (S. cerevisiae)	DUS2L	1.71961	5.77991e-10	2.42958e-08
Bt.28679.1.A1_at	Similar to KIAA0645 protein	LOC521542	1.71919	5.71333e-07	7.54935e-06
Bt.24396.3.A1_at	nudix (nucleoside diphosphate linked moiety X)-type motif 10	NUDT10	1.71874	2.94537e-09	9.37544e-08
Bt.8337.1.S1_at	---	---	1.71757	3.41362e-06	3.50933e-05
Bt.5258.1.S1_at	DEAD (Asp-Glu-Ala-Asp) box polypeptide 41	DDX41	1.71613	0.00422751	0.0171902
Bt.22410.1.S1_at	transcription factor CP2	TFCP2	1.7143	4.98649e-07	6.71021e-06
Bt.4758.1.S1_at	fatty acid binding protein 3, muscle and heart (mammary-derived growth inhibitor)	FABP3	1.71355	0.00169411	0.00774437
Bt.12054.3.S1_at	Yip1 domain family, member 1	YIPF1	1.71202	0.00103549	0.00505038
Bt.21503.1.S1_at	protein phosphatase 1, catalytic subunit, alpha isoform	PPP1CA	1.7106	0.000422067	0.00230921
Bt.24688.1.S1_at	transmembrane protein 8 (five membrane-spanning domains)	TMEM8	1.70987	0.000171917	0.00105333
Bt.3877.1.S1_at	TEA domain family member 2	TEAD2	1.70968	0.000188512	0.0011431
Bt.29421.1.A1_at	---	---	1.70948	0.000130622	0.000831132
Bt.7843.1.S1_at	jagunal homolog 1 (Drosophila)	JAGN1	1.7091	0.00107611	0.00522631
Bt.26582.1.S1_at	TM2 domain containing 1	TM2D1	1.70907	7.12532e-07	9.19357e-06
Bt.3805.1.S1_at	MHC class I antigen /// MHC Class I JSP.1	BOLA-N /// JSP.1	1.70697	0.00134103	0.00631342
Bt.29888.1.S1_at	cullin 1	CUL1	1.7055	0.00643986	0.0246558
Bt.16437.1.S1_at	bridging integrator 1	BIN1	1.70402	0.000160637	0.000992615
Bt.7130.1.S1_at	beta-site APP-cleaving enzyme 2	BACE2	1.70372	1.34014e-07	2.19517e-06
Bt.4276.1.S1_at	diacylglycerol O-acyltransferase homolog 1 (mouse)	DGAT1	1.70323	0.0172275	0.0582163
Bt.22404.1.S1_at	hypothetical LOC534204	LOC534204	1.70302	1.87897e-07	2.93539e-06
Bt.15953.1.S1_at	mitochondrial ribosomal protein L14	MRPL14	1.70249	0.00113774	0.00546947
Bt.15925.1.S1_at	epoxide hydrolase 2, cytoplasmic /// similar to epoxide hydrolase 2, cytoplasmic	EPHX2 /// LOC785508	1.70201	3.15236e-06	3.2827e-05
Bt.19072.1.A1_at	---	---	1.70119	0.000435289	0.00237294
Bt.13546.2.S1_at	---	---	1.70119	8.92813e-05	0.000592621
Bt.13523.1.S1_at	similar to chondroitin sulfate glucuronyltransferase	LOC512538	1.69958	2.99393e-08	6.16887e-07
Bt.24445.1.A1_at	SIX homeobox 5	SIX5	1.69673	3.05887e-06	3.19638e-05
Bt.22197.1.S1_at	mitochondrial ribosomal protein L44	MRPL44	1.69618	6.89767e-05	0.000471999
Bt.27343.1.A1_at	regulating synaptic membrane exocytosis 1	RIMS1	1.69528	1.91948e-05	0.000154738
Bt.3772.1.S1_at	hypothetical protein LOC777786	LOC777786	1.6942	1.03515e-06	1.26269e-05
Bt.21443.1.S1_at	Trafficking protein, kinesin binding 1	TRAK1	1.69395	1.15977e-08	2.85539e-07
Bt.5439.1.S1_at	Dihydropyrimidinase-like 3	DPYSL3	1.69327	0.000902559	0.00447717
Bt.11714.1.S1_at	Similar to tumor protein p53 binding protein, 2	LOC514474	1.69074	2.47297e-10	1.19815e-08
Bt.3015.2.S1_at	lipoma HMGIC fusion partner-like 2	LHFPL2	1.69011	1.54394e-05	0.000128198
Bt.27262.2.S1_at	pitrilysin metallopeptidase 1	PITRM1	1.6895	0.000273067	0.00157659
Bt.9021.1.S1_at	solute carrier family 25 (mitochondrial carrier; phosphate carrier), member 24	SLC25A24	1.68637	0.00124605	0.0059194
Bt.16750.1.S1_at	estrogen receptor binding site associated, antigen, 9	EBAG9	1.68474	0.000408719	0.00224739
Bt.5507.2.S1_at	sorting nexin 9	SNX9	1.68452	3.12443e-08	6.41041e-07
Bt.12728.1.A1_a_at	---	---	1.68449	6.71411e-09	1.84089e-07
Bt.5145.1.S1_at	hypothetical protein LOC511120	FAM40A	1.68265	1.69857e-06	1.91958e-05
Bt.28942.1.S1_at	solute carrier family 35, member C1	SLC35C1	1.68159	2.83226e-05	0.000217702
Bt.25965.1.A1_at	nuclear receptor co-repressor 1	NCOR1	1.67958	9.28039e-05	0.000613977
Bt.22081.1.S1_at	LIM domain 7	LMO7	1.67908	2.03333e-05	0.000162397
Bt.9233.3.S1_at	adhesion regulating molecule 1	ADRM1	1.67903	0.0217231	0.0711463
Bt.18804.1.A1_at	zinc finger protein 26	ZNF26	1.67889	0.0195041	0.0648292
Bt.13989.1.A1_at	caveolin 2	CAV2	1.67787	0.00128775	0.0060911
Bt.21314.1.S1_at	Golgi autoantigen, golgin subfamily a, 3	GOLGA3	1.67769	1.51646e-06	1.74068e-05
Bt.1387.1.A1_at	---	---	1.67699	5.09613e-05	0.000361645
Bt.4843.1.S1_at	v-akt murine thymoma viral oncogene homolog 1	AKT1	1.67693	0.00582602	0.0226373
Bt.27311.1.A1_at	G protein-coupled receptor 173	GPR173	1.67514	2.71085e-06	2.87885e-05
Bt.27830.1.A1_at	SP140 nuclear body protein	SP140	1.67335	3.0751e-08	6.32532e-07
Bt.3227.1.S1_at	activating signal cointegrator 1 complex subunit 2	ASCC2	1.67205	0.000147732	0.000924398
Bt.26117.1.A1_at	---	---	1.67139	0.000798058	0.00402836
Bt.25034.1.A1_at	RAB9B, member RAS oncogene family	RAB9B	1.67102	0.000193318	0.00116609
Bt.20381.1.A1_at	coagulation factor II (thrombin) receptor	F2R	1.67013	3.05072e-05	0.000232421
Bt.26550.1.S1_at	ATP-binding cassette, sub-family F (GCN20), member 2	ABCF2	1.67	4.08087e-05	0.000298013
Bt.2568.1.S1_at	adipose differentiation-related protein	ADFP	1.66835	1.90219e-07	2.96677e-06
Bt.3706.1.S1_at	TSC22 domain family, member 4	TSC22D4	1.66817	1.63344e-05	0.000135018
Bt.8879.2.S1_at	---	---	1.6676	5.68175e-05	0.000398283
Bt.6693.1.A1_at	N-acetyltransferase 5	NAT5	1.66647	1.70657e-07	2.7054e-06
Bt.24582.1.S1_at	flotillin 1	FLOT1	1.66597	0.000122308	0.000784435
Bt.2560.1.S1_at	microfibrillar associated protein 5	MFAP5	1.66358	4.64954e-05	0.00033408
Bt.8463.1.S1_at	---	---	1.66303	8.44111e-06	7.61088e-05
Bt.4955.2.S1_a_at	ATPase, H+ transporting, lysosomal 50/57kDa, V1 subunit H	ATP6V1H	1.66286	1.91294e-05	0.000154314
Bt.12631.2.S1_at	Shwachman-Bodian-Diamond syndrome	SBDS	1.66146	0.00960447	0.0349317
Bt.2404.1.S1_at	mitogen-activated protein kinase kinase 1 interacting protein 1	MAP2K1IP1	1.66104	1.50401e-07	2.42247e-06
Bt.4175.1.S1_at	histocompatibility (minor) 13	HM13	1.66096	0.000276939	0.00159742
Bt.4943.2.S1_at	Poliovirus receptor-related 2 (herpesvirus entry mediator B)	PVRL2	1.6609	3.13322e-05	0.00023803
Bt.17771.1.S1_at	zinc finger, FYVE domain containing 1	ZFYVE1	1.659	0.0201036	0.0665744
Bt.12562.1.S1_at	calpain 5	CAPN5	1.65845	2.262e-07	3.44773e-06
Bt.7873.1.S1_at	basal cell adhesion molecule (Lutheran blood group)	BCAM	1.658	8.27141e-05	0.000553906
Bt.14229.1.S1_at	chromosome 7 open reading frame 25 ortholog	C4H7orf25	1.65589	7.33103e-05	0.00049776
Bt.2919.1.S1_at	similar to histone deacetylase 7A	LOC509843	1.65561	2.26845e-07	3.45285e-06
Bt.13429.1.S1_at	---	---	1.65423	0.0002723	0.00157366
Bt.19266.1.A1_at	---	---	1.65389	1.44568e-06	1.67511e-05
Bt.15752.1.A1_at	CLP1, cleavage and polyadenylation factor I subunit, homolog (S. cerevisiae)	CLP1	1.65374	4.93263e-05	0.000351282
Bt.23668.1.A1_at	---	---	1.65188	0.00103031	0.00502819
Bt.18271.1.A1_at	---	---	1.65158	0.0211955	0.0696168
Bt.27416.1.A1_at	TNF receptor-associated factor 3 interacting protein 1	TRAF3IP1	1.65064	3.29005e-06	3.40843e-05
Bt.5598.1.S1_at	chromosome 8 open reading frame 4 ortholog	C27H8orf4	1.65011	1.34904e-08	3.2037e-07
Bt.10101.2.S1_at	WD repeat and FYVE domain containing 2	WDFY2	1.6465	0.00054634	0.00289462
Bt.7418.1.S1_at	ankylosis, progressive homolog (mouse)	ANKH	1.64643	1.85997e-05	0.000150645
Bt.24522.2.S1_at	Kruppel-like factor 6	KLF6	1.64626	0.00151724	0.00703862
Bt.13710.1.S1_a_at	phosphatidylglycerophosphate synthase 1	PGS1	1.64523	2.8024e-05	0.000215958
Bt.1584.1.S1_at	ankyrin repeat domain 11	ANKRD11	1.64192	7.29837e-06	6.688e-05
Bt.17230.1.A1_at	---	---	1.64153	1.50878e-06	1.73516e-05
Bt.16462.1.S1_at	zinc finger protein 582	ZNF582	1.64128	4.80883e-07	6.50378e-06
Bt.27065.1.A1_at	similar to LOC63920 protein	MGC148427	1.64087	4.65914e-05	0.00033467
Bt.13850.3.S1_a_at	lysophospholipase I	LYPLA1	1.64058	0.000162523	0.00100214
Bt.10208.1.S1_at	transmembrane protein 128	TMEM128	1.63987	3.13542e-07	4.54091e-06
Bt.27371.1.S1_at	---	---	1.63918	0.000420098	0.00230157
Bt.11152.1.S1_at	sterile alpha motif domain containing 1	SAMD1	1.63896	0.000411112	0.0022585
Bt.27389.1.A1_at	leucine rich repeat containing 14	LRRC14	1.6387	0.000213324	0.00127214
Bt.26741.1.S1_at	NIF3 NGG1 interacting factor 3-like 1 (S. pombe)	NIF3L1	1.63839	3.8867e-08	7.66162e-07
Bt.28481.1.A1_at	---	---	1.63762	0.0011151	0.00537672
Bt.29008.1.S1_at	---	---	1.63727	0.000588788	0.00309775
Bt.19916.1.S1_at	hypothetical LOC537211	MGC159911	1.63678	3.1254e-07	4.52911e-06
Bt.6984.2.S1_a_at	malic enzyme 2, NAD(+)-dependent, mitochondrial	ME2	1.63546	1.02915e-08	2.5947e-07
Bt.8533.2.S1_at	NAD synthetase 1	NADSYN1	1.63525	0.00124715	0.00592232
Bt.19431.1.S1_s_at	mitochondrial ribosomal protein S14	MRPS14	1.63378	9.67509e-06	8.56977e-05
Bt.21924.2.S1_at	Similar to dermatan/chondroitin sulfate 2-sulfotransferase	LOC535975	1.62961	4.81489e-10	2.07824e-08
Bt.1196.1.A1_at	claudin 12	CLDN12	1.62931	3.92257e-05	0.000288636
Bt.9878.1.A1_at	SWI/SNF-related, matrix-associated actin-dependent regulator of chromatin, subfamily a, containing DEAD/H box 1	SMARCAD1	1.62889	0.000445244	0.00241901
Bt.20276.2.A1_at	membrane bound O-acyltransferase domain containing 1	MBOAT1	1.62857	0.00114877	0.00551814
Bt.120.1.S1_at	Rho-associated, coiled-coil containing protein kinase 2	ROCK2	1.62786	6.92157e-05	0.000473501
Bt.3425.1.A1_at	ATP binding domain 3 /// hypothetical protein LOC100138711	ATPBD3 /// LOC100138711	1.62478	0.000403994	0.00222547
Bt.16725.2.A1_at	ubiquitin-conjugating enzyme E2L 6	UBE2L6	1.62431	0.0071018	0.0268132
Bt.15501.1.S1_at	---	---	1.62192	1.34409e-06	1.57582e-05
Bt.11505.2.S1_at	glutamate receptor, ionotropic, N-methyl D-aspartate-associated protein 1 (glutamate binding)	GRINA	1.61967	9.89956e-05	0.000650835
Bt.22620.2.A1_at	---	---	1.61876	0.00681537	0.0258637
Bt.9420.1.S1_at	similar to rCG59523	LOC786966	1.61788	0.00142277	0.00665514
Bt.27858.1.A1_at	transmembrane emp24 protein transport domain containing 5	TMED5	1.61638	5.32257e-05	0.000375506
Bt.21743.1.A1_at	mannose-6-phosphate receptor binding protein 1	M6PRBP1	1.61608	0.0277426	0.0877061
Bt.23468.2.S1_at	golgi phosphoprotein 3-like	GOLPH3L	1.61577	0.000627446	0.00327259
Bt.22637.1.S1_at	---	---	1.61511	2.05848e-05	0.000164297
Bt.26150.1.A1_at	L-2-hydroxyglutarate dehydrogenase	L2HGDH	1.61443	9.45894e-06	8.3999e-05
Bt.5087.1.S1_at	patatin-like phospholipase domain containing 6	PNPLA6	1.6099	0.00195311	0.00875108
Bt.9634.1.S1_at	pseudouridylate synthase 7 homolog (S. cerevisiae)-like	PUS7L	1.60936	2.63433e-05	0.000204376
Bt.6673.1.S1_at	adaptor-related protein complex 2, sigma 1 subunit	AP2S1	1.60876	0.000198542	0.00119313
Bt.27543.1.A1_at	---	---	1.60834	7.52477e-05	0.000509135
Bt.4990.1.S1_at	activin A receptor, type IIB	ACVR2B	1.60821	1.18094e-05	0.000101365
Bt.8022.1.S1_at	cathepsin C	CTSC	1.60593	1.85999e-07	2.91415e-06
Bt.26425.1.A1_at	---	---	1.60508	0.00301634	0.0128221
Bt.21456.3.S1_at	Lipoma HMGIC fusion partner	LHFP	1.60496	1.20987e-07	2.00218e-06
Bt.1549.2.S1_at	protein phosphatase 2, regulatory subunit B', epsilon isoform	PPP2R5E	1.60357	3.95054e-05	0.000290294
Bt.6406.1.S2_at	CCAAT/enhancer binding protein (C/EBP), delta	CEBPD	1.60274	5.23005e-07	6.99893e-06
Bt.25603.1.S1_at	family with sequence similarity 108, member C1	FAM108C1	1.60214	1.81618e-05	0.000147595
Bt.15954.1.S1_at	---	---	1.60214	5.51732e-07	7.33321e-06
Bt.22508.1.S1_at	PRA1 domain family, member 2	PRAF2	1.60137	1.16928e-11	9.43555e-10
Bt.15683.1.S1_at	---	---	1.60122	0.000685404	0.00353364
Bt.9142.1.A1_at	hypothetical protein LOC532995	LOC532995	1.6003	8.66367e-07	1.08309e-05
Bt.4948.1.S1_at	presenilin 1	PSEN1	1.59926	2.80836e-05	0.000216294
Bt.9223.1.A1_at	FERM domain containing 8	FRMD8	1.59679	1.68165e-06	1.90403e-05
Bt.5434.1.S1_at	defender against cell death 1	DAD1	1.59629	1.48212e-06	1.70776e-05
Bt.16499.3.S1_at	Leucine-rich repeats and calponin homology (CH) domain containing 1	LRCH1	1.59363	6.10757e-05	0.000424068
Bt.28425.1.S1_at	similar to plexin B1	LOC616798	1.59292	0.000326115	0.0018449
Bt.24518.1.S1_at	Transmembrane protein 186	TMEM186	1.59283	0.000307189	0.00175097
Bt.14000.1.S1_at	Hypothetical protein LOC789594	LOC789594	1.59241	4.48391e-06	4.43211e-05
Bt.20784.1.A1_at	---	---	1.59092	0.00117066	0.00561211
Bt.18727.1.A1_at	RWD domain containing 2B	RWDD2B	1.59002	0.00038707	0.00214399
Bt.19431.1.S1_at	mitochondrial ribosomal protein S14	MRPS14	1.58943	3.85888e-05	0.000284905
Bt.9969.1.S1_at	phosphatidylinositol transfer protein, beta	PITPNB	1.58936	7.44144e-06	6.8036e-05
Bt.19643.2.S1_at	potassium large conductance calcium-activated channel, subfamily M, beta member 4	KCNMB4	1.5889	0.00250883	0.0109048
Bt.18724.1.S1_at	C-myc binding protein	MYCBP	1.58834	6.09314e-06	5.75853e-05
Bt.16164.1.S1_at	vesicle-associated membrane protein 7	VAMP7	1.58776	6.43054e-05	0.000443937
Bt.22822.2.S1_at	similar to transmembrane protein 17 /// transmembrane protein 17	LOC790001 /// TMEM17	1.58682	4.91168e-05	0.000350204
Bt.4108.1.S1_at	leucine rich repeat (in FLII) interacting protein 1	LRRFIP1	1.58641	0.000113697	0.000734284
Bt.9880.1.S1_at	---	---	1.58567	5.3122e-05	0.000375103
Bt.18528.1.A1_at	---	---	1.58492	0.0284171	0.08944
Bt.5847.1.S1_at	glycerol-3-phosphate dehydrogenase 2 (mitochondrial)	GPD2	1.58457	3.95107e-06	3.97712e-05
Bt.8490.1.A1_at	---	---	1.5814	6.76205e-06	6.28065e-05
Bt.23456.1.A1_s_at	tumor protein p53 inducible nuclear protein 1	TP53INP1	1.58107	9.92051e-08	1.6952e-06
Bt.17376.1.A1_at	---	---	1.57977	4.34988e-05	0.000315841
Bt.3797.1.S1_at	fibromodulin	FMOD	1.57903	4.18476e-07	5.79883e-06
Bt.16546.1.S1_at	---	---	1.57676	1.17694e-05	0.000101129
Bt.16376.1.S1_at	poly (ADP-ribose) polymerase family, member 12	PARP12	1.57504	0.000298935	0.00170998
Bt.12001.3.A1_at	---	---	1.57429	1.43265e-08	3.37239e-07
Bt.6646.1.S1_at	---	---	1.57429	0.000912566	0.0045203
Bt.2652.1.S1_at	rhomboid 5 homolog 2 (Drosophila)	RHBDF2	1.572	0.000146446	0.000917848
Bt.648.1.A1_at	---	---	1.57163	0.000539954	0.00286393
Bt.2211.1.S1_at	ubiquitin-like modifier activating enzyme 1	UBA1	1.57155	2.53283e-06	2.7173e-05
Bt.16350.2.A1_s_at	guanylate binding protein 5	GBP5	1.57118	0.00360035	0.0149826
Bt.23173.1.S1_at	chromosome 20 open reading frame 149 ortholog	C13H20orf149	1.57087	0.000890194	0.0044231
Bt.3929.1.S1_at	SET domain containing (lysine methyltransferase) 8	SETD8	1.57072	9.12416e-06	8.13554e-05
Bt.18165.1.A1_at	mitogen-activated protein kinase 6	MAPK6	1.57037	0.0291158	0.0912937
Bt.28965.1.A1_at	Signal sequence receptor, alpha (translocon-associated protein alpha)	SSR1	1.57015	3.04734e-05	0.000232237
Bt.27823.1.A1_at	---	---	1.56964	3.55928e-06	3.63583e-05
Bt.16639.1.A1_at	---	---	1.56963	1.88031e-06	2.09359e-05
Bt.28615.1.S1_at	family with sequence similarity 127, member A /// similar to family with sequence similarity 127, member A	FAM127A /// LOC783730	1.56842	3.41295e-05	0.000256056
Bt.4597.1.S1_at	G protein-coupled receptor 68	GPR68	1.56748	0.000911152	0.00451422
Bt.22697.1.A1_at	solute carrier family 39 (zinc transporter), member 8	SLC39A8	1.56734	2.117e-05	0.000168426
Bt.21659.1.S1_at	proteasome (prosome, macropain) assembly chaperone 3	PSMG3	1.56732	0.000401848	0.00221567
Bt.5683.1.S1_at	NDRG family member 3	NDRG3	1.56408	3.86831e-07	5.42643e-06
Bt.21102.1.S1_at	---	---	1.5635	1.4614e-09	5.20836e-08
Bt.20858.1.S1_at	---	---	1.56239	0.000539215	0.00286127
Bt.9841.1.S1_at	---	---	1.56233	0.00368754	0.0152812
Bt.26659.2.S1_at	male-specific lethal 3-like 1 (Drosophila)	MSL3L1	1.56103	0.000154667	0.0009628
Bt.22489.2.A1_at	---	---	1.56048	5.22899e-07	6.99893e-06
Bt.3484.1.S1_at	CD302 molecule	CD302	1.56003	0.00177638	0.00807508
Bt.2899.1.S1_at	v-fos FBJ murine osteosarcoma viral oncogene homolog	FOS	1.55947	4.03077e-05	0.000295068
Bt.4664.1.S1_at	Yip1 domain family, member 3	YIPF3	1.55918	0.000276274	0.00159396
Bt.28743.1.S1_at	---	---	1.55837	1.78662e-08	4.06676e-07
Bt.24958.1.S1_at	WD repeat and FYVE domain containing 2	WDFY2	1.55738	3.2886e-05	0.000248271
Bt.5027.1.A1_at	paternally expressed 3	PEG3	1.55706	0.00582632	0.0226373
Bt.27132.1.A1_at	---	---	1.55603	6.26585e-08	1.1488e-06
Bt.28443.1.S1_at	Microtubule associated monoxygenase, calponin and LIM domain containing 2	MICAL2	1.55502	0.000168063	0.00103287
Bt.3887.1.S1_at	Syntaxin 2	STX2	1.5545	1.07125e-05	9.34119e-05
Bt.28852.1.S1_at	chromosome 14 open reading frame 104 ortholog	C10H14orf104	1.55304	1.50222e-05	0.000125071
Bt.3238.1.S1_at	Protein associated with topoisomerase II homolog 1 (yeast)	PATL1	1.55242	4.53056e-06	4.46542e-05
Bt.20052.1.S1_at	---	---	1.55175	4.45127e-05	0.000322011
Bt.17344.1.S1_at	chromosome 19 open reading frame 56 ortholog	C7H19orf56	1.55141	0.00164487	0.00755089
Bt.21986.1.A1_at	Ubiquitin specific peptidase 7 (herpes virus-associated)	USP7	1.55104	0.00445677	0.0179731
Bt.16636.2.A1_at	hypothetical protein LOC533126	LOC533126	1.55094	0.00566997	0.0221197
Bt.23211.1.S1_at	---	---	1.55064	6.02365e-05	0.000419085
Bt.26061.1.A1_at	---	---	1.55003	6.99081e-06	6.44779e-05
Bt.13798.2.S1_at	hypothetical LOC615685	LOC615685	1.54954	0.00935358	0.0341272
Bt.21938.1.S1_at	---	---	1.54891	0.00119302	0.00570006
Bt.13521.1.A1_at	---	---	1.54733	0.00348041	0.0145513
Bt.23888.1.A1_at	Peptidylprolyl isomerase (cyclophilin)-like 3	PPIL3	1.54717	1.64413e-05	0.000135623
Bt.16092.1.S1_at	gamma-glutamyl carboxylase	GGCX	1.54697	8.11862e-05	0.000544581
Bt.29926.1.A1_at	transmembrane protein 68	TMEM68	1.54671	2.32532e-05	0.000182219
Bt.28090.1.S1_at	abhydrolase domain containing 4	ABHD4	1.54551	0.000863079	0.00430523
Bt.20479.1.S1_at	cytochrome b5 reductase 4	CYB5R4	1.54513	5.14402e-08	9.65677e-07
Bt.22524.2.A1_at	Bardet-Biedl syndrome 5	BBS5	1.5443	9.93946e-06	8.75892e-05
Bt.9176.2.S1_at	cullin 4B	CUL4B	1.54348	2.55994e-05	0.000198733
Bt.21196.1.S1_at	---	---	1.5432	8.63204e-08	1.50923e-06
Bt.4950.1.S1_at	N-deacetylase/N-sulfotransferase (heparan glucosaminyl) 2	NDST2	1.54262	0.00119217	0.00569709
Bt.28092.1.A1_at	zinc finger, BED-type containing 1	ZBED1	1.54228	9.78751e-07	1.20363e-05
Bt.8090.2.S1_at	MYB binding protein (P160) 1a	MYBBP1A	1.54139	0.00181293	0.00822226
Bt.3422.1.S1_at	similar to RIKEN cDNA 9130404D14 gene	LOC613747	1.54119	1.12531e-07	1.88367e-06
Bt.4770.1.S1_at	programmed cell death 4 (neoplastic transformation inhibitor)	PDCD4	1.54015	1.73804e-05	0.000142202
Bt.9394.1.S1_at	vacuolar protein sorting 53 homolog (S. cerevisiae)	VPS53	1.53955	0.00680526	0.0258294
Bt.13708.1.A1_at	ATM interactor	ATMIN	1.53916	6.23121e-08	1.14332e-06
Bt.21987.2.S1_a_at	peptidylprolyl isomerase G (cyclophilin G)	PPIG	1.53859	4.03552e-06	4.05367e-05
Bt.26262.1.S1_at	activating signal cointegrator 1 complex subunit 3	ASCC3	1.53817	6.97476e-06	6.43545e-05
Bt.12453.1.A1_at	---	---	1.53653	2.62076e-07	3.90233e-06
Bt.10469.1.S1_at	potassium channel tetramerisation domain containing 18	KCTD18	1.5355	1.34995e-06	1.58114e-05
Bt.28527.2.S1_at	---	---	1.53541	0.0165653	0.0562862
Bt.7307.2.A1_a_at	---	---	1.53275	0.00293309	0.0125079
Bt.17370.1.A1_s_at	Lix1 homolog (mouse)-like	LIX1L	1.53218	6.79851e-06	6.30716e-05
Bt.13852.1.S1_at	DENN/MADD domain containing 2A	DENND2A	1.53154	1.76905e-05	0.000144299
Bt.2798.1.S1_a_at	thymosin beta 10	TMSB10	1.53151	0.0054371	0.0213138
Bt.22369.1.S1_at	bromodomain containing 3	BRD3	1.53031	1.70765e-05	0.000140334
Bt.29398.1.S1_at	---	---	1.52939	0.000331511	0.00187148
Bt.13535.2.S1_at	hippocampus abundant transcript-like 1	HIATL1	1.52937	0.00338157	0.0141822
Bt.19183.1.A1_at	---	---	1.52835	0.00303486	0.0128895
Bt.3525.1.S1_at	transmembrane protein 49	TMEM49	1.52744	0.000111607	0.000722916
Bt.20310.1.S1_at	dedicator of cytokinesis 5	DOCK5	1.52454	4.48484e-05	0.000323983
Bt.26104.1.A1_at	WAS protein family, member 1	WASF1	1.52422	2.22776e-05	0.000175658
Bt.5273.1.S1_at	integrin, alpha V (vitronectin receptor, alpha polypeptide, antigen CD51)	ITGAV	1.52242	2.8203e-05	0.000217129
Bt.5175.1.S1_at	ribonuclease/angiogenin inhibitor 1	RNH1	1.52203	0.00345013	0.0144347
Bt.13573.1.A1_at	CDC28 protein kinase regulatory subunit 2	CKS2	1.52167	1.18668e-09	4.31209e-08
Bt.29963.1.S1_at	FYVE, RhoGEF and PH domain containing 1	FGD1	1.52112	0.000228468	0.00134977
Bt.7959.1.A1_at	ligase IV, DNA, ATP-dependent	LIG4	1.52048	0.00183633	0.00830342
Bt.28956.1.A1_at	family with sequence similarity 80, member B	FAM80B	1.52037	3.69877e-07	5.22812e-06
Bt.22516.1.A1_at	retinol dehydrogenase 14 (all-trans/9-cis/11-cis)	RDH14	1.5201	1.51527e-07	2.43574e-06
Bt.5495.1.S1_at	basic leucine zipper and W2 domains 2	BZW2	1.51897	3.65762e-08	7.29951e-07
Bt.27054.2.S1_a_at	---	---	1.51667	0.000635609	0.00331016
Bt.11499.1.A1_at	---	---	1.51509	0.000427624	0.00233591
Bt.9444.1.S1_at	serine/threonine kinase 17a	STK17A	1.51505	2.72598e-06	2.89364e-05
Bt.13766.1.A1_at	dipeptidyl-peptidase 8	DPP8	1.51497	0.000616522	0.00322049
Bt.13235.1.S1_at	similar to RGC-32	MGC148992	1.51363	9.93646e-07	1.21885e-05
Bt.27481.1.A1_at	spastic paraplegia 3A (autosomal dominant)	SPG3A	1.51332	0.000970502	0.00477104
Bt.1670.1.A1_at	Similar to PNG protein	LOC617154	1.51269	0.000213413	0.00127236
Bt.25132.1.A1_at	---	---	1.51038	0.00103095	0.00503031
Bt.22852.1.S1_at	Matrix-remodelling associated 7	MXRA7	1.50972	7.98311e-06	7.2494e-05
Bt.19721.2.A1_at	---	---	1.5095	0.00448911	0.0180824
Bt.3253.1.A1_at	similar to chromosome 14 open reading frame 132	LOC617871	1.50912	3.94149e-09	1.19024e-07
Bt.16125.2.S1_at	ring finger protein, transmembrane 1	RNFT1	1.50882	0.0016096	0.00741154
Bt.5965.1.S1_at	triple functional domain (PTPRF interacting)	TRIO	1.50856	4.45221e-05	0.000322011
Bt.23151.1.S2_at	fucosyltransferase 10 (alpha (1,3) fucosyltransferase)	FUT10	1.50834	0.000837171	0.00419769
Bt.18422.2.A1_at	similar to transcriptional adaptor 2 (ADA2 homolog, yeast)-beta	LOC515581	1.50765	0.00108293	0.00525523
Bt.10129.1.A1_at	---	---	1.50742	0.00906905	0.0332298
Bt.19297.2.A1_a_at	ubiquitination factor E4A (UFD2 homolog, yeast)	UBE4A	1.50739	0.0288505	0.0905796
Bt.14081.2.S1_at	chromatin modifying protein 5	CHMP5	1.5068	5.59413e-05	0.000392598
Bt.13815.1.S1_at	---	---	1.50679	7.63872e-10	3.02143e-08
Bt.23960.1.S1_at	---	---	1.50649	0.00023313	0.00137462
Bt.25524.1.S1_at	kinesin family member 3C	KIF3C	1.50649	4.83013e-07	6.52892e-06
Bt.7552.1.S1_at	adaptor-related protein complex 2, mu 1 subunit /// similar to adaptor-related protein complex 2, mu 1 subunit	AP2M1 /// LOC785503	1.50532	0.000181981	0.00110684
Bt.22355.1.S1_at	tripartite motif-containing 41	TRIM41	1.50402	1.2536e-06	1.48269e-05
Bt.4748.1.S1_at	superoxide dismutase 2, mitochondrial	SOD2	1.50286	2.51665e-09	8.19457e-08
Bt.10101.1.S1_at	WD repeat and FYVE domain containing 2	WDFY2	1.50251	0.000119988	0.000770582
Bt.22756.1.A1_at	Hypothetical LOC515055	MGC152033	1.50152	0.00656803	0.0250829
Bt.7072.1.S1_at	zinc finger protein 524	ZNF524	1.50034	4.99624e-05	0.000355393
Bt.20094.1.S1_at	protein phosphatase 4 (formerly X), catalytic subunit	PPP4C	1.50024	0.00415788	0.0169433
Bt.8641.1.A1_at	G1 to S phase transition 2	GSPT2	1.49945	5.89058e-08	1.08827e-06
Bt.24650.1.S1_a_at	protein (peptidylprolyl cis/trans isomerase) NIMA-interacting, 4 (parvulin)	PIN4	1.49891	0.00030122	0.00172137
Bt.2288.1.S1_at	ring finger protein 135	RNF135	1.49878	0.000141681	0.00089232
Bt.20182.1.S1_at	interferon regulatory factor 3	IRF3	1.49801	0.000240903	0.00141527
Bt.18032.1.A1_at	---	---	1.49797	0.00863178	0.0318209
Bt.28677.1.A1_at	---	---	1.49717	0.000612968	0.00320331
Bt.2113.1.S1_at	CNDP dipeptidase 2 (metallopeptidase M20 family)	CNDP2	1.49579	0.000486907	0.00261592
Bt.27852.3.S1_at	pyroglutamyl-peptidase I	PGPEP1	1.49432	4.58083e-05	0.000329831
Bt.1129.1.S1_at	citrate synthase	CS	1.49328	0.00174386	0.00794783
Bt.3120.1.A1_at	lipase A, lysosomal acid, cholesterol esterase	LIPA	1.49264	2.48268e-06	2.67667e-05
Bt.1348.1.S1_at	mediator complex subunit 17	MED17	1.49227	8.46633e-07	1.06143e-05
Bt.21981.3.S1_at	---	---	1.49226	1.10563e-06	1.32985e-05
Bt.6358.1.S1_at	B-cell receptor-associated protein 29	BCAP29	1.49043	3.00653e-05	0.00022949
Bt.19776.1.A1_at	Coiled-coil domain containing 66	CCDC66	1.48994	9.15962e-06	8.16414e-05
Bt.4939.1.S1_at	secreted frizzled-related protein 2	SFRP2	1.48984	5.03418e-07	6.77061e-06
Bt.15927.1.S1_at	similar to WD repeat domain, phosphoinositide interacting 1	MGC159964	1.4892	0.00589715	0.0228499
Bt.25599.1.A1_at	corticotropin releasing hormone binding protein	CRHBP	1.48785	8.30918e-07	1.04473e-05
Bt.19704.1.A1_at	similar to son of sevenless homolog 2	LOC100138040	1.48727	0.00274605	0.0118105
Bt.6036.1.S1_at	---	---	1.48646	3.48341e-05	0.000260856
Bt.8724.1.S1_at	---	---	1.48617	0.00978009	0.0354688
Bt.21635.1.S1_a_at	proteasome (prosome, macropain) 26S subunit, non-ATPase, 13	PSMD13	1.48616	0.00662445	0.0252663
Bt.5705.1.S1_at	interleukin 6 signal transducer (gp130, oncostatin M receptor)	IL6ST	1.48571	0.00514608	0.0203448
Bt.13278.1.S1_at	STEAP family member 3	STEAP3	1.48545	0.0028321	0.0121324
Bt.2153.1.S1_at	immediate early response 3	IER3	1.48539	4.04536e-05	0.000295957
Bt.22770.1.S1_at	similar to mCG142710	LOC511229	1.48503	5.53438e-06	5.31159e-05
Bt.7439.1.S1_at	ADP-ribosylation factor GTPase activating protein 3	ARFGAP3	1.48339	0.000369924	0.00206037
Bt.23055.1.A1_s_at	discs, large homolog 5 (Drosophila)	DLG5	1.48337	8.96374e-07	1.11586e-05
Bt.15723.1.S1_at	WW and C2 domain containing 2	WWC2	1.48335	2.38679e-06	2.58013e-05
Bt.20335.1.A1_at	TruB pseudouridine (psi) synthase homolog 2 (E. coli)	TRUB2	1.48333	5.26593e-05	0.000372188
Bt.20064.1.S1_at	teashirt zinc finger homeobox 1	TSHZ1	1.48152	0.00234174	0.0102693
Bt.16187.1.A1_at	kelch repeat and BTB (POZ) domain containing 6	KBTBD6	1.4813	0.000881475	0.00438701
Bt.4845.1.S1_at	Williams Beuren syndrome chromosome region 22 protein	WBSCR22	1.47981	3.71378e-05	0.000275457
Bt.28053.1.S1_at	---	---	1.47959	0.000811341	0.00408345
Bt.3900.1.S1_at	molybdenum cofactor synthesis 1	MOCS1	1.47943	2.97718e-07	4.34301e-06
Bt.15687.2.S1_at	hect domain and RLD 4	HERC4	1.47916	0.00064463	0.00335326
Bt.19107.2.A1_at	---	---	1.47673	9.91489e-05	0.000651666
Bt.8644.1.S1_at	Potassium voltage-gated channel, Shal-related subfamily, member 1	KCND1	1.47664	0.000204376	0.00122336
Bt.23941.1.A1_at	---	---	1.47636	0.000696334	0.00358233
Bt.28062.1.S1_at	GTP binding protein overexpressed in skeletal muscle	GEM	1.47618	2.10801e-05	0.000167806
Bt.12151.2.S1_a_at	ring finger protein 26	RNF26	1.47587	0.00014919	0.000932309
Bt.21125.2.S1_at	coiled-coil domain containing 32	CCDC32	1.47583	0.000158759	0.000983877
Bt.24524.2.A1_at	---	---	1.47365	1.3667e-05	0.000115138
Bt.28320.1.A1_at	similar to TM7SF1	LOC613826	1.47242	1.26176e-05	0.000107499
Bt.20332.1.S1_at	chromosome 9 open reading frame 23 ortholog	C8H9orf23	1.4721	1.9571e-08	4.37637e-07
Bt.13900.1.S1_at	Trafficking protein particle complex 2	TRAPPC2	1.47161	1.27353e-06	1.50258e-05
Bt.13715.2.S1_a_at	prickle homolog 3 (Drosophila)	PRICKLE3	1.47157	0.000875657	0.00436346
Bt.27280.2.S1_at	adaptor-related protein complex 3, mu 1 subunit	AP3M1	1.47004	8.11687e-06	7.3515e-05
Bt.18782.1.S1_at	G protein-coupled receptor, family C, group 5, member A	GPRC5A	1.46862	0.00264856	0.0114401
Bt.18309.1.A1_at	solute carrier family 39 (zinc transporter), member 10	SLC39A10	1.46706	2.10499e-05	0.000167621
Bt.8122.1.S1_a_at	thymosin beta 4, X-linked	TMSB4X	1.46688	4.68632e-07	6.38461e-06
Bt.9605.1.S1_at	membrane-spanning 4-domains, subfamily A, member 8B	MS4A8B	1.46625	0.000102066	0.000667381
Bt.15938.1.S1_at	low density lipoprotein receptor-related protein 10	LRP10	1.4662	1.53356e-08	3.57505e-07
Bt.19774.2.S1_at	WW and C2 domain containing 2	WWC2	1.4662	0.00304024	0.012901
Bt.24544.3.S1_at	nucleoporin 85kDa	NUP85	1.46542	0.0048632	0.0193821
Bt.28385.1.A1_at	butyrylcholinesterase	BCHE	1.46362	9.46793e-09	2.43542e-07
Bt.14018.2.S1_at	MAP6 domain containing 1	MAP6D1	1.46338	0.0006036	0.00316601
Bt.4231.1.S1_at	cholinergic receptor, nicotinic, epsilon	CHRNE	1.4623	0.00233218	0.0102376
Bt.1166.1.S1_at	chromosome 19 open reading frame 62 ortholog	C7H19orf62	1.45936	0.00043714	0.00238142
Bt.17405.1.S1_at	---	---	1.45886	0.00078654	0.00398278
Bt.26415.1.A1_at	---	---	1.45721	6.42926e-10	2.64268e-08
Bt.22390.1.S1_at	Hermansky-Pudlak syndrome 3	HPS3	1.45706	0.000185339	0.00112613
Bt.10870.1.S1_at	---	---	1.45494	0.00312972	0.0132457
Bt.1613.1.S1_at	HtrA serine peptidase 1	HTRA1	1.45389	1.66943e-07	2.65699e-06
Bt.13419.3.A1_at	hypothetical protein LOC510233	KIAA0157	1.45374	3.19713e-05	0.000242122
Bt.13254.1.S1_at	---	---	1.45341	0.0047564	0.0190193
Bt.27201.1.S1_at	integrator complex subunit 5	INTS5	1.45267	0.00943785	0.034419
Bt.29903.1.A1_at	chromosome 11 open reading frame 54 ortholog	C29H11orf54	1.45258	2.19017e-05	0.000173317
Bt.13484.2.S1_at	protein phosphatase 1, regulatory (inhibitor) subunit 3C	PPP1R3C	1.45136	0.00294253	0.0125326
Bt.13798.1.S1_at	hypothetical LOC615685	LOC615685	1.45058	0.00050009	0.00267365
Bt.2259.1.S1_at	---	---	1.45015	1.13095e-05	9.80506e-05
Bt.13788.1.S1_at	---	---	1.44789	6.3575e-06	5.96399e-05
Bt.7537.1.S1_at	---	---	1.44739	7.50938e-09	2.01115e-07
Bt.6987.1.S1_at	---	---	1.44557	6.41759e-06	6.01335e-05
Bt.1189.1.S1_at	similar to occludin/ELL domain containing 1 /// similar to occludin/ELL domain containing 1	LOC524021 /// LOC785710	1.44505	0.000215116	0.00128093
Bt.16791.1.A1_at	---	---	1.44409	0.00326963	0.013775
Bt.23109.1.S1_at	histone deacetylase 1	HDAC1	1.44388	2.08003e-07	3.20888e-06
Bt.7675.1.S1_at	similar to ULBP27	LOC785375	1.44365	0.000625724	0.00326502
Bt.9903.1.S1_at	---	---	1.44329	0.00224584	0.00989908
Bt.1069.1.A1_at	protein tyrosine phosphatase, receptor type, R	PTPRR	1.4421	3.91384e-08	7.70882e-07
Bt.2501.2.A1_at	---	---	1.44183	0.00187713	0.00846727
Bt.21936.1.S1_at	hypothetical protein C9ORF64	C9orf64	1.44165	0.000163573	0.00100808
Bt.401.1.S1_at	acyl-Coenzyme A binding domain containing 5	ACBD5	1.44106	0.0022047	0.00974445
Bt.703.1.S1_at	Similar to acid finger protein	LOC538544	1.44011	0.000161054	0.000994091
Bt.22144.1.A1_at	StAR-related lipid transfer (START) domain containing 5	STARD5	1.43971	0.0260053	0.0829973
Bt.6279.1.A1_at	myosin VI	MYO6	1.43901	6.95056e-07	8.9873e-06
Bt.16597.1.S1_at	exosome component 4	EXOSC4	1.43784	0.00269484	0.0116172
Bt.1442.1.S1_at	Solute carrier family 29 (nucleoside transporters), member 3	SLC29A3	1.43716	0.00485864	0.0193703
Bt.15787.1.S1_at	peptidyl-tRNA hydrolase 2	PTRH2	1.43679	0.000634529	0.00330597
Bt.27171.1.A1_at	---	---	1.43624	2.8563e-05	0.000219271
Bt.22496.1.S1_at	carbonyl reductase 3	CBR3	1.434	0.00214781	0.00952443
Bt.21952.1.A1_at	---	---	1.4339	0.000227114	0.00134342
Bt.9892.1.S1_at	intermediate filament family orphan	IFFO	1.43354	0.00637034	0.0244284
Bt.19243.2.S1_at	sorting nexin 6	SNX6	1.43345	0.00564908	0.022048
Bt.13981.2.A1_a_at	---	---	1.43341	7.72612e-07	9.84764e-06
Bt.2047.1.S1_at	adrenomedullin	ADM	1.43275	1.20286e-05	0.000102917
Bt.25958.2.S1_at	WD repeat domain 3	WDR3	1.43179	0.00029787	0.0017047
Bt.19025.2.A1_at	---	---	1.42971	0.00016067	0.000992615
Bt.9764.1.A1_at	M-phase phosphoprotein 6	MPHOSPH6	1.42934	2.07985e-08	4.60813e-07
Bt.4078.1.S1_at	reticulocalbin 3, EF-hand calcium binding domain	RCN3	1.42852	0.000630694	0.00328882
Bt.21908.1.A1_at	---	---	1.42826	6.56921e-06	6.13397e-05
Bt.1311.1.S1_at	succinate-CoA ligase, ADP-forming, beta subunit	SUCLA2	1.42474	3.54991e-06	3.63087e-05
Bt.9337.1.S1_at	ring finger protein 145	RNF145	1.42386	7.37324e-09	1.99391e-07
Bt.4634.2.S1_a_at	ribonuclease, RNase K	RNASEK	1.42386	0.000354118	0.00198284
Bt.21481.1.S1_at	beta-1,3-glucuronyltransferase 3 (glucuronosyltransferase I)	B3GAT3	1.42356	0.000791053	0.00399885
Bt.22655.1.A1_at	GTF2I repeat domain containing 2	GTF2IRD2	1.42295	0.000254363	0.00148171
Bt.20508.2.S1_at	---	---	1.42038	0.0145764	0.0502788
Bt.19645.1.A1_at	chromodomain helicase DNA binding protein 1	CHD1	1.42032	0.000655387	0.00339849
Bt.26461.1.A1_at	ankylosis, progressive homolog (mouse)	ANKH	1.42019	0.00907301	0.0332392
Bt.22546.1.S1_at	mediator complex subunit 11	MED11	1.41992	0.00191116	0.00860145
Bt.5941.1.S1_at	---	---	1.41991	2.20774e-07	3.37568e-06
Bt.20059.1.S1_at	ribosomal protein S6 kinase, 70kDa, polypeptide 2	RPS6KB2	1.41917	4.01137e-05	0.000293915
Bt.29152.1.S1_at	tetraspanin 12	TSPAN12	1.41777	2.35454e-06	2.54869e-05
Bt.29679.1.S1_s_at	protein O-fucosyltransferase 2	POFUT2	1.41695	0.021694	0.0710703
Bt.28178.1.A1_at	sprouty homolog 2 (Drosophila)	SPRY2	1.41685	0.00243221	0.0106235
Bt.2501.1.S1_at	---	---	1.41545	2.66688e-07	3.96711e-06
Bt.22745.1.A1_at	CWF19-like 2, cell cycle control (S. pombe)	CWF19L2	1.41476	0.00700873	0.0264974
Bt.19480.1.S1_at	transmembrane protein 60	TMEM60	1.41331	2.61987e-07	3.90233e-06
Bt.22808.1.S1_at	chromosome 20 open reading frame 116 ortholog	C13H20ORF116	1.41304	9.57815e-06	8.49639e-05
Bt.7967.1.S1_at	Vav 2 protein	LOC515718	1.41171	1.024e-06	1.25162e-05
Bt.8307.1.S1_at	glycolipid transfer protein domain containing 1	GLTPD1	1.41156	0.00190233	0.00856496
Bt.20426.1.S1_at	Chromosome 1 open reading frame 119 ortholog	C3H1orf119	1.41108	0.00221547	0.00978129
Bt.6103.1.S1_at	endoplasmic reticulum-golgi intermediate compartment (ERGIC) 1 /// similar to endoplasmic reticulum-golgi intermediate compartment 32 kDa protein	ERGIC1 /// LOC789582	1.41018	0.000193255	0.00116609
Bt.21482.3.A1_at	PR domain containing 1, with ZNF domain	PRDM1	1.40962	0.000198862	0.00119476
Bt.20315.1.S1_at	similar to Rho guanine nucleotide exchange factor (GEF) 17	LOC540026	1.40936	0.00151121	0.00701336
Bt.25198.1.A1_at	---	---	1.4087	9.37485e-05	0.000619546
Bt.1546.1.S1_at	Rho family GTPase 3	RND3	1.40828	0.0211493	0.0695122
Bt.3077.1.S1_at	ribosomal protein S19 binding protein 1	RPS19BP1	1.40681	0.00679049	0.0257774
Bt.4790.1.S1_at	integrin-linked kinase	ILK	1.40678	2.95027e-08	6.09453e-07
Bt.11136.1.S1_at	transmembrane 9 superfamily protein member 4	TM9SF4	1.40627	5.21883e-05	0.000369375
Bt.23131.1.S1_at	hypothetical LOC508529	LOC508529	1.40556	0.00724082	0.0272681
Bt.28151.1.S1_at	---	---	1.40524	4.11015e-06	4.1098e-05
Bt.15602.1.S1_at	family with sequence similarity 60, member A	FAM60A	1.40522	0.000191892	0.0011601
Bt.1115.1.S1_at	phosphodiesterase 3B, cGMP-inhibited	PDE3B	1.40486	0.00177646	0.00807508
Bt.10029.1.A1_at	Similar to Chromosome 17 open reading frame 75	LOC506032	1.40382	0.000166065	0.00102215
Bt.23821.1.S1_at	---	---	1.40372	3.07026e-07	4.45991e-06
Bt.5231.1.S1_at	hydroxysteroid (17-beta) dehydrogenase 10	HSD17B10	1.40312	0.000157293	0.000976874
Bt.2179.1.S1_at	sal-like 2 (Drosophila)	SALL2	1.4031	1.18622e-07	1.9698e-06
Bt.22453.2.S1_at	guanine nucleotide binding protein (G protein), beta 5	GNB5	1.40165	0.002585	0.0111977
Bt.25054.1.A1_at	chromosome 3 open reading frame 63 ortholog	C22H3ORF63	1.40087	2.92126e-05	0.000223759
Bt.16748.1.A1_at	---	---	1.39999	0.0155295	0.053186
Bt.7471.1.S1_at	H2A histone family, member J	H2AFJ	1.39895	0.000152656	0.000951507
Bt.2881.1.S1_at	NDRG family member 4	NDRG4	1.39893	9.16944e-07	1.1371e-05
Bt.28144.1.S1_at	---	---	1.39832	0.00387564	0.0159467
Bt.4554.1.S1_at	COMM domain containing 8	COMMD8	1.39811	3.97079e-05	0.000291473
Bt.3621.1.S1_at	chromatin modifying protein 4B	CHMP4B	1.39726	6.3102e-05	0.000436254
Bt.14037.1.S1_at	---	---	1.39655	5.72176e-06	5.4567e-05
Bt.20544.1.S1_at	single-strand-selective monofunctional uracil-DNA glycosylase 1	SMUG1	1.39613	1.02066e-05	8.9518e-05
Bt.10417.1.S1_at	PTK2 protein tyrosine kinase 2	PTK2	1.39597	9.74443e-09	2.49061e-07
Bt.6182.1.S1_at	NLR family member X1	NLRX1	1.39555	2.69558e-08	5.66048e-07
Bt.28009.1.S1_at	keratin 8	KRT8	1.39475	0.000191308	0.00115744
Bt.18381.1.S1_at	SWI/SNF related, matrix associated, actin dependent regulator of chromatin, subfamily e, member 1	SMARCE1	1.39473	1.93771e-08	4.35105e-07
Bt.8866.1.S1_at	---	---	1.3929	1.0867e-06	1.311e-05
Bt.24139.1.A1_at	---	---	1.39269	1.92679e-06	2.13535e-05
Bt.9847.2.S1_at	chromosome 3 open reading frame 63 ortholog	C22H3ORF63	1.39263	0.00471205	0.0188545
Bt.9698.1.S1_at	mitogen-activated protein kinase 14	MAPK14	1.3921	1.1127e-07	1.86568e-06
Bt.4722.1.S1_at	zinc finger CCHC-type and RNA binding motif 1	ZCRB1	1.39048	0.000136069	0.000861497
Bt.24544.1.S1_at	nucleoporin 85kDa	NUP85	1.39027	9.08825e-06	8.11252e-05
Bt.15809.2.S1_a_at	similar to Uncharacterized protein C2orf29	LOC506268	1.38964	0.000261778	0.00151978
Bt.24384.1.A1_at	acyl-CoA thioesterase 9	ACOT9	1.38937	9.38843e-06	8.34036e-05
Bt.20453.1.S1_at	abhydrolase domain containing 14A	ABHD14A	1.38936	0.000323424	0.00183226
Bt.20308.2.S1_at	---	---	1.38919	0.00522391	0.0206019
Bt.29894.1.S1_at	---	---	1.38847	3.14443e-05	0.000238731
Bt.19102.1.S1_at	---	---	1.38763	1.79319e-06	2.01424e-05
Bt.26645.1.S1_at	---	---	1.38748	7.74087e-05	0.000521709
Bt.22848.1.S1_at	zinc finger, CCCH-type with G patch domain	ZGPAT	1.3873	1.1415e-05	9.86221e-05
Bt.641.1.S1_at	proteasome (prosome, macropain) subunit, alpha type, 2	PSMA2	1.38703	0.00175597	0.00799244
Bt.13981.1.S1_at	---	---	1.38636	3.38012e-08	6.82559e-07
Bt.19826.1.A1_at	---	---	1.3863	0.000491205	0.00263549
Bt.13604.1.S1_at	ADAM metallopeptidase domain 19 (meltrin beta)	ADAM19	1.38598	1.8951e-05	0.000153029
Bt.9213.1.A1_at	Fanconi anemia-associated protein, 24 kDa	MGC137368	1.38513	0.00198586	0.00887807
Bt.24442.1.A1_at	Rho guanine nucleotide exchange factor (GEF) 11	ARHGEF11	1.38513	0.000352383	0.00197361
Bt.28275.1.S1_at	MICAL-like 2	MICALL2	1.38362	3.92908e-05	0.000288939
Bt.22463.1.A1_at	chromosome 1 open reading frame 156 ortholog	C16H1orf156	1.38358	1.65751e-05	0.00013668
Bt.25849.1.S1_at	C1q and tumor necrosis factor related protein 6	C1QTNF6	1.38326	0.0127125	0.0446343
Bt.18546.1.A1_at	zinc finger protein 624	ZNF624	1.38256	0.000171906	0.00105333
Bt.19774.1.A1_at	WW and C2 domain containing 2	WWC2	1.3824	0.000463265	0.00250284
Bt.275.1.S1_at	neural precursor cell expressed, developmentally down-regulated 8	NEDD8	1.38219	9.72366e-07	1.19874e-05
Bt.15782.1.S1_at	---	---	1.37947	2.79335e-05	0.000215467
Bt.3909.1.S1_at	male-enhanced antigen 1	MEA1	1.37876	0.00303649	0.0128924
Bt.14223.2.S1_at	---	---	1.3785	0.000758509	0.00386185
Bt.21022.3.S1_a_at	CDK5 regulatory subunit associated protein 3	CDK5RAP3	1.37837	0.00406328	0.0166055
Bt.20422.1.S1_at	nudix (nucleoside diphosphate linked moiety X)-type motif 22	NUDT22	1.37796	0.00163902	0.00752834
Bt.8309.1.S1_at	similar to E3 ubiquitin-protein ligase CHFR (Checkpoint with forkhead and RING finger domains protein) (RING finger protein 196)	LOC614816	1.37791	0.00183963	0.00831675
Bt.27316.2.A1_at	retinoblastoma binding protein 8	RBBP8	1.37777	0.000218123	0.00129531
Bt.16845.1.A1_at	---	---	1.37764	4.79774e-05	0.000343196
Bt.22018.2.S1_at	Sorting nexin 13	SNX13	1.37718	0.000106855	0.00069493
Bt.4492.1.S1_at	collectin sub-family member 12	COLEC12	1.37627	7.62767e-07	9.73759e-06
Bt.24316.1.A1_at	---	---	1.37619	2.69931e-06	2.86912e-05
Bt.21774.2.S1_a_at	tripartite motif-containing 27	TRIM27	1.37544	0.000214944	0.00128053
Bt.5857.1.S1_at	TRNA methyltransferase 6 homolog (S. cerevisiae)	TRMT6	1.37465	2.18864e-07	3.35072e-06
Bt.18678.1.S1_at	TBCC domain containing 1	TBCCD1	1.37397	0.000215033	0.00128075
Bt.27426.1.A1_at	bromodomain and WD repeat domain containing 1	BRWD1	1.37353	0.00439979	0.017779
Bt.1579.1.S1_at	polymerase I and transcript release factor	PTRF	1.3733	0.000357645	0.00200029
Bt.6779.1.S1_a_at	unc-50 homolog (C. elegans)	UNC50	1.3717	8.03265e-07	1.01366e-05
Bt.2125.1.A1_at	COMM domain containing 8	COMMD8	1.37165	1.33168e-06	1.56278e-05
Bt.5618.1.A1_at	contactin associated protein-like 2	CNTNAP2	1.37122	0.00378496	0.0156456
Bt.3129.1.A1_at	E1A binding protein p400	EP400	1.37074	0.000237992	0.00139953
Bt.9203.1.S1_at	---	---	1.37011	0.000207919	0.00124206
Bt.8234.1.S1_at	WD repeat domain 42A	WDR42A	1.36986	8.73137e-06	7.83162e-05
Bt.20910.2.S1_at	---	---	1.36921	0.000154378	0.00096125
Bt.17898.1.A1_at	microtubule-associated protein 9	MAP9	1.36919	0.00316373	0.0133699
Bt.9027.1.S1_at	nuclear factor of kappa light polypeptide gene enhancer in B-cells inhibitor, alpha	NFKBIA	1.36832	0.000488012	0.00262127
Bt.2359.1.A1_at	FYN oncogene related to SRC, FGR, YES	FYN	1.3679	6.41714e-05	0.000443266
Bt.26163.1.A1_at	mitochondrial translational release factor 1	MTRF1	1.36737	0.000687886	0.00354492
Bt.28108.1.S1_at	pyruvate dehydrogenase kinase, isozyme 3	PDK3	1.36732	2.38256e-05	0.000186463
Bt.19491.1.S1_at	similar to Selenoprotein M precursor (Protein SelM)	LOC787736	1.36704	0.00281142	0.0120595
Bt.22628.1.S1_at	---	---	1.3664	0.00131072	0.00618887
Bt.19382.1.S1_at	---	---	1.36634	0.00658577	0.0251307
Bt.28186.1.S1_at	Angiogenic factor with G patch and FHA domains 1	AGGF1	1.36634	0.000133845	0.000849177
Bt.5318.1.S1_at	retinol binding protein 4, plasma	RBP4	1.36514	0.00593412	0.0229707
Bt.3191.1.A1_at	kelch-like 24 (Drosophila)	KLHL24	1.36453	0.000256163	0.00149004
Bt.8421.2.S1_at	---	---	1.36423	0.0125709	0.0442467
Bt.20336.2.S1_at	DEAD (Asp-Glu-Ala-As) box polypeptide 19B	DDX19B	1.36406	0.000147128	0.000921573
Bt.6549.1.S1_at	---	---	1.36334	2.6481e-08	5.58903e-07
Bt.21954.2.S1_at	---	---	1.36299	0.000806708	0.00406521
Bt.10215.1.A1_at	RAB10, member RAS oncogene family	RAB10	1.36285	3.66201e-07	5.18831e-06
Bt.26947.1.S1_at	hypothetical LOC533555	MGC157319	1.3625	0.000349673	0.00195979
Bt.18039.1.S1_at	---	---	1.36215	0.000507138	0.00270773
Bt.28719.1.S1_at	acyl-CoA thioesterase 2	ACOT2	1.36209	0.00168841	0.00771989
Bt.26726.1.S1_at	---	---	1.36152	5.39137e-09	1.53944e-07
Bt.1746.1.S1_at	NADH dehydrogenase (ubiquinone) 1 alpha subcomplex, 4-like 2	NDUFA4L2	1.36138	0.00487901	0.0194291
Bt.24597.1.S1_at	Golgi apparatus protein 1	GLG1	1.36016	0.00855964	0.0315935
Bt.25615.1.A1_at	similar to Tubulin polyglutamylase complex subunit 1 (PGs1)	LOC505683	1.35993	0.00166228	0.00762064
Bt.24275.1.S1_at	meteorin, glial cell differentiation regulator-like	METRNL	1.35971	7.58066e-07	9.69296e-06
Bt.9956.1.S1_at	thioredoxin domain containing 17	TXNDC17	1.35767	0.0179439	0.0603232
Bt.4539.1.S1_at	angiotensin II receptor, type 1	AGTR1	1.35665	0.000892094	0.00443072
Bt.9090.1.S1_at	---	---	1.3562	1.00765e-06	1.23415e-05
Bt.9182.1.S1_at	ADP-ribosylation factor 3	ARF3	1.35565	0.00181915	0.00824491
Bt.10152.1.A1_at	phospholipid scramblase 1	PLSCR1	1.35479	0.0126743	0.0445261
Bt.8606.1.S1_a_at	---	---	1.35473	1.14702e-06	1.37347e-05
Bt.12706.1.A1_at	---	---	1.35432	0.000867732	0.00432575
Bt.6648.1.A1_at	THAP domain containing 11	THAP11	1.35414	2.20961e-05	0.000174671
Bt.29904.1.S1_at	---	---	1.35413	1.89626e-05	0.000153071
Bt.24579.1.S1_at	mediator complex subunit 31	MED31	1.35356	0.00599298	0.0231692
Bt.21031.1.S1_at	Leo1, Paf1/RNA polymerase II complex component, homolog (S. cerevisiae)	LEO1	1.35288	0.000233415	0.00137496
Bt.16125.3.S1_at	Ring finger protein, transmembrane 1	RNFT1	1.35266	1.48889e-05	0.000124133
Bt.2815.1.S1_at	latexin	LXN	1.35203	0.0114067	0.0406229
Bt.25103.1.S1_at	tudor domain containing 7	TDRD7	1.3518	0.000150948	0.000942078
Bt.15779.1.S1_at	pleckstrin homology-like domain, family B, member 2	PHLDB2	1.35123	0.000199964	0.00120018
Bt.20183.1.S1_at	NudC domain containing 3	NUDCD3	1.35088	3.88771e-05	0.000286508
Bt.4392.2.A1_at	---	---	1.35079	9.81581e-06	8.66261e-05
Bt.6003.1.S1_at	coiled-coil domain containing 17	CCDC17	1.35072	0.00412096	0.0168127
Bt.1664.1.A1_at	empty spiracles homeobox 2	EMX2	1.35041	8.594e-07	1.07606e-05
Bt.23619.1.S1_a_at	Similar to MGC52980 protein	MGC157043	1.35025	0.000550775	0.00291555
Bt.20552.1.S1_at	hypothetical protein LOC788925	LOC788925	1.34945	0.00734569	0.0276252
Bt.10911.1.S1_at	---	---	1.34908	1.6163e-06	1.84127e-05
Bt.22512.1.A1_at	kelch-like 5 (Drosophila)	KLHL5	1.34893	0.000123177	0.000789799
Bt.6004.1.S1_at	transforming, acidic coiled-coil containing protein 1	TACC1	1.34874	3.49736e-07	4.99611e-06
Bt.11377.1.A1_at	mitogen-activated protein kinase 14	MAPK14	1.34837	1.50136e-07	2.41982e-06
Bt.17265.1.A1_a_at	nuclear receptor subfamily 1, group H, member 3	NR1H3	1.34811	0.00181977	0.00824553
Bt.27900.1.A1_at	---	---	1.34644	0.000481198	0.00258928
Bt.2979.1.S1_at	protein serine kinase H1	PSKH1	1.34613	0.00106822	0.00519112
Bt.20458.1.S1_at	MAP7 domain containing 1	MAP7D1	1.34602	1.36955e-05	0.000115339
Bt.1748.2.S1_a_at	kinesin light chain 4 /// similar to KLC4 protein	KLC4 /// LOC784355	1.34554	0.000307569	0.00175272
Bt.24417.2.S1_at	---	---	1.34486	0.00317743	0.0134171
Bt.25759.1.A1_at	solute carrier family 39 (zinc transporter), member 6	SLC39A6	1.34461	0.000343919	0.00193248
Bt.25189.1.A1_at	family with sequence similarity 55, member C	FAM55C	1.34407	0.00327077	0.0137774
Bt.7128.1.S1_at	---	---	1.34331	0.000102361	0.00066877
Bt.20800.1.S1_at	dynein, light chain, Tctex-type 3	DYNLT3	1.34223	0.00364115	0.0151237
Bt.424.1.S2_at	inositol(myo)-1(or 4)-monophosphatase 1	IMPA1	1.34204	1.19571e-06	1.4247e-05
Bt.672.1.S1_at	deoxyguanosine kinase /// similar to hCG1989538	DGUOK /// LOC789302	1.34148	2.28162e-06	2.4742e-05
Bt.4441.1.S1_at	FOS-like antigen 2	FOSL2	1.34098	5.06375e-06	4.92257e-05
Bt.24253.2.S1_at	down-regulator of transcription 1, TBP-binding (negative cofactor 2)	DR1	1.34097	0.027529	0.087149
Bt.27829.1.A1_at	vacuolar protein sorting 37 homolog A (S. cerevisiae)	VPS37A	1.34046	0.000852755	0.00426254
Bt.20830.1.A1_at	cullin 5	CUL5	1.34007	0.0303248	0.0945459
Bt.4005.1.S1_at	---	---	1.34005	6.86384e-05	0.000469951
Bt.5104.1.S1_at	OTU domain, ubiquitin aldehyde binding 1	OTUB1	1.3385	0.000473842	0.00255255
Bt.6415.1.S1_at	general transcription factor IIH, polypeptide 2, 44kDa	GTF2H2	1.3369	1.25316e-06	1.48269e-05
Bt.9147.1.A1_at	WD repeat domain 77	WDR77	1.33605	4.1342e-09	1.23587e-07
Bt.10321.1.S1_at	DEAD (Asp-Glu-Ala-Asp) box polypeptide 24	DDX24	1.33572	1.001e-05	8.81144e-05
Bt.3944.1.A1_at	---	---	1.33562	8.99582e-07	1.11824e-05
Bt.8356.1.S1_at	transmembrane emp24-like trafficking protein 10 (yeast)	TMED10	1.33546	0.000608335	0.00318462
Bt.2864.1.A1_at	Intersectin 1 (SH3 domain protein)	ITSN1	1.33518	0.000328917	0.00185857
Bt.23564.1.A1_at	PHD finger protein 10	PHF10	1.33468	1.0484e-05	9.17181e-05
Bt.16752.1.A1_at	thioredoxin domain containing 9	TXNDC9	1.33435	4.48773e-07	6.16628e-06
Bt.15887.2.S1_a_at	zinc and ring finger 1	ZNRF1	1.33427	1.69414e-05	0.000139343
Bt.20426.2.S1_a_at	Chromosome 1 open reading frame 119 ortholog	C3H1orf119	1.33408	4.46895e-06	4.42276e-05
Bt.28267.2.S1_a_at	---	---	1.33382	0.00118314	0.00566404
Bt.12887.1.S1_at	elongation factor Tu GTP binding domain containing 2	EFTUD2	1.33338	0.000269696	0.00156011
Bt.21990.1.S1_at	zinc finger, RAN-binding domain containing 2	ZRANB2	1.33214	0.00356678	0.0148634
Bt.20441.1.A1_at	---	---	1.33209	0.0161787	0.0551199
Bt.13401.1.S1_at	chromosome 6 open reading frame 130 ortholog	C23H6orf130	1.33068	3.76146e-07	5.3043e-06
Bt.13688.1.S1_at	protein phosphatase 2, regulatory subunit B', gamma isoform	PPP2R5C	1.3304	0.000255129	0.00148484
Bt.9064.1.S1_at	signal transducer and activator of transcription 1, 91kDa	STAT1	1.32998	1.08609e-05	9.45008e-05
Bt.22382.1.S1_at	NFS1 nitrogen fixation 1 homolog (S. cerevisiae)	NFS1	1.32921	1.81106e-07	2.85045e-06
Bt.21150.1.A1_at	---	---	1.32906	0.000171027	0.00104921
Bt.1455.1.S1_at	---	---	1.32788	0.00235228	0.0103136
Bt.24935.1.S1_a_at	RNA binding motif, single stranded interacting protein 2	RBMS2	1.3277	8.72661e-05	0.000580221
Bt.3828.1.A1_at	---	---	1.32671	0.000300918	0.0017201
Bt.10214.1.S1_at	serine/threonine kinase 17a	STK17A	1.32627	9.66562e-06	8.56767e-05
Bt.17744.1.A1_at	hypothetical LOC617776	LOC617776	1.32497	0.0019638	0.00879248
Bt.3117.1.S1_at	NADH dehydrogenase (ubiquinone) 1 beta subcomplex, 9, 22kDa	NDUFB9	1.3238	0.0171695	0.0580775
Bt.29619.1.A1_at	Hypothetical protein LOC787796	LOC787796	1.32237	0.000293218	0.00168007
Bt.7465.2.A1_at	TP53 regulating kinase	TP53RK	1.32219	0.00251169	0.0109114
Bt.4392.1.S1_at	---	---	1.32109	1.32475e-08	3.15846e-07
Bt.6117.1.S1_at	ELL associated factor 1	EAF1	1.32087	1.08207e-08	2.69714e-07
Bt.23468.1.A1_at	nucleoporin 210kDa-like	NUP210L	1.32081	8.3141e-06	7.5104e-05
Bt.21907.1.S1_at	zinc finger protein 553	ZNF553	1.32044	1.97106e-05	0.000158209
Bt.7927.1.S1_at	mammary tumor virus receptor 2 homolog	MGC140823	1.31949	4.64772e-05	0.000334049
Bt.9919.1.S1_at	Chromosome 14 open reading frame 37 ortholog	C10H14orf37	1.31926	3.20159e-05	0.000242233
Bt.4903.1.S1_at	nuclear receptor subfamily 2, group F, member 2	NR2F2	1.31788	4.31887e-06	4.29537e-05
Bt.27099.1.A1_at	SEC62 homolog (S. cerevisiae)	SEC62	1.31745	9.28118e-08	1.5964e-06
Bt.16517.1.A1_at	hypothetical LOC511442	LOC511442	1.31651	0.00527164	0.0207678
Bt.15806.2.A1_at	similar to iron-responsive element binding protein 2	LOC539404	1.31627	6.70452e-05	0.00046048
Bt.15941.1.S1_at	hypothetical LOC515358	LOC515358	1.31589	1.1296e-08	2.79825e-07
Bt.19898.1.A1_at	zinc finger protein 623	ZNF623	1.31578	1.09232e-07	1.83662e-06
Bt.4515.1.S1_at	chromosome 3 open reading frame 10 ortholog	C22H3ORF10	1.3152	4.38209e-06	4.35287e-05
Bt.21286.1.S1_at	---	---	1.31322	0.000177577	0.00108388
Bt.9438.1.S1_at	synaptotagmin binding, cytoplasmic RNA interacting protein	SYNCRIP	1.31176	0.00143347	0.00669638
Bt.18336.1.A1_at	---	---	1.31172	0.0001975	0.00118894
Bt.9164.1.A1_at	STAM binding protein	STAMBP	1.31111	4.04872e-06	4.06354e-05
Bt.11043.1.S1_a_at	BCL2-like 12 (proline rich)	BCL2L12	1.31031	0.000111817	0.000724081
Bt.25197.1.A1_at	---	---	1.30915	3.19345e-06	3.31833e-05
Bt.9923.1.S1_at	Similar to inositol polyphosphate-5-phosphatase, 75kDa	LOC538291	1.30905	6.8308e-06	6.33167e-05
Bt.740.1.S1_at	BtKIAA1539	KIAA1539	1.30893	0.000720925	0.00369702
Bt.25433.1.S1_at	C1GALT1-specific chaperone 1	C1GALT1C1	1.30508	0.000313667	0.00178284
Bt.20592.1.S1_at	---	---	1.30438	5.45178e-08	1.01654e-06
Bt.3735.1.A1_at	myeloid/lymphoid or mixed-lineage leukemia (trithorax homolog, Drosophila); translocated to, 11	MLLT11	1.30434	4.67353e-06	4.58014e-05
Bt.22528.1.A1_at	nudix (nucleoside diphosphate linked moiety X)-type motif 4	NUDT4	1.30433	0.001508	0.00700249
Bt.15900.1.A1_at	S-adenosylhomocysteine hydrolase-like 2	AHCYL2	1.30415	7.39773e-05	0.000501892
Bt.24273.2.S1_a_at	TAF12 RNA polymerase II, TATA box binding protein (TBP)-associated factor, 20kDa	TAF12	1.30369	0.000822703	0.00413459
Bt.12927.2.S1_at	regulator of chromosome condensation 2	RCC2	1.3035	0.00822569	0.0305197
Bt.28155.1.S1_at	homeobox A4	HOXA4	1.30332	0.00218989	0.00968966
Bt.22667.1.A1_at	---	---	1.30262	0.00266237	0.011491
Bt.28413.1.S1_at	cell division cycle 40 homolog (S. cerevisiae)	CDC40	1.30152	0.000634254	0.00330525
Bt.1729.1.A1_at	ferritin, light polypeptide /// similar to ferritin L subunit /// similar to ferritin L subunit /// similar to ferritin L subunit	FTL /// LOC782921 /// LOC785987 /// LOC788801	1.30075	0.000517519	0.00275645
Bt.5177.1.S1_at	BMP and activin membrane-bound inhibitor homolog (Xenopus laevis)	BAMBI	1.3005	0.00168262	0.00769927
Bt.16380.2.A1_at	---	---	1.30039	6.07797e-05	0.000422255
Bt.21096.2.S1_at	GRIP1 associated protein 1	GRIPAP1	1.29939	0.0171088	0.0578964
Bt.22308.1.A1_at	zinc finger and BTB domain containing 9	ZBTB9	1.29849	6.78114e-07	8.78235e-06
Bt.16387.1.S1_at	DnaJ (Hsp40) homolog, subfamily C, member 24	DNAJC24	1.29827	0.0100165	0.0362226
Bt.8587.1.S1_at	similar to Nucleosome assembly protein 1-like 1 (NAP-1-related protein) (hNRP) /// similar to Nucleosome assembly protein 1-like 1 (NAP-1-related protein) (hNRP) /// similar to rCG48740 /// similar to Nucleosome assembly protein 1-like 1 (NAP-1-related pr	LOC540136 /// LOC614124 /// LOC615266 /// LOC782609 /// LOC786134 /// MGC165985	1.29825	5.84861e-07	7.71121e-06
Bt.24616.1.S1_at	---	---	1.29768	0.00888026	0.0326173
Bt.20224.1.S1_at	similar to zinc finger, DHHC domain containing 12 /// similar to zinc finger, DHHC domain containing 12	LOC505354 /// LOC788291	1.29709	2.67713e-05	0.000207297
Bt.20405.1.S1_at	---	---	1.29694	0.00241447	0.0105575
Bt.17004.1.A1_at	---	---	1.2937	0.0024432	0.0106658
Bt.19794.1.S1_at	WD repeat domain 47	WDR47	1.29263	0.0110631	0.0395395
Bt.5900.1.S1_at	mitogen-activated protein kinase kinase kinase 12	MAP3K12	1.29198	4.49109e-05	0.000324337
Bt.2524.1.S1_at	Stromal cell-derived factor 1	SDF1	1.29116	8.69748e-08	1.51646e-06
Bt.9949.2.S1_at	PDZ and LIM domain 7 (enigma)	PDLIM7	1.29094	0.000372274	0.00207012
Bt.17658.1.A1_at	---	---	1.29081	0.00342919	0.014357
Bt.22284.1.S1_at	neutral sphingomyelinase (N-SMase) activation associated factor	NSMAF	1.29012	1.07287e-06	1.29986e-05
Bt.23151.1.S1_at	fucosyltransferase 10 (alpha (1,3) fucosyltransferase)	FUT10	1.28985	0.00354675	0.0147927
Bt.27055.1.S1_at	DTW domain containing 1	DTWD1	1.2897	6.2092e-09	1.72798e-07
Bt.20281.3.S1_a_at	phosphoglucomutase 1	PGM1	1.289	0.000633194	0.00330043
Bt.8231.1.S1_at	nucleoporin 205kDa	NUP205	1.28898	3.99847e-07	5.57981e-06
Bt.6406.1.S3_at	CCAAT/enhancer binding protein (C/EBP), delta	CEBPD	1.28886	1.916e-08	4.32049e-07
Bt.27885.1.S1_at	hypothetical LOC614063	MGC140340	1.28877	1.95534e-05	0.000157294
Bt.27405.2.S1_at	similar to RAD50 homolog isoform 1 (predicted)	LOC508214	1.2887	0.011838	0.0419584
Bt.10962.2.S1_at	valosin containing protein (p97)/p47 complex interacting protein 1	VCPIP1	1.2882	0.000704686	0.00362221
Bt.269.1.S1_at	ATPase, Ca++ transporting, type 2C, member 1	ATP2C1	1.28809	1.9952e-08	4.44509e-07
Bt.12910.1.S1_at	oxoglutarate (alpha-ketoglutarate) dehydrogenase (lipoamide)	OGDH	1.28783	4.72889e-05	0.000338974
Bt.13734.1.A1_at	---	---	1.28767	7.69705e-05	0.000519503
Bt.10727.1.S1_at	RWD domain containing 4A	RWDD4A	1.28757	0.0315705	0.0976205
Bt.6225.2.A1_at	protein kinase D3	PRKD3	1.28744	2.51677e-06	2.70609e-05
Bt.28442.1.S1_at	---	---	1.28722	5.6639e-07	7.49224e-06
Bt.19231.1.S1_at	serpin peptidase inhibitor, clade I (neuroserpin), member 1	SERPINI1	1.28652	0.00167883	0.00768339
Bt.3015.1.A1_at	lipoma HMGIC fusion partner-like 2	LHFPL2	1.28648	0.000132001	0.00083946
Bt.26652.1.S1_at	solute carrier family 26, member 6	SLC26A6	1.28577	1.15417e-05	9.95278e-05
Bt.17095.2.A1_at	---	---	1.28543	0.00431361	0.0174784
Bt.12032.1.S1_at	---	---	1.28424	6.16139e-05	0.000426917
Bt.2532.1.S1_at	ubiquitin-like 7 (bone marrow stromal cell-derived)	UBL7	1.28372	0.00721094	0.0271725
Bt.21447.1.A1_at	IKK interacting protein	IKIP	1.28333	0.00121908	0.00580614
Bt.10922.1.A1_at	---	---	1.28286	0.000455009	0.00246485
Bt.21042.1.S1_at	---	---	1.28268	0.00094674	0.00466945
Bt.21731.1.S1_at	drebrin 1	DBN1	1.28261	2.56098e-07	3.83559e-06
Bt.24488.1.A1_at	zinc finger protein 35	ZNF35	1.28215	4.5913e-05	0.000330486
Bt.20299.1.S1_at	syntaxin binding protein 2	STXBP2	1.28172	0.0102879	0.0370543
Bt.17294.1.A1_at	Similar to EPS15 protein	LOC614964	1.28165	6.17796e-07	8.07485e-06
Bt.18686.2.S1_at	Similar to ZNF235 protein	LOC504436	1.28111	7.86002e-05	0.000529154
Bt.15828.1.S1_at	tribbles homolog 1 (Drosophila)	TRIB1	1.28018	0.0165058	0.0560999
Bt.15766.1.S1_at	similar to Trafficking protein particle complex 4 /// trafficking protein particle complex 4	LOC785345 /// TRAPPC4	1.28011	0.00541477	0.0212437
Bt.9733.1.S1_at	---	---	1.27956	5.81691e-06	5.53651e-05
Bt.28263.1.S1_at	cytidine monophosphate (UMP-CMP) kinase 1, cytosolic	CMPK1	1.27954	0.000748575	0.00381771
Bt.28499.1.S1_at	casein kinase 1, epsilon	CSNK1E	1.27949	4.11215e-07	5.70874e-06
Bt.27655.1.S1_at	connector enhancer of kinase suppressor of Ras 2	CNKSR2	1.27938	6.77627e-05	0.000464747
Bt.10542.1.S1_at	General transcription factor II, i	GTF2I	1.2792	1.74486e-07	2.76065e-06
Bt.21177.1.A1_s_at	similar to mCG142710	LOC511229	1.27876	4.41262e-06	4.37239e-05
Bt.5604.1.A1_at	---	---	1.27856	4.51127e-07	6.18454e-06
Bt.7903.1.A1_at	histidyl-tRNA synthetase	HARS	1.27843	2.78496e-06	2.94976e-05
Bt.5329.1.S1_at	chromosome 10 open reading frame 57 ortholog	C28H10orf57	1.27779	1.52803e-05	0.000127001
Bt.20776.1.A1_at	---	---	1.27692	0.000216919	0.00129007
Bt.2147.1.S1_at	---	---	1.27682	2.81242e-07	4.15035e-06
Bt.3996.1.S1_at	---	---	1.27672	0.020259	0.066951
Bt.8282.1.S2_at	solute carrier family 25 (mitochondrial carrier, Aralar), member 12 /// tetratricopeptide repeat domain 21B	SLC25A12 /// TTC21B	1.27528	0.0117948	0.0418414
Bt.21219.1.S1_at	similar to integrin, alpha E (antigen CD103, human mucosal lymphocyte antigen 1; alpha polypeptide)	LOC100140050	1.27514	1.61318e-07	2.57597e-06
Bt.8258.2.S1_at	muscleblind-like (Drosophila)	MBNL1	1.27509	3.73293e-05	0.000276707
Bt.15732.1.S1_a_at	lipoma HMGIC fusion partner-like 2	LHFPL2	1.2737	4.02815e-08	7.88889e-07
Bt.4100.1.S1_at	chromosome 19 open reading frame 43 ortholog	C7H19ORF43	1.27355	0.0133067	0.0464704
Bt.13719.1.S1_at	interleukin 6 signal transducer (gp130, oncostatin M receptor)	IL6ST	1.27346	0.00109328	0.00529372
Bt.4367.1.S1_at	chromosome 17 open reading frame 62 ortholog	C19H17orf62	1.27041	0.00324484	0.0136778
Bt.20021.2.S1_at	chromosome 7 open reading frame 28A ortholog	C25H7orf28A	1.27037	2.02831e-07	3.13712e-06
Bt.1774.1.S1_at	myosin IXB	MYO9B	1.27016	6.93696e-06	6.41042e-05
Bt.11239.2.S1_at	spastic paraplegia 7 (pure and complicated autosomal recessive)	SPG7	1.26897	0.0070701	0.0267169
Bt.28298.1.S1_at	---	---	1.26859	0.000249612	0.00145827
Bt.3866.1.S1_at	DAZ associated protein 2	DAZAP2	1.26831	5.13793e-09	1.47933e-07
Bt.13484.1.A1_at	protein phosphatase 1, regulatory (inhibitor) subunit 3C	PPP1R3C	1.26709	0.0289799	0.0909151
Bt.20910.1.S1_at	Hypothetical LOC534057	LOC534057	1.267	2.97487e-06	3.12213e-05
Bt.17732.1.A1_at	zinc finger protein 668	ZNF668	1.26662	0.00104559	0.00509555
Bt.4843.1.S2_at	---	---	1.26475	6.64217e-06	6.18535e-05
Bt.21824.1.A1_at	similar to transmembrane protein 27 /// transmembrane protein 27	LOC782259 /// TMEM27	1.26453	2.27423e-07	3.45621e-06
Bt.28384.1.A1_at	2-oxoglutarate and iron-dependent oxygenase domain containing 1	OGFOD1	1.26434	0.00040545	0.00223253
Bt.24531.1.S1_at	interleukin 4 receptor	IL4R	1.26415	2.95552e-07	4.32449e-06
Bt.12688.2.A1_at	Prickle homolog 1	PRICKLE1	1.26369	0.00470649	0.0188353
Bt.9742.1.S1_at	programmed cell death 6 interacting protein	PDCD6IP	1.26345	1.36204e-06	1.59222e-05
Bt.5000.1.S1_at	coatomer protein complex, subunit gamma	COPG	1.26325	0.00105512	0.00513681
Bt.13669.1.A1_at	exocyst complex component 8	EXOC8	1.26221	1.34049e-06	1.57236e-05
Bt.27590.1.A1_at	SWI/SNF related, matrix associated, actin dependent regulator of chromatin, subfamily a, member 4	SMARCA4	1.26205	1.97525e-07	3.06488e-06
Bt.29178.1.S1_at	serine palmitoyltransferase, long chain base subunit 2	SPTLC2	1.26166	1.51627e-05	0.00012611
Bt.28203.1.S1_at	phosphatidic acid phosphatase type 2 domain containing 2	PPAPDC2	1.26037	0.000803785	0.00405387
Bt.20045.1.A1_at	arylacetamide deacetylase-like 1	AADACL1	1.25948	2.05236e-06	2.25656e-05
Bt.1294.1.S1_at	DnaJ (Hsp40) homolog, subfamily A, member 3	DNAJA3	1.25889	0.0143571	0.0496336
Bt.24256.2.S1_at	Beclin 1, autophagy related	BECN1	1.25835	4.42145e-09	1.30897e-07
Bt.10387.1.S1_at	ATP-binding cassette, sub-family F (GCN20), member 1	ABCF1	1.25786	3.58258e-05	0.00026737
Bt.2340.1.S1_at	shisa homolog 5 (Xenopus laevis)	SHISA5	1.25786	0.000285343	0.00163845
Bt.28059.1.S1_at	---	---	1.25779	2.7105e-05	0.000209612
Bt.24885.1.A1_at	ENTH domain containing 1	ENTHD1	1.25769	0.000140099	0.000883509
Bt.22.1.S1_at	protein phosphatase 1, regulatory (inhibitor) subunit 8	PPP1R8	1.25714	4.81009e-05	0.000343977
Bt.1358.1.S1_at	PDZ and LIM domain 1	PDLIM1	1.25634	1.16907e-05	0.000100525
Bt.25010.1.A1_at	---	---	1.256	6.76056e-05	0.000463801
Bt.2392.1.S1_at	ST6 (alpha-N-acetyl-neuraminyl-2,3-beta-galactosyl-1,3)-N-acetylgalactosaminide alpha-2,6-sialyltransferase 2	ST6GALNAC2	1.25276	0.00327158	0.0137784
Bt.24709.1.S1_at	potassium channel tetramerisation domain containing 11	KCTD11	1.25266	0.00129135	0.00610337
Bt.12382.1.S1_at	protocadherin gamma subfamily A, 8 /// protocadherin gamma subfamily B, 4 /// protocadherin gamma subfamily C, 3	PCDHGA8 /// PCDHGB4 /// PCDHGC3	1.25196	2.18049e-05	0.00017282
Bt.11402.1.A1_at	---	---	1.25158	4.00685e-05	0.000293674
Bt.12225.1.S1_at	similar to Uncharacterized protein KIAA0562	LOC785182	1.25103	0.000881982	0.00438863
Bt.4275.2.S1_at	---	---	1.25057	0.00048824	0.00262133
Bt.23807.1.A1_at	---	---	1.2502	0.0053807	0.0211339
Bt.20226.2.A1_at	---	---	1.24948	0.000282502	0.00162445
Bt.28916.1.A1_at	---	---	1.24886	1.5406e-08	3.588e-07
Bt.16945.1.S1_at	ethylmalonic encephalopathy 1	ETHE1	1.2484	0.000228017	0.0013481
Bt.6653.2.A1_at	alkB, alkylation repair homolog 4 (E. coli)	ALKBH4	1.24749	0.000614644	0.00321137
Bt.612.1.S1_at	Glutathione reductase	GSR	1.24718	1.16197e-06	1.38792e-05
Bt.20378.1.S1_at	---	---	1.24506	0.000147674	0.000924277
Bt.17784.1.A1_at	---	---	1.245	0.000568327	0.00300188
Bt.22745.2.S1_at	CWF19-like 2, cell cycle control (S. pombe)	CWF19L2	1.24424	9.05952e-05	0.000600682
Bt.27850.1.S1_at	similar to Pleckstrin homology domain-containing family G member 6	LOC535353	1.24369	0.00555125	0.0217224
Bt.11521.1.A1_at	placenta-specific 9	PLAC9	1.24131	2.23408e-07	3.41164e-06
Bt.26840.1.A1_at	---	---	1.23682	0.000378617	0.00210296
Bt.10131.1.A1_at	Similar to BC030336 protein	LOC786480	1.2366	1.20106e-05	0.000102872
Bt.21622.1.A1_at	---	---	1.23648	0.00014757	0.000923864
Bt.17687.1.A1_at	---	---	1.23612	6.14741e-05	0.000426343
Bt.28140.1.S1_at	potassium channel tetramerisation domain containing 15	KCTD15	1.2357	5.54337e-07	7.35296e-06
Bt.935.2.S1_at	solute carrier family 35, member A4	SLC35A4	1.23569	0.000167062	0.00102724
Bt.25037.1.A1_at	---	---	1.23551	4.77682e-05	0.000342105
Bt.12802.1.S1_at	ubiquitin-conjugating enzyme E2 variant 2	UBE2V2	1.23532	8.31831e-05	0.000556584
Bt.26723.1.S1_at	Mitochondrial ribosomal protein S25	MRPS25	1.2353	0.024018	0.0774535
Bt.8796.1.S1_at	---	---	1.23483	0.0142431	0.0492805
Bt.27460.1.A1_at	---	---	1.23349	0.000143421	0.000900695
Bt.26915.1.S1_at	transducin (beta)-like 2	TBL2	1.23337	0.000617165	0.00322315
Bt.6496.1.S1_at	hepatitis B virus x interacting protein	HBXIP	1.23278	5.95568e-05	0.000414954
Bt.22279.1.S1_at	reprimo, TP53 dependent G2 arrest mediator candidate	RPRM	1.23245	0.000430362	0.0023498
Bt.11264.1.S1_at	inositol hexaphosphate kinase 2	IHPK2	1.23239	0.00762009	0.0285272
Bt.20053.1.S1_at	chromosome 16 open reading frame 13 ortholog	C25H16ORF13	1.2323	0.00357376	0.0148899
Bt.7031.1.A1_at	cytokine receptor-like factor 3	CRLF3	1.23068	2.25366e-05	0.000177295
Bt.22468.2.A1_at	hypothetical LOC510399	MGC128008	1.23067	0.00142299	0.00665514
Bt.22455.1.S1_at	ras homolog gene family, member C	RHOC	1.23032	0.00353488	0.0147509
Bt.4857.1.S1_at	prune homolog (Drosophila)	PRUNE	1.22952	0.00100633	0.00492608
Bt.6399.2.S1_a_at	G patch domain containing 1	GPATCH1	1.22881	5.6422e-05	0.000395741
Bt.1895.1.S1_at	---	---	1.22868	4.61133e-06	4.53207e-05
Bt.18151.1.S1_at	---	---	1.22855	0.0112784	0.0402315
Bt.9943.1.S1_at	haloacid dehalogenase-like hydrolase domain containing 1A	HDHD1A	1.22836	5.48877e-07	7.30463e-06
Bt.19643.1.S1_at	potassium large conductance calcium-activated channel, subfamily M, beta member 4	KCNMB4	1.22812	0.00306954	0.0130138
Bt.13546.1.A1_at	---	---	1.22787	0.000335639	0.00188993
Bt.13211.2.S1_at	esterase D/formylglutathione hydrolase	ESD	1.2274	9.29653e-06	8.26963e-05
Bt.22334.1.S1_at	hypothetical protein LOC616898	LOC616898	1.22705	0.00285579	0.0122106
Bt.17803.1.S1_at	peroxisomal biogenesis factor 7	PEX7	1.227	0.00905912	0.0332035
Bt.5546.1.S1_at	guanine nucleotide binding protein (G protein), alpha inhibiting activity polypeptide 1	GNAI1	1.22648	0.0037474	0.0155081
Bt.22132.1.S1_at	---	---	1.22606	0.000339046	0.00190732
Bt.15932.1.A1_at	Component of oligomeric golgi complex 6	COG6	1.22532	0.000354196	0.00198284
Bt.28211.1.A1_at	---	---	1.22388	1.659e-05	0.000136755
Bt.20071.1.A1_at	Notch homolog 4 (Drosophila)	NOTCH4	1.2236	9.7418e-05	0.000641513
Bt.14566.2.S1_at	Intestinal cell (MAK-like) kinase	ICK	1.22292	0.0195548	0.064971
Bt.19082.1.S1_at	---	---	1.22241	0.00019548	0.00117766
Bt.12742.1.S1_at	SAP30-like	SAP30L	1.222	7.91939e-07	1.00462e-05
Bt.29914.1.S1_at	Serine/threonine kinase 24 (STE20 homolog, yeast)	STK24	1.22176	6.44856e-07	8.40124e-06
Bt.4526.1.A1_at	ubiquitin specific peptidase 19	USP19	1.2205	0.000305613	0.00174281
Bt.26784.1.S1_at	inositol 1,4,5-triphosphate receptor interacting protein	ITPRIP	1.22044	3.49707e-05	0.000261635
Bt.22018.1.A1_at	Sorting nexin 13	SNX13	1.21939	3.16326e-06	3.28979e-05
Bt.26433.1.A1_at	---	---	1.21857	1.39954e-06	1.62503e-05
Bt.26728.1.S1_at	Bromodomain adjacent to zinc finger domain, 2B	BAZ2B	1.2182	7.34219e-07	9.43303e-06
Bt.20311.1.S1_a_at	peptidylprolyl isomerase E (cyclophilin E)	PPIE	1.21816	0.00253919	0.011019
Bt.6511.1.S1_at	cerebrum and skeletal muscle specific transcript 1	LOC618598	1.21748	3.9535e-05	0.000290381
Bt.23964.1.S1_at	mediator complex subunit 24	MED24	1.21551	0.000475618	0.00256154
Bt.18215.1.A1_at	Neural precursor cell expressed, developmentally down-regulated 1	NEDD1	1.21429	0.0250822	0.0804658
Bt.3786.1.S1_a_at	emopamil binding protein (sterol isomerase)	EBP	1.21368	0.00200745	0.00895964
[truncated: 3,058 more rows]
